# Supplementary material for: Lamina-specific cortical dynamics in human visual and sensorimotor cortices
Source: eLife. 2018 Oct 22;7:e33977. doi: 10.7554/eLife.33977 (PMC6197856; doi:10.7554/eLife.33977)
Supplement: Figure 1—source data 1. [file elife-33977-fig1-data1.xlsx]

## Sheet: Sheet1
Subject	Session	Run	Trial	Congruence	Coherence	Correct	RT
1	1	1	1	congruent	med	1	383.0000
1	1	1	2	congruent	low	1	640.0000
1	1	1	3	incongruent	high	1	565.0000
1	1	1	4	congruent	med	1	410.0000
1	1	1	5	congruent	med	1	454.0000
1	1	1	6	incongruent	low	0	351.0000
1	1	1	7	incongruent	high	0	215.0000
1	1	1	8	congruent	med	1	313.0000
1	1	1	9	congruent	high	1	427.0000
1	1	1	10	congruent	low	0	265.0000
1	1	1	11	congruent	high	1	284.0000
1	1	1	12	congruent	low	0	258.0000
1	1	1	13	incongruent	med	1	411.0000
1	1	1	14	incongruent	low	1	291.0000
1	1	1	15	incongruent	low	1	374.0000
1	1	1	16	congruent	med	1	309.0000
1	1	1	17	congruent	high	1	444.0000
1	1	1	18	congruent	med	1	253.0000
1	1	1	19	congruent	low	1	350.0000
1	1	1	20	congruent	med	0	248.0000
1	1	1	21	congruent	high	1	328.0000
1	1	1	22	incongruent	med	1	333.0000
1	1	1	23	incongruent	med	1	394.0000
1	1	1	24	congruent	low	1	321.0000
1	1	1	25	congruent	low	1	265.0000
1	1	1	26	congruent	high	1	411.0000
1	1	1	27	congruent	med	1	356.0000
1	1	1	28	congruent	high	1	238.0000
1	1	1	29	congruent	low	1	268.0000
1	1	1	30	congruent	med	1	204.0000
1	1	1	31	congruent	med	0	308.0000
1	1	1	32	congruent	high	1	288.0000
1	1	1	33	incongruent	low	1	326.0000
1	1	1	34	congruent	low	1	289.0000
1	1	1	35	congruent	low	1	272.0000
1	1	1	36	incongruent	med	1	352.0000
1	1	1	37	congruent	low	0	208.0000
1	1	1	38	incongruent	high	1	316.0000
1	1	1	39	incongruent	low	1	220.0000
1	1	1	40	congruent	med	1	268.0000
1	1	1	41	incongruent	med	1	372.0000
1	1	1	42	congruent	med	0	245.0000
1	1	1	43	congruent	high	1	213.0000
1	1	1	44	incongruent	med	0	236.0000
1	1	1	45	incongruent	low	0	264.0000
1	1	1	46	congruent	high	1	393.0000
1	1	1	47	incongruent	med	1	310.0000
1	1	1	48	incongruent	med	1	328.0000
1	1	1	49	congruent	high	1	266.0000
1	1	1	50	congruent	high	1	259.0000
1	1	1	51	congruent	high	1	356.0000
1	1	1	52	congruent	high	0	0.0000
1	1	1	53	congruent	high	1	473.0000
1	1	1	54	congruent	high	1	292.0000
1	1	1	55	congruent	med	1	418.0000
1	1	1	56	congruent	low	1	365.0000
1	1	1	57	congruent	med	1	302.0000
1	1	1	58	congruent	med	1	324.0000
1	1	1	59	congruent	med	1	235.0000
1	1	1	60	congruent	low	1	308.0000
1	1	1	61	incongruent	high	1	406.0000
1	1	1	62	congruent	low	1	420.0000
1	1	1	63	congruent	med	1	512.0000
1	1	1	64	congruent	low	1	295.0000
1	1	1	65	congruent	high	1	287.0000
1	1	1	66	incongruent	med	0	224.0000
1	1	1	67	congruent	high	1	351.0000
1	1	1	68	incongruent	med	1	368.0000
1	1	1	69	congruent	high	1	332.0000
1	1	1	70	incongruent	high	1	383.0000
1	1	1	71	congruent	high	1	345.0000
1	1	1	72	incongruent	high	1	377.0000
1	1	1	73	congruent	med	1	355.0000
1	1	1	74	congruent	high	1	282.0000
1	1	1	75	incongruent	low	1	454.0000
1	1	1	76	congruent	med	1	366.0000
1	1	1	77	incongruent	med	1	392.0000
1	1	1	78	congruent	high	1	285.0000
1	1	1	79	congruent	high	1	223.0000
1	1	1	80	congruent	low	1	383.0000
1	1	1	81	congruent	med	1	320.0000
1	1	1	82	congruent	med	1	296.0000
1	1	1	83	incongruent	low	1	208.0000
1	1	1	84	congruent	med	1	240.0000
1	1	1	85	congruent	low	1	387.0000
1	1	1	86	incongruent	high	0	0.0000
1	1	1	87	congruent	low	1	369.0000
1	1	1	88	congruent	high	1	330.0000
1	1	1	89	congruent	low	1	332.0000
1	1	1	90	congruent	high	1	395.0000
1	1	1	91	congruent	med	1	282.0000
1	1	1	92	congruent	high	1	354.0000
1	1	1	93	incongruent	med	1	501.0000
1	1	1	94	congruent	high	1	373.0000
1	1	1	95	incongruent	med	1	367.0000
1	1	1	96	congruent	low	1	365.0000
1	1	1	97	congruent	low	1	207.0000
1	1	1	98	incongruent	low	1	230.0000
1	1	1	99	congruent	low	1	342.0000
1	1	1	100	congruent	high	1	223.0000
1	1	1	101	incongruent	high	1	371.0000
1	1	1	102	congruent	med	1	283.0000
1	1	1	103	incongruent	high	1	365.0000
1	1	1	104	congruent	low	1	362.0000
1	1	1	105	congruent	high	1	308.0000
1	1	1	106	congruent	med	1	315.0000
1	1	1	107	incongruent	high	1	397.0000
1	1	1	108	incongruent	med	1	320.0000
1	1	1	109	congruent	low	1	389.0000
1	1	1	110	congruent	high	1	421.0000
1	1	1	111	incongruent	med	0	238.0000
1	1	1	112	congruent	low	1	360.0000
1	1	1	113	congruent	med	1	344.0000
1	1	1	114	incongruent	high	1	318.0000
1	1	1	115	incongruent	high	1	271.0000
1	1	1	116	congruent	low	1	428.0000
1	1	1	117	incongruent	med	1	301.0000
1	1	1	118	incongruent	low	1	394.0000
1	1	1	119	congruent	low	1	291.0000
1	1	1	120	incongruent	low	1	334.0000
1	1	1	121	incongruent	med	1	447.0000
1	1	1	122	congruent	low	1	259.0000
1	1	1	123	congruent	med	1	373.0000
1	1	1	124	congruent	high	1	310.0000
1	1	1	125	congruent	med	1	266.0000
1	1	1	126	congruent	med	1	363.0000
1	1	1	127	incongruent	high	1	320.0000
1	1	1	128	incongruent	low	0	43.0000
1	1	1	129	congruent	low	1	361.0000
1	1	1	130	congruent	high	1	357.0000
1	1	1	131	incongruent	high	1	299.0000
1	1	1	132	congruent	med	1	388.0000
1	1	1	133	incongruent	high	1	430.0000
1	1	1	134	incongruent	low	1	443.0000
1	1	1	135	congruent	med	1	360.0000
1	1	1	136	congruent	med	1	342.0000
1	1	1	137	congruent	low	1	331.0000
1	1	1	138	congruent	high	1	383.0000
1	1	1	139	congruent	low	1	344.0000
1	1	1	140	congruent	low	1	379.0000
1	1	1	141	congruent	med	1	332.0000
1	1	1	142	congruent	med	1	225.0000
1	1	1	143	congruent	low	1	258.0000
1	1	1	144	congruent	high	1	326.0000
1	1	1	145	congruent	low	1	264.0000
1	1	1	146	congruent	med	1	425.0000
1	1	1	147	incongruent	high	1	283.0000
1	1	1	148	congruent	med	1	313.0000
1	1	1	149	incongruent	low	1	276.0000
1	1	1	150	incongruent	high	0	263.0000
1	1	1	151	congruent	high	1	420.0000
1	1	1	152	incongruent	low	1	389.0000
1	1	1	153	congruent	med	1	302.0000
1	1	1	154	congruent	med	1	372.0000
1	1	1	155	congruent	med	1	404.0000
1	1	1	156	congruent	high	1	318.0000
1	1	1	157	congruent	high	1	303.0000
1	1	1	158	congruent	high	1	296.0000
1	1	1	159	congruent	low	1	233.0000
1	1	1	160	congruent	med	1	393.0000
1	1	1	161	incongruent	low	1	353.0000
1	1	1	162	congruent	low	1	330.0000
1	1	1	163	congruent	low	1	218.0000
1	1	1	164	incongruent	high	0	260.0000
1	1	1	165	congruent	high	1	389.0000
1	1	1	166	incongruent	low	1	373.0000
1	1	1	167	congruent	low	1	395.0000
1	1	1	168	congruent	high	1	399.0000
1	1	1	169	congruent	high	1	278.0000
1	1	1	170	congruent	med	1	379.0000
1	1	1	171	congruent	high	1	439.0000
1	1	1	172	congruent	low	1	361.0000
1	1	1	173	congruent	low	1	298.0000
1	1	1	174	congruent	high	1	271.0000
1	1	1	175	congruent	low	1	340.0000
1	1	1	176	incongruent	med	1	378.0000
1	1	1	177	congruent	med	1	458.0000
1	1	1	178	congruent	low	1	292.0000
1	1	1	179	congruent	low	1	268.0000
1	1	1	180	incongruent	low	1	326.0000
1	1	2	1	congruent	med	1	412.0000
1	1	2	2	congruent	low	1	446.0000
1	1	2	3	incongruent	high	1	268.0000
1	1	2	4	congruent	med	1	380.0000
1	1	2	5	congruent	med	1	397.0000
1	1	2	6	incongruent	low	1	429.0000
1	1	2	7	incongruent	high	1	342.0000
1	1	2	8	congruent	med	1	268.0000
1	1	2	9	congruent	high	1	334.0000
1	1	2	10	congruent	low	1	413.0000
1	1	2	11	congruent	high	1	310.0000
1	1	2	12	congruent	low	1	313.0000
1	1	2	13	incongruent	med	1	320.0000
1	1	2	14	incongruent	low	1	347.0000
1	1	2	15	incongruent	low	1	364.0000
1	1	2	16	congruent	med	1	186.0000
1	1	2	17	congruent	high	1	373.0000
1	1	2	18	congruent	med	1	229.0000
1	1	2	19	congruent	low	1	276.0000
1	1	2	20	congruent	med	1	318.0000
1	1	2	21	congruent	high	1	240.0000
1	1	2	22	incongruent	med	1	477.0000
1	1	2	23	incongruent	med	1	334.0000
1	1	2	24	congruent	low	1	286.0000
1	1	2	25	congruent	low	1	369.0000
1	1	2	26	congruent	high	1	321.0000
1	1	2	27	congruent	med	1	329.0000
1	1	2	28	congruent	high	1	276.0000
1	1	2	29	congruent	low	1	293.0000
1	1	2	30	congruent	med	1	289.0000
1	1	2	31	congruent	med	1	246.0000
1	1	2	32	congruent	high	1	52.0000
1	1	2	33	incongruent	low	1	398.0000
1	1	2	34	congruent	low	1	299.0000
1	1	2	35	congruent	low	1	348.0000
1	1	2	36	incongruent	med	0	319.0000
1	1	2	37	congruent	low	1	233.0000
1	1	2	38	incongruent	high	0	0.0000
1	1	2	39	incongruent	low	1	421.0000
1	1	2	40	congruent	med	1	364.0000
1	1	2	41	incongruent	med	1	406.0000
1	1	2	42	congruent	med	1	413.0000
1	1	2	43	congruent	high	1	344.0000
1	1	2	44	incongruent	med	1	430.0000
1	1	2	45	incongruent	low	1	317.0000
1	1	2	46	congruent	high	1	274.0000
1	1	2	47	incongruent	med	1	386.0000
1	1	2	48	incongruent	med	1	298.0000
1	1	2	49	congruent	high	1	225.0000
1	1	2	50	congruent	high	1	378.0000
1	1	2	51	congruent	high	1	381.0000
1	1	2	52	congruent	high	1	348.0000
1	1	2	53	congruent	high	1	295.0000
1	1	2	54	congruent	high	1	311.0000
1	1	2	55	congruent	med	1	348.0000
1	1	2	56	congruent	low	1	285.0000
1	1	2	57	congruent	med	1	225.0000
1	1	2	58	congruent	med	1	232.0000
1	1	2	59	congruent	med	1	234.0000
1	1	2	60	congruent	low	1	226.0000
1	1	2	61	incongruent	high	0	227.0000
1	1	2	62	congruent	low	1	259.0000
1	1	2	63	congruent	med	1	275.0000
1	1	2	64	congruent	low	1	306.0000
1	1	2	65	congruent	high	1	323.0000
1	1	2	66	incongruent	med	1	420.0000
1	1	2	67	congruent	high	1	248.0000
1	1	2	68	incongruent	med	1	623.0000
1	1	2	69	congruent	high	1	310.0000
1	1	2	70	incongruent	high	1	432.0000
1	1	2	71	congruent	high	1	344.0000
1	1	2	72	incongruent	high	1	382.0000
1	1	2	73	congruent	med	1	318.0000
1	1	2	74	congruent	high	1	345.0000
1	1	2	75	incongruent	low	1	444.0000
1	1	2	76	congruent	med	1	451.0000
1	1	2	77	incongruent	med	1	398.0000
1	1	2	78	congruent	high	1	374.0000
1	1	2	79	congruent	high	1	350.0000
1	1	2	80	congruent	low	1	271.0000
1	1	2	81	congruent	med	1	306.0000
1	1	2	82	congruent	med	1	228.0000
1	1	2	83	incongruent	low	1	520.0000
1	1	2	84	congruent	med	1	246.0000
1	1	2	85	congruent	low	1	349.0000
1	1	2	86	incongruent	high	0	0.0000
1	1	2	87	congruent	low	1	430.0000
1	1	2	88	congruent	high	1	286.0000
1	1	2	89	congruent	low	1	348.0000
1	1	2	90	congruent	high	1	230.0000
1	1	2	91	congruent	med	1	222.0000
1	1	2	92	congruent	high	0	0.0000
1	1	2	93	incongruent	med	1	428.0000
1	1	2	94	congruent	high	1	285.0000
1	1	2	95	incongruent	med	1	308.0000
1	1	2	96	congruent	low	0	270.0000
1	1	2	97	congruent	low	1	327.0000
1	1	2	98	incongruent	low	1	344.0000
1	1	2	99	congruent	low	1	402.0000
1	1	2	100	congruent	high	1	300.0000
1	1	2	101	incongruent	high	1	477.0000
1	1	2	102	congruent	med	1	364.0000
1	1	2	103	incongruent	high	0	226.0000
1	1	2	104	congruent	low	1	363.0000
1	1	2	105	congruent	high	1	374.0000
1	1	2	106	congruent	med	1	366.0000
1	1	2	107	incongruent	high	1	448.0000
1	1	2	108	incongruent	med	1	375.0000
1	1	2	109	congruent	low	1	367.0000
1	1	2	110	congruent	high	1	319.0000
1	1	2	111	incongruent	med	1	376.0000
1	1	2	112	congruent	low	1	301.0000
1	1	2	113	congruent	med	1	370.0000
1	1	2	114	incongruent	high	1	592.0000
1	1	2	115	incongruent	high	1	370.0000
1	1	2	116	congruent	low	1	437.0000
1	1	2	117	incongruent	med	1	429.0000
1	1	2	118	incongruent	low	1	410.0000
1	1	2	119	congruent	low	1	357.0000
1	1	2	120	incongruent	low	1	334.0000
1	1	2	121	incongruent	med	1	416.0000
1	1	2	122	congruent	low	1	368.0000
1	1	2	123	congruent	med	1	239.0000
1	1	2	124	congruent	high	1	245.0000
1	1	2	125	congruent	med	1	313.0000
1	1	2	126	congruent	med	1	345.0000
1	1	2	127	incongruent	high	1	362.0000
1	1	2	128	incongruent	low	1	425.0000
1	1	2	129	congruent	low	1	477.0000
1	1	2	130	congruent	high	1	258.0000
1	1	2	131	incongruent	high	1	553.0000
1	1	2	132	congruent	med	1	421.0000
1	1	2	133	incongruent	high	1	356.0000
1	1	2	134	incongruent	low	1	413.0000
1	1	2	135	congruent	med	1	355.0000
1	1	2	136	congruent	med	1	388.0000
1	1	2	137	congruent	low	1	365.0000
1	1	2	138	congruent	high	1	276.0000
1	1	2	139	congruent	low	1	408.0000
1	1	2	140	congruent	low	1	400.0000
1	1	2	141	congruent	med	1	313.0000
1	1	2	142	congruent	med	1	351.0000
1	1	2	143	congruent	low	1	314.0000
1	1	2	144	congruent	high	1	305.0000
1	1	2	145	congruent	low	1	332.0000
1	1	2	146	congruent	med	1	225.0000
1	1	2	147	incongruent	high	0	242.0000
1	1	2	148	congruent	med	1	299.0000
1	1	2	149	incongruent	low	1	340.0000
1	1	2	150	incongruent	high	1	749.0000
1	1	2	151	congruent	high	1	367.0000
1	1	2	152	incongruent	low	1	466.0000
1	1	2	153	congruent	med	1	321.0000
1	1	2	154	congruent	med	1	319.0000
1	1	2	155	congruent	med	1	327.0000
1	1	2	156	congruent	high	1	249.0000
1	1	2	157	congruent	high	1	275.0000
1	1	2	158	congruent	high	1	337.0000
1	1	2	159	congruent	low	1	314.0000
1	1	2	160	congruent	med	1	447.0000
1	1	2	161	incongruent	low	1	363.0000
1	1	2	162	congruent	low	1	294.0000
1	1	2	163	congruent	low	1	391.0000
1	1	2	164	incongruent	high	1	373.0000
1	1	2	165	congruent	high	1	296.0000
1	1	2	166	incongruent	low	1	329.0000
1	1	2	167	congruent	low	1	390.0000
1	1	2	168	congruent	high	1	257.0000
1	1	2	169	congruent	high	1	234.0000
1	1	2	170	congruent	med	1	276.0000
1	1	2	171	congruent	high	1	306.0000
1	1	2	172	congruent	low	1	299.0000
1	1	2	173	congruent	low	1	356.0000
1	1	2	174	congruent	high	1	307.0000
1	1	2	175	congruent	low	1	314.0000
1	1	2	176	incongruent	med	1	406.0000
1	1	2	177	congruent	med	1	263.0000
1	1	2	178	congruent	low	1	310.0000
1	1	2	179	congruent	low	1	312.0000
1	1	2	180	incongruent	low	1	464.0000
1	1	3	1	congruent	med	1	308.0000
1	1	3	2	congruent	low	1	315.0000
1	1	3	3	incongruent	high	1	314.0000
1	1	3	4	congruent	med	0	241.0000
1	1	3	5	congruent	med	1	226.0000
1	1	3	6	incongruent	low	1	403.0000
1	1	3	7	incongruent	high	1	324.0000
1	1	3	8	congruent	med	1	299.0000
1	1	3	9	congruent	high	1	276.0000
1	1	3	10	congruent	low	1	347.0000
1	1	3	11	congruent	high	1	258.0000
1	1	3	12	congruent	low	1	308.0000
1	1	3	13	incongruent	med	1	300.0000
1	1	3	14	incongruent	low	1	330.0000
1	1	3	15	incongruent	low	1	372.0000
1	1	3	16	congruent	med	1	347.0000
1	1	3	17	congruent	high	1	294.0000
1	1	3	18	congruent	med	1	255.0000
1	1	3	19	congruent	low	1	271.0000
1	1	3	20	congruent	med	1	397.0000
1	1	3	21	congruent	high	1	288.0000
1	1	3	22	incongruent	med	0	254.0000
1	1	3	23	incongruent	med	0	221.0000
1	1	3	24	congruent	low	1	314.0000
1	1	3	25	congruent	low	1	281.0000
1	1	3	26	congruent	high	1	367.0000
1	1	3	27	congruent	med	1	497.0000
1	1	3	28	congruent	high	1	257.0000
1	1	3	29	congruent	low	1	304.0000
1	1	3	30	congruent	med	1	290.0000
1	1	3	31	congruent	med	1	337.0000
1	1	3	32	congruent	high	1	329.0000
1	1	3	33	incongruent	low	1	635.0000
1	1	3	34	congruent	low	1	337.0000
1	1	3	35	congruent	low	1	364.0000
1	1	3	36	incongruent	med	1	374.0000
1	1	3	37	congruent	low	1	306.0000
1	1	3	38	incongruent	high	1	333.0000
1	1	3	39	incongruent	low	1	373.0000
1	1	3	40	congruent	med	1	295.0000
1	1	3	41	incongruent	med	1	331.0000
1	1	3	42	congruent	med	1	288.0000
1	1	3	43	congruent	high	1	478.0000
1	1	3	44	incongruent	med	1	365.0000
1	1	3	45	incongruent	low	1	280.0000
1	1	3	46	congruent	high	1	231.0000
1	1	3	47	incongruent	med	1	342.0000
1	1	3	48	incongruent	med	1	318.0000
1	1	3	49	congruent	high	1	303.0000
1	1	3	50	congruent	high	1	223.0000
1	1	3	51	congruent	high	1	245.0000
1	1	3	52	congruent	high	1	308.0000
1	1	3	53	congruent	high	1	286.0000
1	1	3	54	congruent	high	1	214.0000
1	1	3	55	congruent	med	1	144.0000
1	1	3	56	congruent	low	1	296.0000
1	1	3	57	congruent	med	1	258.0000
1	1	3	58	congruent	med	1	247.0000
1	1	3	59	congruent	med	1	224.0000
1	1	3	60	congruent	low	1	282.0000
1	1	3	61	incongruent	high	0	215.0000
1	1	3	62	congruent	low	1	322.0000
1	1	3	63	congruent	med	1	234.0000
1	1	3	64	congruent	low	1	291.0000
1	1	3	65	congruent	high	1	378.0000
1	1	3	66	incongruent	med	1	326.0000
1	1	3	67	congruent	high	1	358.0000
1	1	3	68	incongruent	med	0	274.0000
1	1	3	69	congruent	high	1	387.0000
1	1	3	70	incongruent	high	1	374.0000
1	1	3	71	congruent	high	1	416.0000
1	1	3	72	incongruent	high	1	416.0000
1	1	3	73	congruent	med	1	353.0000
1	1	3	74	congruent	high	1	335.0000
1	1	3	75	incongruent	low	1	339.0000
1	1	3	76	congruent	med	1	330.0000
1	1	3	77	incongruent	med	1	428.0000
1	1	3	78	congruent	high	1	495.0000
1	1	3	79	congruent	high	1	337.0000
1	1	3	80	congruent	low	1	409.0000
1	1	3	81	congruent	med	1	381.0000
1	1	3	82	congruent	med	1	308.0000
1	1	3	83	incongruent	low	1	315.0000
1	1	3	84	congruent	med	1	292.0000
1	1	3	85	congruent	low	1	374.0000
1	1	3	86	incongruent	high	1	420.0000
1	1	3	87	congruent	low	1	368.0000
1	1	3	88	congruent	high	1	351.0000
1	1	3	89	congruent	low	1	376.0000
1	1	3	90	congruent	high	1	272.0000
1	1	3	91	congruent	med	1	209.0000
1	1	3	92	congruent	high	1	361.0000
1	1	3	93	incongruent	med	1	424.0000
1	1	3	94	congruent	high	1	241.0000
1	1	3	95	incongruent	med	1	243.0000
1	1	3	96	congruent	low	1	388.0000
1	1	3	97	congruent	low	1	356.0000
1	1	3	98	incongruent	low	1	564.0000
1	1	3	99	congruent	low	1	315.0000
1	1	3	100	congruent	high	1	386.0000
1	1	3	101	incongruent	high	0	76.0000
1	1	3	102	congruent	med	1	308.0000
1	1	3	103	incongruent	high	1	365.0000
1	1	3	104	congruent	low	1	372.0000
1	1	3	105	congruent	high	1	244.0000
1	1	3	106	congruent	med	1	318.0000
1	1	3	107	incongruent	high	0	214.0000
1	1	3	108	incongruent	med	1	322.0000
1	1	3	109	congruent	low	1	337.0000
1	1	3	110	congruent	high	1	353.0000
1	1	3	111	incongruent	med	1	321.0000
1	1	3	112	congruent	low	1	310.0000
1	1	3	113	congruent	med	1	287.0000
1	1	3	114	incongruent	high	1	448.0000
1	1	3	115	incongruent	high	1	364.0000
1	1	3	116	congruent	low	1	401.0000
1	1	3	117	incongruent	med	1	393.0000
1	1	3	118	incongruent	low	1	413.0000
1	1	3	119	congruent	low	1	395.0000
1	1	3	120	incongruent	low	1	380.0000
1	1	3	121	incongruent	med	1	307.0000
1	1	3	122	congruent	low	1	299.0000
1	1	3	123	congruent	med	1	370.0000
1	1	3	124	congruent	high	1	332.0000
1	1	3	125	congruent	med	1	329.0000
1	1	3	126	congruent	med	1	279.0000
1	1	3	127	incongruent	high	1	936.0000
1	1	3	128	incongruent	low	1	434.0000
1	1	3	129	congruent	low	1	360.0000
1	1	3	130	congruent	high	1	322.0000
1	1	3	131	incongruent	high	1	403.0000
1	1	3	132	congruent	med	1	330.0000
1	1	3	133	incongruent	high	1	441.0000
1	1	3	134	incongruent	low	1	388.0000
1	1	3	135	congruent	med	1	345.0000
1	1	3	136	congruent	med	1	412.0000
1	1	3	137	congruent	low	1	331.0000
1	1	3	138	congruent	high	1	357.0000
1	1	3	139	congruent	low	1	350.0000
1	1	3	140	congruent	low	1	356.0000
1	1	3	141	congruent	med	1	333.0000
1	1	3	142	congruent	med	1	300.0000
1	1	3	143	congruent	low	1	342.0000
1	1	3	144	congruent	high	1	287.0000
1	1	3	145	congruent	low	1	314.0000
1	1	3	146	congruent	med	1	310.0000
1	1	3	147	incongruent	high	1	382.0000
1	1	3	148	congruent	med	1	314.0000
1	1	3	149	incongruent	low	1	291.0000
1	1	3	150	incongruent	high	0	708.0000
1	1	3	151	congruent	high	1	370.0000
1	1	3	152	incongruent	low	1	362.0000
1	1	3	153	congruent	med	1	373.0000
1	1	3	154	congruent	med	1	220.0000
1	1	3	155	congruent	med	1	311.0000
1	1	3	156	congruent	high	1	263.0000
1	1	3	157	congruent	high	1	245.0000
1	1	3	158	congruent	high	1	447.0000
1	1	3	159	congruent	low	1	360.0000
1	1	3	160	congruent	med	1	385.0000
1	1	3	161	incongruent	low	1	382.0000
1	1	3	162	congruent	low	1	363.0000
1	1	3	163	congruent	low	1	319.0000
1	1	3	164	incongruent	high	0	416.0000
1	1	3	165	congruent	high	1	388.0000
1	1	3	166	incongruent	low	1	381.0000
1	1	3	167	congruent	low	1	357.0000
1	1	3	168	congruent	high	1	354.0000
1	1	3	169	congruent	high	1	329.0000
1	1	3	170	congruent	med	1	397.0000
1	1	3	171	congruent	high	1	442.0000
1	1	3	172	congruent	low	1	283.0000
1	1	3	173	congruent	low	1	330.0000
1	1	3	174	congruent	high	1	315.0000
1	1	3	175	congruent	low	1	412.0000
1	1	3	176	incongruent	med	1	318.0000
1	1	3	177	congruent	med	1	479.0000
1	1	3	178	congruent	low	1	296.0000
1	1	3	179	congruent	low	1	278.0000
1	1	3	180	incongruent	low	1	270.0000
2	1	1	1	congruent	med	1	253.0000
2	1	1	2	congruent	low	1	350.0000
2	1	1	3	incongruent	high	1	285.0000
2	1	1	4	congruent	med	1	247.0000
2	1	1	5	congruent	med	1	318.0000
2	1	1	6	incongruent	low	1	214.0000
2	1	1	7	incongruent	high	1	241.0000
2	1	1	8	congruent	med	1	228.0000
2	1	1	9	congruent	high	1	220.0000
2	1	1	10	congruent	low	0	259.0000
2	1	1	11	congruent	high	1	298.0000
2	1	1	12	congruent	low	1	325.0000
2	1	1	13	incongruent	med	1	204.0000
2	1	1	14	incongruent	low	0	61.0000
2	1	1	15	incongruent	low	1	243.0000
2	1	1	16	congruent	med	0	271.0000
2	1	1	17	congruent	high	1	268.0000
2	1	1	18	congruent	med	0	261.0000
2	1	1	19	congruent	low	1	447.0000
2	1	1	20	congruent	med	1	289.0000
2	1	1	21	congruent	high	1	366.0000
2	1	1	22	incongruent	med	1	263.0000
2	1	1	23	incongruent	med	1	240.0000
2	1	1	24	congruent	low	0	211.0000
2	1	1	25	congruent	low	1	265.0000
2	1	1	26	congruent	high	1	363.0000
2	1	1	27	congruent	med	1	295.0000
2	1	1	28	congruent	high	1	328.0000
2	1	1	29	congruent	low	0	230.0000
2	1	1	30	congruent	med	1	377.0000
2	1	1	31	congruent	med	1	279.0000
2	1	1	32	congruent	high	1	280.0000
2	1	1	33	incongruent	low	1	383.0000
2	1	1	34	congruent	low	1	345.0000
2	1	1	35	congruent	low	1	231.0000
2	1	1	36	incongruent	med	0	243.0000
2	1	1	37	congruent	low	1	266.0000
2	1	1	38	incongruent	high	1	324.0000
2	1	1	39	incongruent	low	1	286.0000
2	1	1	40	congruent	med	1	317.0000
2	1	1	41	incongruent	med	1	299.0000
2	1	1	42	congruent	med	1	351.0000
2	1	1	43	congruent	high	1	293.0000
2	1	1	44	incongruent	med	1	285.0000
2	1	1	45	incongruent	low	1	335.0000
2	1	1	46	congruent	high	1	282.0000
2	1	1	47	incongruent	med	1	303.0000
2	1	1	48	incongruent	med	1	344.0000
2	1	1	49	congruent	high	1	287.0000
2	1	1	50	congruent	high	1	186.0000
2	1	1	51	congruent	high	1	203.0000
2	1	1	52	congruent	high	1	164.0000
2	1	1	53	congruent	high	1	266.0000
2	1	1	54	congruent	high	0	193.0000
2	1	1	55	congruent	med	0	230.0000
2	1	1	56	congruent	low	1	327.0000
2	1	1	57	congruent	med	1	287.0000
2	1	1	58	congruent	med	1	293.0000
2	1	1	59	congruent	med	1	349.0000
2	1	1	60	congruent	low	1	311.0000
2	1	1	61	incongruent	high	1	359.0000
2	1	1	62	congruent	low	1	231.0000
2	1	1	63	congruent	med	0	208.0000
2	1	1	64	congruent	low	1	274.0000
2	1	1	65	congruent	high	1	311.0000
2	1	1	66	incongruent	med	1	463.0000
2	1	1	67	congruent	high	1	260.0000
2	1	1	68	incongruent	med	1	267.0000
2	1	1	69	congruent	high	1	258.0000
2	1	1	70	incongruent	high	0	245.0000
2	1	1	71	congruent	high	1	277.0000
2	1	1	72	incongruent	high	1	349.0000
2	1	1	73	congruent	med	1	310.0000
2	1	1	74	congruent	high	1	248.0000
2	1	1	75	incongruent	low	1	266.0000
2	1	1	76	congruent	med	1	241.0000
2	1	1	77	incongruent	med	1	417.0000
2	1	1	78	congruent	high	1	273.0000
2	1	1	79	congruent	high	1	275.0000
2	1	1	80	congruent	low	1	264.0000
2	1	1	81	congruent	med	1	241.0000
2	1	1	82	congruent	med	1	268.0000
2	1	1	83	incongruent	low	1	249.0000
2	1	1	84	congruent	med	1	221.0000
2	1	1	85	congruent	low	1	59.0000
2	1	1	86	incongruent	high	1	115.0000
2	1	1	87	congruent	low	1	87.0000
2	1	1	88	congruent	high	1	150.0000
2	1	1	89	congruent	low	0	97.0000
2	1	1	90	congruent	high	1	153.0000
2	1	1	91	congruent	med	1	311.0000
2	1	1	92	congruent	high	0	183.0000
2	1	1	93	incongruent	med	0	65.0000
2	1	1	94	congruent	high	1	212.0000
2	1	1	95	incongruent	med	0	208.0000
2	1	1	96	congruent	low	1	265.0000
2	1	1	97	congruent	low	1	257.0000
2	1	1	98	incongruent	low	1	273.0000
2	1	1	99	congruent	low	1	351.0000
2	1	1	100	congruent	high	1	253.0000
2	1	1	101	incongruent	high	1	255.0000
2	1	1	102	congruent	med	1	271.0000
2	1	1	103	incongruent	high	1	423.0000
2	1	1	104	congruent	low	0	81.0000
2	1	1	105	congruent	high	0	226.0000
2	1	1	106	congruent	med	1	280.0000
2	1	1	107	incongruent	high	1	296.0000
2	1	1	108	incongruent	med	1	313.0000
2	1	1	109	congruent	low	1	300.0000
2	1	1	110	congruent	high	1	267.0000
2	1	1	111	incongruent	med	0	109.0000
2	1	1	112	congruent	low	1	286.0000
2	1	1	113	congruent	med	1	301.0000
2	1	1	114	incongruent	high	1	333.0000
2	1	1	115	incongruent	high	1	340.0000
2	1	1	116	congruent	low	1	302.0000
2	1	1	117	incongruent	med	1	344.0000
2	1	1	118	incongruent	low	1	296.0000
2	1	1	119	congruent	low	1	288.0000
2	1	1	120	incongruent	low	0	345.0000
2	1	1	121	incongruent	med	1	366.0000
2	1	1	122	congruent	low	1	278.0000
2	1	1	123	congruent	med	1	359.0000
2	1	1	124	congruent	high	1	347.0000
2	1	1	125	congruent	med	0	236.0000
2	1	1	126	congruent	med	1	258.0000
2	1	1	127	incongruent	high	1	300.0000
2	1	1	128	incongruent	low	1	306.0000
2	1	1	129	congruent	low	1	308.0000
2	1	1	130	congruent	high	1	340.0000
2	1	1	131	incongruent	high	1	257.0000
2	1	1	132	congruent	med	1	329.0000
2	1	1	133	incongruent	high	1	335.0000
2	1	1	134	incongruent	low	1	303.0000
2	1	1	135	congruent	med	1	265.0000
2	1	1	136	congruent	med	1	287.0000
2	1	1	137	congruent	low	1	449.0000
2	1	1	138	congruent	high	1	256.0000
2	1	1	139	congruent	low	1	389.0000
2	1	1	140	congruent	low	1	200.0000
2	1	1	141	congruent	med	1	197.0000
2	1	1	142	congruent	med	1	230.0000
2	1	1	143	congruent	low	0	92.0000
2	1	1	144	congruent	high	1	359.0000
2	1	1	145	congruent	low	1	421.0000
2	1	1	146	congruent	med	1	342.0000
2	1	1	147	incongruent	high	1	239.0000
2	1	1	148	congruent	med	1	416.0000
2	1	1	149	incongruent	low	1	318.0000
2	1	1	150	incongruent	high	0	241.0000
2	1	1	151	congruent	high	1	348.0000
2	1	1	152	incongruent	low	1	330.0000
2	1	1	153	congruent	med	1	292.0000
2	1	1	154	congruent	med	1	364.0000
2	1	1	155	congruent	med	1	316.0000
2	1	1	156	congruent	high	1	448.0000
2	1	1	157	congruent	high	1	244.0000
2	1	1	158	congruent	high	1	181.0000
2	1	1	159	congruent	low	1	173.0000
2	1	1	160	congruent	med	1	371.0000
2	1	1	161	incongruent	low	0	177.0000
2	1	1	162	congruent	low	1	338.0000
2	1	1	163	congruent	low	1	335.0000
2	1	1	164	incongruent	high	1	292.0000
2	1	1	165	congruent	high	1	244.0000
2	1	1	166	incongruent	low	1	236.0000
2	1	1	167	congruent	low	1	357.0000
2	1	1	168	congruent	high	1	259.0000
2	1	1	169	congruent	high	1	276.0000
2	1	1	170	congruent	med	0	228.0000
2	1	1	171	congruent	high	1	318.0000
2	1	1	172	congruent	low	1	460.0000
2	1	1	173	congruent	low	1	356.0000
2	1	1	174	congruent	high	1	318.0000
2	1	1	175	congruent	low	1	247.0000
2	1	1	176	incongruent	med	1	304.0000
2	1	1	177	congruent	med	1	736.0000
2	1	1	178	congruent	low	1	483.0000
2	1	1	179	congruent	low	1	266.0000
2	1	1	180	incongruent	low	1	357.0000
2	1	2	1	congruent	med	1	293.0000
2	1	2	2	congruent	low	0	62.0000
2	1	2	3	incongruent	high	1	220.0000
2	1	2	4	congruent	med	1	300.0000
2	1	2	5	congruent	med	0	221.0000
2	1	2	6	incongruent	low	1	340.0000
2	1	2	7	incongruent	high	1	140.0000
2	1	2	8	congruent	med	1	107.0000
2	1	2	9	congruent	high	0	80.0000
2	1	2	10	congruent	low	1	396.0000
2	1	2	11	congruent	high	1	369.0000
2	1	2	12	congruent	low	1	229.0000
2	1	2	13	incongruent	med	0	245.0000
2	1	2	14	incongruent	low	1	287.0000
2	1	2	15	incongruent	low	1	353.0000
2	1	2	16	congruent	med	1	270.0000
2	1	2	17	congruent	high	1	321.0000
2	1	2	18	congruent	med	1	94.0000
2	1	2	19	congruent	low	1	151.0000
2	1	2	20	congruent	med	1	182.0000
2	1	2	21	congruent	high	0	40.0000
2	1	2	22	incongruent	med	1	323.0000
2	1	2	23	incongruent	med	1	297.0000
2	1	2	24	congruent	low	1	383.0000
2	1	2	25	congruent	low	1	301.0000
2	1	2	26	congruent	high	1	389.0000
2	1	2	27	congruent	med	1	302.0000
2	1	2	28	congruent	high	1	282.0000
2	1	2	29	congruent	low	1	338.0000
2	1	2	30	congruent	med	1	226.0000
2	1	2	31	congruent	med	0	174.0000
2	1	2	32	congruent	high	1	165.0000
2	1	2	33	incongruent	low	1	348.0000
2	1	2	34	congruent	low	1	360.0000
2	1	2	35	congruent	low	1	222.0000
2	1	2	36	incongruent	med	1	333.0000
2	1	2	37	congruent	low	1	286.0000
2	1	2	38	incongruent	high	1	431.0000
2	1	2	39	incongruent	low	1	279.0000
2	1	2	40	congruent	med	1	130.0000
2	1	2	41	incongruent	med	0	83.0000
2	1	2	42	congruent	med	1	319.0000
2	1	2	43	congruent	high	1	216.0000
2	1	2	44	incongruent	med	0	203.0000
2	1	2	45	incongruent	low	1	329.0000
2	1	2	46	congruent	high	1	226.0000
2	1	2	47	incongruent	med	1	323.0000
2	1	2	48	incongruent	med	1	274.0000
2	1	2	49	congruent	high	1	281.0000
2	1	2	50	congruent	high	1	324.0000
2	1	2	51	congruent	high	1	330.0000
2	1	2	52	congruent	high	1	204.0000
2	1	2	53	congruent	high	1	247.0000
2	1	2	54	congruent	high	0	62.0000
2	1	2	55	congruent	med	1	340.0000
2	1	2	56	congruent	low	1	252.0000
2	1	2	57	congruent	med	1	294.0000
2	1	2	58	congruent	med	1	285.0000
2	1	2	59	congruent	med	1	316.0000
2	1	2	60	congruent	low	0	198.0000
2	1	2	61	incongruent	high	1	381.0000
2	1	2	62	congruent	low	1	318.0000
2	1	2	63	congruent	med	1	318.0000
2	1	2	64	congruent	low	1	250.0000
2	1	2	65	congruent	high	1	280.0000
2	1	2	66	incongruent	med	1	298.0000
2	1	2	67	congruent	high	1	259.0000
2	1	2	68	incongruent	med	1	451.0000
2	1	2	69	congruent	high	1	283.0000
2	1	2	70	incongruent	high	1	355.0000
2	1	2	71	congruent	high	1	412.0000
2	1	2	72	incongruent	high	0	189.0000
2	1	2	73	congruent	med	1	371.0000
2	1	2	74	congruent	high	1	327.0000
2	1	2	75	incongruent	low	1	261.0000
2	1	2	76	congruent	med	1	297.0000
2	1	2	77	incongruent	med	0	75.0000
2	1	2	78	congruent	high	1	247.0000
2	1	2	79	congruent	high	1	127.0000
2	1	2	80	congruent	low	1	194.0000
2	1	2	81	congruent	med	1	81.0000
2	1	2	82	congruent	med	0	18.0000
2	1	2	83	incongruent	low	1	324.0000
2	1	2	84	congruent	med	1	387.0000
2	1	2	85	congruent	low	1	227.0000
2	1	2	86	incongruent	high	1	378.0000
2	1	2	87	congruent	low	1	221.0000
2	1	2	88	congruent	high	1	278.0000
2	1	2	89	congruent	low	1	125.0000
2	1	2	90	congruent	high	1	117.0000
2	1	2	91	congruent	med	0	109.0000
2	1	2	92	congruent	high	1	261.0000
2	1	2	93	incongruent	med	0	247.0000
2	1	2	94	congruent	high	1	238.0000
2	1	2	95	incongruent	med	0	169.0000
2	1	2	96	congruent	low	1	241.0000
2	1	2	97	congruent	low	1	233.0000
2	1	2	98	incongruent	low	1	304.0000
2	1	2	99	congruent	low	0	267.0000
2	1	2	100	congruent	high	1	211.0000
2	1	2	101	incongruent	high	0	158.0000
2	1	2	102	congruent	med	1	244.0000
2	1	2	103	incongruent	high	1	246.0000
2	1	2	104	congruent	low	1	248.0000
2	1	2	105	congruent	high	1	280.0000
2	1	2	106	congruent	med	1	232.0000
2	1	2	107	incongruent	high	1	382.0000
2	1	2	108	incongruent	med	1	288.0000
2	1	2	109	congruent	low	1	254.0000
2	1	2	110	congruent	high	0	232.0000
2	1	2	111	incongruent	med	1	363.0000
2	1	2	112	congruent	low	1	340.0000
2	1	2	113	congruent	med	1	267.0000
2	1	2	114	incongruent	high	1	323.0000
2	1	2	115	incongruent	high	0	170.0000
2	1	2	116	congruent	low	1	282.0000
2	1	2	117	incongruent	med	1	374.0000
2	1	2	118	incongruent	low	1	351.0000
2	1	2	119	congruent	low	1	366.0000
2	1	2	120	incongruent	low	1	268.0000
2	1	2	121	incongruent	med	1	374.0000
2	1	2	122	congruent	low	1	336.0000
2	1	2	123	congruent	med	1	318.0000
2	1	2	124	congruent	high	0	230.0000
2	1	2	125	congruent	med	1	313.0000
2	1	2	126	congruent	med	1	280.0000
2	1	2	127	incongruent	high	1	257.0000
2	1	2	128	incongruent	low	1	313.0000
2	1	2	129	congruent	low	1	330.0000
2	1	2	130	congruent	high	1	322.0000
2	1	2	131	incongruent	high	1	350.0000
2	1	2	132	congruent	med	1	327.0000
2	1	2	133	incongruent	high	1	238.0000
2	1	2	134	incongruent	low	0	255.0000
2	1	2	135	congruent	med	0	176.0000
2	1	2	136	congruent	med	1	308.0000
2	1	2	137	congruent	low	1	271.0000
2	1	2	138	congruent	high	1	286.0000
2	1	2	139	congruent	low	0	221.0000
2	1	2	140	congruent	low	1	278.0000
2	1	2	141	congruent	med	0	250.0000
2	1	2	142	congruent	med	1	299.0000
2	1	2	143	congruent	low	1	356.0000
2	1	2	144	congruent	high	1	298.0000
2	1	2	145	congruent	low	1	283.0000
2	1	2	146	congruent	med	0	250.0000
2	1	2	147	incongruent	high	1	296.0000
2	1	2	148	congruent	med	1	339.0000
2	1	2	149	incongruent	low	1	265.0000
2	1	2	150	incongruent	high	0	237.0000
2	1	2	151	congruent	high	1	358.0000
2	1	2	152	incongruent	low	1	456.0000
2	1	2	153	congruent	med	1	272.0000
2	1	2	154	congruent	med	1	359.0000
2	1	2	155	congruent	med	1	456.0000
2	1	2	156	congruent	high	1	273.0000
2	1	2	157	congruent	high	1	250.0000
2	1	2	158	congruent	high	1	367.0000
2	1	2	159	congruent	low	1	303.0000
2	1	2	160	congruent	med	1	259.0000
2	1	2	161	incongruent	low	0	260.0000
2	1	2	162	congruent	low	1	328.0000
2	1	2	163	congruent	low	1	345.0000
2	1	2	164	incongruent	high	1	302.0000
2	1	2	165	congruent	high	1	284.0000
2	1	2	166	incongruent	low	1	326.0000
2	1	2	167	congruent	low	0	267.0000
2	1	2	168	congruent	high	1	287.0000
2	1	2	169	congruent	high	1	244.0000
2	1	2	170	congruent	med	1	381.0000
2	1	2	171	congruent	high	1	316.0000
2	1	2	172	congruent	low	1	373.0000
2	1	2	173	congruent	low	1	269.0000
2	1	2	174	congruent	high	1	622.0000
2	1	2	175	congruent	low	1	313.0000
2	1	2	176	incongruent	med	1	240.0000
2	1	2	177	congruent	med	1	253.0000
2	1	2	178	congruent	low	1	323.0000
2	1	2	179	congruent	low	1	490.0000
2	1	2	180	incongruent	low	1	292.0000
2	2	1	1	congruent	med	1	772.0000
2	2	1	2	congruent	low	1	157.0000
2	2	1	3	incongruent	high	1	487.0000
2	2	1	4	congruent	med	1	319.0000
2	2	1	5	congruent	med	1	285.0000
2	2	1	6	incongruent	low	1	252.0000
2	2	1	7	incongruent	high	1	68.0000
2	2	1	8	congruent	med	0	228.0000
2	2	1	9	congruent	high	0	20.0000
2	2	1	10	congruent	low	0	222.0000
2	2	1	11	congruent	high	1	281.0000
2	2	1	12	congruent	low	1	265.0000
2	2	1	13	incongruent	med	1	305.0000
2	2	1	14	incongruent	low	0	221.0000
2	2	1	15	incongruent	low	1	284.0000
2	2	1	16	congruent	med	1	207.0000
2	2	1	17	congruent	high	0	47.0000
2	2	1	18	congruent	med	1	365.0000
2	2	1	19	congruent	low	0	278.0000
2	2	1	20	congruent	med	1	335.0000
2	2	1	21	congruent	high	1	247.0000
2	2	1	22	incongruent	med	0	170.0000
2	2	1	23	incongruent	med	1	301.0000
2	2	1	24	congruent	low	0	144.0000
2	2	1	25	congruent	low	1	367.0000
2	2	1	26	congruent	high	1	325.0000
2	2	1	27	congruent	med	1	262.0000
2	2	1	28	congruent	high	0	19.0000
2	2	1	29	congruent	low	0	195.0000
2	2	1	30	congruent	med	1	247.0000
2	2	1	31	congruent	med	1	229.0000
2	2	1	32	congruent	high	1	265.0000
2	2	1	33	incongruent	low	0	152.0000
2	2	1	34	congruent	low	1	295.0000
2	2	1	35	congruent	low	1	232.0000
2	2	1	36	incongruent	med	1	248.0000
2	2	1	37	congruent	low	1	706.0000
2	2	1	38	incongruent	high	1	251.0000
2	2	1	39	incongruent	low	1	158.0000
2	2	1	40	congruent	med	1	99.0000
2	2	1	41	incongruent	med	0	257.0000
2	2	1	42	congruent	med	1	164.0000
2	2	1	43	congruent	high	0	46.0000
2	2	1	44	incongruent	med	1	226.0000
2	2	1	45	incongruent	low	1	198.0000
2	2	1	46	congruent	high	0	140.0000
2	2	1	47	incongruent	med	1	326.0000
2	2	1	48	incongruent	med	0	179.0000
2	2	1	49	congruent	high	1	282.0000
2	2	1	50	congruent	high	1	285.0000
2	2	1	51	congruent	high	0	232.0000
2	2	1	52	congruent	high	1	294.0000
2	2	1	53	congruent	high	0	211.0000
2	2	1	54	congruent	high	1	252.0000
2	2	1	55	congruent	med	1	310.0000
2	2	1	56	congruent	low	1	248.0000
2	2	1	57	congruent	med	0	186.0000
2	2	1	58	congruent	med	0	223.0000
2	2	1	59	congruent	med	1	220.0000
2	2	1	60	congruent	low	1	282.0000
2	2	1	61	incongruent	high	1	324.0000
2	2	1	62	congruent	low	1	282.0000
2	2	1	63	congruent	med	1	345.0000
2	2	1	64	congruent	low	1	266.0000
2	2	1	65	congruent	high	1	188.0000
2	2	1	66	incongruent	med	1	333.0000
2	2	1	67	congruent	high	0	241.0000
2	2	1	68	incongruent	med	1	236.0000
2	2	1	69	congruent	high	1	296.0000
2	2	1	70	incongruent	high	1	252.0000
2	2	1	71	congruent	high	1	284.0000
2	2	1	72	incongruent	high	1	339.0000
2	2	1	73	congruent	med	1	314.0000
2	2	1	74	congruent	high	1	286.0000
2	2	1	75	incongruent	low	1	259.0000
2	2	1	76	congruent	med	1	316.0000
2	2	1	77	incongruent	med	1	228.0000
2	2	1	78	congruent	high	1	285.0000
2	2	1	79	congruent	high	1	277.0000
2	2	1	80	congruent	low	1	293.0000
2	2	1	81	congruent	med	1	268.0000
2	2	1	82	congruent	med	1	225.0000
2	2	1	83	incongruent	low	1	302.0000
2	2	1	84	congruent	med	1	359.0000
2	2	1	85	congruent	low	1	284.0000
2	2	1	86	incongruent	high	1	311.0000
2	2	1	87	congruent	low	1	153.0000
2	2	1	88	congruent	high	1	245.0000
2	2	1	89	congruent	low	1	331.0000
2	2	1	90	congruent	high	1	298.0000
2	2	1	91	congruent	med	1	219.0000
2	2	1	92	congruent	high	1	356.0000
2	2	1	93	incongruent	med	0	187.0000
2	2	1	94	congruent	high	1	269.0000
2	2	1	95	incongruent	med	0	266.0000
2	2	1	96	congruent	low	1	288.0000
2	2	1	97	congruent	low	1	325.0000
2	2	1	98	incongruent	low	1	271.0000
2	2	1	99	congruent	low	1	324.0000
2	2	1	100	congruent	high	1	252.0000
2	2	1	101	incongruent	high	1	243.0000
2	2	1	102	congruent	med	0	180.0000
2	2	1	103	incongruent	high	0	218.0000
2	2	1	104	congruent	low	1	278.0000
2	2	1	105	congruent	high	1	200.0000
2	2	1	106	congruent	med	0	283.0000
2	2	1	107	incongruent	high	0	93.0000
2	2	1	108	incongruent	med	1	261.0000
2	2	1	109	congruent	low	1	367.0000
2	2	1	110	congruent	high	1	260.0000
2	2	1	111	incongruent	med	1	436.0000
2	2	1	112	congruent	low	1	138.0000
2	2	1	113	congruent	med	1	268.0000
2	2	1	114	incongruent	high	0	101.0000
2	2	1	115	incongruent	high	1	247.0000
2	2	1	116	congruent	low	1	309.0000
2	2	1	117	incongruent	med	1	311.0000
2	2	1	118	incongruent	low	0	109.0000
2	2	1	119	congruent	low	1	220.0000
2	2	1	120	incongruent	low	1	272.0000
2	2	1	121	incongruent	med	1	519.0000
2	2	1	122	congruent	low	1	246.0000
2	2	1	123	congruent	med	0	268.0000
2	2	1	124	congruent	high	1	419.0000
2	2	1	125	congruent	med	1	241.0000
2	2	1	126	congruent	med	1	288.0000
2	2	1	127	incongruent	high	1	265.0000
2	2	1	128	incongruent	low	1	312.0000
2	2	1	129	congruent	low	0	199.0000
2	2	1	130	congruent	high	1	290.0000
2	2	1	131	incongruent	high	0	127.0000
2	2	1	132	congruent	med	1	299.0000
2	2	1	133	incongruent	high	1	220.0000
2	2	1	134	incongruent	low	0	238.0000
2	2	1	135	congruent	med	1	279.0000
2	2	1	136	congruent	med	1	251.0000
2	2	1	137	congruent	low	1	294.0000
2	2	1	138	congruent	high	1	273.0000
2	2	1	139	congruent	low	1	414.0000
2	2	1	140	congruent	low	1	246.0000
2	2	1	141	congruent	med	1	179.0000
2	2	1	142	congruent	med	1	236.0000
2	2	1	143	congruent	low	1	263.0000
2	2	1	144	congruent	high	0	254.0000
2	2	1	145	congruent	low	0	231.0000
2	2	1	146	congruent	med	1	238.0000
2	2	1	147	incongruent	high	1	213.0000
2	2	1	148	congruent	med	1	291.0000
2	2	1	149	incongruent	low	1	218.0000
2	2	1	150	incongruent	high	1	307.0000
2	2	1	151	congruent	high	1	229.0000
2	2	1	152	incongruent	low	1	351.0000
2	2	1	153	congruent	med	1	304.0000
2	2	1	154	congruent	med	1	391.0000
2	2	1	155	congruent	med	1	414.0000
2	2	1	156	congruent	high	1	325.0000
2	2	1	157	congruent	high	1	302.0000
2	2	1	158	congruent	high	1	318.0000
2	2	1	159	congruent	low	1	275.0000
2	2	1	160	congruent	med	1	236.0000
2	2	1	161	incongruent	low	1	308.0000
2	2	1	162	congruent	low	1	292.0000
2	2	1	163	congruent	low	1	289.0000
2	2	1	164	incongruent	high	1	262.0000
2	2	1	165	congruent	high	1	258.0000
2	2	1	166	incongruent	low	1	248.0000
2	2	1	167	congruent	low	1	350.0000
2	2	1	168	congruent	high	1	262.0000
2	2	1	169	congruent	high	1	187.0000
2	2	1	170	congruent	med	1	47.0000
2	2	1	171	congruent	high	1	22.0000
2	2	1	172	congruent	low	1	410.0000
2	2	1	173	congruent	low	1	176.0000
2	2	1	174	congruent	high	1	148.0000
2	2	1	175	congruent	low	1	40.0000
2	2	1	176	incongruent	med	0	51.0000
2	2	1	177	congruent	med	0	195.0000
2	2	1	178	congruent	low	1	99.0000
2	2	1	179	congruent	low	0	131.0000
2	2	1	180	incongruent	low	0	198.0000
2	3	1	1	congruent	med	1	316.0000
2	3	1	2	congruent	low	0	212.0000
2	3	1	3	incongruent	high	1	286.0000
2	3	1	4	congruent	med	1	308.0000
2	3	1	5	congruent	med	1	293.0000
2	3	1	6	incongruent	low	1	221.0000
2	3	1	7	incongruent	high	1	298.0000
2	3	1	8	congruent	med	1	201.0000
2	3	1	9	congruent	high	1	213.0000
2	3	1	10	congruent	low	1	291.0000
2	3	1	11	congruent	high	0	174.0000
2	3	1	12	congruent	low	0	275.0000
2	3	1	13	incongruent	med	0	190.0000
2	3	1	14	incongruent	low	1	333.0000
2	3	1	15	incongruent	low	1	296.0000
2	3	1	16	congruent	med	1	214.0000
2	3	1	17	congruent	high	0	201.0000
2	3	1	18	congruent	med	1	282.0000
2	3	1	19	congruent	low	1	326.0000
2	3	1	20	congruent	med	1	293.0000
2	3	1	21	congruent	high	1	281.0000
2	3	1	22	incongruent	med	1	297.0000
2	3	1	23	incongruent	med	1	354.0000
2	3	1	24	congruent	low	1	387.0000
2	3	1	25	congruent	low	1	375.0000
2	3	1	26	congruent	high	1	419.0000
2	3	1	27	congruent	med	1	368.0000
2	3	1	28	congruent	high	1	404.0000
2	3	1	29	congruent	low	1	435.0000
2	3	1	30	congruent	med	1	235.0000
2	3	1	31	congruent	med	1	353.0000
2	3	1	32	congruent	high	1	334.0000
2	3	1	33	incongruent	low	1	396.0000
2	3	1	34	congruent	low	1	354.0000
2	3	1	35	congruent	low	1	241.0000
2	3	1	36	incongruent	med	1	429.0000
2	3	1	37	congruent	low	1	271.0000
2	3	1	38	incongruent	high	1	359.0000
2	3	1	39	incongruent	low	1	247.0000
2	3	1	40	congruent	med	1	385.0000
2	3	1	41	incongruent	med	1	369.0000
2	3	1	42	congruent	med	1	372.0000
2	3	1	43	congruent	high	1	253.0000
2	3	1	44	incongruent	med	0	191.0000
2	3	1	45	incongruent	low	1	324.0000
2	3	1	46	congruent	high	1	282.0000
2	3	1	47	incongruent	med	1	361.0000
2	3	1	48	incongruent	med	1	446.0000
2	3	1	49	congruent	high	1	235.0000
2	3	1	50	congruent	high	1	314.0000
2	3	1	51	congruent	high	1	391.0000
2	3	1	52	congruent	high	1	279.0000
2	3	1	53	congruent	high	1	268.0000
2	3	1	54	congruent	high	1	276.0000
2	3	1	55	congruent	med	1	218.0000
2	3	1	56	congruent	low	1	421.0000
2	3	1	57	congruent	med	1	238.0000
2	3	1	58	congruent	med	1	305.0000
2	3	1	59	congruent	med	1	304.0000
2	3	1	60	congruent	low	1	305.0000
2	3	1	61	incongruent	high	1	422.0000
2	3	1	62	congruent	low	1	209.0000
2	3	1	63	congruent	med	1	254.0000
2	3	1	64	congruent	low	1	127.0000
2	3	1	65	congruent	high	1	185.0000
2	3	1	66	incongruent	med	0	83.0000
2	3	1	67	congruent	high	1	271.0000
2	3	1	68	incongruent	med	0	178.0000
2	3	1	69	congruent	high	1	305.0000
2	3	1	70	incongruent	high	1	481.0000
2	3	1	71	congruent	high	1	256.0000
2	3	1	72	incongruent	high	1	296.0000
2	3	1	73	congruent	med	1	358.0000
2	3	1	74	congruent	high	1	311.0000
2	3	1	75	incongruent	low	1	279.0000
2	3	1	76	congruent	med	1	317.0000
2	3	1	77	incongruent	med	1	372.0000
2	3	1	78	congruent	high	1	284.0000
2	3	1	79	congruent	high	1	291.0000
2	3	1	80	congruent	low	1	331.0000
2	3	1	81	congruent	med	1	347.0000
2	3	1	82	congruent	med	1	301.0000
2	3	1	83	incongruent	low	1	284.0000
2	3	1	84	congruent	med	1	401.0000
2	3	1	85	congruent	low	1	298.0000
2	3	1	86	incongruent	high	1	420.0000
2	3	1	87	congruent	low	0	237.0000
2	3	1	88	congruent	high	1	275.0000
2	3	1	89	congruent	low	1	297.0000
2	3	1	90	congruent	high	1	269.0000
2	3	1	91	congruent	med	1	356.0000
2	3	1	92	congruent	high	1	234.0000
2	3	1	93	incongruent	med	1	270.0000
2	3	1	94	congruent	high	1	247.0000
2	3	1	95	incongruent	med	1	424.0000
2	3	1	96	congruent	low	1	426.0000
2	3	1	97	congruent	low	1	450.0000
2	3	1	98	incongruent	low	1	287.0000
2	3	1	99	congruent	low	1	397.0000
2	3	1	100	congruent	high	1	255.0000
2	3	1	101	incongruent	high	1	407.0000
2	3	1	102	congruent	med	1	245.0000
2	3	1	103	incongruent	high	1	327.0000
2	3	1	104	congruent	low	1	249.0000
2	3	1	105	congruent	high	1	256.0000
2	3	1	106	congruent	med	1	184.0000
2	3	1	107	incongruent	high	0	206.0000
2	3	1	108	incongruent	med	1	378.0000
2	3	1	109	congruent	low	1	122.0000
2	3	1	110	congruent	high	1	260.0000
2	3	1	111	incongruent	med	1	366.0000
2	3	1	112	congruent	low	1	358.0000
2	3	1	113	congruent	med	1	340.0000
2	3	1	114	incongruent	high	1	381.0000
2	3	1	115	incongruent	high	0	175.0000
2	3	1	116	congruent	low	1	262.0000
2	3	1	117	incongruent	med	1	664.0000
2	3	1	118	incongruent	low	1	336.0000
2	3	1	119	congruent	low	1	348.0000
2	3	1	120	incongruent	low	1	485.0000
2	3	1	121	incongruent	med	1	462.0000
2	3	1	122	congruent	low	1	337.0000
2	3	1	123	congruent	med	1	302.0000
2	3	1	124	congruent	high	1	355.0000
2	3	1	125	congruent	med	1	450.0000
2	3	1	126	congruent	med	0	0.0000
2	3	1	127	incongruent	high	1	461.0000
2	3	1	128	incongruent	low	1	338.0000
2	3	1	129	congruent	low	1	280.0000
2	3	1	130	congruent	high	1	248.0000
2	3	1	131	incongruent	high	1	385.0000
2	3	1	132	congruent	med	1	281.0000
2	3	1	133	incongruent	high	1	478.0000
2	3	1	134	incongruent	low	1	355.0000
2	3	1	135	congruent	med	1	308.0000
2	3	1	136	congruent	med	1	439.0000
2	3	1	137	congruent	low	1	251.0000
2	3	1	138	congruent	high	1	219.0000
2	3	1	139	congruent	low	0	0.0000
2	3	1	140	congruent	low	1	311.0000
2	3	1	141	congruent	med	1	408.0000
2	3	1	142	congruent	med	1	260.0000
2	3	1	143	congruent	low	1	402.0000
2	3	1	144	congruent	high	1	404.0000
2	3	1	145	congruent	low	1	330.0000
2	3	1	146	congruent	med	1	307.0000
2	3	1	147	incongruent	high	1	409.0000
2	3	1	148	congruent	med	1	352.0000
2	3	1	149	incongruent	low	1	422.0000
2	3	1	150	incongruent	high	1	466.0000
2	3	1	151	congruent	high	1	446.0000
2	3	1	152	incongruent	low	1	408.0000
2	3	1	153	congruent	med	1	364.0000
2	3	1	154	congruent	med	1	321.0000
2	3	1	155	congruent	med	1	343.0000
2	3	1	156	congruent	high	1	251.0000
2	3	1	157	congruent	high	1	268.0000
2	3	1	158	congruent	high	1	270.0000
2	3	1	159	congruent	low	1	384.0000
2	3	1	160	congruent	med	1	208.0000
2	3	1	161	incongruent	low	1	444.0000
2	3	1	162	congruent	low	1	421.0000
2	3	1	163	congruent	low	1	518.0000
2	3	1	164	incongruent	high	1	320.0000
2	3	1	165	congruent	high	1	303.0000
2	3	1	166	incongruent	low	1	361.0000
2	3	1	167	congruent	low	1	348.0000
2	3	1	168	congruent	high	1	220.0000
2	3	1	169	congruent	high	1	207.0000
2	3	1	170	congruent	med	1	328.0000
2	3	1	171	congruent	high	1	270.0000
2	3	1	172	congruent	low	1	347.0000
2	3	1	173	congruent	low	1	363.0000
2	3	1	174	congruent	high	1	332.0000
2	3	1	175	congruent	low	1	302.0000
2	3	1	176	incongruent	med	1	304.0000
2	3	1	177	congruent	med	1	251.0000
2	3	1	178	congruent	low	0	249.0000
2	3	1	179	congruent	low	1	239.0000
2	3	1	180	incongruent	low	1	400.0000
2	3	2	1	congruent	med	1	319.0000
2	3	2	2	congruent	low	1	299.0000
2	3	2	3	incongruent	high	1	317.0000
2	3	2	4	congruent	med	1	418.0000
2	3	2	5	congruent	med	1	480.0000
2	3	2	6	incongruent	low	1	362.0000
2	3	2	7	incongruent	high	1	258.0000
2	3	2	8	congruent	med	1	449.0000
2	3	2	9	congruent	high	1	291.0000
2	3	2	10	congruent	low	1	408.0000
2	3	2	11	congruent	high	1	245.0000
2	3	2	12	congruent	low	1	267.0000
2	3	2	13	incongruent	med	1	358.0000
2	3	2	14	incongruent	low	1	310.0000
2	3	2	15	incongruent	low	1	393.0000
2	3	2	16	congruent	med	1	223.0000
2	3	2	17	congruent	high	1	251.0000
2	3	2	18	congruent	med	1	247.0000
2	3	2	19	congruent	low	1	279.0000
2	3	2	20	congruent	med	1	271.0000
2	3	2	21	congruent	high	1	268.0000
2	3	2	22	incongruent	med	0	175.0000
2	3	2	23	incongruent	med	1	327.0000
2	3	2	24	congruent	low	0	229.0000
2	3	2	25	congruent	low	1	238.0000
2	3	2	26	congruent	high	1	281.0000
2	3	2	27	congruent	med	1	328.0000
2	3	2	28	congruent	high	1	444.0000
2	3	2	29	congruent	low	1	456.0000
2	3	2	30	congruent	med	1	253.0000
2	3	2	31	congruent	med	1	335.0000
2	3	2	32	congruent	high	1	317.0000
2	3	2	33	incongruent	low	1	399.0000
2	3	2	34	congruent	low	1	245.0000
2	3	2	35	congruent	low	1	466.0000
2	3	2	36	incongruent	med	1	373.0000
2	3	2	37	congruent	low	1	412.0000
2	3	2	38	incongruent	high	1	329.0000
2	3	2	39	incongruent	low	1	324.0000
2	3	2	40	congruent	med	1	317.0000
2	3	2	41	incongruent	med	0	229.0000
2	3	2	42	congruent	med	1	360.0000
2	3	2	43	congruent	high	1	348.0000
2	3	2	44	incongruent	med	1	429.0000
2	3	2	45	incongruent	low	1	381.0000
2	3	2	46	congruent	high	1	368.0000
2	3	2	47	incongruent	med	1	345.0000
2	3	2	48	incongruent	med	0	222.0000
2	3	2	49	congruent	high	1	344.0000
2	3	2	50	congruent	high	1	285.0000
2	3	2	51	congruent	high	1	579.0000
2	3	2	52	congruent	high	1	266.0000
2	3	2	53	congruent	high	1	299.0000
2	3	2	54	congruent	high	1	304.0000
2	3	2	55	congruent	med	1	282.0000
2	3	2	56	congruent	low	1	678.0000
2	3	2	57	congruent	med	1	340.0000
2	3	2	58	congruent	med	1	262.0000
2	3	2	59	congruent	med	1	369.0000
2	3	2	60	congruent	low	1	331.0000
2	3	2	61	incongruent	high	1	377.0000
2	3	2	62	congruent	low	1	329.0000
2	3	2	63	congruent	med	1	266.0000
2	3	2	64	congruent	low	1	418.0000
2	3	2	65	congruent	high	1	250.0000
2	3	2	66	incongruent	med	1	272.0000
2	3	2	67	congruent	high	1	228.0000
2	3	2	68	incongruent	med	1	215.0000
2	3	2	69	congruent	high	1	282.0000
2	3	2	70	incongruent	high	0	154.0000
2	3	2	71	congruent	high	1	431.0000
2	3	2	72	incongruent	high	1	406.0000
2	3	2	73	congruent	med	1	319.0000
2	3	2	74	congruent	high	1	286.0000
2	3	2	75	incongruent	low	1	350.0000
2	3	2	76	congruent	med	1	362.0000
2	3	2	77	incongruent	med	1	348.0000
2	3	2	78	congruent	high	1	290.0000
2	3	2	79	congruent	high	1	267.0000
2	3	2	80	congruent	low	1	371.0000
2	3	2	81	congruent	med	1	258.0000
2	3	2	82	congruent	med	1	268.0000
2	3	2	83	incongruent	low	1	276.0000
2	3	2	84	congruent	med	1	248.0000
2	3	2	85	congruent	low	1	390.0000
2	3	2	86	incongruent	high	1	283.0000
2	3	2	87	congruent	low	1	334.0000
2	3	2	88	congruent	high	1	345.0000
2	3	2	89	congruent	low	1	292.0000
2	3	2	90	congruent	high	1	670.0000
2	3	2	91	congruent	med	1	281.0000
2	3	2	92	congruent	high	1	398.0000
2	3	2	93	incongruent	med	1	380.0000
2	3	2	94	congruent	high	1	291.0000
2	3	2	95	incongruent	med	1	293.0000
2	3	2	96	congruent	low	1	240.0000
2	3	2	97	congruent	low	0	222.0000
2	3	2	98	incongruent	low	1	284.0000
2	3	2	99	congruent	low	1	255.0000
2	3	2	100	congruent	high	1	264.0000
2	3	2	101	incongruent	high	0	186.0000
2	3	2	102	congruent	med	1	268.0000
2	3	2	103	incongruent	high	1	430.0000
2	3	2	104	congruent	low	1	271.0000
2	3	2	105	congruent	high	1	278.0000
2	3	2	106	congruent	med	1	280.0000
2	3	2	107	incongruent	high	1	734.0000
2	3	2	108	incongruent	med	1	466.0000
2	3	2	109	congruent	low	1	368.0000
2	3	2	110	congruent	high	1	340.0000
2	3	2	111	incongruent	med	1	372.0000
2	3	2	112	congruent	low	1	319.0000
2	3	2	113	congruent	med	0	266.0000
2	3	2	114	incongruent	high	1	368.0000
2	3	2	115	incongruent	high	1	344.0000
2	3	2	116	congruent	low	1	401.0000
2	3	2	117	incongruent	med	1	433.0000
2	3	2	118	incongruent	low	1	345.0000
2	3	2	119	congruent	low	1	407.0000
2	3	2	120	incongruent	low	1	244.0000
2	3	2	121	incongruent	med	1	330.0000
2	3	2	122	congruent	low	1	317.0000
2	3	2	123	congruent	med	1	324.0000
2	3	2	124	congruent	high	1	331.0000
2	3	2	125	congruent	med	1	284.0000
2	3	2	126	congruent	med	1	331.0000
2	3	2	127	incongruent	high	1	328.0000
2	3	2	128	incongruent	low	1	325.0000
2	3	2	129	congruent	low	1	352.0000
2	3	2	130	congruent	high	1	334.0000
2	3	2	131	incongruent	high	1	395.0000
2	3	2	132	congruent	med	1	337.0000
2	3	2	133	incongruent	high	1	514.0000
2	3	2	134	incongruent	low	1	321.0000
2	3	2	135	congruent	med	1	288.0000
2	3	2	136	congruent	med	1	285.0000
2	3	2	137	congruent	low	1	436.0000
2	3	2	138	congruent	high	1	363.0000
2	3	2	139	congruent	low	1	310.0000
2	3	2	140	congruent	low	1	377.0000
2	3	2	141	congruent	med	1	329.0000
2	3	2	142	congruent	med	1	295.0000
2	3	2	143	congruent	low	1	352.0000
2	3	2	144	congruent	high	1	279.0000
2	3	2	145	congruent	low	1	366.0000
2	3	2	146	congruent	med	1	293.0000
2	3	2	147	incongruent	high	1	439.0000
2	3	2	148	congruent	med	1	356.0000
2	3	2	149	incongruent	low	1	308.0000
2	3	2	150	incongruent	high	1	287.0000
2	3	2	151	congruent	high	1	299.0000
2	3	2	152	incongruent	low	1	370.0000
2	3	2	153	congruent	med	1	267.0000
2	3	2	154	congruent	med	1	319.0000
2	3	2	155	congruent	med	1	205.0000
2	3	2	156	congruent	high	1	318.0000
2	3	2	157	congruent	high	1	220.0000
2	3	2	158	congruent	high	1	171.0000
2	3	2	159	congruent	low	1	498.0000
2	3	2	160	congruent	med	1	285.0000
2	3	2	161	incongruent	low	1	378.0000
2	3	2	162	congruent	low	1	374.0000
2	3	2	163	congruent	low	1	301.0000
2	3	2	164	incongruent	high	1	411.0000
2	3	2	165	congruent	high	1	290.0000
2	3	2	166	incongruent	low	1	336.0000
2	3	2	167	congruent	low	1	352.0000
2	3	2	168	congruent	high	1	350.0000
2	3	2	169	congruent	high	1	331.0000
2	3	2	170	congruent	med	1	401.0000
2	3	2	171	congruent	high	1	237.0000
2	3	2	172	congruent	low	1	320.0000
2	3	2	173	congruent	low	1	357.0000
2	3	2	174	congruent	high	1	244.0000
2	3	2	175	congruent	low	1	327.0000
2	3	2	176	incongruent	med	1	389.0000
2	3	2	177	congruent	med	1	396.0000
2	3	2	178	congruent	low	1	238.0000
2	3	2	179	congruent	low	1	309.0000
2	3	2	180	incongruent	low	1	406.0000
2	3	3	1	congruent	med	1	342.0000
2	3	3	2	congruent	low	1	421.0000
2	3	3	3	incongruent	high	1	316.0000
2	3	3	4	congruent	med	1	327.0000
2	3	3	5	congruent	med	1	312.0000
2	3	3	6	incongruent	low	1	292.0000
2	3	3	7	incongruent	high	1	299.0000
2	3	3	8	congruent	med	1	329.0000
2	3	3	9	congruent	high	1	244.0000
2	3	3	10	congruent	low	1	371.0000
2	3	3	11	congruent	high	1	255.0000
2	3	3	12	congruent	low	1	321.0000
2	3	3	13	incongruent	med	1	502.0000
2	3	3	14	incongruent	low	1	423.0000
2	3	3	15	incongruent	low	1	353.0000
2	3	3	16	congruent	med	1	285.0000
2	3	3	17	congruent	high	1	401.0000
2	3	3	18	congruent	med	1	273.0000
2	3	3	19	congruent	low	1	329.0000
2	3	3	20	congruent	med	1	191.0000
2	3	3	21	congruent	high	1	503.0000
2	3	3	22	incongruent	med	1	435.0000
2	3	3	23	incongruent	med	1	393.0000
2	3	3	24	congruent	low	1	309.0000
2	3	3	25	congruent	low	1	471.0000
2	3	3	26	congruent	high	1	286.0000
2	3	3	27	congruent	med	1	363.0000
2	3	3	28	congruent	high	1	293.0000
2	3	3	29	congruent	low	1	341.0000
2	3	3	30	congruent	med	1	217.0000
2	3	3	31	congruent	med	1	223.0000
2	3	3	32	congruent	high	1	213.0000
2	3	3	33	incongruent	low	1	333.0000
2	3	3	34	congruent	low	1	421.0000
2	3	3	35	congruent	low	0	222.0000
2	3	3	36	incongruent	med	1	237.0000
2	3	3	37	congruent	low	1	404.0000
2	3	3	38	incongruent	high	0	250.0000
2	3	3	39	incongruent	low	1	305.0000
2	3	3	40	congruent	med	1	485.0000
2	3	3	41	incongruent	med	1	616.0000
2	3	3	42	congruent	med	1	361.0000
2	3	3	43	congruent	high	1	277.0000
2	3	3	44	incongruent	med	0	243.0000
2	3	3	45	incongruent	low	1	335.0000
2	3	3	46	congruent	high	1	312.0000
2	3	3	47	incongruent	med	1	396.0000
2	3	3	48	incongruent	med	1	394.0000
2	3	3	49	congruent	high	1	296.0000
2	3	3	50	congruent	high	1	385.0000
2	3	3	51	congruent	high	1	341.0000
2	3	3	52	congruent	high	1	288.0000
2	3	3	53	congruent	high	1	220.0000
2	3	3	54	congruent	high	1	222.0000
2	3	3	55	congruent	med	1	380.0000
2	3	3	56	congruent	low	1	346.0000
2	3	3	57	congruent	med	1	277.0000
2	3	3	58	congruent	med	1	235.0000
2	3	3	59	congruent	med	1	247.0000
2	3	3	60	congruent	low	1	289.0000
2	3	3	61	incongruent	high	0	0.0000
2	3	3	62	congruent	low	1	416.0000
2	3	3	63	congruent	med	0	271.0000
2	3	3	64	congruent	low	1	245.0000
2	3	3	65	congruent	high	1	246.0000
2	3	3	66	incongruent	med	1	328.0000
2	3	3	67	congruent	high	1	336.0000
2	3	3	68	incongruent	med	1	341.0000
2	3	3	69	congruent	high	1	292.0000
2	3	3	70	incongruent	high	1	364.0000
2	3	3	71	congruent	high	1	301.0000
2	3	3	72	incongruent	high	1	388.0000
2	3	3	73	congruent	med	1	338.0000
2	3	3	74	congruent	high	1	240.0000
2	3	3	75	incongruent	low	1	418.0000
2	3	3	76	congruent	med	1	371.0000
2	3	3	77	incongruent	med	1	416.0000
2	3	3	78	congruent	high	1	139.0000
2	3	3	79	congruent	high	1	254.0000
2	3	3	80	congruent	low	1	326.0000
2	3	3	81	congruent	med	1	258.0000
2	3	3	82	congruent	med	1	359.0000
2	3	3	83	incongruent	low	0	281.0000
2	3	3	84	congruent	med	1	243.0000
2	3	3	85	congruent	low	1	268.0000
2	3	3	86	incongruent	high	0	247.0000
2	3	3	87	congruent	low	1	368.0000
2	3	3	88	congruent	high	1	240.0000
2	3	3	89	congruent	low	1	335.0000
2	3	3	90	congruent	high	1	133.0000
2	3	3	91	congruent	med	1	370.0000
2	3	3	92	congruent	high	1	160.0000
2	3	3	93	incongruent	med	1	667.0000
2	3	3	94	congruent	high	1	258.0000
2	3	3	95	incongruent	med	0	248.0000
2	3	3	96	congruent	low	1	295.0000
2	3	3	97	congruent	low	1	252.0000
2	3	3	98	incongruent	low	1	435.0000
2	3	3	99	congruent	low	1	324.0000
2	3	3	100	congruent	high	1	134.0000
2	3	3	101	incongruent	high	1	474.0000
2	3	3	102	congruent	med	1	218.0000
2	3	3	103	incongruent	high	1	295.0000
2	3	3	104	congruent	low	1	270.0000
2	3	3	105	congruent	high	1	120.0000
2	3	3	106	congruent	med	1	255.0000
2	3	3	107	incongruent	high	1	426.0000
2	3	3	108	incongruent	med	1	380.0000
2	3	3	109	congruent	low	1	242.0000
2	3	3	110	congruent	high	1	332.0000
2	3	3	111	incongruent	med	0	243.0000
2	3	3	112	congruent	low	1	330.0000
2	3	3	113	congruent	med	1	260.0000
2	3	3	114	incongruent	high	1	390.0000
2	3	3	115	incongruent	high	1	380.0000
2	3	3	116	congruent	low	1	396.0000
2	3	3	117	incongruent	med	1	395.0000
2	3	3	118	incongruent	low	1	777.0000
2	3	3	119	congruent	low	1	302.0000
2	3	3	120	incongruent	low	1	344.0000
2	3	3	121	incongruent	med	1	259.0000
2	3	3	122	congruent	low	1	214.0000
2	3	3	123	congruent	med	1	540.0000
2	3	3	124	congruent	high	1	307.0000
2	3	3	125	congruent	med	1	209.0000
2	3	3	126	congruent	med	1	179.0000
2	3	3	127	incongruent	high	0	180.0000
2	3	3	128	incongruent	low	1	359.0000
2	3	3	129	congruent	low	1	301.0000
2	3	3	130	congruent	high	1	291.0000
2	3	3	131	incongruent	high	1	442.0000
2	3	3	132	congruent	med	1	311.0000
2	3	3	133	incongruent	high	1	356.0000
2	3	3	134	incongruent	low	1	701.0000
2	3	3	135	congruent	med	0	252.0000
2	3	3	136	congruent	med	1	305.0000
2	3	3	137	congruent	low	1	295.0000
2	3	3	138	congruent	high	1	240.0000
2	3	3	139	congruent	low	1	276.0000
2	3	3	140	congruent	low	1	346.0000
2	3	3	141	congruent	med	0	178.0000
2	3	3	142	congruent	med	1	373.0000
2	3	3	143	congruent	low	1	285.0000
2	3	3	144	congruent	high	1	345.0000
2	3	3	145	congruent	low	1	535.0000
2	3	3	146	congruent	med	1	386.0000
2	3	3	147	incongruent	high	0	156.0000
2	3	3	148	congruent	med	1	301.0000
2	3	3	149	incongruent	low	1	371.0000
2	3	3	150	incongruent	high	1	428.0000
2	3	3	151	congruent	high	1	273.0000
2	3	3	152	incongruent	low	1	283.0000
2	3	3	153	congruent	med	1	323.0000
2	3	3	154	congruent	med	1	308.0000
2	3	3	155	congruent	med	1	293.0000
2	3	3	156	congruent	high	1	243.0000
2	3	3	157	congruent	high	1	194.0000
2	3	3	158	congruent	high	1	79.0000
2	3	3	159	congruent	low	0	204.0000
2	3	3	160	congruent	med	1	299.0000
2	3	3	161	incongruent	low	1	350.0000
2	3	3	162	congruent	low	1	269.0000
2	3	3	163	congruent	low	0	164.0000
2	3	3	164	incongruent	high	0	244.0000
2	3	3	165	congruent	high	1	255.0000
2	3	3	166	incongruent	low	1	270.0000
2	3	3	167	congruent	low	1	221.0000
2	3	3	168	congruent	high	1	187.0000
2	3	3	169	congruent	high	1	97.0000
2	3	3	170	congruent	med	0	163.0000
2	3	3	171	congruent	high	1	228.0000
2	3	3	172	congruent	low	1	243.0000
2	3	3	173	congruent	low	1	258.0000
2	3	3	174	congruent	high	1	289.0000
2	3	3	175	congruent	low	1	92.0000
2	3	3	176	incongruent	med	0	172.0000
2	3	3	177	congruent	med	1	202.0000
2	3	3	178	congruent	low	1	254.0000
2	3	3	179	congruent	low	1	279.0000
2	3	3	180	incongruent	low	1	316.0000
2	4	1	1	congruent	med	1	339.0000
2	4	1	2	congruent	low	1	313.0000
2	4	1	3	incongruent	high	1	368.0000
2	4	1	4	congruent	med	1	403.0000
2	4	1	5	congruent	med	0	190.0000
2	4	1	6	incongruent	low	1	300.0000
2	4	1	7	incongruent	high	1	437.0000
2	4	1	8	congruent	med	1	322.0000
2	4	1	9	congruent	high	1	164.0000
2	4	1	10	congruent	low	1	241.0000
2	4	1	11	congruent	high	1	198.0000
2	4	1	12	congruent	low	1	164.0000
2	4	1	13	incongruent	med	0	88.0000
2	4	1	14	incongruent	low	1	321.0000
2	4	1	15	incongruent	low	1	271.0000
2	4	1	16	congruent	med	1	148.0000
2	4	1	17	congruent	high	1	154.0000
2	4	1	18	congruent	med	1	309.0000
2	4	1	19	congruent	low	1	320.0000
2	4	1	20	congruent	med	1	377.0000
2	4	1	21	congruent	high	1	149.0000
2	4	1	22	incongruent	med	1	698.0000
2	4	1	23	incongruent	med	1	429.0000
2	4	1	24	congruent	low	1	305.0000
2	4	1	25	congruent	low	1	303.0000
2	4	1	26	congruent	high	1	69.0000
2	4	1	27	congruent	med	1	111.0000
2	4	1	28	congruent	high	1	218.0000
2	4	1	29	congruent	low	1	280.0000
2	4	1	30	congruent	med	1	160.0000
2	4	1	31	congruent	med	1	127.0000
2	4	1	32	congruent	high	1	122.0000
2	4	1	33	incongruent	low	0	204.0000
2	4	1	34	congruent	low	1	235.0000
2	4	1	35	congruent	low	1	232.0000
2	4	1	36	incongruent	med	0	166.0000
2	4	1	37	congruent	low	1	523.0000
2	4	1	38	incongruent	high	0	236.0000
2	4	1	39	incongruent	low	1	311.0000
2	4	1	40	congruent	med	1	208.0000
2	4	1	41	incongruent	med	1	458.0000
2	4	1	42	congruent	med	1	275.0000
2	4	1	43	congruent	high	1	101.0000
2	4	1	44	incongruent	med	1	289.0000
2	4	1	45	incongruent	low	1	370.0000
2	4	1	46	congruent	high	1	279.0000
2	4	1	47	incongruent	med	1	367.0000
2	4	1	48	incongruent	med	0	217.0000
2	4	1	49	congruent	high	1	278.0000
2	4	1	50	congruent	high	1	266.0000
2	4	1	51	congruent	high	1	291.0000
2	4	1	52	congruent	high	1	213.0000
2	4	1	53	congruent	high	1	196.0000
2	4	1	54	congruent	high	1	162.0000
2	4	1	55	congruent	med	1	233.0000
2	4	1	56	congruent	low	1	369.0000
2	4	1	57	congruent	med	1	298.0000
2	4	1	58	congruent	med	1	294.0000
2	4	1	59	congruent	med	1	221.0000
2	4	1	60	congruent	low	1	258.0000
2	4	1	61	incongruent	high	0	217.0000
2	4	1	62	congruent	low	1	443.0000
2	4	1	63	congruent	med	1	225.0000
2	4	1	64	congruent	low	1	312.0000
2	4	1	65	congruent	high	1	203.0000
2	4	1	66	incongruent	med	1	454.0000
2	4	1	67	congruent	high	1	341.0000
2	4	1	68	incongruent	med	1	312.0000
2	4	1	69	congruent	high	1	178.0000
2	4	1	70	incongruent	high	0	169.0000
2	4	1	71	congruent	high	1	385.0000
2	4	1	72	incongruent	high	1	454.0000
2	4	1	73	congruent	med	1	273.0000
2	4	1	74	congruent	high	1	91.0000
2	4	1	75	incongruent	low	1	351.0000
2	4	1	76	congruent	med	1	376.0000
2	4	1	77	incongruent	med	1	363.0000
2	4	1	78	congruent	high	1	195.0000
2	4	1	79	congruent	high	1	292.0000
2	4	1	80	congruent	low	1	335.0000
2	4	1	81	congruent	med	1	316.0000
2	4	1	82	congruent	med	1	258.0000
2	4	1	83	incongruent	low	1	304.0000
2	4	1	84	congruent	med	1	357.0000
2	4	1	85	congruent	low	1	418.0000
2	4	1	86	incongruent	high	1	576.0000
2	4	1	87	congruent	low	1	356.0000
2	4	1	88	congruent	high	1	243.0000
2	4	1	89	congruent	low	1	368.0000
2	4	1	90	congruent	high	1	129.0000
2	4	1	91	congruent	med	1	262.0000
2	4	1	92	congruent	high	1	170.0000
2	4	1	93	incongruent	med	0	241.0000
2	4	1	94	congruent	high	1	219.0000
2	4	1	95	incongruent	med	0	148.0000
2	4	1	96	congruent	low	1	344.0000
2	4	1	97	congruent	low	1	381.0000
2	4	1	98	incongruent	low	1	361.0000
2	4	1	99	congruent	low	1	320.0000
2	4	1	100	congruent	high	1	133.0000
2	4	1	101	incongruent	high	0	225.0000
2	4	1	102	congruent	med	1	384.0000
2	4	1	103	incongruent	high	1	345.0000
2	4	1	104	congruent	low	1	680.0000
2	4	1	105	congruent	high	1	300.0000
2	4	1	106	congruent	med	1	208.0000
2	4	1	107	incongruent	high	0	135.0000
2	4	1	108	incongruent	med	1	372.0000
2	4	1	109	congruent	low	1	322.0000
2	4	1	110	congruent	high	1	293.0000
2	4	1	111	incongruent	med	1	409.0000
2	4	1	112	congruent	low	1	289.0000
2	4	1	113	congruent	med	1	331.0000
2	4	1	114	incongruent	high	0	246.0000
2	4	1	115	incongruent	high	1	288.0000
2	4	1	116	congruent	low	0	518.0000
2	4	1	117	incongruent	med	1	408.0000
2	4	1	118	incongruent	low	1	388.0000
2	4	1	119	congruent	low	1	355.0000
2	4	1	120	incongruent	low	1	340.0000
2	4	1	121	incongruent	med	1	372.0000
2	4	1	122	congruent	low	1	383.0000
2	4	1	123	congruent	med	1	383.0000
2	4	1	124	congruent	high	1	257.0000
2	4	1	125	congruent	med	1	299.0000
2	4	1	126	congruent	med	1	271.0000
2	4	1	127	incongruent	high	0	122.0000
2	4	1	128	incongruent	low	1	357.0000
2	4	1	129	congruent	low	1	359.0000
2	4	1	130	congruent	high	1	140.0000
2	4	1	131	incongruent	high	1	410.0000
2	4	1	132	congruent	med	1	325.0000
2	4	1	133	incongruent	high	1	365.0000
2	4	1	134	incongruent	low	1	482.0000
2	4	1	135	congruent	med	1	354.0000
2	4	1	136	congruent	med	1	321.0000
2	4	1	137	congruent	low	1	297.0000
2	4	1	138	congruent	high	1	143.0000
2	4	1	139	congruent	low	1	329.0000
2	4	1	140	congruent	low	1	311.0000
2	4	1	141	congruent	med	1	265.0000
2	4	1	142	congruent	med	1	289.0000
2	4	1	143	congruent	low	1	271.0000
2	4	1	144	congruent	high	1	298.0000
2	4	1	145	congruent	low	1	354.0000
2	4	1	146	congruent	med	1	365.0000
2	4	1	147	incongruent	high	0	153.0000
2	4	1	148	congruent	med	1	339.0000
2	4	1	149	incongruent	low	1	357.0000
2	4	1	150	incongruent	high	0	211.0000
2	4	1	151	congruent	high	1	386.0000
2	4	1	152	incongruent	low	1	433.0000
2	4	1	153	congruent	med	1	373.0000
2	4	1	154	congruent	med	1	255.0000
2	4	1	155	congruent	med	1	181.0000
2	4	1	156	congruent	high	1	290.0000
2	4	1	157	congruent	high	1	353.0000
2	4	1	158	congruent	high	1	265.0000
2	4	1	159	congruent	low	1	334.0000
2	4	1	160	congruent	med	1	340.0000
2	4	1	161	incongruent	low	1	355.0000
2	4	1	162	congruent	low	1	296.0000
2	4	1	163	congruent	low	1	412.0000
2	4	1	164	incongruent	high	1	718.0000
2	4	1	165	congruent	high	1	343.0000
2	4	1	166	incongruent	low	1	389.0000
2	4	1	167	congruent	low	1	382.0000
2	4	1	168	congruent	high	1	274.0000
2	4	1	169	congruent	high	1	351.0000
2	4	1	170	congruent	med	1	288.0000
2	4	1	171	congruent	high	1	243.0000
2	4	1	172	congruent	low	1	266.0000
2	4	1	173	congruent	low	1	309.0000
2	4	1	174	congruent	high	1	308.0000
2	4	1	175	congruent	low	1	321.0000
2	4	1	176	incongruent	med	1	432.0000
2	4	1	177	congruent	med	1	302.0000
2	4	1	178	congruent	low	1	277.0000
2	4	1	179	congruent	low	1	339.0000
2	4	1	180	incongruent	low	1	299.0000
2	4	2	1	congruent	med	1	404.0000
2	4	2	2	congruent	low	1	399.0000
2	4	2	3	incongruent	high	1	351.0000
2	4	2	4	congruent	med	1	288.0000
2	4	2	5	congruent	med	1	297.0000
2	4	2	6	incongruent	low	1	249.0000
2	4	2	7	incongruent	high	1	352.0000
2	4	2	8	congruent	med	1	358.0000
2	4	2	9	congruent	high	1	300.0000
2	4	2	10	congruent	low	1	426.0000
2	4	2	11	congruent	high	1	368.0000
2	4	2	12	congruent	low	1	204.0000
2	4	2	13	incongruent	med	1	425.0000
2	4	2	14	incongruent	low	1	408.0000
2	4	2	15	incongruent	low	1	355.0000
2	4	2	16	congruent	med	1	247.0000
2	4	2	17	congruent	high	1	273.0000
2	4	2	18	congruent	med	1	349.0000
2	4	2	19	congruent	low	1	272.0000
2	4	2	20	congruent	med	1	324.0000
2	4	2	21	congruent	high	1	420.0000
2	4	2	22	incongruent	med	1	337.0000
2	4	2	23	incongruent	med	1	709.0000
2	4	2	24	congruent	low	1	325.0000
2	4	2	25	congruent	low	1	218.0000
2	4	2	26	congruent	high	1	316.0000
2	4	2	27	congruent	med	1	417.0000
2	4	2	28	congruent	high	1	308.0000
2	4	2	29	congruent	low	1	340.0000
2	4	2	30	congruent	med	1	317.0000
2	4	2	31	congruent	med	1	283.0000
2	4	2	32	congruent	high	1	281.0000
2	4	2	33	incongruent	low	1	328.0000
2	4	2	34	congruent	low	0	264.0000
2	4	2	35	congruent	low	1	370.0000
2	4	2	36	incongruent	med	0	250.0000
2	4	2	37	congruent	low	1	358.0000
2	4	2	38	incongruent	high	1	464.0000
2	4	2	39	incongruent	low	1	427.0000
2	4	2	40	congruent	med	1	259.0000
2	4	2	41	incongruent	med	1	575.0000
2	4	2	42	congruent	med	1	387.0000
2	4	2	43	congruent	high	1	203.0000
2	4	2	44	incongruent	med	1	471.0000
2	4	2	45	incongruent	low	1	308.0000
2	4	2	46	congruent	high	1	334.0000
2	4	2	47	incongruent	med	0	160.0000
2	4	2	48	incongruent	med	1	388.0000
2	4	2	49	congruent	high	1	145.0000
2	4	2	50	congruent	high	1	164.0000
2	4	2	51	congruent	high	1	341.0000
2	4	2	52	congruent	high	1	247.0000
2	4	2	53	congruent	high	1	181.0000
2	4	2	54	congruent	high	1	137.0000
2	4	2	55	congruent	med	1	243.0000
2	4	2	56	congruent	low	1	180.0000
2	4	2	57	congruent	med	1	241.0000
2	4	2	58	congruent	med	1	258.0000
2	4	2	59	congruent	med	1	315.0000
2	4	2	60	congruent	low	1	286.0000
2	4	2	61	incongruent	high	0	19.0000
2	4	2	62	congruent	low	1	331.0000
2	4	2	63	congruent	med	1	292.0000
2	4	2	64	congruent	low	1	299.0000
2	4	2	65	congruent	high	1	361.0000
2	4	2	66	incongruent	med	1	327.0000
2	4	2	67	congruent	high	1	279.0000
2	4	2	68	incongruent	med	1	387.0000
2	4	2	69	congruent	high	1	262.0000
2	4	2	70	incongruent	high	0	80.0000
2	4	2	71	congruent	high	1	342.0000
2	4	2	72	incongruent	high	1	529.0000
2	4	2	73	congruent	med	1	356.0000
2	4	2	74	congruent	high	1	397.0000
2	4	2	75	incongruent	low	1	441.0000
2	4	2	76	congruent	med	1	168.0000
2	4	2	77	incongruent	med	1	564.0000
2	4	2	78	congruent	high	1	422.0000
2	4	2	79	congruent	high	1	238.0000
2	4	2	80	congruent	low	1	255.0000
2	4	2	81	congruent	med	1	247.0000
2	4	2	82	congruent	med	1	163.0000
2	4	2	83	incongruent	low	1	416.0000
2	4	2	84	congruent	med	1	357.0000
2	4	2	85	congruent	low	1	329.0000
2	4	2	86	incongruent	high	0	185.0000
2	4	2	87	congruent	low	1	391.0000
2	4	2	88	congruent	high	1	328.0000
2	4	2	89	congruent	low	1	305.0000
2	4	2	90	congruent	high	1	362.0000
2	4	2	91	congruent	med	1	299.0000
2	4	2	92	congruent	high	1	390.0000
2	4	2	93	incongruent	med	0	217.0000
2	4	2	94	congruent	high	1	299.0000
2	4	2	95	incongruent	med	1	416.0000
2	4	2	96	congruent	low	1	322.0000
2	4	2	97	congruent	low	1	333.0000
2	4	2	98	incongruent	low	1	330.0000
2	4	2	99	congruent	low	1	308.0000
2	4	2	100	congruent	high	1	147.0000
2	4	2	101	incongruent	high	0	189.0000
2	4	2	102	congruent	med	1	315.0000
2	4	2	103	incongruent	high	1	276.0000
2	4	2	104	congruent	low	1	288.0000
2	4	2	105	congruent	high	1	360.0000
2	4	2	106	congruent	med	1	342.0000
2	4	2	107	incongruent	high	0	119.0000
2	4	2	108	incongruent	med	1	316.0000
2	4	2	109	congruent	low	1	313.0000
2	4	2	110	congruent	high	1	303.0000
2	4	2	111	incongruent	med	1	486.0000
2	4	2	112	congruent	low	1	328.0000
2	4	2	113	congruent	med	1	355.0000
2	4	2	114	incongruent	high	0	131.0000
2	4	2	115	incongruent	high	1	358.0000
2	4	2	116	congruent	low	1	395.0000
2	4	2	117	incongruent	med	1	327.0000
2	4	2	118	incongruent	low	1	374.0000
2	4	2	119	congruent	low	1	372.0000
2	4	2	120	incongruent	low	1	334.0000
2	4	2	121	incongruent	med	1	320.0000
2	4	2	122	congruent	low	1	326.0000
2	4	2	123	congruent	med	1	383.0000
2	4	2	124	congruent	high	1	281.0000
2	4	2	125	congruent	med	1	204.0000
2	4	2	126	congruent	med	1	226.0000
2	4	2	127	incongruent	high	0	137.0000
2	4	2	128	incongruent	low	1	305.0000
2	4	2	129	congruent	low	1	457.0000
2	4	2	130	congruent	high	1	354.0000
2	4	2	131	incongruent	high	1	391.0000
2	4	2	132	congruent	med	1	252.0000
2	4	2	133	incongruent	high	1	464.0000
2	4	2	134	incongruent	low	1	346.0000
2	4	2	135	congruent	med	1	223.0000
2	4	2	136	congruent	med	1	308.0000
2	4	2	137	congruent	low	1	345.0000
2	4	2	138	congruent	high	1	297.0000
2	4	2	139	congruent	low	1	308.0000
2	4	2	140	congruent	low	1	350.0000
2	4	2	141	congruent	med	1	303.0000
2	4	2	142	congruent	med	1	325.0000
2	4	2	143	congruent	low	1	357.0000
2	4	2	144	congruent	high	1	284.0000
2	4	2	145	congruent	low	1	320.0000
2	4	2	146	congruent	med	1	336.0000
2	4	2	147	incongruent	high	0	224.0000
2	4	2	148	congruent	med	1	330.0000
2	4	2	149	incongruent	low	1	332.0000
2	4	2	150	incongruent	high	1	490.0000
2	4	2	151	congruent	high	1	253.0000
2	4	2	152	incongruent	low	1	335.0000
2	4	2	153	congruent	med	1	357.0000
2	4	2	154	congruent	med	1	294.0000
2	4	2	155	congruent	med	1	305.0000
2	4	2	156	congruent	high	1	342.0000
2	4	2	157	congruent	high	1	340.0000
2	4	2	158	congruent	high	1	306.0000
2	4	2	159	congruent	low	1	298.0000
2	4	2	160	congruent	med	1	295.0000
2	4	2	161	incongruent	low	0	152.0000
2	4	2	162	congruent	low	1	213.0000
2	4	2	163	congruent	low	1	220.0000
2	4	2	164	incongruent	high	0	260.0000
2	4	2	165	congruent	high	1	194.0000
2	4	2	166	incongruent	low	0	0.0000
2	4	2	167	congruent	low	1	331.0000
2	4	2	168	congruent	high	1	153.0000
2	4	2	169	congruent	high	1	270.0000
2	4	2	170	congruent	med	1	330.0000
2	4	2	171	congruent	high	1	152.0000
2	4	2	172	congruent	low	1	228.0000
2	4	2	173	congruent	low	1	275.0000
2	4	2	174	congruent	high	1	257.0000
2	4	2	175	congruent	low	1	350.0000
2	4	2	176	incongruent	med	0	123.0000
2	4	2	177	congruent	med	1	239.0000
2	4	2	178	congruent	low	1	336.0000
2	4	2	179	congruent	low	0	278.0000
2	4	2	180	incongruent	low	1	280.0000
2	4	3	1	congruent	med	1	276.0000
2	4	3	2	congruent	low	1	212.0000
2	4	3	3	incongruent	high	1	290.0000
2	4	3	4	congruent	med	1	200.0000
2	4	3	5	congruent	med	1	282.0000
2	4	3	6	incongruent	low	1	316.0000
2	4	3	7	incongruent	high	1	534.0000
2	4	3	8	congruent	med	1	291.0000
2	4	3	9	congruent	high	1	227.0000
2	4	3	10	congruent	low	1	314.0000
2	4	3	11	congruent	high	1	341.0000
2	4	3	12	congruent	low	1	77.0000
2	4	3	13	incongruent	med	1	613.0000
2	4	3	14	incongruent	low	1	430.0000
2	4	3	15	incongruent	low	1	282.0000
2	4	3	16	congruent	med	1	309.0000
2	4	3	17	congruent	high	1	249.0000
2	4	3	18	congruent	med	1	311.0000
2	4	3	19	congruent	low	1	328.0000
[truncated: 14,201 more rows]
