# Supplementary material for: Lamina-specific cortical dynamics in human visual and sensorimotor cortices
Source: eLife. 2018 Oct 22;7:e33977. doi: 10.7554/eLife.33977 (PMC6197856; doi:10.7554/eLife.33977)
Supplement: Figure 2—source data 1. [file elife-33977-fig2-data1.xlsx]

## Sheet: TopographicMaps
Session	Run	AlignEvent	Channel	FieldIntensity
1	1	RDK	MLC11	-9.1644
1	1	RDK	MLC12	-13.6416
1	1	RDK	MLC13	-17.7051
1	1	RDK	MLC14	-17.1018
1	1	RDK	MLC15	-25.0782
1	1	RDK	MLC16	-35.448
1	1	RDK	MLC17	-35.8483
1	1	RDK	MLC21	-18.2223
1	1	RDK	MLC22	-21.1483
1	1	RDK	MLC23	-25.059
1	1	RDK	MLC24	-30.5022
1	1	RDK	MLC25	-33.3049
1	1	RDK	MLC31	-22.9758
1	1	RDK	MLC32	-21.7934
1	1	RDK	MLC41	-22.2496
1	1	RDK	MLC42	-14.4195
1	1	RDK	MLC51	-11.4075
1	1	RDK	MLC52	-15.3627
1	1	RDK	MLC53	-13.0923
1	1	RDK	MLC54	-9.5533
1	1	RDK	MLC55	7.1429
1	1	RDK	MLC61	-5.5526
1	1	RDK	MLC62	-0.2518
1	1	RDK	MLC63	15.338
1	1	RDK	MLF11	-3.1
1	1	RDK	MLF12	-7.305
1	1	RDK	MLF13	-13.1802
1	1	RDK	MLF14	-10.8836
1	1	RDK	MLF21	-5.4363
1	1	RDK	MLF22	-4.8142
1	1	RDK	MLF23	-9.2186
1	1	RDK	MLF24	-7.9646
1	1	RDK	MLF25	-2.7778
1	1	RDK	MLF31	-7.192
1	1	RDK	MLF32	-12.0852
1	1	RDK	MLF33	-10.9079
1	1	RDK	MLF34	-9.9455
1	1	RDK	MLF35	3.0962
1	1	RDK	MLF41	-6.6161
1	1	RDK	MLF42	-9.4589
1	1	RDK	MLF43	-10.5819
1	1	RDK	MLF44	-13.9201
1	1	RDK	MLF45	-4.7497
1	1	RDK	MLF46	1.3147
1	1	RDK	MLF51	-10.7812
1	1	RDK	MLF52	-12.2983
1	1	RDK	MLF53	-15.9754
1	1	RDK	MLF54	-10.3894
1	1	RDK	MLF55	-10.4626
1	1	RDK	MLF56	-9.1599
1	1	RDK	MLF61	-12.051
1	1	RDK	MLF62	-12.1227
1	1	RDK	MLF63	-14.8479
1	1	RDK	MLF64	-15.6146
1	1	RDK	MLF65	-15.5539
1	1	RDK	MLF66	-23.8746
1	1	RDK	MLF67	-26.2503
1	1	RDK	MLO11	39.5397
1	1	RDK	MLO12	14.5614
1	1	RDK	MLO13	-24.9723
1	1	RDK	MLO14	-53.6992
1	1	RDK	MLO21	-2.0489
1	1	RDK	MLO22	72.3325
1	1	RDK	MLO23	44.5584
1	1	RDK	MLO24	-36.5663
1	1	RDK	MLO31	24.9135
1	1	RDK	MLO32	111.586
1	1	RDK	MLO33	33.493
1	1	RDK	MLO34	-48.2345
1	1	RDK	MLO41	-54.4908
1	1	RDK	MLO43	59.0587
1	1	RDK	MLO44	-12.6363
1	1	RDK	MLO51	6.4756
1	1	RDK	MLO52	23.2286
1	1	RDK	MLO53	-0.8647
1	1	RDK	MLP11	20.1018
1	1	RDK	MLP12	-3.8622
1	1	RDK	MLP21	33.175
1	1	RDK	MLP22	10.6559
1	1	RDK	MLP23	-17.0649
1	1	RDK	MLP31	32.0858
1	1	RDK	MLP32	12.0013
1	1	RDK	MLP33	-14.3948
1	1	RDK	MLP34	-18.5171
1	1	RDK	MLP35	-27.4077
1	1	RDK	MLP41	10.2719
1	1	RDK	MLP42	-17.7562
1	1	RDK	MLP43	-24.5569
1	1	RDK	MLP44	-31.2862
1	1	RDK	MLP45	-37.9524
1	1	RDK	MLP51	49.6023
1	1	RDK	MLP52	26.0309
1	1	RDK	MLP53	-18.9723
1	1	RDK	MLP54	-31.2199
1	1	RDK	MLP55	-39.0642
1	1	RDK	MLP56	-37.215
1	1	RDK	MLP57	-36.3842
1	1	RDK	MLT11	10.5297
1	1	RDK	MLT12	-7.8457
1	1	RDK	MLT13	-18.9414
1	1	RDK	MLT14	-29.7493
1	1	RDK	MLT15	-32.1294
1	1	RDK	MLT16	-53.0324
1	1	RDK	MLT21	4.8321
1	1	RDK	MLT22	-6.5952
1	1	RDK	MLT23	-22.5814
1	1	RDK	MLT24	-34.6802
1	1	RDK	MLT25	-29.6144
1	1	RDK	MLT26	-36.6826
1	1	RDK	MLT27	-64.061
1	1	RDK	MLT31	-5.5969
1	1	RDK	MLT32	2.6756
1	1	RDK	MLT33	-21.9936
1	1	RDK	MLT34	-30.9368
1	1	RDK	MLT35	-35.6451
1	1	RDK	MLT36	-37.9112
1	1	RDK	MLT37	-47.7468
1	1	RDK	MLT41	-9.8619
1	1	RDK	MLT42	-10.854
1	1	RDK	MLT43	-26.177
1	1	RDK	MLT44	-37.9448
1	1	RDK	MLT45	-37.1761
1	1	RDK	MLT46	-38.0511
1	1	RDK	MLT47	-45.3333
1	1	RDK	MLT51	-22.0911
1	1	RDK	MLT52	-21.5404
1	1	RDK	MLT53	-27.3636
1	1	RDK	MLT54	-35.2844
1	1	RDK	MLT55	-31.0995
1	1	RDK	MLT56	-32.729
1	1	RDK	MLT57	-24.6283
1	1	RDK	MRC11	1.2957
1	1	RDK	MRC12	13.4113
1	1	RDK	MRC13	19.7269
1	1	RDK	MRC14	27.9908
1	1	RDK	MRC15	26.4832
1	1	RDK	MRC16	32.6
1	1	RDK	MRC17	38.3911
1	1	RDK	MRC21	13.5909
1	1	RDK	MRC22	22.7986
1	1	RDK	MRC23	24.9129
1	1	RDK	MRC24	35.8447
1	1	RDK	MRC25	35.3953
1	1	RDK	MRC31	25.1511
1	1	RDK	MRC32	28.5209
1	1	RDK	MRC41	24.6617
1	1	RDK	MRC42	26.8745
1	1	RDK	MRC51	5.6113
1	1	RDK	MRC52	11.0253
1	1	RDK	MRC53	23.1455
1	1	RDK	MRC54	20.6868
1	1	RDK	MRC55	22.8201
1	1	RDK	MRC61	10.433
1	1	RDK	MRC62	17.2692
1	1	RDK	MRC63	18.3268
1	1	RDK	MRF11	-1.4067
1	1	RDK	MRF12	15.7502
1	1	RDK	MRF13	42.3937
1	1	RDK	MRF14	62.7054
1	1	RDK	MRF21	-0.2496
1	1	RDK	MRF22	11.1541
1	1	RDK	MRF23	26.7242
1	1	RDK	MRF24	40.4056
1	1	RDK	MRF25	59.4385
1	1	RDK	MRF31	10.2784
1	1	RDK	MRF32	20.2614
1	1	RDK	MRF33	25.7262
1	1	RDK	MRF34	36.1654
1	1	RDK	MRF35	39.0568
1	1	RDK	MRF41	6.8201
1	1	RDK	MRF42	17.5864
1	1	RDK	MRF43	25.9835
1	1	RDK	MRF44	29.3674
1	1	RDK	MRF45	29.1354
1	1	RDK	MRF46	21.4191
1	1	RDK	MRF51	11.225
1	1	RDK	MRF52	13.1882
1	1	RDK	MRF53	29.9333
1	1	RDK	MRF54	28.9157
1	1	RDK	MRF55	21.0111
1	1	RDK	MRF56	34.1536
1	1	RDK	MRF61	10.3072
1	1	RDK	MRF62	18.3225
1	1	RDK	MRF63	23.2727
1	1	RDK	MRF64	27.8963
1	1	RDK	MRF65	26.9736
1	1	RDK	MRF66	31.5501
1	1	RDK	MRF67	42.9126
1	1	RDK	MRO11	54.3317
1	1	RDK	MRO12	58.8492
1	1	RDK	MRO13	54.6645
1	1	RDK	MRO14	43.9951
1	1	RDK	MRO21	-23.5955
1	1	RDK	MRO22	-22.985
1	1	RDK	MRO23	-4.7872
1	1	RDK	MRO24	11.1061
1	1	RDK	MRO31	-165.292
1	1	RDK	MRO32	-142.076
1	1	RDK	MRO33	-71.2523
1	1	RDK	MRO34	-11.951
1	1	RDK	MRO41	-195.569
1	1	RDK	MRO42	-201.066
1	1	RDK	MRO43	-146.73
1	1	RDK	MRO44	-52.9933
1	1	RDK	MRO51	-118.867
1	1	RDK	MRO52	-109.233
1	1	RDK	MRO53	-64.2288
1	1	RDK	MRP11	37.32
1	1	RDK	MRP12	29.0227
1	1	RDK	MRP21	51.7638
1	1	RDK	MRP22	38.2299
1	1	RDK	MRP23	28.5488
1	1	RDK	MRP31	73.6252
1	1	RDK	MRP32	58.4107
1	1	RDK	MRP33	38.4693
1	1	RDK	MRP34	39.6617
1	1	RDK	MRP35	33.3272
1	1	RDK	MRP41	75.4749
1	1	RDK	MRP42	62.2614
1	1	RDK	MRP43	50.4949
1	1	RDK	MRP44	41.7838
1	1	RDK	MRP45	34.1337
1	1	RDK	MRP51	74.3333
1	1	RDK	MRP52	89.3682
1	1	RDK	MRP53	82.7464
1	1	RDK	MRP54	60.9816
1	1	RDK	MRP55	41.6776
1	1	RDK	MRP56	39.2374
1	1	RDK	MRP57	45.6644
1	1	RDK	MRT11	21.2612
1	1	RDK	MRT12	28.3419
1	1	RDK	MRT13	39.9984
1	1	RDK	MRT14	54.449
1	1	RDK	MRT15	28.9205
1	1	RDK	MRT16	34.1138
1	1	RDK	MRT21	45.3626
1	1	RDK	MRT22	6.6108
1	1	RDK	MRT23	44.635
1	1	RDK	MRT24	54.0362
1	1	RDK	MRT25	34.6305
1	1	RDK	MRT26	24.0459
1	1	RDK	MRT27	15.5377
1	1	RDK	MRT31	34.9937
1	1	RDK	MRT32	-3.2247
1	1	RDK	MRT33	13.1911
1	1	RDK	MRT34	35.9481
1	1	RDK	MRT35	40.2427
1	1	RDK	MRT36	31.7448
1	1	RDK	MRT37	12.8031
1	1	RDK	MRT41	4.5717
1	1	RDK	MRT42	-7.1397
1	1	RDK	MRT43	12.6809
1	1	RDK	MRT44	35.6805
1	1	RDK	MRT45	34.9578
1	1	RDK	MRT46	25.2916
1	1	RDK	MRT47	4.2002
1	1	RDK	MRT51	7.964
1	1	RDK	MRT52	13.2517
1	1	RDK	MRT53	27.5076
1	1	RDK	MRT54	33.5151
1	1	RDK	MRT55	29.3785
1	1	RDK	MRT56	11.3983
1	1	RDK	MRT57	-12.982
1	1	RDK	MZC01	-9.8016
1	1	RDK	MZC02	1.1097
1	1	RDK	MZC03	8.3552
1	1	RDK	MZC04	20.6693
1	1	RDK	MZF01	-5.3269
1	1	RDK	MZF02	1.4719
1	1	RDK	MZF03	-2.7276
1	1	RDK	MZO01	46.2328
1	1	RDK	MZO02	-135.021
1	1	RDK	MZO03	-72.8947
1	1	RDK	MZP01	57.9568
1	2	RDK	MLC11	-4.6948
1	2	RDK	MLC12	-3.5945
1	2	RDK	MLC13	-7.4493
1	2	RDK	MLC14	-11.5383
1	2	RDK	MLC15	-14.6948
1	2	RDK	MLC16	-13.9102
1	2	RDK	MLC17	-10.6642
1	2	RDK	MLC21	-8.0838
1	2	RDK	MLC22	-15.4075
1	2	RDK	MLC23	-21.5875
1	2	RDK	MLC24	-22.6642
1	2	RDK	MLC25	-12.9536
1	2	RDK	MLC31	-19.8399
1	2	RDK	MLC32	-15.304
1	2	RDK	MLC41	-15.3913
1	2	RDK	MLC42	-11.2192
1	2	RDK	MLC51	-5.6623
1	2	RDK	MLC52	-15.1162
1	2	RDK	MLC53	-14.9565
1	2	RDK	MLC54	-1.6227
1	2	RDK	MLC55	13.0965
1	2	RDK	MLC61	-8.9936
1	2	RDK	MLC62	0.2206
1	2	RDK	MLC63	10.6134
1	2	RDK	MLF11	8.2607
1	2	RDK	MLF12	2.7853
1	2	RDK	MLF13	-2.3633
1	2	RDK	MLF14	-3.6323
1	2	RDK	MLF21	2.0392
1	2	RDK	MLF22	4.4783
1	2	RDK	MLF23	-4.1913
1	2	RDK	MLF24	-3.4689
1	2	RDK	MLF25	1.4074
1	2	RDK	MLF31	-0.677
1	2	RDK	MLF32	-3.8308
1	2	RDK	MLF33	-4.5325
1	2	RDK	MLF34	0.1629
1	2	RDK	MLF35	6.0806
1	2	RDK	MLF41	1.2832
1	2	RDK	MLF42	-3.2098
1	2	RDK	MLF43	-3.643
1	2	RDK	MLF44	-5.3306
1	2	RDK	MLF45	0.1292
1	2	RDK	MLF46	4.4134
1	2	RDK	MLF51	-8.367
1	2	RDK	MLF52	-8.1751
1	2	RDK	MLF53	-6.9802
1	2	RDK	MLF54	-5.8479
1	2	RDK	MLF55	3.3479
1	2	RDK	MLF56	-5.4333
1	2	RDK	MLF61	-6.9972
1	2	RDK	MLF62	-7.4362
1	2	RDK	MLF63	-6.9955
1	2	RDK	MLF64	-6.8491
1	2	RDK	MLF65	-8.4563
1	2	RDK	MLF66	-8.4796
1	2	RDK	MLF67	-6.0795
1	2	RDK	MLO11	19.6555
1	2	RDK	MLO12	2.4943
1	2	RDK	MLO13	-29.8878
1	2	RDK	MLO14	-34.6636
1	2	RDK	MLO21	-11.6341
1	2	RDK	MLO22	73.2993
1	2	RDK	MLO23	43.8944
1	2	RDK	MLO24	-24.513
1	2	RDK	MLO31	49.4433
1	2	RDK	MLO32	132.546
1	2	RDK	MLO33	47.1842
1	2	RDK	MLO34	-13.1778
1	2	RDK	MLO41	-52.6861
1	2	RDK	MLO43	84.3829
1	2	RDK	MLO44	14.9103
1	2	RDK	MLO51	8.4536
1	2	RDK	MLO52	38.8712
1	2	RDK	MLO53	15.2113
1	2	RDK	MLP11	22.5103
1	2	RDK	MLP12	1.6414
1	2	RDK	MLP21	29.2585
1	2	RDK	MLP22	9.3214
1	2	RDK	MLP23	-12.3077
1	2	RDK	MLP31	22.3537
1	2	RDK	MLP32	13.6495
1	2	RDK	MLP33	-0.3876
1	2	RDK	MLP34	-8.1307
1	2	RDK	MLP35	-17.4525
1	2	RDK	MLP41	4.5991
1	2	RDK	MLP42	-10.6508
1	2	RDK	MLP43	-13.7688
1	2	RDK	MLP44	-13.7693
1	2	RDK	MLP45	-15.6373
1	2	RDK	MLP51	25.875
1	2	RDK	MLP52	-3.6463
1	2	RDK	MLP53	-23.6787
1	2	RDK	MLP54	-29.9125
1	2	RDK	MLP55	-23.2657
1	2	RDK	MLP56	-17.6091
1	2	RDK	MLP57	-13.9635
1	2	RDK	MLT11	3.6086
1	2	RDK	MLT12	-1.5223
1	2	RDK	MLT13	-5.6923
1	2	RDK	MLT14	-12.2983
1	2	RDK	MLT15	-16.5128
1	2	RDK	MLT16	-22.9959
1	2	RDK	MLT21	11.5257
1	2	RDK	MLT22	-0.2333
1	2	RDK	MLT23	-15.508
1	2	RDK	MLT24	-18.7303
1	2	RDK	MLT25	-11.8487
1	2	RDK	MLT26	-13.8433
1	2	RDK	MLT27	-39.7772
1	2	RDK	MLT31	-3.6034
1	2	RDK	MLT32	10.4774
1	2	RDK	MLT33	-3.9367
1	2	RDK	MLT34	-17.4244
1	2	RDK	MLT35	-25.1309
1	2	RDK	MLT36	-16.5582
1	2	RDK	MLT37	-16.0379
1	2	RDK	MLT41	2.0147
1	2	RDK	MLT42	-1.4667
1	2	RDK	MLT43	-7.7002
1	2	RDK	MLT44	-27.6714
1	2	RDK	MLT45	-29.7459
1	2	RDK	MLT46	-21.1461
1	2	RDK	MLT47	-14.2031
1	2	RDK	MLT51	-0.4379
1	2	RDK	MLT52	-8.5418
1	2	RDK	MLT53	-8.8373
1	2	RDK	MLT54	-22.9141
1	2	RDK	MLT55	-19.4974
1	2	RDK	MLT56	-16.76
1	2	RDK	MLT57	-9.5633
1	2	RDK	MRC11	4.9744
1	2	RDK	MRC12	14.3257
1	2	RDK	MRC13	24.9455
1	2	RDK	MRC14	28.1339
1	2	RDK	MRC15	31.7366
1	2	RDK	MRC16	34.6319
1	2	RDK	MRC17	43.4573
1	2	RDK	MRC21	18.3095
1	2	RDK	MRC22	27.7723
1	2	RDK	MRC23	31.7895
1	2	RDK	MRC24	23.7053
1	2	RDK	MRC25	28.9609
1	2	RDK	MRC31	16.4819
1	2	RDK	MRC32	18.3324
1	2	RDK	MRC41	13.4553
1	2	RDK	MRC42	9.4712
1	2	RDK	MRC51	7.7904
1	2	RDK	MRC52	3.1757
1	2	RDK	MRC53	6.967
1	2	RDK	MRC54	7.4512
1	2	RDK	MRC55	17.0163
1	2	RDK	MRC61	-0.8808
1	2	RDK	MRC62	0.9614
1	2	RDK	MRC63	8.3726
1	2	RDK	MRF11	14.3602
1	2	RDK	MRF12	10.8794
1	2	RDK	MRF13	31.2809
1	2	RDK	MRF14	55.811
1	2	RDK	MRF21	1.0757
1	2	RDK	MRF22	13.5838
1	2	RDK	MRF23	19.1495
1	2	RDK	MRF24	20.6477
1	2	RDK	MRF25	37.5095
1	2	RDK	MRF31	10.3305
1	2	RDK	MRF32	20.0641
1	2	RDK	MRF33	19.7255
1	2	RDK	MRF34	26.8046
1	2	RDK	MRF35	27.3447
1	2	RDK	MRF41	0.5793
1	2	RDK	MRF42	16.9197
1	2	RDK	MRF43	22.6843
1	2	RDK	MRF44	29.1055
1	2	RDK	MRF45	17.8368
1	2	RDK	MRF46	22.3475
1	2	RDK	MRF51	10.1671
1	2	RDK	MRF52	14.9836
1	2	RDK	MRF53	27.5323
1	2	RDK	MRF54	27.562
1	2	RDK	MRF55	22.1007
1	2	RDK	MRF56	32.1264
1	2	RDK	MRF61	9.6699
1	2	RDK	MRF62	22.8952
1	2	RDK	MRF63	30.8689
1	2	RDK	MRF64	26.3471
1	2	RDK	MRF65	27.8678
1	2	RDK	MRF66	39.5751
1	2	RDK	MRF67	48.5725
1	2	RDK	MRO11	31.2528
1	2	RDK	MRO12	36.2398
1	2	RDK	MRO13	34.718
1	2	RDK	MRO14	25.4904
1	2	RDK	MRO21	-40.8374
1	2	RDK	MRO22	-45.8567
1	2	RDK	MRO23	-33.0187
1	2	RDK	MRO24	-16.1948
1	2	RDK	MRO31	-183.196
1	2	RDK	MRO32	-156.83
1	2	RDK	MRO33	-101.977
1	2	RDK	MRO34	-49.3577
1	2	RDK	MRO41	-205.357
1	2	RDK	MRO42	-213.806
1	2	RDK	MRO43	-169.532
1	2	RDK	MRO44	-84.4991
1	2	RDK	MRO51	-130.829
1	2	RDK	MRO52	-130.073
1	2	RDK	MRO53	-90.8925
1	2	RDK	MRP11	23.9744
1	2	RDK	MRP12	14.9607
1	2	RDK	MRP21	36.7367
1	2	RDK	MRP22	27.8503
1	2	RDK	MRP23	19.8199
1	2	RDK	MRP31	59.4615
1	2	RDK	MRP32	43.8444
1	2	RDK	MRP33	37.3619
1	2	RDK	MRP34	24.7852
1	2	RDK	MRP35	19.7415
1	2	RDK	MRP41	64.5518
1	2	RDK	MRP42	52.2021
1	2	RDK	MRP43	38.955
1	2	RDK	MRP44	33.0733
1	2	RDK	MRP45	35.304
1	2	RDK	MRP51	51.0067
1	2	RDK	MRP52	70.6483
1	2	RDK	MRP53	63.5001
1	2	RDK	MRP54	49.7655
1	2	RDK	MRP55	37.287
1	2	RDK	MRP56	32.1171
1	2	RDK	MRP57	42.7921
1	2	RDK	MRT11	28.3056
1	2	RDK	MRT12	41.0675
1	2	RDK	MRT13	51.1957
1	2	RDK	MRT14	56.1518
1	2	RDK	MRT15	25.8509
1	2	RDK	MRT16	23.979
1	2	RDK	MRT21	45.2448
1	2	RDK	MRT22	25.0775
1	2	RDK	MRT23	53.5762
1	2	RDK	MRT24	51.8263
1	2	RDK	MRT25	29.3574
1	2	RDK	MRT26	11.376
1	2	RDK	MRT27	-10.2336
1	2	RDK	MRT31	50.4129
1	2	RDK	MRT32	10.323
1	2	RDK	MRT33	21.5502
1	2	RDK	MRT34	40.2035
1	2	RDK	MRT35	33.1472
1	2	RDK	MRT36	15.8162
1	2	RDK	MRT37	-5.6442
1	2	RDK	MRT41	23.0197
1	2	RDK	MRT42	2.0674
1	2	RDK	MRT43	21.0275
1	2	RDK	MRT44	28.8212
1	2	RDK	MRT45	28.0052
1	2	RDK	MRT46	10.8932
1	2	RDK	MRT47	-17.3211
1	2	RDK	MRT51	16.7111
1	2	RDK	MRT52	17.391
1	2	RDK	MRT53	21.5578
1	2	RDK	MRT54	21.4296
1	2	RDK	MRT55	23.4512
1	2	RDK	MRT56	4.2233
1	2	RDK	MRT57	-31.2538
1	2	RDK	MZC01	0.9869
1	2	RDK	MZC02	-0.2864
1	2	RDK	MZC03	-0.1284
1	2	RDK	MZC04	16.2875
1	2	RDK	MZF01	6.091
1	2	RDK	MZF02	2.9524
1	2	RDK	MZF03	-0.2498
1	2	RDK	MZO01	16.8611
1	2	RDK	MZO02	-141.371
1	2	RDK	MZO03	-77.4676
1	2	RDK	MZP01	49.5536
1	3	RDK	MLC11	9.4937
1	3	RDK	MLC12	5.0758
1	3	RDK	MLC13	4.7294
1	3	RDK	MLC14	-5.6864
1	3	RDK	MLC15	-14.3918
1	3	RDK	MLC16	-15.8318
1	3	RDK	MLC17	-21.076
1	3	RDK	MLC21	-1.3491
1	3	RDK	MLC22	-10.0157
1	3	RDK	MLC23	-18.9326
1	3	RDK	MLC24	-24.5289
1	3	RDK	MLC25	-22.8619
1	3	RDK	MLC31	-22.9809
1	3	RDK	MLC32	-21.277
1	3	RDK	MLC41	-18.3045
1	3	RDK	MLC42	-16.6674
1	3	RDK	MLC51	2.8646
1	3	RDK	MLC52	-6.6375
1	3	RDK	MLC53	-18.5811
1	3	RDK	MLC54	-4.0039
1	3	RDK	MLC55	9.3424
1	3	RDK	MLC61	-2.6627
1	3	RDK	MLC62	-1.5846
1	3	RDK	MLC63	10.6307
1	3	RDK	MLF11	12.7265
1	3	RDK	MLF12	7.4653
1	3	RDK	MLF13	0.4333
1	3	RDK	MLF14	8.7135
1	3	RDK	MLF21	12.0828
1	3	RDK	MLF22	10.8687
1	3	RDK	MLF23	5.4774
1	3	RDK	MLF24	12.9708
1	3	RDK	MLF25	18.8968
1	3	RDK	MLF31	4.7135
1	3	RDK	MLF32	7.9282
1	3	RDK	MLF33	11.5326
1	3	RDK	MLF34	18.7465
1	3	RDK	MLF35	23.8168
1	3	RDK	MLF41	9.4737
1	3	RDK	MLF42	11.4916
1	3	RDK	MLF43	9.6426
1	3	RDK	MLF44	13.5733
1	3	RDK	MLF45	22.885
1	3	RDK	MLF46	17.6602
1	3	RDK	MLF51	10.1203
1	3	RDK	MLF52	9.2764
1	3	RDK	MLF53	12.1999
1	3	RDK	MLF54	9.1024
1	3	RDK	MLF55	18.6349
1	3	RDK	MLF56	1.2527
1	3	RDK	MLF61	8.9124
1	3	RDK	MLF62	10.3242
1	3	RDK	MLF63	7.9545
1	3	RDK	MLF64	1.753
1	3	RDK	MLF65	5.9378
1	3	RDK	MLF66	-2.537
1	3	RDK	MLF67	-8.8964
1	3	RDK	MLO11	58.3105
1	3	RDK	MLO12	72.1049
1	3	RDK	MLO13	36.0624
1	3	RDK	MLO14	-2.6186
1	3	RDK	MLO21	-4.7563
1	3	RDK	MLO22	114.102
1	3	RDK	MLO23	102.348
1	3	RDK	MLO24	7.4742
1	3	RDK	MLO31	33.8836
1	3	RDK	MLO32	130.286
1	3	RDK	MLO33	49.41
1	3	RDK	MLO34	-40.0122
1	3	RDK	MLO41	-72.2279
1	3	RDK	MLO43	39.1339
1	3	RDK	MLO44	-23.696
1	3	RDK	MLO51	-23.4375
1	3	RDK	MLO52	-4.5402
1	3	RDK	MLO53	-24.9297
1	3	RDK	MLP11	26.0368
1	3	RDK	MLP12	0.9127
1	3	RDK	MLP21	38.2952
1	3	RDK	MLP22	18.0519
1	3	RDK	MLP23	-13.0963
1	3	RDK	MLP31	40.0466
1	3	RDK	MLP32	26.7237
1	3	RDK	MLP33	1.6651
1	3	RDK	MLP34	-6.7662
1	3	RDK	MLP35	-19.1203
1	3	RDK	MLP41	35.6727
1	3	RDK	MLP42	11.6983
1	3	RDK	MLP43	-4.3634
1	3	RDK	MLP44	-16.1874
1	3	RDK	MLP45	-21.7841
1	3	RDK	MLP51	46.3417
1	3	RDK	MLP52	50.5252
1	3	RDK	MLP53	32.1114
1	3	RDK	MLP54	8.5606
1	3	RDK	MLP55	-8.7572
1	3	RDK	MLP56	-17.977
1	3	RDK	MLP57	-27.9124
1	3	RDK	MLT11	8.1923
1	3	RDK	MLT12	-0.7287
1	3	RDK	MLT13	1.388
1	3	RDK	MLT14	-20.1747
1	3	RDK	MLT15	-19.9151
1	3	RDK	MLT16	-23.6221
1	3	RDK	MLT21	11.7197
1	3	RDK	MLT22	-18.8489
1	3	RDK	MLT23	-14.7777
1	3	RDK	MLT24	-29.9149
1	3	RDK	MLT25	-35.0646
1	3	RDK	MLT26	-34.4444
1	3	RDK	MLT27	-36.245
1	3	RDK	MLT31	-3.0175
1	3	RDK	MLT32	-16.3848
1	3	RDK	MLT33	-32.4604
1	3	RDK	MLT34	-44.0864
1	3	RDK	MLT35	-49.3323
1	3	RDK	MLT36	-46.4113
1	3	RDK	MLT37	-48.2461
1	3	RDK	MLT41	-21.3733
1	3	RDK	MLT42	-37.0697
1	3	RDK	MLT43	-43.4242
1	3	RDK	MLT44	-55.0275
1	3	RDK	MLT45	-54.6839
1	3	RDK	MLT46	-48.9392
1	3	RDK	MLT47	-58.1511
1	3	RDK	MLT51	-40.6057
1	3	RDK	MLT52	-43.7553
1	3	RDK	MLT53	-52.3567
1	3	RDK	MLT54	-67.4154
1	3	RDK	MLT55	-49.2714
1	3	RDK	MLT56	-55.1587
1	3	RDK	MLT57	-51.8637
1	3	RDK	MRC11	10.5868
1	3	RDK	MRC12	10.2574
1	3	RDK	MRC13	16.5584
1	3	RDK	MRC14	27.7645
1	3	RDK	MRC15	26.8183
1	3	RDK	MRC16	38.6953
1	3	RDK	MRC17	42.696
1	3	RDK	MRC21	17.5796
1	3	RDK	MRC22	21.7699
1	3	RDK	MRC23	32.3451
1	3	RDK	MRC24	36.3613
1	3	RDK	MRC25	42.2081
1	3	RDK	MRC31	30.7719
1	3	RDK	MRC32	35.7653
1	3	RDK	MRC41	26.2239
1	3	RDK	MRC42	30.348
1	3	RDK	MRC51	8.9468
1	3	RDK	MRC52	20.5766
1	3	RDK	MRC53	25.8901
1	3	RDK	MRC54	25.4523
1	3	RDK	MRC55	24.4951
1	3	RDK	MRC61	15.7027
1	3	RDK	MRC62	23.5935
1	3	RDK	MRC63	17.7406
1	3	RDK	MRF11	4.6624
1	3	RDK	MRF12	8.7632
1	3	RDK	MRF13	16.3002
1	3	RDK	MRF14	34.3965
1	3	RDK	MRF21	7.0556
1	3	RDK	MRF22	10.3107
1	3	RDK	MRF23	9.7657
1	3	RDK	MRF24	16.0346
1	3	RDK	MRF25	22.1364
1	3	RDK	MRF31	10.3411
1	3	RDK	MRF32	11.95
1	3	RDK	MRF33	9.1429
1	3	RDK	MRF34	10.5712
1	3	RDK	MRF35	10.6769
1	3	RDK	MRF41	11.7171
1	3	RDK	MRF42	15.0402
1	3	RDK	MRF43	10.5508
1	3	RDK	MRF44	8.8362
1	3	RDK	MRF45	6.3406
1	3	RDK	MRF46	5.3303
1	3	RDK	MRF51	10.7646
1	3	RDK	MRF52	9.7446
1	3	RDK	MRF53	10.9802
1	3	RDK	MRF54	10.4781
1	3	RDK	MRF55	9.5096
1	3	RDK	MRF56	23.7311
1	3	RDK	MRF61	13.4523
1	3	RDK	MRF62	12.8735
1	3	RDK	MRF63	15.245
1	3	RDK	MRF64	16.9419
1	3	RDK	MRF65	25.994
1	3	RDK	MRF66	37.4531
1	3	RDK	MRF67	45.0053
1	3	RDK	MRO11	35.4559
1	3	RDK	MRO12	59.3294
1	3	RDK	MRO13	61.2228
1	3	RDK	MRO14	58.5614
1	3	RDK	MRO21	-48.3497
1	3	RDK	MRO22	-33.3561
1	3	RDK	MRO23	6.5961
1	3	RDK	MRO24	29.4319
1	3	RDK	MRO31	-183.06
1	3	RDK	MRO32	-135.923
1	3	RDK	MRO33	-47.3727
1	3	RDK	MRO34	17.8504
1	3	RDK	MRO41	-206.45
1	3	RDK	MRO42	-206.967
1	3	RDK	MRO43	-131.766
1	3	RDK	MRO44	-28.3334
1	3	RDK	MRO51	-137.742
1	3	RDK	MRO52	-115.016
1	3	RDK	MRO53	-50.2106
1	3	RDK	MRP11	30.8742
1	3	RDK	MRP12	30.6015
1	3	RDK	MRP21	47.1022
1	3	RDK	MRP22	38.5082
1	3	RDK	MRP23	34.3959
1	3	RDK	MRP31	64.1576
1	3	RDK	MRP32	51.268
1	3	RDK	MRP33	47.4152
1	3	RDK	MRP34	42.0472
1	3	RDK	MRP35	45.0971
1	3	RDK	MRP41	66.3281
1	3	RDK	MRP42	68.0812
1	3	RDK	MRP43	53.8478
1	3	RDK	MRP44	49.2325
1	3	RDK	MRP45	48.7994
1	3	RDK	MRP51	58.8343
1	3	RDK	MRP52	76.0613
1	3	RDK	MRP53	78.8231
1	3	RDK	MRP54	68.5703
1	3	RDK	MRP55	58.6832
1	3	RDK	MRP56	53.7136
1	3	RDK	MRP57	50.3987
1	3	RDK	MRT11	17.9132
1	3	RDK	MRT12	34.472
1	3	RDK	MRT13	41.3328
1	3	RDK	MRT14	54.6759
1	3	RDK	MRT15	43.6563
1	3	RDK	MRT16	49.4843
1	3	RDK	MRT21	34.8431
1	3	RDK	MRT22	31.378
1	3	RDK	MRT23	53.657
1	3	RDK	MRT24	56.7652
1	3	RDK	MRT25	45.0607
1	3	RDK	MRT26	39.1892
1	3	RDK	MRT27	38.4447
1	3	RDK	MRT31	39.5458
1	3	RDK	MRT32	25.2014
1	3	RDK	MRT33	41.1599
1	3	RDK	MRT34	58.095
1	3	RDK	MRT35	56.0002
1	3	RDK	MRT36	49.9101
1	3	RDK	MRT37	42.0303
1	3	RDK	MRT41	37.3397
1	3	RDK	MRT42	41.4561
1	3	RDK	MRT43	52.4379
1	3	RDK	MRT44	63.0072
1	3	RDK	MRT45	55.0758
1	3	RDK	MRT46	53.509
1	3	RDK	MRT47	42.4918
1	3	RDK	MRT51	52.7935
1	3	RDK	MRT52	53.6604
1	3	RDK	MRT53	60.7826
1	3	RDK	MRT54	56.53
1	3	RDK	MRT55	55.4474
1	3	RDK	MRT56	56.8453
1	3	RDK	MRT57	18.6601
1	3	RDK	MZC01	6.3547
1	3	RDK	MZC02	7.2506
1	3	RDK	MZC03	8.6952
1	3	RDK	MZC04	24.4783
1	3	RDK	MZF01	9.61
1	3	RDK	MZF02	7.1971
1	3	RDK	MZF03	10.492
1	3	RDK	MZO01	30.3149
1	3	RDK	MZO02	-155.1
1	3	RDK	MZO03	-101.709
1	3	RDK	MZP01	53.6709
2	1	RDK	MLC11	-10.3021
2	1	RDK	MLC12	-23.58
2	1	RDK	MLC13	-20.3309
2	1	RDK	MLC14	-27.6163
2	1	RDK	MLC15	-34.2462
2	1	RDK	MLC16	-27.4312
2	1	RDK	MLC17	-29.0103
2	1	RDK	MLC21	-31.0257
2	1	RDK	MLC22	-37.7825
2	1	RDK	MLC23	-36.4618
2	1	RDK	MLC24	-36.3593
2	1	RDK	MLC25	-36.4607
2	1	RDK	MLC31	-34.4567
2	1	RDK	MLC32	-33.4087
2	1	RDK	MLC41	-33.9119
2	1	RDK	MLC42	-33.9179
2	1	RDK	MLC51	-14.3006
2	1	RDK	MLC52	-29.6136
2	1	RDK	MLC53	-29.1983
2	1	RDK	MLC54	-14.6074
2	1	RDK	MLC55	-5.1274
2	1	RDK	MLC61	-6.2568
2	1	RDK	MLC62	-11.1895
2	1	RDK	MLC63	8.0143
2	1	RDK	MLF11	-10.0649
2	1	RDK	MLF12	-16.5839
2	1	RDK	MLF13	-20.6875
2	1	RDK	MLF14	-25.6233
2	1	RDK	MLF21	0.0504
2	1	RDK	MLF22	-16.0718
2	1	RDK	MLF23	-22.672
2	1	RDK	MLF24	-13.8838
2	1	RDK	MLF25	-18.5719
2	1	RDK	MLF31	-11.9186
2	1	RDK	MLF32	-14.604
2	1	RDK	MLF33	-19.0169
2	1	RDK	MLF34	-11.6214
2	1	RDK	MLF35	-6.126
2	1	RDK	MLF41	-0.4968
2	1	RDK	MLF42	-19.8749
2	1	RDK	MLF43	-16.5908
2	1	RDK	MLF44	-21.5135
2	1	RDK	MLF45	-9.9377
2	1	RDK	MLF46	-10.892
2	1	RDK	MLF51	-12.5286
2	1	RDK	MLF52	-16.4749
2	1	RDK	MLF53	-22.997
2	1	RDK	MLF54	-22.1484
2	1	RDK	MLF55	-10.8335
2	1	RDK	MLF56	-18.971
2	1	RDK	MLF61	-17.3278
2	1	RDK	MLF62	-17.0387
2	1	RDK	MLF63	-17.9151
2	1	RDK	MLF64	-26.8984
2	1	RDK	MLF65	-16.8049
2	1	RDK	MLF66	-18.063
2	1	RDK	MLF67	-23.0265
2	1	RDK	MLO11	23.2896
2	1	RDK	MLO12	12.8336
2	1	RDK	MLO13	-20.0761
2	1	RDK	MLO14	-37.1147
2	1	RDK	MLO21	-19.3714
2	1	RDK	MLO22	70.5813
2	1	RDK	MLO23	47.3988
2	1	RDK	MLO24	-17.5786
2	1	RDK	MLO31	14.8601
2	1	RDK	MLO32	92.0708
2	1	RDK	MLO33	30.7151
2	1	RDK	MLO34	-32.2331
2	1	RDK	MLO41	-53.1922
2	1	RDK	MLO43	43.2277
2	1	RDK	MLO44	-3.4921
2	1	RDK	MLO51	-20.8282
2	1	RDK	MLO52	-8.8844
2	1	RDK	MLO53	-11.333
2	1	RDK	MLP11	10.8773
2	1	RDK	MLP12	-16.9026
2	1	RDK	MLP21	23.792
2	1	RDK	MLP22	-4.212
2	1	RDK	MLP23	-22.9932
2	1	RDK	MLP31	17.803
2	1	RDK	MLP32	-1.1688
2	1	RDK	MLP33	-22.1385
2	1	RDK	MLP34	-32.3839
2	1	RDK	MLP35	-36.2078
2	1	RDK	MLP41	-1.8226
2	1	RDK	MLP42	-30.0477
2	1	RDK	MLP43	-31.5323
2	1	RDK	MLP44	-42.6294
2	1	RDK	MLP45	-39.5138
2	1	RDK	MLP51	19.8581
2	1	RDK	MLP52	7.5339
2	1	RDK	MLP53	-24.495
2	1	RDK	MLP54	-40.6385
2	1	RDK	MLP55	-47.6543
2	1	RDK	MLP56	-42.4393
2	1	RDK	MLP57	-39.9083
2	1	RDK	MLT11	-14.6486
2	1	RDK	MLT12	-14.4965
2	1	RDK	MLT13	-19.9994
2	1	RDK	MLT14	-47.7576
2	1	RDK	MLT15	-42.8089
2	1	RDK	MLT16	-48.6356
2	1	RDK	MLT21	-15.8723
2	1	RDK	MLT22	-26.3012
2	1	RDK	MLT23	-29.1257
2	1	RDK	MLT24	-50.3049
2	1	RDK	MLT25	-56.7832
2	1	RDK	MLT26	-44.5304
2	1	RDK	MLT27	-48.4142
2	1	RDK	MLT31	-22.5704
2	1	RDK	MLT32	-26.0331
2	1	RDK	MLT33	-39.2556
2	1	RDK	MLT34	-58.2133
2	1	RDK	MLT35	-64.605
2	1	RDK	MLT36	-65.0099
2	1	RDK	MLT37	-51.9407
2	1	RDK	MLT41	-27.1042
2	1	RDK	MLT42	-37.9513
2	1	RDK	MLT43	-42.9096
2	1	RDK	MLT44	-60.1628
2	1	RDK	MLT45	-62.3161
2	1	RDK	MLT46	-54.9047
2	1	RDK	MLT47	-42.4938
2	1	RDK	MLT51	-31.2037
2	1	RDK	MLT52	-37.3318
2	1	RDK	MLT53	-41.7814
2	1	RDK	MLT54	-46.6541
2	1	RDK	MLT55	-48.6545
2	1	RDK	MLT56	-41.7744
2	1	RDK	MLT57	-34.2459
2	1	RDK	MRC11	3.1084
2	1	RDK	MRC12	19.4165
2	1	RDK	MRC13	26.8408
2	1	RDK	MRC14	42.5216
2	1	RDK	MRC15	52.8804
2	1	RDK	MRC16	55.4409
2	1	RDK	MRC17	63.2591
2	1	RDK	MRC21	22.0767
2	1	RDK	MRC22	32.4825
2	1	RDK	MRC23	48.2574
2	1	RDK	MRC24	50.4678
2	1	RDK	MRC25	60.5747
2	1	RDK	MRC31	39.8383
2	1	RDK	MRC32	49.7227
2	1	RDK	MRC41	36.0708
2	1	RDK	MRC42	38.0014
2	1	RDK	MRC51	8.6613
2	1	RDK	MRC52	18.2533
2	1	RDK	MRC53	36.7307
2	1	RDK	MRC54	37.1952
2	1	RDK	MRC55	36.8946
2	1	RDK	MRC61	9.7553
2	1	RDK	MRC62	16.9091
2	1	RDK	MRC63	21.0102
2	1	RDK	MRF11	13.3754
2	1	RDK	MRF12	22.8072
2	1	RDK	MRF13	35.1974
2	1	RDK	MRF14	35.6692
2	1	RDK	MRF21	11.7343
2	1	RDK	MRF22	28.3339
2	1	RDK	MRF23	39.3395
2	1	RDK	MRF24	34.539
2	1	RDK	MRF25	31.4559
2	1	RDK	MRF31	19.0804
2	1	RDK	MRF32	32.1805
2	1	RDK	MRF33	32.0121
2	1	RDK	MRF34	34.7145
2	1	RDK	MRF35	31.3644
2	1	RDK	MRF41	14.3701
2	1	RDK	MRF42	29.4463
2	1	RDK	MRF43	29.7452
2	1	RDK	MRF44	36.6083
2	1	RDK	MRF45	31.693
2	1	RDK	MRF46	42.1335
2	1	RDK	MRF51	16.3808
2	1	RDK	MRF52	21.5569
2	1	RDK	MRF53	35.4627
2	1	RDK	MRF54	34.495
2	1	RDK	MRF55	33.0331
2	1	RDK	MRF56	50.8773
2	1	RDK	MRF61	20.2698
2	1	RDK	MRF62	29.2691
2	1	RDK	MRF63	28.7918
2	1	RDK	MRF64	36.2029
2	1	RDK	MRF65	40.7806
2	1	RDK	MRF66	47.6416
2	1	RDK	MRF67	66.9661
2	1	RDK	MRO11	43.3327
2	1	RDK	MRO12	64.6503
2	1	RDK	MRO13	70.8096
2	1	RDK	MRO14	60.3709
2	1	RDK	MRO21	-47.8767
2	1	RDK	MRO22	-15.9465
2	1	RDK	MRO23	2.5375
2	1	RDK	MRO24	24.5142
2	1	RDK	MRO31	-159.156
2	1	RDK	MRO32	-123.823
2	1	RDK	MRO33	-64.2226
2	1	RDK	MRO34	-10.4022
2	1	RDK	MRO41	-154.428
2	1	RDK	MRO42	-162.191
2	1	RDK	MRO43	-116.984
2	1	RDK	MRO44	-48.2715
2	1	RDK	MRO51	-95.0735
2	1	RDK	MRO52	-81.9442
2	1	RDK	MRO53	-47.9213
2	1	RDK	MRP11	40.4193
2	1	RDK	MRP12	40.6559
2	1	RDK	MRP21	42.5157
2	1	RDK	MRP22	50.5063
2	1	RDK	MRP23	46.8238
2	1	RDK	MRP31	65.3446
2	1	RDK	MRP32	58.8153
2	1	RDK	MRP33	54.5142
2	1	RDK	MRP34	58.4561
2	1	RDK	MRP35	61.5207
2	1	RDK	MRP41	65.7313
2	1	RDK	MRP42	71.3593
2	1	RDK	MRP43	62.5339
2	1	RDK	MRP44	62.7346
2	1	RDK	MRP45	56.5775
2	1	RDK	MRP51	54.7225
2	1	RDK	MRP52	77.7759
2	1	RDK	MRP53	80.0341
2	1	RDK	MRP54	71.3354
2	1	RDK	MRP55	67.09
2	1	RDK	MRP56	59.2929
2	1	RDK	MRP57	64.5265
2	1	RDK	MRT11	33.0871
2	1	RDK	MRT12	53.255
2	1	RDK	MRT13	67.0853
2	1	RDK	MRT14	80.8727
2	1	RDK	MRT15	51.2063
2	1	RDK	MRT16	53.7753
2	1	RDK	MRT21	25.2717
2	1	RDK	MRT22	25.3791
2	1	RDK	MRT23	63.6178
2	1	RDK	MRT24	71.58
2	1	RDK	MRT25	55.8862
2	1	RDK	MRT26	35.1752
2	1	RDK	MRT27	34.2531
2	1	RDK	MRT31	32.6248
2	1	RDK	MRT32	6.1933
2	1	RDK	MRT33	35.346
2	1	RDK	MRT34	52.1473
2	1	RDK	MRT35	55.472
2	1	RDK	MRT36	48.2288
2	1	RDK	MRT37	23.0836
2	1	RDK	MRT41	14.3398
2	1	RDK	MRT42	15.6422
2	1	RDK	MRT43	30.6544
2	1	RDK	MRT44	46.7837
2	1	RDK	MRT45	46.7437
2	1	RDK	MRT46	29.407
2	1	RDK	MRT47	2.5736
2	1	RDK	MRT51	17.8496
2	1	RDK	MRT52	22.4565
2	1	RDK	MRT53	35.2718
2	1	RDK	MRT54	32.803
2	1	RDK	MRT55	30.5975
2	1	RDK	MRT56	15.6314
2	1	RDK	MRT57	-12.5395
2	1	RDK	MZC01	-6.3973
2	1	RDK	MZC02	-2.9132
2	1	RDK	MZC03	6.0048
2	1	RDK	MZC04	23.2808
2	1	RDK	MZF01	1.6106
2	1	RDK	MZF02	7.5315
2	1	RDK	MZF03	1.5993
2	1	RDK	MZO01	23.0183
2	1	RDK	MZO02	-138.214
2	1	RDK	MZO03	-76.4875
2	1	RDK	MZP01	47.5114
2	2	RDK	MLC11	0.5588
2	2	RDK	MLC12	-4.8977
2	2	RDK	MLC13	-6.1978
2	2	RDK	MLC14	-5.6378
2	2	RDK	MLC15	-6.2206
2	2	RDK	MLC16	-3.0686
2	2	RDK	MLC17	-0.6774
2	2	RDK	MLC21	-6.0392
2	2	RDK	MLC22	-14.0375
2	2	RDK	MLC23	-17.3502
2	2	RDK	MLC24	-13.8755
2	2	RDK	MLC25	-12.4196
2	2	RDK	MLC31	-28.4297
2	2	RDK	MLC32	-17.5226
2	2	RDK	MLC41	-27.0463
2	2	RDK	MLC42	-26.728
2	2	RDK	MLC51	4.5313
2	2	RDK	MLC52	-14.6966
2	2	RDK	MLC53	-23.3609
2	2	RDK	MLC54	-20.645
2	2	RDK	MLC55	-4.7861
2	2	RDK	MLC61	-3.7593
2	2	RDK	MLC62	-12.7944
2	2	RDK	MLC63	2.3833
2	2	RDK	MLF11	-5.9292
2	2	RDK	MLF12	-9.3473
2	2	RDK	MLF13	-17.5518
2	2	RDK	MLF14	-18.7215
2	2	RDK	MLF21	-1.1494
2	2	RDK	MLF22	-4.0218
2	2	RDK	MLF23	-5.994
2	2	RDK	MLF24	-4.7405
2	2	RDK	MLF25	-7.3612
2	2	RDK	MLF31	-3.6901
2	2	RDK	MLF32	-6.15
2	2	RDK	MLF33	-4.776
2	2	RDK	MLF34	-0.6323
2	2	RDK	MLF35	3.6527
2	2	RDK	MLF41	1.8771
2	2	RDK	MLF42	-6.1162
2	2	RDK	MLF43	-4.4689
2	2	RDK	MLF44	-2.6766
2	2	RDK	MLF45	9.5508
2	2	RDK	MLF46	6.3762
2	2	RDK	MLF51	-1.0346
2	2	RDK	MLF52	-5.7125
2	2	RDK	MLF53	-2.6342
2	2	RDK	MLF54	-2.1564
2	2	RDK	MLF55	5.981
2	2	RDK	MLF56	6.8769
2	2	RDK	MLF61	-5.0251
2	2	RDK	MLF62	-6.8571
2	2	RDK	MLF63	-7.2255
2	2	RDK	MLF64	-2.7567
2	2	RDK	MLF65	8.149
2	2	RDK	MLF66	9.6619
2	2	RDK	MLF67	11.7836
2	2	RDK	MLO11	14.0479
2	2	RDK	MLO12	3.8137
2	2	RDK	MLO13	-24.2426
2	2	RDK	MLO14	-32.348
2	2	RDK	MLO21	-13.8806
2	2	RDK	MLO22	78.868
2	2	RDK	MLO23	56.6722
2	2	RDK	MLO24	-18.1307
2	2	RDK	MLO31	50.6531
2	2	RDK	MLO32	119.177
2	2	RDK	MLO33	39.8491
2	2	RDK	MLO34	-42.5693
2	2	RDK	MLO41	-27.5466
2	2	RDK	MLO43	50.0394
2	2	RDK	MLO44	-23.5989
2	2	RDK	MLO51	5.6042
2	2	RDK	MLO52	15.8979
2	2	RDK	MLO53	-17.6291
2	2	RDK	MLP11	5.5389
2	2	RDK	MLP12	-12.4612
2	2	RDK	MLP21	15.0599
2	2	RDK	MLP22	-6.3919
2	2	RDK	MLP23	-20.5667
2	2	RDK	MLP31	7.0552
2	2	RDK	MLP32	-2.9549
2	2	RDK	MLP33	-17.3299
2	2	RDK	MLP34	-21.8593
2	2	RDK	MLP35	-20.7286
2	2	RDK	MLP41	-8.9034
2	2	RDK	MLP42	-25.8434
2	2	RDK	MLP43	-20.343
2	2	RDK	MLP44	-17.6389
2	2	RDK	MLP45	-11.8473
2	2	RDK	MLP51	10.5755
2	2	RDK	MLP52	-10.2856
2	2	RDK	MLP53	-31.6975
2	2	RDK	MLP54	-32.7049
2	2	RDK	MLP55	-24.8691
2	2	RDK	MLP56	-14.7383
2	2	RDK	MLP57	-0.4649
2	2	RDK	MLT11	0.1661
2	2	RDK	MLT12	3.7536
2	2	RDK	MLT13	10.2775
2	2	RDK	MLT14	13.4029
2	2	RDK	MLT15	6.1968
2	2	RDK	MLT16	-14.1026
2	2	RDK	MLT21	-11.189
2	2	RDK	MLT22	-16.5621
2	2	RDK	MLT23	-16.4486
2	2	RDK	MLT24	-17.2571
2	2	RDK	MLT25	-19.2235
2	2	RDK	MLT26	-16.4439
2	2	RDK	MLT27	-37.6697
2	2	RDK	MLT31	-24.2183
2	2	RDK	MLT32	-21.7833
2	2	RDK	MLT33	-35.7753
2	2	RDK	MLT34	-39.306
2	2	RDK	MLT35	-46.6043
2	2	RDK	MLT36	-44.5502
2	2	RDK	MLT37	-48.9194
2	2	RDK	MLT41	-32.5341
2	2	RDK	MLT42	-44.8208
2	2	RDK	MLT43	-44.1823
2	2	RDK	MLT44	-59.3091
2	2	RDK	MLT45	-58.5965
2	2	RDK	MLT46	-55.5978
2	2	RDK	MLT47	-67.9159
2	2	RDK	MLT51	-45.0701
2	2	RDK	MLT52	-44.9535
2	2	RDK	MLT53	-41.4811
2	2	RDK	MLT54	-50.718
2	2	RDK	MLT55	-55.1792
2	2	RDK	MLT56	-68.5677
2	2	RDK	MLT57	-54.2588
2	2	RDK	MRC11	19.1724
2	2	RDK	MRC12	22.0408
2	2	RDK	MRC13	25.5574
2	2	RDK	MRC14	30.0519
2	2	RDK	MRC15	26.7476
2	2	RDK	MRC16	23.6201
2	2	RDK	MRC17	27.3293
2	2	RDK	MRC21	26.3015
2	2	RDK	MRC22	28.4085
2	2	RDK	MRC23	28.99
2	2	RDK	MRC24	27.942
2	2	RDK	MRC25	31.9131
2	2	RDK	MRC31	24.3889
2	2	RDK	MRC32	26.4777
2	2	RDK	MRC41	27.2969
2	2	RDK	MRC42	28.3855
2	2	RDK	MRC51	20.0953
2	2	RDK	MRC52	23.0591
2	2	RDK	MRC53	24.3775
2	2	RDK	MRC54	22.7528
2	2	RDK	MRC55	23.125
2	2	RDK	MRC61	14.1964
2	2	RDK	MRC62	21.2606
2	2	RDK	MRC63	17.1796
2	2	RDK	MRF11	5.5958
2	2	RDK	MRF12	24.2392
2	2	RDK	MRF13	39.8863
2	2	RDK	MRF14	44.1954
2	2	RDK	MRF21	8.0835
2	2	RDK	MRF22	20.6555
2	2	RDK	MRF23	34.3507
2	2	RDK	MRF24	37.169
2	2	RDK	MRF25	40.9071
2	2	RDK	MRF31	13.5556
2	2	RDK	MRF32	31.3457
2	2	RDK	MRF33	37.1349
2	2	RDK	MRF34	32.2153
2	2	RDK	MRF35	36.7282
2	2	RDK	MRF41	10.3479
2	2	RDK	MRF42	26.1973
2	2	RDK	MRF43	27.1487
2	2	RDK	MRF44	31.0801
2	2	RDK	MRF45	23.083
2	2	RDK	MRF46	35.7624
2	2	RDK	MRF51	19.446
2	2	RDK	MRF52	24.7433
2	2	RDK	MRF53	29.9068
2	2	RDK	MRF54	29.8537
2	2	RDK	MRF55	23.2564
2	2	RDK	MRF56	36.5585
2	2	RDK	MRF61	20.0793
2	2	RDK	MRF62	23.1323
2	2	RDK	MRF63	22.2227
2	2	RDK	MRF64	24.2018
2	2	RDK	MRF65	25.7718
2	2	RDK	MRF66	24.3133
2	2	RDK	MRF67	34.5464
2	2	RDK	MRO11	44.2426
2	2	RDK	MRO12	75.4066
2	2	RDK	MRO13	77.2376
2	2	RDK	MRO14	65.066
2	2	RDK	MRO21	-32.6245
2	2	RDK	MRO22	-4.191
2	2	RDK	MRO23	22.5157
2	2	RDK	MRO24	42.59
2	2	RDK	MRO31	-144.968
2	2	RDK	MRO32	-111.677
2	2	RDK	MRO33	-33.8321
2	2	RDK	MRO34	29.0443
2	2	RDK	MRO41	-136.531
2	2	RDK	MRO42	-155.478
2	2	RDK	MRO43	-105.981
2	2	RDK	MRO44	-15.0773
2	2	RDK	MRO51	-88.3387
2	2	RDK	MRO52	-89.9272
2	2	RDK	MRO53	-39.4735
2	2	RDK	MRP11	36.5344
2	2	RDK	MRP12	31.6016
2	2	RDK	MRP21	37.4101
2	2	RDK	MRP22	42.5862
2	2	RDK	MRP23	32.727
2	2	RDK	MRP31	65.6808
2	2	RDK	MRP32	61.0616
2	2	RDK	MRP33	47.0344
2	2	RDK	MRP34	42.4135
2	2	RDK	MRP35	38.3303
2	2	RDK	MRP41	77.4923
2	2	RDK	MRP42	74.2213
2	2	RDK	MRP43	52.2792
2	2	RDK	MRP44	41.14
2	2	RDK	MRP45	34.4456
2	2	RDK	MRP51	55.82
2	2	RDK	MRP52	86.7812
2	2	RDK	MRP53	92.3666
2	2	RDK	MRP54	71.8604
2	2	RDK	MRP55	57.9267
2	2	RDK	MRP56	41.8494
2	2	RDK	MRP57	35.8325
2	2	RDK	MRT11	45.1964
2	2	RDK	MRT12	43.4955
2	2	RDK	MRT13	40.6269
2	2	RDK	MRT14	45.7341
2	2	RDK	MRT15	38.8095
2	2	RDK	MRT16	48.4435
2	2	RDK	MRT21	47.1105
2	2	RDK	MRT22	43.4701
2	2	RDK	MRT23	58.8646
2	2	RDK	MRT24	54.0349
2	2	RDK	MRT25	44.5558
2	2	RDK	MRT26	41.3691
2	2	RDK	MRT27	49.632
2	2	RDK	MRT31	40.5054
2	2	RDK	MRT32	35.2388
2	2	RDK	MRT33	45.8155
2	2	RDK	MRT34	53.6226
2	2	RDK	MRT35	52.4127
2	2	RDK	MRT36	49.0989
2	2	RDK	MRT37	49.9511
2	2	RDK	MRT41	31.2188
2	2	RDK	MRT42	38.7347
2	2	RDK	MRT43	41.4997
2	2	RDK	MRT44	53.3376
2	2	RDK	MRT45	51.8172
2	2	RDK	MRT46	50.2761
2	2	RDK	MRT47	39.633
2	2	RDK	MRT51	32.4367
2	2	RDK	MRT52	32.0778
2	2	RDK	MRT53	38.7247
2	2	RDK	MRT54	43.2057
2	2	RDK	MRT55	46.1437
2	2	RDK	MRT56	44.1897
2	2	RDK	MRT57	15.4728
2	2	RDK	MZC01	10.9746
2	2	RDK	MZC02	6.6295
2	2	RDK	MZC03	4.8545
2	2	RDK	MZC04	17.9973
2	2	RDK	MZF01	0.6604
2	2	RDK	MZF02	3.3154
2	2	RDK	MZF03	6.4615
2	2	RDK	MZO01	13.8939
2	2	RDK	MZO02	-109.915
2	2	RDK	MZO03	-49.028
2	2	RDK	MZP01	35.6125
2	3	RDK	MLC11	16.839
2	3	RDK	MLC12	8.6225
2	3	RDK	MLC13	0.6911
2	3	RDK	MLC14	-2.0822
2	3	RDK	MLC15	-12.3276
2	3	RDK	MLC16	-20.6782
2	3	RDK	MLC17	-13.8726
2	3	RDK	MLC21	3.6091
2	3	RDK	MLC22	-7.9901
2	3	RDK	MLC23	-15.9784
2	3	RDK	MLC24	-24.0748
2	3	RDK	MLC25	-18.8725
2	3	RDK	MLC31	-17.8244
2	3	RDK	MLC32	-12.182
2	3	RDK	MLC41	-9.5948
2	3	RDK	MLC42	-3.7263
2	3	RDK	MLC51	18.4164
2	3	RDK	MLC52	3.8683
2	3	RDK	MLC53	-1.4699
2	3	RDK	MLC54	12.7651
2	3	RDK	MLC55	19.0458
2	3	RDK	MLC61	20.0537
2	3	RDK	MLC62	17.8834
2	3	RDK	MLC63	33.4356
2	3	RDK	MLF11	2.7752
2	3	RDK	MLF12	-5.3389
2	3	RDK	MLF13	-7.2281
2	3	RDK	MLF14	-7.7714
2	3	RDK	MLF21	8.8973
2	3	RDK	MLF22	3.0355
2	3	RDK	MLF23	0.6983
2	3	RDK	MLF24	-0.8069
2	3	RDK	MLF25	4.0248
2	3	RDK	MLF31	5.6886
2	3	RDK	MLF32	-4.9656
2	3	RDK	MLF33	-2.348
2	3	RDK	MLF34	6.5205
2	3	RDK	MLF35	20.9812
2	3	RDK	MLF41	5.9915
2	3	RDK	MLF42	6.4372
2	3	RDK	MLF43	-3.4101
2	3	RDK	MLF44	-1.83
2	3	RDK	MLF45	16.262
2	3	RDK	MLF46	18.7315
2	3	RDK	MLF51	6.8241
2	3	RDK	MLF52	0.9269
2	3	RDK	MLF53	2.8591
2	3	RDK	MLF54	7.7733
2	3	RDK	MLF55	17.8042
2	3	RDK	MLF56	0.249
2	3	RDK	MLF61	8.103
2	3	RDK	MLF62	4.1033
2	3	RDK	MLF63	3.2503
2	3	RDK	MLF64	1.0353
2	3	RDK	MLF65	3.7889
2	3	RDK	MLF66	-4.4171
2	3	RDK	MLF67	-16.2637
2	3	RDK	MLO11	28.8725
2	3	RDK	MLO12	28.8608
2	3	RDK	MLO13	-18.6084
2	3	RDK	MLO14	-47.694
2	3	RDK	MLO21	-21.424
2	3	RDK	MLO22	86.5492
2	3	RDK	MLO23	55.1509
2	3	RDK	MLO24	-41.8669
2	3	RDK	MLO31	42.7022
2	3	RDK	MLO32	104.423
2	3	RDK	MLO33	9.8618
2	3	RDK	MLO34	-77.4146
2	3	RDK	MLO41	-26.44
2	3	RDK	MLO43	31.9275
2	3	RDK	MLO44	-39.2181
2	3	RDK	MLO51	-5.1152
2	3	RDK	MLO52	4.4551
2	3	RDK	MLO53	-25.9539
2	3	RDK	MLP11	39.0248
2	3	RDK	MLP12	13.3595
2	3	RDK	MLP21	56.6425
2	3	RDK	MLP22	22.1858
2	3	RDK	MLP23	-12.092
2	3	RDK	MLP31	46.3951
2	3	RDK	MLP32	28.2734
2	3	RDK	MLP33	1.952
2	3	RDK	MLP34	-18.5969
2	3	RDK	MLP35	-23.138
2	3	RDK	MLP41	28.9366
2	3	RDK	MLP42	0.9486
2	3	RDK	MLP43	-17.5041
2	3	RDK	MLP44	-28.9517
2	3	RDK	MLP45	-25.7494
2	3	RDK	MLP51	34.8903
2	3	RDK	MLP52	22.1953
2	3	RDK	MLP53	-6.3688
2	3	RDK	MLP54	-25.9578
2	3	RDK	MLP55	-37.0384
2	3	RDK	MLP56	-39.9495
2	3	RDK	MLP57	-29.4629
2	3	RDK	MLT11	14.7084
2	3	RDK	MLT12	4.4253
2	3	RDK	MLT13	-5.5093
2	3	RDK	MLT14	-32.184
2	3	RDK	MLT15	-30.4331
2	3	RDK	MLT16	-53.0916
2	3	RDK	MLT21	0.2711
2	3	RDK	MLT22	-1.7487
2	3	RDK	MLT23	-14.1273
2	3	RDK	MLT24	-38.002
2	3	RDK	MLT25	-45.4515
2	3	RDK	MLT26	-52.3316
2	3	RDK	MLT27	-80.705
2	3	RDK	MLT31	-13.7115
2	3	RDK	MLT32	-11.3409
2	3	RDK	MLT33	-27.5397
2	3	RDK	MLT34	-44.574
2	3	RDK	MLT35	-64.6867
2	3	RDK	MLT36	-74.5532
2	3	RDK	MLT37	-75.0253
2	3	RDK	MLT41	-20.1496
2	3	RDK	MLT42	-28.4757
2	3	RDK	MLT43	-40.6095
2	3	RDK	MLT44	-55.9488
2	3	RDK	MLT45	-73.3974
2	3	RDK	MLT46	-68.9518
2	3	RDK	MLT47	-80.9739
2	3	RDK	MLT51	-33.2017
2	3	RDK	MLT52	-36.6107
2	3	RDK	MLT53	-47.9292
2	3	RDK	MLT54	-67.5621
2	3	RDK	MLT55	-67.754
2	3	RDK	MLT56	-76.956
2	3	RDK	MLT57	-66.6291
2	3	RDK	MRC11	22.6877
2	3	RDK	MRC12	31.7364
2	3	RDK	MRC13	32.9212
2	3	RDK	MRC14	38.547
2	3	RDK	MRC15	30.2114
2	3	RDK	MRC16	31.8308
2	3	RDK	MRC17	37.5302
2	3	RDK	MRC21	37.183
2	3	RDK	MRC22	33.1089
2	3	RDK	MRC23	44.097
2	3	RDK	MRC24	38.8402
2	3	RDK	MRC25	39.5458
2	3	RDK	MRC31	38.1396
2	3	RDK	MRC32	43.059
2	3	RDK	MRC41	42.8366
2	3	RDK	MRC42	41.7719
2	3	RDK	MRC51	32.8706
2	3	RDK	MRC52	38.5088
2	3	RDK	MRC53	41.0132
2	3	RDK	MRC54	35.9907
2	3	RDK	MRC55	34.7884
2	3	RDK	MRC61	34.8061
2	3	RDK	MRC62	38.8384
2	3	RDK	MRC63	37.1407
2	3	RDK	MRF11	14.1232
2	3	RDK	MRF12	28.1316
2	3	RDK	MRF13	36.9495
2	3	RDK	MRF14	35.0166
2	3	RDK	MRF21	7.3354
2	3	RDK	MRF22	22.1428
2	3	RDK	MRF23	31.5941
2	3	RDK	MRF24	26.8922
2	3	RDK	MRF25	21.0015
2	3	RDK	MRF31	16.2039
2	3	RDK	MRF32	26.6087
2	3	RDK	MRF33	21.0009
2	3	RDK	MRF34	24.8742
2	3	RDK	MRF35	25.6545
2	3	RDK	MRF41	15.6764
2	3	RDK	MRF42	20.654
2	3	RDK	MRF43	21.0583
2	3	RDK	MRF44	22.7654
2	3	RDK	MRF45	29.7779
2	3	RDK	MRF46	23.0084
2	3	RDK	MRF51	11.8112
2	3	RDK	MRF52	13.2481
2	3	RDK	MRF53	25.9763
2	3	RDK	MRF54	21.5123
2	3	RDK	MRF55	25.3505
2	3	RDK	MRF56	26.5107
2	3	RDK	MRF61	17.6424
2	3	RDK	MRF62	21.8299
2	3	RDK	MRF63	23.3836
2	3	RDK	MRF64	25.9296
2	3	RDK	MRF65	34.4037
2	3	RDK	MRF66	28.3498
2	3	RDK	MRF67	31.4323
2	3	RDK	MRO11	20.9405
2	3	RDK	MRO12	33.8349
2	3	RDK	MRO13	46.6268
2	3	RDK	MRO14	42.7346
2	3	RDK	MRO21	-55.6542
2	3	RDK	MRO22	-49.0889
2	3	RDK	MRO23	-16.6552
2	3	RDK	MRO24	14.5623
2	3	RDK	MRO31	-161.186
2	3	RDK	MRO32	-128.834
2	3	RDK	MRO33	-55.9701
2	3	RDK	MRO34	9.8611
2	3	RDK	MRO41	-137.317
2	3	RDK	MRO42	-149.978
2	3	RDK	MRO43	-96.2714
2	3	RDK	MRO44	-20.3673
2	3	RDK	MRO51	-82.4956
2	3	RDK	MRO52	-67.5209
2	3	RDK	MRO53	-24.5418
2	3	RDK	MRP11	55.3185
2	3	RDK	MRP12	37.8973
2	3	RDK	MRP21	65.158
2	3	RDK	MRP22	44.672
2	3	RDK	MRP23	36.6051
2	3	RDK	MRP31	74.652
2	3	RDK	MRP32	62.4319
2	3	RDK	MRP33	46.3547
2	3	RDK	MRP34	39.9675
2	3	RDK	MRP35	41.9051
2	3	RDK	MRP41	75.0422
2	3	RDK	MRP42	62.0874
2	3	RDK	MRP43	44.3201
2	3	RDK	MRP44	41.5067
2	3	RDK	MRP45	34.9562
2	3	RDK	MRP51	50.2282
2	3	RDK	MRP52	67.088
2	3	RDK	MRP53	66.1855
2	3	RDK	MRP54	57.238
2	3	RDK	MRP55	41.3168
2	3	RDK	MRP56	34.2534
2	3	RDK	MRP57	33.4401
2	3	RDK	MRT11	11.2964
2	3	RDK	MRT12	20.9558
2	3	RDK	MRT13	31.8857
2	3	RDK	MRT14	38.205
2	3	RDK	MRT15	27.3209
2	3	RDK	MRT16	33.5155
2	3	RDK	MRT21	16.9812
2	3	RDK	MRT22	14.6709
2	3	RDK	MRT23	38.7062
2	3	RDK	MRT24	41.1595
2	3	RDK	MRT25	38.1736
2	3	RDK	MRT26	29.5757
2	3	RDK	MRT27	27.6532
2	3	RDK	MRT31	31.683
2	3	RDK	MRT32	10.0638
2	3	RDK	MRT33	22.934
2	3	RDK	MRT34	44.0563
2	3	RDK	MRT35	50.4055
2	3	RDK	MRT36	42.7545
2	3	RDK	MRT37	37.1803
2	3	RDK	MRT41	24.1245
2	3	RDK	MRT42	24.4959
2	3	RDK	MRT43	38.389
2	3	RDK	MRT44	53.5063
2	3	RDK	MRT45	48.0436
2	3	RDK	MRT46	41.4155
2	3	RDK	MRT47	36.4748
2	3	RDK	MRT51	38.2743
2	3	RDK	MRT52	35.9254
2	3	RDK	MRT53	44.5187
2	3	RDK	MRT54	54.6254
2	3	RDK	MRT55	42.2107
2	3	RDK	MRT56	40.0374
2	3	RDK	MRT57	17.6738
2	3	RDK	MZC01	21.1258
2	3	RDK	MZC02	24.9335
2	3	RDK	MZC03	30.2261
2	3	RDK	MZC04	43.5546
2	3	RDK	MZF01	8.2261
2	3	RDK	MZF02	14.1128
2	3	RDK	MZF03	11.3336
2	3	RDK	MZO01	9.3905
2	3	RDK	MZO02	-119.998
2	3	RDK	MZO03	-51.6332
2	3	RDK	MZP01	62.861
3	1	RDK	MLC11	-3.9848
3	1	RDK	MLC12	-0.1102
3	1	RDK	MLC13	4.872
3	1	RDK	MLC14	9.5059
3	1	RDK	MLC15	7.8517
3	1	RDK	MLC16	4.9806
3	1	RDK	MLC17	10.7243
3	1	RDK	MLC21	-2.5573
3	1	RDK	MLC22	-2.7303
3	1	RDK	MLC23	3.4519
3	1	RDK	MLC24	0.62
3	1	RDK	MLC25	-2.9715
3	1	RDK	MLC31	-3.8114
3	1	RDK	MLC32	-3.2631
3	1	RDK	MLC41	-5.556
3	1	RDK	MLC42	-4.34
3	1	RDK	MLC51	-0.0645
3	1	RDK	MLC52	0.3449
3	1	RDK	MLC53	-1.793
3	1	RDK	MLC54	0.1745
3	1	RDK	MLC55	-1.8059
3	1	RDK	MLC61	3.1728
3	1	RDK	MLC62	-0.1424
3	1	RDK	MLC63	4.5914
3	1	RDK	MLF11	2.2417
3	1	RDK	MLF12	3.7994
3	1	RDK	MLF13	0.2215
3	1	RDK	MLF14	3.5269
3	1	RDK	MLF21	3.2115
3	1	RDK	MLF22	2.5239
3	1	RDK	MLF23	0.2176
3	1	RDK	MLF24	3.884
3	1	RDK	MLF25	9.4511
3	1	RDK	MLF31	-3.4762
3	1	RDK	MLF32	2.5838
3	1	RDK	MLF33	-2.7567
3	1	RDK	MLF34	10.6086
3	1	RDK	MLF35	16.8445
3	1	RDK	MLF41	-2.7655
3	1	RDK	MLF42	3.0124
3	1	RDK	MLF43	1.8843
3	1	RDK	MLF44	7.8672
3	1	RDK	MLF45	11.039
3	1	RDK	MLF46	18.754
3	1	RDK	MLF51	0.6712
3	1	RDK	MLF52	-1.9916
3	1	RDK	MLF53	5.082
3	1	RDK	MLF54	10.5094
3	1	RDK	MLF55	13.1605
3	1	RDK	MLF56	16.9005
3	1	RDK	MLF61	0.7899
3	1	RDK	MLF62	2.7945
3	1	RDK	MLF63	7.3463
3	1	RDK	MLF64	9.4519
3	1	RDK	MLF65	14.0519
3	1	RDK	MLF66	9.9617
3	1	RDK	MLF67	24.8003
3	1	RDK	MLO11	14.03
3	1	RDK	MLO12	34.1223
3	1	RDK	MLO13	8.2887
3	1	RDK	MLO14	-11.1738
3	1	RDK	MLO21	-50.526
3	1	RDK	MLO22	64.7354
3	1	RDK	MLO23	72.0445
3	1	RDK	MLO24	18.7024
3	1	RDK	MLO31	12.0008
3	1	RDK	MLO32	122.698
3	1	RDK	MLO33	84.8723
3	1	RDK	MLO34	48.9261
3	1	RDK	MLO41	-44.6001
3	1	RDK	MLO43	99.3512
3	1	RDK	MLO44	57.7036
3	1	RDK	MLO51	26.5082
3	1	RDK	MLO52	56.6653
3	1	RDK	MLO53	40.9148
3	1	RDK	MLP11	5.3946
3	1	RDK	MLP12	-5.1441
3	1	RDK	MLP21	8.8172
3	1	RDK	MLP22	1.093
3	1	RDK	MLP23	-3.5394
3	1	RDK	MLP31	3.4812
3	1	RDK	MLP32	-1.8834
3	1	RDK	MLP33	-3.6919
3	1	RDK	MLP34	2.0326
3	1	RDK	MLP35	-2.8751
3	1	RDK	MLP41	-2.0242
3	1	RDK	MLP42	-10.3051
3	1	RDK	MLP43	-4.2194
3	1	RDK	MLP44	-2.3841
3	1	RDK	MLP45	1.4273
3	1	RDK	MLP51	18.0177
3	1	RDK	MLP52	7.0662
3	1	RDK	MLP53	-3.0396
3	1	RDK	MLP54	-9.2147
3	1	RDK	MLP55	-8.5674
3	1	RDK	MLP56	4.5204
3	1	RDK	MLP57	12.7979
3	1	RDK	MLT11	23.3615
3	1	RDK	MLT12	21.1687
3	1	RDK	MLT13	18.6066
3	1	RDK	MLT14	30.1335
3	1	RDK	MLT15	13.7227
3	1	RDK	MLT16	10.9738
3	1	RDK	MLT21	19.5778
3	1	RDK	MLT22	24.651
3	1	RDK	MLT23	19.0365
3	1	RDK	MLT24	17.3105
3	1	RDK	MLT25	26.7182
3	1	RDK	MLT26	26.587
3	1	RDK	MLT27	13.5962
3	1	RDK	MLT31	2.6348
3	1	RDK	MLT32	22.2663
3	1	RDK	MLT33	21.2797
3	1	RDK	MLT34	18.9525
3	1	RDK	MLT35	21.2556
3	1	RDK	MLT36	28.2385
3	1	RDK	MLT37	35.6345
3	1	RDK	MLT41	7.0176
3	1	RDK	MLT42	21.3297
3	1	RDK	MLT43	14.9334
3	1	RDK	MLT44	7.0972
3	1	RDK	MLT45	12.8436
3	1	RDK	MLT46	15.168
3	1	RDK	MLT47	41.2122
3	1	RDK	MLT51	9.9821
3	1	RDK	MLT52	7.6861
3	1	RDK	MLT53	0.2014
3	1	RDK	MLT54	-2.4947
3	1	RDK	MLT55	1.8716
3	1	RDK	MLT56	5.9523
3	1	RDK	MLT57	30.4522
3	1	RDK	MRC11	-4.1055
3	1	RDK	MRC12	-1.8137
3	1	RDK	MRC13	3.1632
3	1	RDK	MRC14	5.8364
3	1	RDK	MRC15	6.7064
3	1	RDK	MRC16	17.9613
3	1	RDK	MRC17	22.1059
3	1	RDK	MRC21	11.3551
3	1	RDK	MRC22	16.3498
3	1	RDK	MRC23	16.1049
3	1	RDK	MRC24	19.2714
3	1	RDK	MRC25	27.3382
3	1	RDK	MRC31	25.9701
3	1	RDK	MRC32	25.466
3	1	RDK	MRC41	26.591
3	1	RDK	MRC42	20.8896
3	1	RDK	MRC51	4.1809
3	1	RDK	MRC52	20.8485
3	1	RDK	MRC53	26.6273
3	1	RDK	MRC54	18.0144
3	1	RDK	MRC55	22.2673
3	1	RDK	MRC61	16.6104
3	1	RDK	MRC62	15.1997
3	1	RDK	MRC63	12.3032
3	1	RDK	MRF11	1.5317
3	1	RDK	MRF12	5.6841
3	1	RDK	MRF13	21.1233
3	1	RDK	MRF14	37.3844
3	1	RDK	MRF21	0.2054
3	1	RDK	MRF22	11.8812
3	1	RDK	MRF23	14.6738
3	1	RDK	MRF24	19.1049
3	1	RDK	MRF25	21.564
3	1	RDK	MRF31	4.8854
3	1	RDK	MRF32	10.2907
3	1	RDK	MRF33	13.0015
3	1	RDK	MRF34	11.6875
3	1	RDK	MRF35	11.166
3	1	RDK	MRF41	-1.9652
3	1	RDK	MRF42	4.4375
3	1	RDK	MRF43	7.9597
3	1	RDK	MRF44	9.3642
3	1	RDK	MRF45	3.8406
3	1	RDK	MRF46	7.9338
3	1	RDK	MRF51	-2.0048
3	1	RDK	MRF52	2.3294
3	1	RDK	MRF53	-2.108
3	1	RDK	MRF54	5.5494
3	1	RDK	MRF55	15.838
3	1	RDK	MRF56	12.2906
3	1	RDK	MRF61	-4.7175
3	1	RDK	MRF62	-0.1807
3	1	RDK	MRF63	5.6752
3	1	RDK	MRF64	1.1024
3	1	RDK	MRF65	15.3479
3	1	RDK	MRF66	22.4803
3	1	RDK	MRF67	18.7469
3	1	RDK	MRO11	35.1884
3	1	RDK	MRO12	44.9694
3	1	RDK	MRO13	37.3521
3	1	RDK	MRO14	25.6077
3	1	RDK	MRO21	-61.0419
3	1	RDK	MRO22	-54.2635
3	1	RDK	MRO23	-32.512
3	1	RDK	MRO24	-13.3912
3	1	RDK	MRO31	-211.074
3	1	RDK	MRO32	-177.286
3	1	RDK	MRO33	-104.778
3	1	RDK	MRO34	-54.1857
3	1	RDK	MRO41	-176.488
3	1	RDK	MRO42	-200.673
3	1	RDK	MRO43	-159.608
3	1	RDK	MRO44	-89.1
3	1	RDK	MRO51	-91.4654
3	1	RDK	MRO52	-98.6835
3	1	RDK	MRO53	-75.5991
3	1	RDK	MRP11	20.3952
3	1	RDK	MRP12	23.5474
3	1	RDK	MRP21	24.2299
3	1	RDK	MRP22	24.6537
3	1	RDK	MRP23	23.0224
3	1	RDK	MRP31	42.5633
3	1	RDK	MRP32	37.2009
3	1	RDK	MRP33	30.2133
3	1	RDK	MRP34	24.0059
3	1	RDK	MRP35	22.8935
3	1	RDK	MRP41	55.0504
3	1	RDK	MRP42	46.8842
3	1	RDK	MRP43	34.9718
3	1	RDK	MRP44	23.2189
3	1	RDK	MRP45	19.1291
3	1	RDK	MRP51	41.4779
3	1	RDK	MRP52	69.2015
3	1	RDK	MRP53	64.4929
3	1	RDK	MRP54	48.2754
3	1	RDK	MRP55	26.3627
3	1	RDK	MRP56	15.9086
3	1	RDK	MRP57	14.2546
3	1	RDK	MRT11	16.5502
3	1	RDK	MRT12	21.6315
3	1	RDK	MRT13	22.8253
3	1	RDK	MRT14	11.4755
3	1	RDK	MRT15	7.2839
3	1	RDK	MRT16	6.6863
3	1	RDK	MRT21	23.8046
3	1	RDK	MRT22	10.277
3	1	RDK	MRT23	23.4995
3	1	RDK	MRT24	12.2853
3	1	RDK	MRT25	3.0091
3	1	RDK	MRT26	-6.6833
3	1	RDK	MRT27	-11.8531
3	1	RDK	MRT31	32.6254
3	1	RDK	MRT32	1.9854
3	1	RDK	MRT33	7.6977
3	1	RDK	MRT34	10.2655
3	1	RDK	MRT35	-1.1566
3	1	RDK	MRT36	-7.5341
3	1	RDK	MRT37	-26.1824
3	1	RDK	MRT41	19.5723
3	1	RDK	MRT42	-3.0524
3	1	RDK	MRT43	7.1504
3	1	RDK	MRT44	1.7494
3	1	RDK	MRT45	-5.8333
3	1	RDK	MRT46	-15.7019
3	1	RDK	MRT47	-45.2287
3	1	RDK	MRT51	5.6241
3	1	RDK	MRT52	8.1772
3	1	RDK	MRT53	6.4665
3	1	RDK	MRT54	2.8114
3	1	RDK	MRT55	-5.6034
3	1	RDK	MRT56	-21.2729
3	1	RDK	MRT57	-48.709
3	1	RDK	MZC01	0.7977
3	1	RDK	MZC02	6.8331
3	1	RDK	MZC03	12.1236
3	1	RDK	MZC04	9.2158
3	1	RDK	MZF01	-3.5266
3	1	RDK	MZF02	-0.1118
3	1	RDK	MZF03	-6.6416
3	1	RDK	MZO01	11.3905
3	1	RDK	MZO02	-170.143
3	1	RDK	MZO03	-45.8303
3	1	RDK	MZP01	26.5953
3	2	RDK	MLC11	-6.6656
3	2	RDK	MLC12	-16.6306
3	2	RDK	MLC13	-11.5786
3	2	RDK	MLC14	-10.9108
3	2	RDK	MLC15	0.408
3	2	RDK	MLC16	0.3704
3	2	RDK	MLC17	7.7876
3	2	RDK	MLC21	-13.217
3	2	RDK	MLC22	-12.0078
3	2	RDK	MLC23	-8.4331
3	2	RDK	MLC24	-9.9379
3	2	RDK	MLC25	-7.1382
3	2	RDK	MLC31	-19.6607
3	2	RDK	MLC32	-15.4461
3	2	RDK	MLC41	-11.4429
3	2	RDK	MLC42	-15.6342
3	2	RDK	MLC51	4.738
3	2	RDK	MLC52	-6.9568
3	2	RDK	MLC53	-14.8473
3	2	RDK	MLC54	-4.9368
3	2	RDK	MLC55	-0.5393
3	2	RDK	MLC61	8.2078
3	2	RDK	MLC62	-0.5445
3	2	RDK	MLC63	7.936
3	2	RDK	MLF11	1.9951
3	2	RDK	MLF12	-3.6891
3	2	RDK	MLF13	-12.3656
3	2	RDK	MLF14	-14.9179
3	2	RDK	MLF21	-4.7788
3	2	RDK	MLF22	-7.9922
3	2	RDK	MLF23	-12.9277
3	2	RDK	MLF24	-8.4389
3	2	RDK	MLF25	-6.1856
3	2	RDK	MLF31	-11.8321
3	2	RDK	MLF32	-20.9486
3	2	RDK	MLF33	-13.7078
3	2	RDK	MLF34	-9.8334
3	2	RDK	MLF35	9.5268
3	2	RDK	MLF41	-13.6601
3	2	RDK	MLF42	-18.2811
3	2	RDK	MLF43	-21.3674
3	2	RDK	MLF44	-22.4955
3	2	RDK	MLF45	-6.7551
3	2	RDK	MLF46	20.0163
3	2	RDK	MLF51	-18.5983
3	2	RDK	MLF52	-17.2204
3	2	RDK	MLF53	-21.5006
3	2	RDK	MLF54	-16.7616
3	2	RDK	MLF55	2.2497
3	2	RDK	MLF56	13.7246
3	2	RDK	MLF61	-13.4854
3	2	RDK	MLF62	-21.2351
3	2	RDK	MLF63	-16.3961
3	2	RDK	MLF64	-5.2135
3	2	RDK	MLF65	2.6227
3	2	RDK	MLF66	12.4624
3	2	RDK	MLF67	27.0997
3	2	RDK	MLO11	20.1509
3	2	RDK	MLO12	15.4205
3	2	RDK	MLO13	-27.9308
3	2	RDK	MLO14	-43.9159
3	2	RDK	MLO21	-47.7479
3	2	RDK	MLO22	53.1285
3	2	RDK	MLO23	36.6431
3	2	RDK	MLO24	-25.8253
3	2	RDK	MLO31	-7.4802
3	2	RDK	MLO32	83.1813
3	2	RDK	MLO33	41.1777
3	2	RDK	MLO34	7.8352
3	2	RDK	MLO41	-70.8863
3	2	RDK	MLO43	52.9873
3	2	RDK	MLO44	18.9822
3	2	RDK	MLO51	-9.2825
3	2	RDK	MLO52	14.7921
3	2	RDK	MLO53	12.3693
3	2	RDK	MLP11	5.1634
3	2	RDK	MLP12	-8.8038
3	2	RDK	MLP21	17.4372
3	2	RDK	MLP22	-0.0794
3	2	RDK	MLP23	-10.4436
3	2	RDK	MLP31	14.7507
[truncated: 7,865 more rows]

## Sheet: ERPs
Session	Run	AlignEvent	Time	FieldIntensity
1	1	RDK	-2.748	11.1194
1	1	RDK	-2.744	-3.1122
1	1	RDK	-2.74	-2.1078
1	1	RDK	-2.736	-12.9219
1	1	RDK	-2.732	-20.8886
1	1	RDK	-2.728	-16.8195
1	1	RDK	-2.724	-25.7905
1	1	RDK	-2.72	-18.2711
1	1	RDK	-2.716	-11.576
1	1	RDK	-2.712	-21.9408
1	1	RDK	-2.708	-12.3342
1	1	RDK	-2.704	2.6542
1	1	RDK	-2.7	-5.2395
1	1	RDK	-2.696	-22.2321
1	1	RDK	-2.692	-10.5374
1	1	RDK	-2.688	10.5405
1	1	RDK	-2.684	6.8215
1	1	RDK	-2.68	6.9363
1	1	RDK	-2.676	3.2007
1	1	RDK	-2.672	-6.7604
1	1	RDK	-2.668	8.2747
1	1	RDK	-2.664	17.9576
1	1	RDK	-2.66	8.5458
1	1	RDK	-2.656	6.7267
1	1	RDK	-2.652	6.0016
1	1	RDK	-2.648	2.5372
1	1	RDK	-2.644	0.0941
1	1	RDK	-2.64	-6.4624
1	1	RDK	-2.636	-8.4901
1	1	RDK	-2.632	-7.8642
1	1	RDK	-2.628	-10.1677
1	1	RDK	-2.624	-9.0406
1	1	RDK	-2.62	-6.1243
1	1	RDK	-2.616	-6.468
1	1	RDK	-2.612	-8.7251
1	1	RDK	-2.608	1.4711
1	1	RDK	-2.604	13.6107
1	1	RDK	-2.6	0.5781
1	1	RDK	-2.596	-21.4795
1	1	RDK	-2.592	-26.2169
1	1	RDK	-2.588	-17.3907
1	1	RDK	-2.584	-12.8671
1	1	RDK	-2.58	-7.4015
1	1	RDK	-2.576	2.574
1	1	RDK	-2.572	-2.0126
1	1	RDK	-2.568	-2.4968
1	1	RDK	-2.564	13.0915
1	1	RDK	-2.56	13.3953
1	1	RDK	-2.556	4.7452
1	1	RDK	-2.552	12.0422
1	1	RDK	-2.548	15.6147
1	1	RDK	-2.544	9.7836
1	1	RDK	-2.54	17.5232
1	1	RDK	-2.536	19.1165
1	1	RDK	-2.532	11.8091
1	1	RDK	-2.528	23.4001
1	1	RDK	-2.524	34.3043
1	1	RDK	-2.52	28.8443
1	1	RDK	-2.516	19.2663
1	1	RDK	-2.512	17.6979
1	1	RDK	-2.508	18.3504
1	1	RDK	-2.504	21.053
1	1	RDK	-2.5	36.7842
1	1	RDK	-2.496	26.6938
1	1	RDK	-2.492	2.2483
1	1	RDK	-2.488	9.5934
1	1	RDK	-2.484	18.6629
1	1	RDK	-2.48	10.291
1	1	RDK	-2.476	-8.1501
1	1	RDK	-2.472	-9.326
1	1	RDK	-2.468	-3.5671
1	1	RDK	-2.464	-21.1277
1	1	RDK	-2.46	-16.6306
1	1	RDK	-2.456	-6.526
1	1	RDK	-2.452	-11.4146
1	1	RDK	-2.448	-2.9052
1	1	RDK	-2.444	-3.6491
1	1	RDK	-2.44	1.5641
1	1	RDK	-2.436	14.0581
1	1	RDK	-2.432	10.2775
1	1	RDK	-2.428	7.63
1	1	RDK	-2.424	1.4408
1	1	RDK	-2.42	-5.7495
1	1	RDK	-2.416	-4.375
1	1	RDK	-2.412	1.398
1	1	RDK	-2.408	-0.9783
1	1	RDK	-2.404	-16.9826
1	1	RDK	-2.4	-28.063
1	1	RDK	-2.396	-38.6544
1	1	RDK	-2.392	-45.9442
1	1	RDK	-2.388	-41.8724
1	1	RDK	-2.384	-35.0711
1	1	RDK	-2.38	-25.024
1	1	RDK	-2.376	-12.0923
1	1	RDK	-2.372	21.1528
1	1	RDK	-2.368	50.845
1	1	RDK	-2.364	51.0056
1	1	RDK	-2.36	53.9653
1	1	RDK	-2.356	35.9171
1	1	RDK	-2.352	6.0744
1	1	RDK	-2.348	21.1555
1	1	RDK	-2.344	43.2936
1	1	RDK	-2.34	36.0281
1	1	RDK	-2.336	13.9068
1	1	RDK	-2.332	-20.7916
1	1	RDK	-2.328	-77.4945
1	1	RDK	-2.324	-127.567
1	1	RDK	-2.32	-131.173
1	1	RDK	-2.316	-123.897
1	1	RDK	-2.312	-120.904
1	1	RDK	-2.308	-92.5815
1	1	RDK	-2.304	-68.7975
1	1	RDK	-2.3	-68.4667
1	1	RDK	-2.296	-56.3392
1	1	RDK	-2.292	-32.0228
1	1	RDK	-2.288	-28.9183
1	1	RDK	-2.284	-24.8232
1	1	RDK	-2.28	-0.7024
1	1	RDK	-2.276	7.7846
1	1	RDK	-2.272	14.8697
1	1	RDK	-2.268	35.2402
1	1	RDK	-2.264	50.4226
1	1	RDK	-2.26	78.0013
1	1	RDK	-2.256	103.632
1	1	RDK	-2.252	102.064
1	1	RDK	-2.248	104.021
1	1	RDK	-2.244	117.907
1	1	RDK	-2.24	120.002
1	1	RDK	-2.236	116.375
1	1	RDK	-2.232	114.951
1	1	RDK	-2.228	108.947
1	1	RDK	-2.224	99.7155
1	1	RDK	-2.22	79.3402
1	1	RDK	-2.216	54.371
1	1	RDK	-2.212	44.2844
1	1	RDK	-2.208	36.5369
1	1	RDK	-2.204	20.0081
1	1	RDK	-2.2	-5.9593
1	1	RDK	-2.196	-28.5221
1	1	RDK	-2.192	-30.6086
1	1	RDK	-2.188	-48.9577
1	1	RDK	-2.184	-79.2372
1	1	RDK	-2.18	-78.3293
1	1	RDK	-2.176	-83.5922
1	1	RDK	-2.172	-98.7771
1	1	RDK	-2.168	-102.447
1	1	RDK	-2.164	-103.144
1	1	RDK	-2.16	-85.0729
1	1	RDK	-2.156	-85.5067
1	1	RDK	-2.152	-95.7598
1	1	RDK	-2.148	-72.1151
1	1	RDK	-2.144	-58.8232
1	1	RDK	-2.14	-37.798
1	1	RDK	-2.136	-11.1368
1	1	RDK	-2.132	-27.1266
1	1	RDK	-2.128	-25.9098
1	1	RDK	-2.124	4.3504
1	1	RDK	-2.12	10.0621
1	1	RDK	-2.116	9.6363
1	1	RDK	-2.112	25.6693
1	1	RDK	-2.108	36.8038
1	1	RDK	-2.104	32.1596
1	1	RDK	-2.1	24.1772
1	1	RDK	-2.096	23.7127
1	1	RDK	-2.092	36.2635
1	1	RDK	-2.088	52.8463
1	1	RDK	-2.084	57.402
1	1	RDK	-2.08	54.0797
1	1	RDK	-2.076	50.4076
1	1	RDK	-2.072	42.1705
1	1	RDK	-2.068	45.5277
1	1	RDK	-2.064	62.3538
1	1	RDK	-2.06	60.1085
1	1	RDK	-2.056	54.9259
1	1	RDK	-2.052	57.2837
1	1	RDK	-2.048	47.3935
1	1	RDK	-2.044	40.8742
1	1	RDK	-2.04	26.9707
1	1	RDK	-2.036	11.3098
1	1	RDK	-2.032	6.7414
1	1	RDK	-2.028	-12.9145
1	1	RDK	-2.024	-16.7078
1	1	RDK	-2.02	-11.63
1	1	RDK	-2.016	-30.5234
1	1	RDK	-2.012	-34.8733
1	1	RDK	-2.008	-24.6635
1	1	RDK	-2.004	-11.1904
1	1	RDK	-2	-6.5763
1	1	RDK	-1.996	-22.529
1	1	RDK	-1.992	-24.8836
1	1	RDK	-1.988	-26.6816
1	1	RDK	-1.984	-32.8855
1	1	RDK	-1.98	-22.7794
1	1	RDK	-1.976	-26.2705
1	1	RDK	-1.972	-41.974
1	1	RDK	-1.968	-41.7441
1	1	RDK	-1.964	-23.758
1	1	RDK	-1.96	-12.1475
1	1	RDK	-1.956	-20.7019
1	1	RDK	-1.952	-21.053
1	1	RDK	-1.948	-13.029
1	1	RDK	-1.944	-7.5784
1	1	RDK	-1.94	-1.7178
1	1	RDK	-1.936	-7.9298
1	1	RDK	-1.932	-4.9733
1	1	RDK	-1.928	14.4974
1	1	RDK	-1.924	21.3867
1	1	RDK	-1.92	18.5606
1	1	RDK	-1.916	0.1168
1	1	RDK	-1.912	-29.1299
1	1	RDK	-1.908	-22.1828
1	1	RDK	-1.904	-3.378
1	1	RDK	-1.9	-17.0083
1	1	RDK	-1.896	-11.7693
1	1	RDK	-1.892	1.7001
1	1	RDK	-1.888	-21.0374
1	1	RDK	-1.884	-13.9492
1	1	RDK	-1.88	-0.4689
1	1	RDK	-1.876	-20.9479
1	1	RDK	-1.872	-3.5086
1	1	RDK	-1.868	9.5969
1	1	RDK	-1.864	-5.4854
1	1	RDK	-1.86	9.9611
1	1	RDK	-1.856	12.3953
1	1	RDK	-1.852	0.2527
1	1	RDK	-1.848	1.907
1	1	RDK	-1.844	3.5205
1	1	RDK	-1.84	23.383
1	1	RDK	-1.836	36.1914
1	1	RDK	-1.832	28.1318
1	1	RDK	-1.828	29.5007
1	1	RDK	-1.824	29.6594
1	1	RDK	-1.82	16.327
1	1	RDK	-1.816	2.3464
1	1	RDK	-1.812	12.6418
1	1	RDK	-1.808	28.225
1	1	RDK	-1.804	19.2371
1	1	RDK	-1.8	7.115
1	1	RDK	-1.796	-1.2677
1	1	RDK	-1.792	-2.3188
1	1	RDK	-1.788	4.112
1	1	RDK	-1.784	4.9032
1	1	RDK	-1.78	-0.1497
1	1	RDK	-1.776	-12.8407
1	1	RDK	-1.772	-14.8367
1	1	RDK	-1.768	-8.1053
1	1	RDK	-1.764	-10.081
1	1	RDK	-1.76	-13.2616
1	1	RDK	-1.756	-24.3345
1	1	RDK	-1.752	-30.4107
1	2	RDK	-2.748	22.6115
1	2	RDK	-2.744	4.4419
1	2	RDK	-2.74	1.8607
1	2	RDK	-2.736	3.1305
1	2	RDK	-2.732	-9.6181
1	2	RDK	-2.728	-0.7312
1	2	RDK	-2.724	-1.158
1	2	RDK	-2.72	-16.8254
1	2	RDK	-2.716	-25.6769
1	2	RDK	-2.712	-36.7096
1	2	RDK	-2.708	-22.7818
1	2	RDK	-2.704	-17.8625
1	2	RDK	-2.7	-36.5165
1	2	RDK	-2.696	-16.4841
1	2	RDK	-2.692	-3.5134
1	2	RDK	-2.688	-18.7309
1	2	RDK	-2.684	-8.4396
1	2	RDK	-2.68	0.4435
1	2	RDK	-2.676	-1.8254
1	2	RDK	-2.672	6.0144
1	2	RDK	-2.668	10.1679
1	2	RDK	-2.664	10.3866
1	2	RDK	-2.66	3.9516
1	2	RDK	-2.656	-0.971
1	2	RDK	-2.652	24.4742
1	2	RDK	-2.648	49.8318
1	2	RDK	-2.644	39.2482
1	2	RDK	-2.64	24.856
1	2	RDK	-2.636	17.263
1	2	RDK	-2.632	9.0057
1	2	RDK	-2.628	7.7478
1	2	RDK	-2.624	-5.2533
1	2	RDK	-2.62	-17.4298
1	2	RDK	-2.616	-12.5286
1	2	RDK	-2.612	-12.432
1	2	RDK	-2.608	-7.9842
1	2	RDK	-2.604	-5.312
1	2	RDK	-2.6	-10.6736
1	2	RDK	-2.596	4.7596
1	2	RDK	-2.592	17.3688
1	2	RDK	-2.588	16.4456
1	2	RDK	-2.584	25.703
1	2	RDK	-2.58	22.3091
1	2	RDK	-2.576	18.4701
1	2	RDK	-2.572	31.1531
1	2	RDK	-2.568	19.9827
1	2	RDK	-2.564	1.2779
1	2	RDK	-2.56	7.3118
1	2	RDK	-2.556	18.1713
1	2	RDK	-2.552	21.8314
1	2	RDK	-2.548	8.6998
1	2	RDK	-2.544	-13.0886
1	2	RDK	-2.54	-19.1808
1	2	RDK	-2.536	-18.0693
1	2	RDK	-2.532	-19.8853
1	2	RDK	-2.528	-18.6127
1	2	RDK	-2.524	-13.5831
1	2	RDK	-2.52	-11.0364
1	2	RDK	-2.516	-4.5076
1	2	RDK	-2.512	11.4349
1	2	RDK	-2.508	11.2123
1	2	RDK	-2.504	0.1892
1	2	RDK	-2.5	3.5841
1	2	RDK	-2.496	-5.1174
1	2	RDK	-2.492	-20.0806
1	2	RDK	-2.488	-3.2632
1	2	RDK	-2.484	5.1082
1	2	RDK	-2.48	-14.0002
1	2	RDK	-2.476	-2.0511
1	2	RDK	-2.472	18.0218
1	2	RDK	-2.468	0.6936
1	2	RDK	-2.464	-4.6408
1	2	RDK	-2.46	4.3714
1	2	RDK	-2.456	-3.2238
1	2	RDK	-2.452	5.1763
1	2	RDK	-2.448	12.1951
1	2	RDK	-2.444	-16.6645
1	2	RDK	-2.44	-28.473
1	2	RDK	-2.436	-8.8121
1	2	RDK	-2.432	-7.4612
1	2	RDK	-2.428	-15.0368
1	2	RDK	-2.424	-10.2398
1	2	RDK	-2.42	-7.876
1	2	RDK	-2.416	-4.5115
1	2	RDK	-2.412	-1.5141
1	2	RDK	-2.408	-8.7215
1	2	RDK	-2.404	-12.9977
1	2	RDK	-2.4	-15.4849
1	2	RDK	-2.396	-23.931
1	2	RDK	-2.392	-16.9477
1	2	RDK	-2.388	5.7364
1	2	RDK	-2.384	13.3683
1	2	RDK	-2.38	4.0815
1	2	RDK	-2.376	7.3401
1	2	RDK	-2.372	43.5303
1	2	RDK	-2.368	76.0826
1	2	RDK	-2.364	65.7853
1	2	RDK	-2.36	51.6141
1	2	RDK	-2.356	51.4668
1	2	RDK	-2.352	48.5203
1	2	RDK	-2.348	57.3587
1	2	RDK	-2.344	60.3667
1	2	RDK	-2.34	37.9597
1	2	RDK	-2.336	-0.8844
1	2	RDK	-2.332	-49.9566
1	2	RDK	-2.328	-95.3254
1	2	RDK	-2.324	-141.282
1	2	RDK	-2.32	-165.075
1	2	RDK	-2.316	-146.123
1	2	RDK	-2.312	-123.174
1	2	RDK	-2.308	-92.2693
1	2	RDK	-2.304	-65.823
1	2	RDK	-2.3	-71.2164
1	2	RDK	-2.296	-50.3143
1	2	RDK	-2.292	-18.4614
1	2	RDK	-2.288	-18.7001
1	2	RDK	-2.284	-9.9195
1	2	RDK	-2.28	-9.1033
1	2	RDK	-2.276	-3.3052
1	2	RDK	-2.272	46.1004
1	2	RDK	-2.268	67.4508
1	2	RDK	-2.264	61.3635
1	2	RDK	-2.26	75.9427
1	2	RDK	-2.256	85.4031
1	2	RDK	-2.252	96.6664
1	2	RDK	-2.248	105.966
1	2	RDK	-2.244	100.279
1	2	RDK	-2.24	99.6022
1	2	RDK	-2.236	93.179
1	2	RDK	-2.232	87.7667
1	2	RDK	-2.228	98.1581
1	2	RDK	-2.224	101.699
1	2	RDK	-2.22	82.6457
1	2	RDK	-2.216	54.166
1	2	RDK	-2.212	33.2635
1	2	RDK	-2.208	13.0715
1	2	RDK	-2.204	1.8783
1	2	RDK	-2.2	-10.4083
1	2	RDK	-2.196	-32.1977
1	2	RDK	-2.192	-21.4763
1	2	RDK	-2.188	-20.4584
1	2	RDK	-2.184	-56.1608
1	2	RDK	-2.18	-69.6836
1	2	RDK	-2.176	-73.874
1	2	RDK	-2.172	-76.4405
1	2	RDK	-2.168	-75.3854
1	2	RDK	-2.164	-95.4256
1	2	RDK	-2.16	-106.923
1	2	RDK	-2.156	-95.9283
1	2	RDK	-2.152	-83.6303
1	2	RDK	-2.148	-71.6053
1	2	RDK	-2.144	-60.1892
1	2	RDK	-2.14	-61.9502
1	2	RDK	-2.136	-61.7824
1	2	RDK	-2.132	-39.56
1	2	RDK	-2.128	-25.6298
1	2	RDK	-2.124	-19.5492
1	2	RDK	-2.12	-12.587
1	2	RDK	-2.116	-21.4968
1	2	RDK	-2.112	-9.4449
1	2	RDK	-2.108	19.704
1	2	RDK	-2.104	23.1524
1	2	RDK	-2.1	26.2667
1	2	RDK	-2.096	44.4259
1	2	RDK	-2.092	52.4341
1	2	RDK	-2.088	54.6238
1	2	RDK	-2.084	62.0113
1	2	RDK	-2.08	59.519
1	2	RDK	-2.076	58.4017
1	2	RDK	-2.072	70.1386
1	2	RDK	-2.068	82.7887
1	2	RDK	-2.064	82.722
1	2	RDK	-2.06	57.9993
1	2	RDK	-2.056	56.4689
1	2	RDK	-2.052	74.6414
1	2	RDK	-2.048	60.9263
1	2	RDK	-2.044	49.9766
1	2	RDK	-2.04	30.4801
1	2	RDK	-2.036	8.8562
1	2	RDK	-2.032	22.8925
1	2	RDK	-2.028	16.0078
1	2	RDK	-2.024	-0.5883
1	2	RDK	-2.02	-6.3791
1	2	RDK	-2.016	-31.343
1	2	RDK	-2.012	-45.1581
1	2	RDK	-2.008	-42.3673
1	2	RDK	-2.004	-42.5329
1	2	RDK	-2	-50.0036
1	2	RDK	-1.996	-53.3263
1	2	RDK	-1.992	-43.9737
1	2	RDK	-1.988	-47.3857
1	2	RDK	-1.984	-44.8429
1	2	RDK	-1.98	-30.4735
1	2	RDK	-1.976	-34.8907
1	2	RDK	-1.972	-33.4817
1	2	RDK	-1.968	-28.0043
1	2	RDK	-1.964	-33.0243
1	2	RDK	-1.96	-29.3157
1	2	RDK	-1.956	-26.2912
1	2	RDK	-1.952	-21.9581
1	2	RDK	-1.948	-12.0995
1	2	RDK	-1.944	-7.09
1	2	RDK	-1.94	-4.6413
1	2	RDK	-1.936	-6.5122
1	2	RDK	-1.932	3.0895
1	2	RDK	-1.928	12.5616
1	2	RDK	-1.924	-0.7128
1	2	RDK	-1.92	-11.6794
1	2	RDK	-1.916	-15.6574
1	2	RDK	-1.912	-3.8425
1	2	RDK	-1.908	28.4882
1	2	RDK	-1.904	40.2031
1	2	RDK	-1.9	26.1497
1	2	RDK	-1.896	18.6019
1	2	RDK	-1.892	26.0636
1	2	RDK	-1.888	26.9644
1	2	RDK	-1.884	17.7392
1	2	RDK	-1.88	10.7316
1	2	RDK	-1.876	15.2809
1	2	RDK	-1.872	38.7302
1	2	RDK	-1.868	49.0933
1	2	RDK	-1.864	34.8708
1	2	RDK	-1.86	8.9388
1	2	RDK	-1.856	-2.8924
1	2	RDK	-1.852	22.6167
1	2	RDK	-1.848	17.3099
1	2	RDK	-1.844	2.5146
1	2	RDK	-1.84	27.5573
1	2	RDK	-1.836	14.4907
1	2	RDK	-1.832	0.4652
1	2	RDK	-1.828	17.8115
1	2	RDK	-1.824	7.4588
1	2	RDK	-1.82	-18.5042
1	2	RDK	-1.816	-32.0904
1	2	RDK	-1.812	4.4251
1	2	RDK	-1.808	30.0526
1	2	RDK	-1.804	-14.6032
1	2	RDK	-1.8	-37.7471
1	2	RDK	-1.796	-36.8251
1	2	RDK	-1.792	-38.8728
1	2	RDK	-1.788	-24.8833
1	2	RDK	-1.784	-24.1024
1	2	RDK	-1.78	-26.6743
1	2	RDK	-1.776	-22.0979
1	2	RDK	-1.772	-19.5905
1	2	RDK	-1.768	-13.8832
1	2	RDK	-1.764	-17.8022
1	2	RDK	-1.76	-28.2961
1	2	RDK	-1.756	-26.3212
1	2	RDK	-1.752	-14.5301
1	3	RDK	-2.748	1.6199
1	3	RDK	-2.744	11.8819
1	3	RDK	-2.74	9.459
1	3	RDK	-2.736	-13.1055
1	3	RDK	-2.732	-23.0156
1	3	RDK	-2.728	-8.3509
1	3	RDK	-2.724	-13.6071
1	3	RDK	-2.72	-32.4872
1	3	RDK	-2.716	-30.0064
1	3	RDK	-2.712	-23.654
1	3	RDK	-2.708	-17.0098
1	3	RDK	-2.704	-10.9184
1	3	RDK	-2.7	-13.908
1	3	RDK	-2.696	-10.4002
1	3	RDK	-2.692	-13.7711
1	3	RDK	-2.688	-14.0145
1	3	RDK	-2.684	-1.5822
1	3	RDK	-2.68	-10.3315
1	3	RDK	-2.676	-19.2858
1	3	RDK	-2.672	-11.8819
1	3	RDK	-2.668	-2.3997
1	3	RDK	-2.664	10.86
1	3	RDK	-2.66	10.7215
1	3	RDK	-2.656	2.4474
1	3	RDK	-2.652	12.6958
1	3	RDK	-2.648	25.8267
1	3	RDK	-2.644	16.1544
1	3	RDK	-2.64	-1.8709
1	3	RDK	-2.636	-14.2646
1	3	RDK	-2.632	-14.8774
1	3	RDK	-2.628	-0.9758
1	3	RDK	-2.624	-10.2212
1	3	RDK	-2.62	-24.2556
1	3	RDK	-2.616	-7.2866
1	3	RDK	-2.612	4.7781
1	3	RDK	-2.608	18.9081
1	3	RDK	-2.604	32.5047
1	3	RDK	-2.6	21.0277
1	3	RDK	-2.596	12.8953
1	3	RDK	-2.592	9.9446
1	3	RDK	-2.588	14.8945
1	3	RDK	-2.584	31.2822
1	3	RDK	-2.58	19.5699
1	3	RDK	-2.576	-8.6784
1	3	RDK	-2.572	-9.9153
1	3	RDK	-2.568	4.06
1	3	RDK	-2.564	22.0031
1	3	RDK	-2.56	21.3175
1	3	RDK	-2.556	-15.5231
1	3	RDK	-2.552	-5.6054
1	3	RDK	-2.548	30.2217
1	3	RDK	-2.544	2.4036
1	3	RDK	-2.54	-10.0742
1	3	RDK	-2.536	6.1523
1	3	RDK	-2.532	2.8887
1	3	RDK	-2.528	11.6643
1	3	RDK	-2.524	5.0109
1	3	RDK	-2.52	-12.3968
1	3	RDK	-2.516	-3.546
1	3	RDK	-2.512	15.0854
1	3	RDK	-2.508	39.5579
1	3	RDK	-2.504	35.6231
1	3	RDK	-2.5	4.915
1	3	RDK	-2.496	4.4747
1	3	RDK	-2.492	14.9307
1	3	RDK	-2.488	13.193
1	3	RDK	-2.484	5.9157
1	3	RDK	-2.48	-12.1078
1	3	RDK	-2.476	-14.3567
1	3	RDK	-2.472	0.2452
1	3	RDK	-2.468	8.2774
1	3	RDK	-2.464	12.2959
1	3	RDK	-2.46	-0.7315
1	3	RDK	-2.456	-13.5949
1	3	RDK	-2.452	-8.7247
1	3	RDK	-2.448	-20.0551
1	3	RDK	-2.444	-24.779
1	3	RDK	-2.44	-10.8665
1	3	RDK	-2.436	-22.3349
1	3	RDK	-2.432	-23.6782
1	3	RDK	-2.428	-2.2847
1	3	RDK	-2.424	-13.9971
1	3	RDK	-2.42	-27.8686
1	3	RDK	-2.416	-19.9138
1	3	RDK	-2.412	-24.1126
1	3	RDK	-2.408	-13.5365
1	3	RDK	-2.404	2.2545
1	3	RDK	-2.4	-14.7881
1	3	RDK	-2.396	-15.0638
1	3	RDK	-2.392	4.1547
1	3	RDK	-2.388	14.5144
1	3	RDK	-2.384	27.4983
1	3	RDK	-2.38	9.6155
1	3	RDK	-2.376	-7.4618
1	3	RDK	-2.372	39.0535
1	3	RDK	-2.368	77.3824
1	3	RDK	-2.364	63.5795
1	3	RDK	-2.36	51.1245
1	3	RDK	-2.356	38.0432
1	3	RDK	-2.352	13.0506
1	3	RDK	-2.348	29.8025
1	3	RDK	-2.344	67.9134
1	3	RDK	-2.34	57.9218
1	3	RDK	-2.336	34.4077
1	3	RDK	-2.332	9.0206
1	3	RDK	-2.328	-49.6385
1	3	RDK	-2.324	-90.6099
1	3	RDK	-2.32	-106.24
1	3	RDK	-2.316	-119.658
1	3	RDK	-2.312	-95.6478
1	3	RDK	-2.308	-66.0116
1	3	RDK	-2.304	-65.8946
1	3	RDK	-2.3	-70.4889
1	3	RDK	-2.296	-83.506
1	3	RDK	-2.292	-76.4319
1	3	RDK	-2.288	-43.5807
1	3	RDK	-2.284	-36.6752
1	3	RDK	-2.28	-37.2503
1	3	RDK	-2.276	-22.7342
1	3	RDK	-2.272	-2.634
1	3	RDK	-2.268	15.8656
1	3	RDK	-2.264	20.1396
1	3	RDK	-2.26	26.8254
1	3	RDK	-2.256	34.7164
1	3	RDK	-2.252	49.9385
1	3	RDK	-2.248	90.2828
1	3	RDK	-2.244	106.414
1	3	RDK	-2.24	92.8321
1	3	RDK	-2.236	97.8102
1	3	RDK	-2.232	110.797
1	3	RDK	-2.228	112.325
1	3	RDK	-2.224	108.744
1	3	RDK	-2.22	91.6787
1	3	RDK	-2.216	68.177
1	3	RDK	-2.212	62.5128
1	3	RDK	-2.208	44.097
1	3	RDK	-2.204	11.3522
1	3	RDK	-2.2	-4.8458
1	3	RDK	-2.196	-40.7633
1	3	RDK	-2.192	-66.6009
1	3	RDK	-2.188	-54.8696
1	3	RDK	-2.184	-67.3313
1	3	RDK	-2.18	-86.0072
1	3	RDK	-2.176	-89.0902
1	3	RDK	-2.172	-84.3928
1	3	RDK	-2.168	-67.6849
1	3	RDK	-2.164	-69.9529
1	3	RDK	-2.16	-91.8608
1	3	RDK	-2.156	-115.84
1	3	RDK	-2.152	-96.7524
1	3	RDK	-2.148	-47.0111
1	3	RDK	-2.144	-52.0554
1	3	RDK	-2.14	-56.75
1	3	RDK	-2.136	-45.2571
1	3	RDK	-2.132	-56.4831
1	3	RDK	-2.128	-35.0898
1	3	RDK	-2.124	-27.0732
1	3	RDK	-2.12	-29.5302
1	3	RDK	-2.116	5.2453
1	3	RDK	-2.112	13.5176
1	3	RDK	-2.108	28.5716
1	3	RDK	-2.104	46.838
1	3	RDK	-2.1	28.4246
1	3	RDK	-2.096	40.6653
1	3	RDK	-2.092	57.9848
1	3	RDK	-2.088	59.1241
1	3	RDK	-2.084	71.5555
1	3	RDK	-2.08	72.7223
1	3	RDK	-2.076	81.6509
1	3	RDK	-2.072	86.1496
1	3	RDK	-2.068	76.6835
1	3	RDK	-2.064	87.6993
1	3	RDK	-2.06	81.2671
1	3	RDK	-2.056	66.0503
1	3	RDK	-2.052	70.633
1	3	RDK	-2.048	55.054
1	3	RDK	-2.044	47.5126
1	3	RDK	-2.04	46.0401
1	3	RDK	-2.036	18.7675
1	3	RDK	-2.032	11.4263
1	3	RDK	-2.028	11.6974
1	3	RDK	-2.024	10.0267
1	3	RDK	-2.02	7.2164
1	3	RDK	-2.016	-22.6378
1	3	RDK	-2.012	-23.6288
1	3	RDK	-2.008	-4.9343
1	3	RDK	-2.004	-17.4304
1	3	RDK	-2	-31.5447
1	3	RDK	-1.996	-41.5713
1	3	RDK	-1.992	-45.6365
1	3	RDK	-1.988	-44.713
1	3	RDK	-1.984	-47.1906
1	3	RDK	-1.98	-36.1556
1	3	RDK	-1.976	-21.7692
1	3	RDK	-1.972	-21.2816
1	3	RDK	-1.968	-17.8272
1	3	RDK	-1.964	-5.0234
1	3	RDK	-1.96	-21.1644
1	3	RDK	-1.956	-44.9131
1	3	RDK	-1.952	-27.6614
1	3	RDK	-1.948	-14.5599
1	3	RDK	-1.944	-14.2006
1	3	RDK	-1.94	-17.7085
1	3	RDK	-1.936	-35.2124
1	3	RDK	-1.932	-21.684
1	3	RDK	-1.928	-9.5978
1	3	RDK	-1.924	-14.0884
1	3	RDK	-1.92	-1.5157
1	3	RDK	-1.916	-22.8048
1	3	RDK	-1.912	-36.1224
1	3	RDK	-1.908	-5.4167
1	3	RDK	-1.904	6.1204
1	3	RDK	-1.9	10.3353
1	3	RDK	-1.896	5.076
1	3	RDK	-1.892	-2.5416
1	3	RDK	-1.888	8.596
1	3	RDK	-1.884	0.8398
1	3	RDK	-1.88	-7.6594
1	3	RDK	-1.876	-1.3969
1	3	RDK	-1.872	15.3459
1	3	RDK	-1.868	40.8449
1	3	RDK	-1.864	31.3451
1	3	RDK	-1.86	11.1293
1	3	RDK	-1.856	17.6848
1	3	RDK	-1.852	11.3652
1	3	RDK	-1.848	-3.2053
1	3	RDK	-1.844	10.2551
1	3	RDK	-1.84	18.403
1	3	RDK	-1.836	-0.4387
1	3	RDK	-1.832	-12.3637
1	3	RDK	-1.828	-3.8105
1	3	RDK	-1.824	15.4836
1	3	RDK	-1.82	15.709
1	3	RDK	-1.816	2.2044
1	3	RDK	-1.812	7.5156
1	3	RDK	-1.808	13.743
1	3	RDK	-1.804	14.7644
1	3	RDK	-1.8	3.5771
1	3	RDK	-1.796	-11.8615
1	3	RDK	-1.792	-9.9835
1	3	RDK	-1.788	-14.1266
1	3	RDK	-1.784	-10.9522
1	3	RDK	-1.78	-4.817
1	3	RDK	-1.776	-12.8746
1	3	RDK	-1.772	-20.1036
1	3	RDK	-1.768	-20.7786
1	3	RDK	-1.764	-2.2474
1	3	RDK	-1.76	-16.7637
1	3	RDK	-1.756	-46.4579
1	3	RDK	-1.752	-27.2151
2	1	RDK	-2.748	14.9298
2	1	RDK	-2.744	-1.1891
2	1	RDK	-2.74	-12.1672
2	1	RDK	-2.736	15.5862
2	1	RDK	-2.732	15.4664
2	1	RDK	-2.728	-17.893
2	1	RDK	-2.724	-28.6412
2	1	RDK	-2.72	-15.9655
2	1	RDK	-2.716	-9.3396
2	1	RDK	-2.712	-21.0576
2	1	RDK	-2.708	-23.1048
2	1	RDK	-2.704	-12.2601
2	1	RDK	-2.7	-18.4953
2	1	RDK	-2.696	-8.7352
2	1	RDK	-2.692	15.698
2	1	RDK	-2.688	19.5207
2	1	RDK	-2.684	18.0904
2	1	RDK	-2.68	1.6436
2	1	RDK	-2.676	0.4705
2	1	RDK	-2.672	17.5718
2	1	RDK	-2.668	0.0204
2	1	RDK	-2.664	-10.0279
2	1	RDK	-2.66	-14.8258
2	1	RDK	-2.656	-25.9822
2	1	RDK	-2.652	-12.5563
2	1	RDK	-2.648	-17.109
2	1	RDK	-2.644	-30.0974
2	1	RDK	-2.64	-31.5764
2	1	RDK	-2.636	-32.8951
2	1	RDK	-2.632	-20.6789
2	1	RDK	-2.628	-21.5976
2	1	RDK	-2.624	-27.9179
2	1	RDK	-2.62	-11.7215
2	1	RDK	-2.616	1.6461
2	1	RDK	-2.612	-6.5914
2	1	RDK	-2.608	1.4341
2	1	RDK	-2.604	47.7072
2	1	RDK	-2.6	60.6733
2	1	RDK	-2.596	33.884
2	1	RDK	-2.592	17.4791
2	1	RDK	-2.588	20.0078
2	1	RDK	-2.584	56.7204
2	1	RDK	-2.58	60.3819
2	1	RDK	-2.576	20.0348
2	1	RDK	-2.572	15.8659
2	1	RDK	-2.568	16.1756
2	1	RDK	-2.564	25.1186
2	1	RDK	-2.56	40.1684
2	1	RDK	-2.556	8.1522
2	1	RDK	-2.552	-8.8416
2	1	RDK	-2.548	-12.6796
2	1	RDK	-2.544	-39.6955
2	1	RDK	-2.54	-34.6452
2	1	RDK	-2.536	-27.3413
2	1	RDK	-2.532	-52.1885
2	1	RDK	-2.528	-55.0957
2	1	RDK	-2.524	-37.7104
2	1	RDK	-2.52	-21.8631
2	1	RDK	-2.516	12.0324
2	1	RDK	-2.512	38.0509
2	1	RDK	-2.508	25.6472
2	1	RDK	-2.504	11.1322
2	1	RDK	-2.5	28.2489
2	1	RDK	-2.496	59.5686
2	1	RDK	-2.492	58.7879
2	1	RDK	-2.488	28.5183
2	1	RDK	-2.484	30.6701
2	1	RDK	-2.48	46.7638
2	1	RDK	-2.476	10.4043
2	1	RDK	-2.472	-18.2003
2	1	RDK	-2.468	-6.707
2	1	RDK	-2.464	-23.8285
2	1	RDK	-2.46	-24.5643
2	1	RDK	-2.456	-5.0704
2	1	RDK	-2.452	-30.5471
2	1	RDK	-2.448	-38.835
2	1	RDK	-2.444	-22.2386
2	1	RDK	-2.44	-21.9458
2	1	RDK	-2.436	-24.9331
2	1	RDK	-2.432	-21.6691
2	1	RDK	-2.428	-1.0187
2	1	RDK	-2.424	6.292
2	1	RDK	-2.42	5.0407
2	1	RDK	-2.416	17.5099
2	1	RDK	-2.412	18.0018
2	1	RDK	-2.408	20.824
2	1	RDK	-2.404	21.1135
2	1	RDK	-2.4	13.477
2	1	RDK	-2.396	13.7983
2	1	RDK	-2.392	9.3757
2	1	RDK	-2.388	6.5731
2	1	RDK	-2.384	-1.669
2	1	RDK	-2.38	-1.7701
2	1	RDK	-2.376	22.8882
2	1	RDK	-2.372	32.4822
2	1	RDK	-2.368	28.9948
2	1	RDK	-2.364	20.3001
2	1	RDK	-2.36	9.9823
2	1	RDK	-2.356	13.8776
2	1	RDK	-2.352	7.094
2	1	RDK	-2.348	13.6151
2	1	RDK	-2.344	42.3579
2	1	RDK	-2.34	23.2081
2	1	RDK	-2.336	-38.0522
2	1	RDK	-2.332	-75.4384
2	1	RDK	-2.328	-84.7046
2	1	RDK	-2.324	-107.978
2	1	RDK	-2.32	-126.807
2	1	RDK	-2.316	-110.322
2	1	RDK	-2.312	-98.4611
2	1	RDK	-2.308	-84.9925
2	1	RDK	-2.304	-57.1514
2	1	RDK	-2.3	-47.654
2	1	RDK	-2.296	-42.1388
2	1	RDK	-2.292	-39.8234
2	1	RDK	-2.288	-41.6677
2	1	RDK	-2.284	-26.0418
2	1	RDK	-2.28	-4.5258
2	1	RDK	-2.276	12.7451
2	1	RDK	-2.272	18.7784
2	1	RDK	-2.268	37.5361
2	1	RDK	-2.264	70.3053
2	1	RDK	-2.26	64.9619
2	1	RDK	-2.256	65.579
2	1	RDK	-2.252	106.628
2	1	RDK	-2.248	126.068
2	1	RDK	-2.244	121.33
2	1	RDK	-2.24	110.704
2	1	RDK	-2.236	94.5706
2	1	RDK	-2.232	87.8953
2	1	RDK	-2.228	85.4265
2	1	RDK	-2.224	92.3105
2	1	RDK	-2.22	74.2038
2	1	RDK	-2.216	27.2261
2	1	RDK	-2.212	37.1246
2	1	RDK	-2.208	36.0753
2	1	RDK	-2.204	-14.7622
2	1	RDK	-2.2	-10.4252
2	1	RDK	-2.196	-21.0789
2	1	RDK	-2.192	-61.6653
2	1	RDK	-2.188	-44.2214
2	1	RDK	-2.184	-51.8861
2	1	RDK	-2.18	-94.2215
2	1	RDK	-2.176	-96.1576
2	1	RDK	-2.172	-97.9221
2	1	RDK	-2.168	-110.885
2	1	RDK	-2.164	-102.329
2	1	RDK	-2.16	-102.115
2	1	RDK	-2.156	-99.5104
2	1	RDK	-2.152	-65.701
2	1	RDK	-2.148	-55.3089
2	1	RDK	-2.144	-58.5921
2	1	RDK	-2.14	-35.2839
2	1	RDK	-2.136	-19.2145
2	1	RDK	-2.132	-15.331
2	1	RDK	-2.128	-9.8757
2	1	RDK	-2.124	2.9291
2	1	RDK	-2.12	5.8084
2	1	RDK	-2.116	-9.3226
2	1	RDK	-2.112	-5.4417
2	1	RDK	-2.108	12.2476
2	1	RDK	-2.104	31.8578
2	1	RDK	-2.1	50.4668
2	1	RDK	-2.096	55.0253
2	1	RDK	-2.092	54.3313
2	1	RDK	-2.088	61.1522
2	1	RDK	-2.084	82.427
2	1	RDK	-2.08	88.6477
2	1	RDK	-2.076	85.9807
2	1	RDK	-2.072	96.6299
2	1	RDK	-2.068	78.289
2	1	RDK	-2.064	56.6704
2	1	RDK	-2.06	67.9786
2	1	RDK	-2.056	79.9162
2	1	RDK	-2.052	78.8386
2	1	RDK	-2.048	56.8788
2	1	RDK	-2.044	36.7148
2	1	RDK	-2.04	35.4793
2	1	RDK	-2.036	26.6483
2	1	RDK	-2.032	12.2177
2	1	RDK	-2.028	-5.403
2	1	RDK	-2.024	-27.2131
2	1	RDK	-2.02	-39.0096
2	1	RDK	-2.016	-41.0232
2	1	RDK	-2.012	-41.6853
2	1	RDK	-2.008	-44.7022
2	1	RDK	-2.004	-35.9015
2	1	RDK	-2	-30.1968
2	1	RDK	-1.996	-48.9347
2	1	RDK	-1.992	-51.4792
2	1	RDK	-1.988	-40.1178
2	1	RDK	-1.984	-44.3288
2	1	RDK	-1.98	-36.5161
2	1	RDK	-1.976	-32.2885
2	1	RDK	-1.972	-48.6913
2	1	RDK	-1.968	-45.8454
2	1	RDK	-1.964	-31.7588
2	1	RDK	-1.96	-26.5749
2	1	RDK	-1.956	-22.5801
2	1	RDK	-1.952	-16.9388
2	1	RDK	-1.948	-5.5139
2	1	RDK	-1.944	-11.2468
2	1	RDK	-1.94	-26.2717
2	1	RDK	-1.936	-15.6307
2	1	RDK	-1.932	-2.5184
2	1	RDK	-1.928	-2.9693
2	1	RDK	-1.924	-13.1131
2	1	RDK	-1.92	-15.6446
2	1	RDK	-1.916	0.4875
2	1	RDK	-1.912	-3.5148
2	1	RDK	-1.908	-14.2195
2	1	RDK	-1.904	-6.3299
2	1	RDK	-1.9	-4.6989
2	1	RDK	-1.896	-10.8741
2	1	RDK	-1.892	-17.753
2	1	RDK	-1.888	-4.61
2	1	RDK	-1.884	20.071
2	1	RDK	-1.88	17.2731
2	1	RDK	-1.876	8.9864
2	1	RDK	-1.872	15.0318
2	1	RDK	-1.868	27.703
2	1	RDK	-1.864	36.0785
2	1	RDK	-1.86	25.9534
2	1	RDK	-1.856	25.6668
2	1	RDK	-1.852	34.5763
2	1	RDK	-1.848	20.4916
2	1	RDK	-1.844	22.3882
2	1	RDK	-1.84	50.1876
2	1	RDK	-1.836	52.8457
2	1	RDK	-1.832	36.2787
2	1	RDK	-1.828	29.7367
2	1	RDK	-1.824	34.7518
2	1	RDK	-1.82	32.9775
2	1	RDK	-1.816	14.1682
2	1	RDK	-1.812	6.4156
2	1	RDK	-1.808	17.5699
2	1	RDK	-1.804	28.8151
2	1	RDK	-1.8	38.7452
2	1	RDK	-1.796	31.8638
2	1	RDK	-1.792	-0.5129
2	1	RDK	-1.788	-14.9104
2	1	RDK	-1.784	-8.9565
2	1	RDK	-1.78	-27.6941
2	1	RDK	-1.776	-38.8004
2	1	RDK	-1.772	-25.4143
2	1	RDK	-1.768	-32.645
2	1	RDK	-1.764	-40.8771
2	1	RDK	-1.76	-35.7432
2	1	RDK	-1.756	-44.1801
2	1	RDK	-1.752	-51.9766
2	2	RDK	-2.748	-56.0199
2	2	RDK	-2.744	-55.6485
2	2	RDK	-2.74	-42.0154
2	2	RDK	-2.736	-28.0742
2	2	RDK	-2.732	-18.0428
2	2	RDK	-2.728	-7.6682
2	2	RDK	-2.724	11.5631
2	2	RDK	-2.72	31.2439
2	2	RDK	-2.716	38.0905
2	2	RDK	-2.712	51.8498
2	2	RDK	-2.708	59.4061
2	2	RDK	-2.704	59.9057
2	2	RDK	-2.7	55.1344
2	2	RDK	-2.696	31.938
2	2	RDK	-2.692	34.0832
2	2	RDK	-2.688	47.4087
2	2	RDK	-2.684	22.8953
2	2	RDK	-2.68	-8.1778
2	2	RDK	-2.676	-7.7587
2	2	RDK	-2.672	-0.1075
2	2	RDK	-2.668	-24.0309
2	2	RDK	-2.664	-30.9457
2	2	RDK	-2.66	-11.4291
2	2	RDK	-2.656	-29.6393
2	2	RDK	-2.652	-50.0041
2	2	RDK	-2.648	-46.238
2	2	RDK	-2.644	-38.2167
2	2	RDK	-2.64	-12.4579
2	2	RDK	-2.636	8.4231
2	2	RDK	-2.632	11.0299
2	2	RDK	-2.628	17.4897
2	2	RDK	-2.624	20.1646
2	2	RDK	-2.62	5.654
2	2	RDK	-2.616	-6.69
2	2	RDK	-2.612	7.033
2	2	RDK	-2.608	21.7281
2	2	RDK	-2.604	11.5768
2	2	RDK	-2.6	2.9408
2	2	RDK	-2.596	-0.2264
2	2	RDK	-2.592	-1.1641
2	2	RDK	-2.588	13.7179
2	2	RDK	-2.584	21.9973
2	2	RDK	-2.58	27.6013
2	2	RDK	-2.576	23.5978
2	2	RDK	-2.572	-16.5759
2	2	RDK	-2.568	-40.0545
2	2	RDK	-2.564	-39.8844
2	2	RDK	-2.56	-43.524
2	2	RDK	-2.556	-29.9253
2	2	RDK	-2.552	-24.3373
2	2	RDK	-2.548	-21.9196
2	2	RDK	-2.544	-6.8109
2	2	RDK	-2.54	-15.2183
2	2	RDK	-2.536	-5.584
2	2	RDK	-2.532	29.8953
2	2	RDK	-2.528	29.0903
2	2	RDK	-2.524	20.7706
2	2	RDK	-2.52	18.45
2	2	RDK	-2.516	5.5741
2	2	RDK	-2.512	3.3305
2	2	RDK	-2.508	3.4027
2	2	RDK	-2.504	13.8888
2	2	RDK	-2.5	29.3841
2	2	RDK	-2.496	18.1796
2	2	RDK	-2.492	15.9558
2	2	RDK	-2.488	22.5964
2	2	RDK	-2.484	-0.0035
2	2	RDK	-2.48	-6.4349
2	2	RDK	-2.476	8.0282
2	2	RDK	-2.472	-6.1155
2	2	RDK	-2.468	-11.3517
2	2	RDK	-2.464	-1.3382
2	2	RDK	-2.46	-12.0198
2	2	RDK	-2.456	-12.0305
2	2	RDK	-2.452	-4.7384
2	2	RDK	-2.448	-8.7661
2	2	RDK	-2.444	-6.7325
2	2	RDK	-2.44	3.654
2	2	RDK	-2.436	5.4554
2	2	RDK	-2.432	-11.3869
2	2	RDK	-2.428	-0.9927
2	2	RDK	-2.424	18.9284
2	2	RDK	-2.42	-3.636
2	2	RDK	-2.416	2.4662
2	2	RDK	-2.412	24.8534
2	2	RDK	-2.408	-3.6266
2	2	RDK	-2.404	-6.3424
2	2	RDK	-2.4	30.6359
2	2	RDK	-2.396	30.2064
2	2	RDK	-2.392	0.4161
2	2	RDK	-2.388	-1.8353
2	2	RDK	-2.384	33.965
2	2	RDK	-2.38	53.2126
2	2	RDK	-2.376	50.0563
2	2	RDK	-2.372	45.0281
2	2	RDK	-2.368	20.7376
2	2	RDK	-2.364	29.5802
2	2	RDK	-2.36	48.7854
2	2	RDK	-2.356	17.5854
2	2	RDK	-2.352	20.7788
2	2	RDK	-2.348	49.7248
2	2	RDK	-2.344	57.1076
2	2	RDK	-2.34	48.427
2	2	RDK	-2.336	-14.0035
2	2	RDK	-2.332	-64.136
2	2	RDK	-2.328	-86.626
2	2	RDK	-2.324	-124.625
2	2	RDK	-2.32	-121.849
2	2	RDK	-2.316	-119.302
2	2	RDK	-2.312	-132.29
2	2	RDK	-2.308	-106.803
2	2	RDK	-2.304	-80.9234
2	2	RDK	-2.3	-61.4867
2	2	RDK	-2.296	-56.3096
2	2	RDK	-2.292	-62.3829
2	2	RDK	-2.288	-34.8222
2	2	RDK	-2.284	-11.4993
2	2	RDK	-2.28	-6.2859
2	2	RDK	-2.276	5.1779
2	2	RDK	-2.272	6.3694
2	2	RDK	-2.268	14.7305
2	2	RDK	-2.264	41.8809
2	2	RDK	-2.26	66.8616
2	2	RDK	-2.256	79.1021
2	2	RDK	-2.252	70.2539
2	2	RDK	-2.248	71.4581
2	2	RDK	-2.244	100.955
2	2	RDK	-2.24	116.011
2	2	RDK	-2.236	112.472
2	2	RDK	-2.232	98.933
2	2	RDK	-2.228	80.0425
2	2	RDK	-2.224	83.3138
2	2	RDK	-2.22	76.8745
2	2	RDK	-2.216	50.9231
2	2	RDK	-2.212	38.0786
2	2	RDK	-2.208	16.7758
2	2	RDK	-2.204	-10.6856
2	2	RDK	-2.2	-32.9451
2	2	RDK	-2.196	-46.9188
2	2	RDK	-2.192	-45.2598
2	2	RDK	-2.188	-66.1814
2	2	RDK	-2.184	-84.2627
2	2	RDK	-2.18	-73.9638
2	2	RDK	-2.176	-91.615
2	2	RDK	-2.172	-113.162
2	2	RDK	-2.168	-109.927
2	2	RDK	-2.164	-102.031
2	2	RDK	-2.16	-82.222
2	2	RDK	-2.156	-78.0878
2	2	RDK	-2.152	-82.9433
2	2	RDK	-2.148	-64.0514
2	2	RDK	-2.144	-54.1054
2	2	RDK	-2.14	-51.6735
2	2	RDK	-2.136	-39.0349
2	2	RDK	-2.132	-28.0145
2	2	RDK	-2.128	-11.5101
2	2	RDK	-2.124	-1.568
2	2	RDK	-2.12	-2.0406
2	2	RDK	-2.116	10.4296
2	2	RDK	-2.112	22.6489
2	2	RDK	-2.108	31.7802
2	2	RDK	-2.104	48.3939
2	2	RDK	-2.1	49.8282
2	2	RDK	-2.096	46.7617
2	2	RDK	-2.092	59.9729
2	2	RDK	-2.088	69.4134
2	2	RDK	-2.084	78.8606
2	2	RDK	-2.08	90.4199
2	2	RDK	-2.076	83.8842
2	2	RDK	-2.072	75.9045
2	2	RDK	-2.068	73.3847
2	2	RDK	-2.064	69.3817
2	2	RDK	-2.06	75.6417
2	2	RDK	-2.056	72.5934
2	2	RDK	-2.052	56.0268
2	2	RDK	-2.048	41.7427
2	2	RDK	-2.044	33.2316
2	2	RDK	-2.04	45.0839
2	2	RDK	-2.036	31.0434
2	2	RDK	-2.032	-9.0537
2	2	RDK	-2.028	9.8997
2	2	RDK	-2.024	34.5967
2	2	RDK	-2.02	-2.0034
2	2	RDK	-2.016	-34.2044
2	2	RDK	-2.012	-35.6084
2	2	RDK	-2.008	-37.0696
2	2	RDK	-2.004	-40.4627
2	2	RDK	-2	-42.0771
2	2	RDK	-1.996	-53.2132
2	2	RDK	-1.992	-62.5161
2	2	RDK	-1.988	-45.8218
2	2	RDK	-1.984	-26.9622
2	2	RDK	-1.98	-26.9077
2	2	RDK	-1.976	-20.8582
2	2	RDK	-1.972	-28.0842
2	2	RDK	-1.968	-52.3345
2	2	RDK	-1.964	-29.6359
2	2	RDK	-1.96	-5.5877
2	2	RDK	-1.956	-28.1404
2	2	RDK	-1.952	-27.7643
2	2	RDK	-1.948	-12.7436
2	2	RDK	-1.944	1.8532
2	2	RDK	-1.94	15.1558
2	2	RDK	-1.936	-3.8811
2	2	RDK	-1.932	12.0028
2	2	RDK	-1.928	35.5302
2	2	RDK	-1.924	4.6193
2	2	RDK	-1.92	6.7536
2	2	RDK	-1.916	14.5284
2	2	RDK	-1.912	-19.3087
2	2	RDK	-1.908	-25.3787
2	2	RDK	-1.904	-14.0058
2	2	RDK	-1.9	-18.4157
2	2	RDK	-1.896	-22.9255
2	2	RDK	-1.892	-8.2206
2	2	RDK	-1.888	12.0071
2	2	RDK	-1.884	-3.4535
2	2	RDK	-1.88	-20.5579
2	2	RDK	-1.876	-3.0939
2	2	RDK	-1.872	5.3795
2	2	RDK	-1.868	6.2258
2	2	RDK	-1.864	22.1061
2	2	RDK	-1.86	14.1113
2	2	RDK	-1.856	-2.4969
2	2	RDK	-1.852	30.0622
2	2	RDK	-1.848	63.3726
2	2	RDK	-1.844	51.8578
2	2	RDK	-1.84	44.1443
2	2	RDK	-1.836	38.3999
2	2	RDK	-1.832	14.5724
2	2	RDK	-1.828	17.0042
2	2	RDK	-1.824	31.806
2	2	RDK	-1.82	12.6088
2	2	RDK	-1.816	-5.7172
2	2	RDK	-1.812	-3.4479
2	2	RDK	-1.808	-4.3523
2	2	RDK	-1.804	-10.7805
2	2	RDK	-1.8	-27.3865
2	2	RDK	-1.796	-37.4304
2	2	RDK	-1.792	-32.942
2	2	RDK	-1.788	-25.1434
2	2	RDK	-1.784	-8.4323
2	2	RDK	-1.78	-27.043
2	2	RDK	-1.776	-60.0843
2	2	RDK	-1.772	-45.455
2	2	RDK	-1.768	-37.9639
2	2	RDK	-1.764	-37.5457
2	2	RDK	-1.76	-23.3261
2	2	RDK	-1.756	-28.02
2	2	RDK	-1.752	-23.1581
2	3	RDK	-2.748	-2.4164
2	3	RDK	-2.744	-17.67
2	3	RDK	-2.74	-13.5366
2	3	RDK	-2.736	-21.5256
2	3	RDK	-2.732	-26.8748
2	3	RDK	-2.728	-12.5201
2	3	RDK	-2.724	-17.4273
2	3	RDK	-2.72	-24.3616
2	3	RDK	-2.716	-23.9143
2	3	RDK	-2.712	-23.0878
2	3	RDK	-2.708	-14.5842
2	3	RDK	-2.704	-12.51
2	3	RDK	-2.7	-1.1638
2	3	RDK	-2.696	12.7731
2	3	RDK	-2.692	18.7002
2	3	RDK	-2.688	35.9044
2	3	RDK	-2.684	42.2516
2	3	RDK	-2.68	36.4028
2	3	RDK	-2.676	21.8583
2	3	RDK	-2.672	3.4469
2	3	RDK	-2.668	8.1054
2	3	RDK	-2.664	11.6736
2	3	RDK	-2.66	4.9257
2	3	RDK	-2.656	-6.2985
2	3	RDK	-2.652	-24.6233
2	3	RDK	-2.648	-24.0858
2	3	RDK	-2.644	-14.3962
2	3	RDK	-2.64	-17.4157
2	3	RDK	-2.636	-24.8443
2	3	RDK	-2.632	-27.2172
2	3	RDK	-2.628	-22.5145
2	3	RDK	-2.624	-15.2176
2	3	RDK	-2.62	-7.9024
2	3	RDK	-2.616	-13.4646
2	3	RDK	-2.612	-18.0154
2	3	RDK	-2.608	11.1995
2	3	RDK	-2.604	33.2722
2	3	RDK	-2.6	24.1979
2	3	RDK	-2.596	29.8541
2	3	RDK	-2.592	33.0222
2	3	RDK	-2.588	15.8004
2	3	RDK	-2.584	18.828
2	3	RDK	-2.58	29.703
2	3	RDK	-2.576	17.1345
2	3	RDK	-2.572	-9.2911
2	3	RDK	-2.568	-15.1097
2	3	RDK	-2.564	5.7583
2	3	RDK	-2.56	-5.9556
2	3	RDK	-2.556	-38.2207
2	3	RDK	-2.552	-31.1534
2	3	RDK	-2.548	-25.3891
2	3	RDK	-2.544	-31.9083
2	3	RDK	-2.54	-14.728
2	3	RDK	-2.536	-10.1617
2	3	RDK	-2.532	-17.3454
2	3	RDK	-2.528	2.7489
2	3	RDK	-2.524	21.5583
2	3	RDK	-2.52	24.1307
2	3	RDK	-2.516	25.7764
2	3	RDK	-2.512	20.226
2	3	RDK	-2.508	16.4587
2	3	RDK	-2.504	22.0582
2	3	RDK	-2.5	36.3842
2	3	RDK	-2.496	46.5787
2	3	RDK	-2.492	27.7056
2	3	RDK	-2.488	19.7204
2	3	RDK	-2.484	25.0284
2	3	RDK	-2.48	-4.8051
2	3	RDK	-2.476	-22.0837
2	3	RDK	-2.472	-19.6889
2	3	RDK	-2.468	-26.102
2	3	RDK	-2.464	-10.8167
2	3	RDK	-2.46	-5.7826
2	3	RDK	-2.456	-16.5177
2	3	RDK	-2.452	-12.3668
2	3	RDK	-2.448	-20.8726
2	3	RDK	-2.444	-32.2458
2	3	RDK	-2.44	-41.7719
2	3	RDK	-2.436	-58.4591
2	3	RDK	-2.432	-48.6787
2	3	RDK	-2.428	-21.0737
2	3	RDK	-2.424	-3.2063
2	3	RDK	-2.42	12.856
2	3	RDK	-2.416	17.088
2	3	RDK	-2.412	2.0661
2	3	RDK	-2.408	7.9966
2	3	RDK	-2.404	30.9367
2	3	RDK	-2.4	31.855
2	3	RDK	-2.396	30.1646
2	3	RDK	-2.392	17.8962
2	3	RDK	-2.388	-8.2522
2	3	RDK	-2.384	-3.5196
2	3	RDK	-2.38	3.1522
2	3	RDK	-2.376	-2.0129
2	3	RDK	-2.372	18.3857
2	3	RDK	-2.368	41.6624
2	3	RDK	-2.364	48.9192
2	3	RDK	-2.36	45.4695
2	3	RDK	-2.356	27.8638
2	3	RDK	-2.352	20.4623
2	3	RDK	-2.348	45.6046
2	3	RDK	-2.344	65.9755
2	3	RDK	-2.34	34.2166
2	3	RDK	-2.336	-27.3136
2	3	RDK	-2.332	-75.4786
2	3	RDK	-2.328	-85.2272
2	3	RDK	-2.324	-75.572
2	3	RDK	-2.32	-98.2027
2	3	RDK	-2.316	-105.853
2	3	RDK	-2.312	-72.9073
2	3	RDK	-2.308	-59.1384
2	3	RDK	-2.304	-44.7925
2	3	RDK	-2.3	-28.8153
2	3	RDK	-2.296	-35.4142
2	3	RDK	-2.292	-37.0916
2	3	RDK	-2.288	-34.9495
2	3	RDK	-2.284	-29.6911
2	3	RDK	-2.28	-11.8086
2	3	RDK	-2.276	19.4262
2	3	RDK	-2.272	37.6249
2	3	RDK	-2.268	24.3125
2	3	RDK	-2.264	36.1428
2	3	RDK	-2.26	62.0728
2	3	RDK	-2.256	50.2895
2	3	RDK	-2.252	58.4432
2	3	RDK	-2.248	91.966
2	3	RDK	-2.244	89.4181
2	3	RDK	-2.24	83.1053
2	3	RDK	-2.236	84.7218
2	3	RDK	-2.232	70.6648
2	3	RDK	-2.228	81.0153
2	3	RDK	-2.224	84.6548
2	3	RDK	-2.22	42.8164
2	3	RDK	-2.216	23.5725
2	3	RDK	-2.212	25.7044
2	3	RDK	-2.208	9.4242
2	3	RDK	-2.204	1.7453
2	3	RDK	-2.2	-13.2185
2	3	RDK	-2.196	-49.3343
2	3	RDK	-2.192	-44.3462
2	3	RDK	-2.188	-25.7696
2	3	RDK	-2.184	-50.3177
2	3	RDK	-2.18	-57.1121
2	3	RDK	-2.176	-72.9876
2	3	RDK	-2.172	-116.87
2	3	RDK	-2.168	-94.6049
2	3	RDK	-2.164	-65.3705
2	3	RDK	-2.16	-65.656
2	3	RDK	-2.156	-50.2229
2	3	RDK	-2.152	-57.9623
2	3	RDK	-2.148	-44.4911
2	3	RDK	-2.144	-18.9822
2	3	RDK	-2.14	-40.4193
2	3	RDK	-2.136	-34.1252
2	3	RDK	-2.132	-18.628
2	3	RDK	-2.128	-25.2657
2	3	RDK	-2.124	-4.7309
2	3	RDK	-2.12	13.4136
2	3	RDK	-2.116	23.7927
2	3	RDK	-2.112	28.4484
2	3	RDK	-2.108	17.8115
2	3	RDK	-2.104	48.3096
2	3	RDK	-2.1	88.8921
2	3	RDK	-2.096	69.4143
2	3	RDK	-2.092	46.0549
2	3	RDK	-2.088	51.7393
2	3	RDK	-2.084	39.101
2	3	RDK	-2.08	38.4959
2	3	RDK	-2.076	68.4294
2	3	RDK	-2.072	50.7793
2	3	RDK	-2.068	21.0213
2	3	RDK	-2.064	39.6143
2	3	RDK	-2.06	37.4442
2	3	RDK	-2.056	19.9328
2	3	RDK	-2.052	21.323
2	3	RDK	-2.048	24.7597
2	3	RDK	-2.044	36.909
2	3	RDK	-2.04	22.7471
2	3	RDK	-2.036	0.8899
2	3	RDK	-2.032	12.9931
2	3	RDK	-2.028	14.1653
2	3	RDK	-2.024	5.2789
2	3	RDK	-2.02	-6.2407
2	3	RDK	-2.016	-34.0349
2	3	RDK	-2.012	-49.2711
2	3	RDK	-2.008	-42.4441
2	3	RDK	-2.004	-31.7991
2	3	RDK	-2	-35.8095
2	3	RDK	-1.996	-53.6761
2	3	RDK	-1.992	-60.9489
2	3	RDK	-1.988	-52.9436
2	3	RDK	-1.984	-44.8531
2	3	RDK	-1.98	-32.174
2	3	RDK	-1.976	-35.5214
2	3	RDK	-1.972	-61.6343
2	3	RDK	-1.968	-52.0736
2	3	RDK	-1.964	-21.8358
2	3	RDK	-1.96	-4.3866
2	3	RDK	-1.956	-1.2092
2	3	RDK	-1.952	-19.0645
2	3	RDK	-1.948	-3.7314
2	3	RDK	-1.944	23.7681
2	3	RDK	-1.94	16.893
2	3	RDK	-1.936	6.5415
2	3	RDK	-1.932	1.0192
2	3	RDK	-1.928	15.4027
2	3	RDK	-1.924	25.484
2	3	RDK	-1.92	27.3137
2	3	RDK	-1.916	44.9048
2	3	RDK	-1.912	36.7421
2	3	RDK	-1.908	23.0866
2	3	RDK	-1.904	16.562
2	3	RDK	-1.9	7.8271
2	3	RDK	-1.896	20.3836
2	3	RDK	-1.892	13.0852
2	3	RDK	-1.888	-9.9682
2	3	RDK	-1.884	-15.8593
2	3	RDK	-1.88	-17.5617
2	3	RDK	-1.876	-7.7964
2	3	RDK	-1.872	-10.1133
2	3	RDK	-1.868	-19.5765
2	3	RDK	-1.864	-3.7635
2	3	RDK	-1.86	0.8378
2	3	RDK	-1.856	-4.3317
2	3	RDK	-1.852	-1.9937
2	3	RDK	-1.848	4.2582
2	3	RDK	-1.844	36.6588
2	3	RDK	-1.84	43.6452
2	3	RDK	-1.836	16.6572
2	3	RDK	-1.832	27.0044
2	3	RDK	-1.828	24.0475
2	3	RDK	-1.824	2.4337
2	3	RDK	-1.82	19.433
2	3	RDK	-1.816	15.4794
2	3	RDK	-1.812	11.4282
2	3	RDK	-1.808	42.1695
2	3	RDK	-1.804	33.3304
2	3	RDK	-1.8	14.1231
2	3	RDK	-1.796	7.7922
2	3	RDK	-1.792	-12.615
2	3	RDK	-1.788	-3.8908
2	3	RDK	-1.784	6.348
2	3	RDK	-1.78	-15.322
2	3	RDK	-1.776	-24.3971
2	3	RDK	-1.772	-24.864
2	3	RDK	-1.768	-37.4217
2	3	RDK	-1.764	-36.3755
2	3	RDK	-1.76	-20.6198
2	3	RDK	-1.756	-21.2197
2	3	RDK	-1.752	-19.4644
3	1	RDK	-2.748	4.6962
3	1	RDK	-2.744	11.7893
3	1	RDK	-2.74	24.7837
3	1	RDK	-2.736	29.212
3	1	RDK	-2.732	31.7947
3	1	RDK	-2.728	32.5407
3	1	RDK	-2.724	31.3091
3	1	RDK	-2.72	38.4123
3	1	RDK	-2.716	29.0802
3	1	RDK	-2.712	17.2438
3	1	RDK	-2.708	20.1827
3	1	RDK	-2.704	4.1234
3	1	RDK	-2.7	-13.5699
3	1	RDK	-2.696	-13.3333
3	1	RDK	-2.692	-13.9769
3	1	RDK	-2.688	-15.1024
3	1	RDK	-2.684	-17.976
3	1	RDK	-2.68	-25.1112
3	1	RDK	-2.676	-30.5646
3	1	RDK	-2.672	-27.1357
3	1	RDK	-2.668	-21.0372
3	1	RDK	-2.664	-19.1149
3	1	RDK	-2.66	-10.4714
3	1	RDK	-2.656	-1.231
3	1	RDK	-2.652	9.6597
3	1	RDK	-2.648	25.6963
3	1	RDK	-2.644	29.4776
3	1	RDK	-2.64	32.4085
3	1	RDK	-2.636	43.2286
3	1	RDK	-2.632	45.017
3	1	RDK	-2.628	40.0824
3	1	RDK	-2.624	33.4414
3	1	RDK	-2.62	21.2129
3	1	RDK	-2.616	18.7546
3	1	RDK	-2.612	26.4705
3	1	RDK	-2.608	19.5297
3	1	RDK	-2.604	5.9581
3	1	RDK	-2.6	-0.4233
3	1	RDK	-2.596	-4.2459
3	1	RDK	-2.592	-11.4691
3	1	RDK	-2.588	-20.6633
3	1	RDK	-2.584	-21.4799
3	1	RDK	-2.58	-34.4789
3	1	RDK	-2.576	-48.9357
3	1	RDK	-2.572	-39.0694
3	1	RDK	-2.568	-44.5117
3	1	RDK	-2.564	-49.4707
3	1	RDK	-2.56	-31.0378
3	1	RDK	-2.556	-30.3329
3	1	RDK	-2.552	-19.8877
3	1	RDK	-2.548	9.1672
3	1	RDK	-2.544	11.027
3	1	RDK	-2.54	9.346
3	1	RDK	-2.536	11.0755
3	1	RDK	-2.532	7.6979
3	1	RDK	-2.528	20.2342
3	1	RDK	-2.524	9.0117
3	1	RDK	-2.52	-19.6456
3	1	RDK	-2.516	-12.87
3	1	RDK	-2.512	-10.0122
3	1	RDK	-2.508	-21.4853
3	1	RDK	-2.504	-14.2916
3	1	RDK	-2.5	-0.5205
3	1	RDK	-2.496	12.5377
3	1	RDK	-2.492	20.9263
3	1	RDK	-2.488	25.3262
3	1	RDK	-2.484	27.6221
3	1	RDK	-2.48	18.0576
3	1	RDK	-2.476	9.8143
3	1	RDK	-2.472	9.5325
3	1	RDK	-2.468	10.3153
3	1	RDK	-2.464	12.6247
3	1	RDK	-2.46	11.2473
3	1	RDK	-2.456	15.5651
3	1	RDK	-2.452	29.5605
3	1	RDK	-2.448	36.8586
3	1	RDK	-2.444	37.1401
3	1	RDK	-2.44	33.8991
3	1	RDK	-2.436	39.0869
3	1	RDK	-2.432	54.0815
3	1	RDK	-2.428	48.1752
3	1	RDK	-2.424	36.6893
3	1	RDK	-2.42	31.6823
3	1	RDK	-2.416	4.9492
3	1	RDK	-2.412	-14.1484
3	1	RDK	-2.408	-16.1831
3	1	RDK	-2.404	-27.5535
3	1	RDK	-2.4	-28.8652
3	1	RDK	-2.396	-23.3712
3	1	RDK	-2.392	-23.8225
3	1	RDK	-2.388	-22.4569
3	1	RDK	-2.384	-20.2982
3	1	RDK	-2.38	-16.844
3	1	RDK	-2.376	-9.6719
3	1	RDK	-2.372	18.9981
3	1	RDK	-2.368	56.3385
3	1	RDK	-2.364	65.398
3	1	RDK	-2.36	54.7354
3	1	RDK	-2.356	35.6584
3	1	RDK	-2.352	16.4803
3	1	RDK	-2.348	11.2907
3	1	RDK	-2.344	17.2272
3	1	RDK	-2.34	28.8133
3	1	RDK	-2.336	29.3407
3	1	RDK	-2.332	-2.511
3	1	RDK	-2.328	-62.1993
3	1	RDK	-2.324	-111.228
3	1	RDK	-2.32	-133.186
3	1	RDK	-2.316	-145.465
3	1	RDK	-2.312	-140.342
3	1	RDK	-2.308	-121.067
3	1	RDK	-2.304	-103.346
3	1	RDK	-2.3	-90.8617
3	1	RDK	-2.296	-82.2003
3	1	RDK	-2.292	-53.8722
3	1	RDK	-2.288	-31.602
3	1	RDK	-2.284	-40.718
3	1	RDK	-2.28	-33.1142
3	1	RDK	-2.276	-5.4973
3	1	RDK	-2.272	25.7323
3	1	RDK	-2.268	59.6973
3	1	RDK	-2.264	72.8173
3	1	RDK	-2.26	84.204
3	1	RDK	-2.256	106.482
3	1	RDK	-2.252	113.747
3	1	RDK	-2.248	110.158
3	1	RDK	-2.244	110.735
3	1	RDK	-2.24	122.12
3	1	RDK	-2.236	121.148
3	1	RDK	-2.232	94.0655
3	1	RDK	-2.228	77.6129
3	1	RDK	-2.224	68.3846
3	1	RDK	-2.22	45.4088
3	1	RDK	-2.216	22.4772
3	1	RDK	-2.212	2.6915
3	1	RDK	-2.208	-13.7796
3	1	RDK	-2.204	-30.1749
3	1	RDK	-2.2	-53.2513
3	1	RDK	-2.196	-78.3956
3	1	RDK	-2.192	-92.7852
3	1	RDK	-2.188	-91.3409
3	1	RDK	-2.184	-96.5899
3	1	RDK	-2.18	-111.667
3	1	RDK	-2.176	-112.911
3	1	RDK	-2.172	-96.5704
3	1	RDK	-2.168	-85.5835
3	1	RDK	-2.164	-94.8792
3	1	RDK	-2.16	-95.7758
3	1	RDK	-2.156	-84.8427
3	1	RDK	-2.152	-79.5352
3	1	RDK	-2.148	-70.144
3	1	RDK	-2.144	-67.5935
3	1	RDK	-2.14	-52.618
3	1	RDK	-2.136	-17.8528
3	1	RDK	-2.132	-7.4501
3	1	RDK	-2.128	1.3173
3	1	RDK	-2.124	18.6304
3	1	RDK	-2.12	19.9775
3	1	RDK	-2.116	30.2438
3	1	RDK	-2.112	48.6594
3	1	RDK	-2.108	60.0926
3	1	RDK	-2.104	71.7313
3	1	RDK	-2.1	82.8492
3	1	RDK	-2.096	94.7059
3	1	RDK	-2.092	102.129
3	1	RDK	-2.088	98.1362
3	1	RDK	-2.084	94.6328
3	1	RDK	-2.08	95.2136
3	1	RDK	-2.076	90.4168
3	1	RDK	-2.072	94.8203
3	1	RDK	-2.068	106.281
3	1	RDK	-2.064	98.4846
3	1	RDK	-2.06	81.4474
3	1	RDK	-2.056	66.3483
3	1	RDK	-2.052	52.9987
3	1	RDK	-2.048	39.2202
3	1	RDK	-2.044	22.7286
3	1	RDK	-2.04	18.7501
3	1	RDK	-2.036	16.529
3	1	RDK	-2.032	12.4048
3	1	RDK	-2.028	20.1263
3	1	RDK	-2.024	16.7439
3	1	RDK	-2.02	-3.7455
3	1	RDK	-2.016	-23.5718
3	1	RDK	-2.012	-35.7288
3	1	RDK	-2.008	-42.903
3	1	RDK	-2.004	-52.5903
3	1	RDK	-2	-55.6298
3	1	RDK	-1.996	-52.681
3	1	RDK	-1.992	-54.3432
3	1	RDK	-1.988	-49.9334
3	1	RDK	-1.984	-39.4212
3	1	RDK	-1.98	-36.8477
3	1	RDK	-1.976	-33.5944
3	1	RDK	-1.972	-19.3727
3	1	RDK	-1.968	-15.7178
3	1	RDK	-1.964	-30.3651
3	1	RDK	-1.96	-34.6609
3	1	RDK	-1.956	-26.2326
3	1	RDK	-1.952	-26.4168
3	1	RDK	-1.948	-31.1795
3	1	RDK	-1.944	-33.3461
3	1	RDK	-1.94	-34.04
3	1	RDK	-1.936	-21.783
3	1	RDK	-1.932	-7.4612
3	1	RDK	-1.928	-14.9981
3	1	RDK	-1.924	-20.4533
3	1	RDK	-1.92	-13.5298
3	1	RDK	-1.916	-19.1499
3	1	RDK	-1.912	-22.9095
3	1	RDK	-1.908	-16.0992
3	1	RDK	-1.904	-11.4828
3	1	RDK	-1.9	-6.0642
3	1	RDK	-1.896	-3.4762
3	1	RDK	-1.892	2.8155
3	1	RDK	-1.888	11.4155
3	1	RDK	-1.884	7.5726
3	1	RDK	-1.88	2.4075
3	1	RDK	-1.876	1.4847
3	1	RDK	-1.872	8.6558
3	1	RDK	-1.868	19.5232
3	1	RDK	-1.864	12.1027
3	1	RDK	-1.86	4.6986
3	1	RDK	-1.856	13.8628
3	1	RDK	-1.852	25.8295
3	1	RDK	-1.848	31.9411
3	1	RDK	-1.844	21.4111
3	1	RDK	-1.84	16.3915
3	1	RDK	-1.836	30.894
3	1	RDK	-1.832	31.9958
3	1	RDK	-1.828	24.5357
3	1	RDK	-1.824	30.2367
3	1	RDK	-1.82	41.431
3	1	RDK	-1.816	42.3527
3	1	RDK	-1.812	36.4549
3	1	RDK	-1.808	38.9427
3	1	RDK	-1.804	30.0903
3	1	RDK	-1.8	16.1799
3	1	RDK	-1.796	16.0916
3	1	RDK	-1.792	7.6216
3	1	RDK	-1.788	5.0378
3	1	RDK	-1.784	3.3755
3	1	RDK	-1.78	-22.1059
3	1	RDK	-1.776	-34.9307
3	1	RDK	-1.772	-32.7714
3	1	RDK	-1.768	-45.1095
3	1	RDK	-1.764	-59.964
3	1	RDK	-1.76	-62.2347
3	1	RDK	-1.756	-56.67
3	1	RDK	-1.752	-54.4799
3	2	RDK	-2.748	19.1127
3	2	RDK	-2.744	16.9795
3	2	RDK	-2.74	1.1581
3	2	RDK	-2.736	-1.7345
3	2	RDK	-2.732	5.2936
3	2	RDK	-2.728	5.7148
3	2	RDK	-2.724	-5.0105
3	2	RDK	-2.72	-5.7354
3	2	RDK	-2.716	6.9209
3	2	RDK	-2.712	1.1076
3	2	RDK	-2.708	-0.7998
3	2	RDK	-2.704	8.9094
3	2	RDK	-2.7	-0.4027
3	2	RDK	-2.696	-6.4491
3	2	RDK	-2.692	-3.9028
3	2	RDK	-2.688	-4.1362
3	2	RDK	-2.684	-8.3361
3	2	RDK	-2.68	-25.5581
3	2	RDK	-2.676	-29.3584
3	2	RDK	-2.672	-16.2086
3	2	RDK	-2.668	-14.6924
3	2	RDK	-2.664	-16.2725
3	2	RDK	-2.66	-12.7556
3	2	RDK	-2.656	-10.3344
3	2	RDK	-2.652	-4.6883
3	2	RDK	-2.648	1.8185
3	2	RDK	-2.644	-4.6683
3	2	RDK	-2.64	-16.3992
3	2	RDK	-2.636	-16.1136
3	2	RDK	-2.632	-15.4929
3	2	RDK	-2.628	-16.9694
3	2	RDK	-2.624	-14.2556
3	2	RDK	-2.62	-14.677
3	2	RDK	-2.616	-11.7738
3	2	RDK	-2.612	-9.0895
3	2	RDK	-2.608	-2.4529
3	2	RDK	-2.604	14.2374
3	2	RDK	-2.6	13.0591
3	2	RDK	-2.596	10.7245
3	2	RDK	-2.592	25.0713
3	2	RDK	-2.588	27.4149
3	2	RDK	-2.584	26.5213
3	2	RDK	-2.58	22.4322
3	2	RDK	-2.576	5.9929
3	2	RDK	-2.572	3.4223
3	2	RDK	-2.568	8.1831
3	2	RDK	-2.564	4.4983
3	2	RDK	-2.56	-5.4784
3	2	RDK	-2.556	-18.5104
3	2	RDK	-2.552	-11.0315
3	2	RDK	-2.548	2.7797
3	2	RDK	-2.544	-9.9658
3	2	RDK	-2.54	-20.0808
3	2	RDK	-2.536	-10.7148
3	2	RDK	-2.532	-8.5889
3	2	RDK	-2.528	-17.4029
3	2	RDK	-2.524	-24.5658
3	2	RDK	-2.52	-26.3453
3	2	RDK	-2.516	-16.2967
3	2	RDK	-2.512	1.2056
3	2	RDK	-2.508	3.5407
3	2	RDK	-2.504	0.7919
3	2	RDK	-2.5	9.9778
3	2	RDK	-2.496	13.8468
3	2	RDK	-2.492	21.9073
3	2	RDK	-2.488	40.349
3	2	RDK	-2.484	40.2885
3	2	RDK	-2.48	28.6956
3	2	RDK	-2.476	26.9937
3	2	RDK	-2.472	28.5848
3	2	RDK	-2.468	29.947
3	2	RDK	-2.464	33.2823
3	2	RDK	-2.46	26.9029
3	2	RDK	-2.456	15.0622
3	2	RDK	-2.452	17.7461
3	2	RDK	-2.448	17.6352
3	2	RDK	-2.444	3.3595
3	2	RDK	-2.44	-3.375
3	2	RDK	-2.436	-11.0504
3	2	RDK	-2.432	-22.3078
3	2	RDK	-2.428	-18.6029
3	2	RDK	-2.424	-16.3216
3	2	RDK	-2.42	-14.3831
3	2	RDK	-2.416	6.1273
3	2	RDK	-2.412	21.3606
3	2	RDK	-2.408	24.6268
3	2	RDK	-2.404	33.7932
3	2	RDK	-2.4	38.7557
3	2	RDK	-2.396	34.6468
3	2	RDK	-2.392	33.6456
3	2	RDK	-2.388	31.8051
3	2	RDK	-2.384	13.994
3	2	RDK	-2.38	-1.8352
3	2	RDK	-2.376	12.2493
3	2	RDK	-2.372	35.0588
3	2	RDK	-2.368	52.7762
3	2	RDK	-2.364	63.3407
3	2	RDK	-2.36	41.6668
3	2	RDK	-2.356	12.557
3	2	RDK	-2.352	2.785
3	2	RDK	-2.348	-7.0975
3	2	RDK	-2.344	-9.6876
3	2	RDK	-2.34	-4.4932
3	2	RDK	-2.336	-9.5123
3	2	RDK	-2.332	-25.3368
3	2	RDK	-2.328	-52.0146
3	2	RDK	-2.324	-78.7869
3	2	RDK	-2.32	-99.5267
3	2	RDK	-2.316	-111.78
3	2	RDK	-2.312	-99.5689
3	2	RDK	-2.308	-74.9094
3	2	RDK	-2.304	-64.6722
3	2	RDK	-2.3	-65.4199
3	2	RDK	-2.296	-60.3848
3	2	RDK	-2.292	-51.3435
3	2	RDK	-2.288	-46.4625
3	2	RDK	-2.284	-42.02
3	2	RDK	-2.28	-41.1949
3	2	RDK	-2.276	-32.5795
3	2	RDK	-2.272	-3.1887
3	2	RDK	-2.268	9.731
3	2	RDK	-2.264	6.8224
3	2	RDK	-2.26	30.9806
3	2	RDK	-2.256	54.6675
3	2	RDK	-2.252	55.7087
3	2	RDK	-2.248	62.3442
3	2	RDK	-2.244	70.7656
3	2	RDK	-2.24	73.358
3	2	RDK	-2.236	79.0185
3	2	RDK	-2.232	81.3654
3	2	RDK	-2.228	78.0197
3	2	RDK	-2.224	70.5823
3	2	RDK	-2.22	60.0272
3	2	RDK	-2.216	49.0827
3	2	RDK	-2.212	34.6753
3	2	RDK	-2.208	21.4109
3	2	RDK	-2.204	4.6752
3	2	RDK	-2.2	-18.9746
3	2	RDK	-2.196	-33.9825
3	2	RDK	-2.192	-47.0747
3	2	RDK	-2.188	-58.3389
3	2	RDK	-2.184	-65.6852
3	2	RDK	-2.18	-89.0661
3	2	RDK	-2.176	-105.412
3	2	RDK	-2.172	-99.6681
3	2	RDK	-2.168	-100.546
3	2	RDK	-2.164	-106.36
3	2	RDK	-2.16	-100.686
3	2	RDK	-2.156	-89.665
3	2	RDK	-2.152	-85.7195
3	2	RDK	-2.148	-79.4883
3	2	RDK	-2.144	-64.0446
3	2	RDK	-2.14	-47.8771
3	2	RDK	-2.136	-24.3948
3	2	RDK	-2.132	-4.2696
3	2	RDK	-2.128	6.1646
3	2	RDK	-2.124	24.2921
3	2	RDK	-2.12	37.6693
3	2	RDK	-2.116	44.0341
3	2	RDK	-2.112	55.9877
3	2	RDK	-2.108	65.0177
3	2	RDK	-2.104	72.2807
3	2	RDK	-2.1	75.391
3	2	RDK	-2.096	71.2906
3	2	RDK	-2.092	75.1225
3	2	RDK	-2.088	82.996
3	2	RDK	-2.084	82.351
3	2	RDK	-2.08	83.5588
3	2	RDK	-2.076	91.4997
3	2	RDK	-2.072	95.1072
3	2	RDK	-2.068	91.4701
3	2	RDK	-2.064	81.2567
3	2	RDK	-2.06	72.1027
3	2	RDK	-2.056	72.5057
3	2	RDK	-2.052	68.2413
3	2	RDK	-2.048	55.8891
3	2	RDK	-2.044	47.8128
3	2	RDK	-2.04	36.2112
3	2	RDK	-2.036	14.7555
3	2	RDK	-2.032	0.0745
3	2	RDK	-2.028	-5.0774
3	2	RDK	-2.024	-17.8414
3	2	RDK	-2.02	-32.0487
3	2	RDK	-2.016	-44.1436
3	2	RDK	-2.012	-56.312
3	2	RDK	-2.008	-54.6409
3	2	RDK	-2.004	-53.3128
3	2	RDK	-2	-58.4686
3	2	RDK	-1.996	-56.798
3	2	RDK	-1.992	-49.2936
3	2	RDK	-1.988	-36.2228
3	2	RDK	-1.984	-38.2528
3	2	RDK	-1.98	-48.5548
3	2	RDK	-1.976	-41.3662
3	2	RDK	-1.972	-31.3801
3	2	RDK	-1.968	-19.884
3	2	RDK	-1.964	-19.3694
3	2	RDK	-1.96	-30.6519
3	2	RDK	-1.956	-23.2915
3	2	RDK	-1.952	-21.181
3	2	RDK	-1.948	-22.9691
3	2	RDK	-1.944	-8.1994
3	2	RDK	-1.94	-4.074
3	2	RDK	-1.936	-1.3633
3	2	RDK	-1.932	4.129
3	2	RDK	-1.928	-1.3124
3	2	RDK	-1.924	1.3654
3	2	RDK	-1.92	9.207
3	2	RDK	-1.916	10.5077
3	2	RDK	-1.912	12.5157
3	2	RDK	-1.908	18.5478
3	2	RDK	-1.904	14.8199
3	2	RDK	-1.9	0.1513
3	2	RDK	-1.896	-3.6961
3	2	RDK	-1.892	-3.666
3	2	RDK	-1.888	-0.626
3	2	RDK	-1.884	6.4847
3	2	RDK	-1.88	0.5518
3	2	RDK	-1.876	1.1107
3	2	RDK	-1.872	8.9287
3	2	RDK	-1.868	9.3438
3	2	RDK	-1.864	9.2432
3	2	RDK	-1.86	4.8679
3	2	RDK	-1.856	6.7697
3	2	RDK	-1.852	11.8174
3	2	RDK	-1.848	8.1109
3	2	RDK	-1.844	4.5196
3	2	RDK	-1.84	-0.0556
3	2	RDK	-1.836	4.2265
3	2	RDK	-1.832	8.6457
3	2	RDK	-1.828	-3.9498
3	2	RDK	-1.824	-4.6516
3	2	RDK	-1.82	2.3692
3	2	RDK	-1.816	-5.507
3	2	RDK	-1.812	-3.4785
3	2	RDK	-1.808	6.9964
3	2	RDK	-1.804	8.8522
3	2	RDK	-1.8	14.1106
3	2	RDK	-1.796	15.9711
3	2	RDK	-1.792	14.223
3	2	RDK	-1.788	22.4794
3	2	RDK	-1.784	21.3965
3	2	RDK	-1.78	3.7963
3	2	RDK	-1.776	-6.0048
3	2	RDK	-1.772	-0.768
3	2	RDK	-1.768	1.8906
3	2	RDK	-1.764	-8.9611
3	2	RDK	-1.76	-26.8723
3	2	RDK	-1.756	-39.8065
[truncated: 7,001 more rows]

## Sheet: TFs-RDK
Session	Run	AlignEvent	Time	Frequency	Power
1	1	RDK	-3000.0000	2.0000	3.5559
1	1	RDK	-3000.0000	3.0000	5.0652
1	1	RDK	-3000.0000	4.0000	6.7989
1	1	RDK	-3000.0000	5.0000	8.6523
1	1	RDK	-3000.0000	6.0000	10.5010
1	1	RDK	-3000.0000	7.0000	12.2230
1	1	RDK	-3000.0000	8.0000	13.7174
1	1	RDK	-3000.0000	9.0000	14.9191
1	1	RDK	-3000.0000	10.0000	15.8055
1	1	RDK	-3000.0000	11.0000	16.3977
1	1	RDK	-3000.0000	12.0000	16.7539
1	1	RDK	-3000.0000	13.0000	16.9561
1	1	RDK	-3000.0000	14.0000	17.0913
1	1	RDK	-3000.0000	15.0000	17.2322
1	1	RDK	-3000.0000	16.0000	17.4215
1	1	RDK	-3000.0000	17.0000	17.6634
1	1	RDK	-3000.0000	18.0000	17.9243
1	1	RDK	-3000.0000	19.0000	18.1418
1	1	RDK	-3000.0000	20.0000	18.2401
1	1	RDK	-3000.0000	21.0000	18.1473
1	1	RDK	-3000.0000	22.0000	17.8113
1	1	RDK	-3000.0000	23.0000	17.2088
1	1	RDK	-3000.0000	24.0000	16.3475
1	1	RDK	-3000.0000	25.0000	15.2612
1	1	RDK	-3000.0000	26.0000	13.9997
1	1	RDK	-3000.0000	27.0000	12.6195
1	1	RDK	-3000.0000	28.0000	11.1756
1	1	RDK	-3000.0000	29.0000	9.7183
1	1	RDK	-3000.0000	30.0000	8.2922
1	1	RDK	-3000.0000	31.0000	6.9378
1	1	RDK	-3000.0000	32.0000	5.6925
1	1	RDK	-3000.0000	33.0000	4.5906
1	1	RDK	-3000.0000	34.0000	3.6606
1	1	RDK	-3000.0000	35.0000	2.9226
1	1	RDK	-3000.0000	36.0000	2.3844
1	1	RDK	-3000.0000	37.0000	2.0392
1	1	RDK	-3000.0000	38.0000	1.8647
1	1	RDK	-3000.0000	39.0000	1.8252
1	1	RDK	-3000.0000	40.0000	1.8760
1	1	RDK	-3000.0000	41.0000	1.9686
1	1	RDK	-3000.0000	42.0000	2.0583
1	1	RDK	-3000.0000	43.0000	2.1100
1	1	RDK	-3000.0000	44.0000	2.1026
1	1	RDK	-3000.0000	45.0000	2.0317
1	1	RDK	-3000.0000	46.0000	1.9087
1	1	RDK	-3000.0000	47.0000	1.7571
1	1	RDK	-3000.0000	48.0000	1.6074
1	1	RDK	-3000.0000	49.0000	1.4902
1	1	RDK	-3000.0000	50.0000	1.4304
1	1	RDK	-3000.0000	51.0000	1.4426
1	1	RDK	-3000.0000	52.0000	1.5298
1	1	RDK	-3000.0000	53.0000	1.6833
1	1	RDK	-3000.0000	54.0000	1.8870
1	1	RDK	-3000.0000	55.0000	2.1209
1	1	RDK	-3000.0000	56.0000	2.3663
1	1	RDK	-3000.0000	57.0000	2.6091
1	1	RDK	-3000.0000	58.0000	2.8420
1	1	RDK	-3000.0000	59.0000	3.0646
1	1	RDK	-3000.0000	60.0000	3.2820
1	1	RDK	-3000.0000	61.0000	3.5027
1	1	RDK	-3000.0000	62.0000	3.7351
1	1	RDK	-3000.0000	63.0000	3.9861
1	1	RDK	-3000.0000	64.0000	4.2584
1	1	RDK	-3000.0000	65.0000	4.5507
1	1	RDK	-3000.0000	66.0000	4.8572
1	1	RDK	-3000.0000	67.0000	5.1690
1	1	RDK	-3000.0000	68.0000	5.4756
1	1	RDK	-3000.0000	69.0000	5.7658
1	1	RDK	-3000.0000	70.0000	6.0295
1	1	RDK	-3000.0000	71.0000	6.2582
1	1	RDK	-3000.0000	72.0000	6.4458
1	1	RDK	-3000.0000	73.0000	6.5887
1	1	RDK	-3000.0000	74.0000	6.6854
1	1	RDK	-3000.0000	75.0000	6.7364
1	1	RDK	-3000.0000	76.0000	6.7437
1	1	RDK	-3000.0000	77.0000	6.7108
1	1	RDK	-3000.0000	78.0000	6.6418
1	1	RDK	-3000.0000	79.0000	6.5418
1	1	RDK	-3000.0000	80.0000	6.4162
1	1	RDK	-3000.0000	81.0000	6.2710
1	1	RDK	-3000.0000	82.0000	6.1120
1	1	RDK	-3000.0000	83.0000	5.9453
1	1	RDK	-3000.0000	84.0000	5.7766
1	1	RDK	-3000.0000	85.0000	5.6109
1	1	RDK	-3000.0000	86.0000	5.4530
1	1	RDK	-3000.0000	87.0000	5.3066
1	1	RDK	-3000.0000	88.0000	5.1744
1	1	RDK	-3000.0000	89.0000	5.0583
1	1	RDK	-3000.0000	90.0000	4.9581
1	1	RDK	-3000.0000	91.0000	4.8718
1	1	RDK	-3000.0000	92.0000	4.7938
1	1	RDK	-3000.0000	93.0000	4.7143
1	1	RDK	-3000.0000	94.0000	4.6176
1	1	RDK	-3000.0000	95.0000	4.4831
1	1	RDK	-3000.0000	96.0000	4.2873
1	1	RDK	-3000.0000	97.0000	4.0090
1	1	RDK	-3000.0000	98.0000	3.6372
1	1	RDK	-3000.0000	99.0000	3.1767
1	1	RDK	-3000.0000	100.0000	2.6517
1	1	RDK	-2996.0000	2.0000	4.6343
1	1	RDK	-2996.0000	3.0000	6.6010
1	1	RDK	-2996.0000	4.0000	8.8604
1	1	RDK	-2996.0000	5.0000	11.2762
1	1	RDK	-2996.0000	6.0000	13.6863
1	1	RDK	-2996.0000	7.0000	15.9306
1	1	RDK	-2996.0000	8.0000	17.8761
1	1	RDK	-2996.0000	9.0000	19.4352
1	1	RDK	-2996.0000	10.0000	20.5767
1	1	RDK	-2996.0000	11.0000	21.3272
1	1	RDK	-2996.0000	12.0000	21.7639
1	1	RDK	-2996.0000	13.0000	21.9965
1	1	RDK	-2996.0000	14.0000	22.1424
1	1	RDK	-2996.0000	15.0000	22.2998
1	1	RDK	-2996.0000	16.0000	22.5260
1	1	RDK	-2996.0000	17.0000	22.8260
1	1	RDK	-2996.0000	18.0000	23.1534
1	1	RDK	-2996.0000	19.0000	23.4236
1	1	RDK	-2996.0000	20.0000	23.5349
1	1	RDK	-2996.0000	21.0000	23.3929
1	1	RDK	-2996.0000	22.0000	22.9306
1	1	RDK	-2996.0000	23.0000	22.1210
1	1	RDK	-2996.0000	24.0000	20.9783
1	1	RDK	-2996.0000	25.0000	19.5498
1	1	RDK	-2996.0000	26.0000	17.9030
1	1	RDK	-2996.0000	27.0000	16.1118
1	1	RDK	-2996.0000	28.0000	14.2474
1	1	RDK	-2996.0000	29.0000	12.3735
1	1	RDK	-2996.0000	30.0000	10.5470
1	1	RDK	-2996.0000	31.0000	8.8194
1	1	RDK	-2996.0000	32.0000	7.2386
1	1	RDK	-2996.0000	33.0000	5.8481
1	1	RDK	-2996.0000	34.0000	4.6839
1	1	RDK	-2996.0000	35.0000	3.7701
1	1	RDK	-2996.0000	36.0000	3.1148
1	1	RDK	-2996.0000	37.0000	2.7069
1	1	RDK	-2996.0000	38.0000	2.5163
1	1	RDK	-2996.0000	39.0000	2.4962
1	1	RDK	-2996.0000	40.0000	2.5889
1	1	RDK	-2996.0000	41.0000	2.7330
1	1	RDK	-2996.0000	42.0000	2.8714
1	1	RDK	-2996.0000	43.0000	2.9592
1	1	RDK	-2996.0000	44.0000	2.9689
1	1	RDK	-2996.0000	45.0000	2.8932
1	1	RDK	-2996.0000	46.0000	2.7442
1	1	RDK	-2996.0000	47.0000	2.5500
1	1	RDK	-2996.0000	48.0000	2.3477
1	1	RDK	-2996.0000	49.0000	2.1761
1	1	RDK	-2996.0000	50.0000	2.0680
1	1	RDK	-2996.0000	51.0000	2.0448
1	1	RDK	-2996.0000	52.0000	2.1137
1	1	RDK	-2996.0000	53.0000	2.2680
1	1	RDK	-2996.0000	54.0000	2.4906
1	1	RDK	-2996.0000	55.0000	2.7590
1	1	RDK	-2996.0000	56.0000	3.0507
1	1	RDK	-2996.0000	57.0000	3.3481
1	1	RDK	-2996.0000	58.0000	3.6409
1	1	RDK	-2996.0000	59.0000	3.9267
1	1	RDK	-2996.0000	60.0000	4.2098
1	1	RDK	-2996.0000	61.0000	4.4987
1	1	RDK	-2996.0000	62.0000	4.8025
1	1	RDK	-2996.0000	63.0000	5.1286
1	1	RDK	-2996.0000	64.0000	5.4802
1	1	RDK	-2996.0000	65.0000	5.8559
1	1	RDK	-2996.0000	66.0000	6.2493
1	1	RDK	-2996.0000	67.0000	6.6503
1	1	RDK	-2996.0000	68.0000	7.0467
1	1	RDK	-2996.0000	69.0000	7.4258
1	1	RDK	-2996.0000	70.0000	7.7758
1	1	RDK	-2996.0000	71.0000	8.0870
1	1	RDK	-2996.0000	72.0000	8.3521
1	1	RDK	-2996.0000	73.0000	8.5667
1	1	RDK	-2996.0000	74.0000	8.7285
1	1	RDK	-2996.0000	75.0000	8.8376
1	1	RDK	-2996.0000	76.0000	8.8955
1	1	RDK	-2996.0000	77.0000	8.9050
1	1	RDK	-2996.0000	78.0000	8.8697
1	1	RDK	-2996.0000	79.0000	8.7943
1	1	RDK	-2996.0000	80.0000	8.6838
1	1	RDK	-2996.0000	81.0000	8.5440
1	1	RDK	-2996.0000	82.0000	8.3809
1	1	RDK	-2996.0000	83.0000	8.2009
1	1	RDK	-2996.0000	84.0000	8.0105
1	1	RDK	-2996.0000	85.0000	7.8157
1	1	RDK	-2996.0000	86.0000	7.6226
1	1	RDK	-2996.0000	87.0000	7.4360
1	1	RDK	-2996.0000	88.0000	7.2603
1	1	RDK	-2996.0000	89.0000	7.0983
1	1	RDK	-2996.0000	90.0000	6.9510
1	1	RDK	-2996.0000	91.0000	6.8165
1	1	RDK	-2996.0000	92.0000	6.6886
1	1	RDK	-2996.0000	93.0000	6.5549
1	1	RDK	-2996.0000	94.0000	6.3960
1	1	RDK	-2996.0000	95.0000	6.1852
1	1	RDK	-2996.0000	96.0000	5.8922
1	1	RDK	-2996.0000	97.0000	5.4900
1	1	RDK	-2996.0000	98.0000	4.9648
1	1	RDK	-2996.0000	99.0000	4.3241
1	1	RDK	-2996.0000	100.0000	3.6008
1	1	RDK	-2992.0000	2.0000	4.6525
1	1	RDK	-2992.0000	3.0000	6.6272
1	1	RDK	-2992.0000	4.0000	8.8964
1	1	RDK	-2992.0000	5.0000	11.3237
1	1	RDK	-2992.0000	6.0000	13.7461
1	1	RDK	-2992.0000	7.0000	16.0014
1	1	RDK	-2992.0000	8.0000	17.9530
1	1	RDK	-2992.0000	9.0000	19.5094
1	1	RDK	-2992.0000	10.0000	20.6355
1	1	RDK	-2992.0000	11.0000	21.3568
1	1	RDK	-2992.0000	12.0000	21.7523
1	1	RDK	-2992.0000	13.0000	21.9366
1	1	RDK	-2992.0000	14.0000	22.0335
1	1	RDK	-2992.0000	15.0000	22.1466
1	1	RDK	-2992.0000	16.0000	22.3364
1	1	RDK	-2992.0000	17.0000	22.6073
1	1	RDK	-2992.0000	18.0000	22.9095
1	1	RDK	-2992.0000	19.0000	23.1535
1	1	RDK	-2992.0000	20.0000	23.2338
1	1	RDK	-2992.0000	21.0000	23.0542
1	1	RDK	-2992.0000	22.0000	22.5499
1	1	RDK	-2992.0000	23.0000	21.6985
1	1	RDK	-2992.0000	24.0000	20.5205
1	1	RDK	-2992.0000	25.0000	19.0687
1	1	RDK	-2992.0000	26.0000	17.4143
1	1	RDK	-2992.0000	27.0000	15.6322
1	1	RDK	-2992.0000	28.0000	13.7927
1	1	RDK	-2992.0000	29.0000	11.9573
1	1	RDK	-2992.0000	30.0000	10.1804
1	1	RDK	-2992.0000	31.0000	8.5116
1	1	RDK	-2992.0000	32.0000	6.9967
1	1	RDK	-2992.0000	33.0000	5.6773
1	1	RDK	-2992.0000	34.0000	4.5863
1	1	RDK	-2992.0000	35.0000	3.7448
1	1	RDK	-2992.0000	36.0000	3.1570
1	1	RDK	-2992.0000	37.0000	2.8089
1	1	RDK	-2992.0000	38.0000	2.6686
1	1	RDK	-2992.0000	39.0000	2.6894
1	1	RDK	-2992.0000	40.0000	2.8150
1	1	RDK	-2992.0000	41.0000	2.9870
1	1	RDK	-2992.0000	42.0000	3.1510
1	1	RDK	-2992.0000	43.0000	3.2640
1	1	RDK	-2992.0000	44.0000	3.2983
1	1	RDK	-2992.0000	45.0000	3.2446
1	1	RDK	-2992.0000	46.0000	3.1113
1	1	RDK	-2992.0000	47.0000	2.9218
1	1	RDK	-2992.0000	48.0000	2.7091
1	1	RDK	-2992.0000	49.0000	2.5098
1	1	RDK	-2992.0000	50.0000	2.3570
1	1	RDK	-2992.0000	51.0000	2.2751
1	1	RDK	-2992.0000	52.0000	2.2764
1	1	RDK	-2992.0000	53.0000	2.3609
1	1	RDK	-2992.0000	54.0000	2.5182
1	1	RDK	-2992.0000	55.0000	2.7315
1	1	RDK	-2992.0000	56.0000	2.9823
1	1	RDK	-2992.0000	57.0000	3.2544
1	1	RDK	-2992.0000	58.0000	3.5370
1	1	RDK	-2992.0000	59.0000	3.8257
1	1	RDK	-2992.0000	60.0000	4.1214
1	1	RDK	-2992.0000	61.0000	4.4292
1	1	RDK	-2992.0000	62.0000	4.7549
1	1	RDK	-2992.0000	63.0000	5.1037
1	1	RDK	-2992.0000	64.0000	5.4773
1	1	RDK	-2992.0000	65.0000	5.8737
1	1	RDK	-2992.0000	66.0000	6.2868
1	1	RDK	-2992.0000	67.0000	6.7075
1	1	RDK	-2992.0000	68.0000	7.1244
1	1	RDK	-2992.0000	69.0000	7.5261
1	1	RDK	-2992.0000	70.0000	7.9017
1	1	RDK	-2992.0000	71.0000	8.2422
1	1	RDK	-2992.0000	72.0000	8.5409
1	1	RDK	-2992.0000	73.0000	8.7936
1	1	RDK	-2992.0000	74.0000	8.9982
1	1	RDK	-2992.0000	75.0000	9.1542
1	1	RDK	-2992.0000	76.0000	9.2627
1	1	RDK	-2992.0000	77.0000	9.3252
1	1	RDK	-2992.0000	78.0000	9.3443
1	1	RDK	-2992.0000	79.0000	9.3229
1	1	RDK	-2992.0000	80.0000	9.2643
1	1	RDK	-2992.0000	81.0000	9.1725
1	1	RDK	-2992.0000	82.0000	9.0517
1	1	RDK	-2992.0000	83.0000	8.9069
1	1	RDK	-2992.0000	84.0000	8.7431
1	1	RDK	-2992.0000	85.0000	8.5659
1	1	RDK	-2992.0000	86.0000	8.3805
1	1	RDK	-2992.0000	87.0000	8.1922
1	1	RDK	-2992.0000	88.0000	8.0056
1	1	RDK	-2992.0000	89.0000	7.8242
1	1	RDK	-2992.0000	90.0000	7.6500
1	1	RDK	-2992.0000	91.0000	7.4821
1	1	RDK	-2992.0000	92.0000	7.3153
1	1	RDK	-2992.0000	93.0000	7.1382
1	1	RDK	-2992.0000	94.0000	6.9319
1	1	RDK	-2992.0000	95.0000	6.6703
1	1	RDK	-2992.0000	96.0000	6.3236
1	1	RDK	-2992.0000	97.0000	5.8653
1	1	RDK	-2992.0000	98.0000	5.2824
1	1	RDK	-2992.0000	99.0000	4.5843
1	1	RDK	-2992.0000	100.0000	3.8057
1	1	RDK	-2988.0000	2.0000	4.4437
1	1	RDK	-2988.0000	3.0000	6.3312
1	1	RDK	-2988.0000	4.0000	8.5013
1	1	RDK	-2988.0000	5.0000	10.8243
1	1	RDK	-2988.0000	6.0000	13.1439
1	1	RDK	-2988.0000	7.0000	15.3034
1	1	RDK	-2988.0000	8.0000	17.1689
1	1	RDK	-2988.0000	9.0000	18.6481
1	1	RDK	-2988.0000	10.0000	19.7035
1	1	RDK	-2988.0000	11.0000	20.3575
1	1	RDK	-2988.0000	12.0000	20.6868
1	1	RDK	-2988.0000	13.0000	20.8055
1	1	RDK	-2988.0000	14.0000	20.8379
1	1	RDK	-2988.0000	15.0000	20.8890
1	1	RDK	-2988.0000	16.0000	21.0197
1	1	RDK	-2988.0000	17.0000	21.2344
1	1	RDK	-2988.0000	18.0000	21.4828
1	1	RDK	-2988.0000	19.0000	21.6754
1	1	RDK	-2988.0000	20.0000	21.7083
1	1	RDK	-2988.0000	21.0000	21.4893
1	1	RDK	-2988.0000	22.0000	20.9591
1	1	RDK	-2988.0000	23.0000	20.1018
1	1	RDK	-2988.0000	24.0000	18.9435
1	1	RDK	-2988.0000	25.0000	17.5405
1	1	RDK	-2988.0000	26.0000	15.9642
1	1	RDK	-2988.0000	27.0000	14.2870
1	1	RDK	-2988.0000	28.0000	12.5741
1	1	RDK	-2988.0000	29.0000	10.8813
1	1	RDK	-2988.0000	30.0000	9.2572
1	1	RDK	-2988.0000	31.0000	7.7456
1	1	RDK	-2988.0000	32.0000	6.3873
1	1	RDK	-2988.0000	33.0000	5.2181
1	1	RDK	-2988.0000	34.0000	4.2659
1	1	RDK	-2988.0000	35.0000	3.5463
1	1	RDK	-2988.0000	36.0000	3.0591
1	1	RDK	-2988.0000	37.0000	2.7879
1	1	RDK	-2988.0000	38.0000	2.7008
1	1	RDK	-2988.0000	39.0000	2.7541
1	1	RDK	-2988.0000	40.0000	2.8971
1	1	RDK	-2988.0000	41.0000	3.0781
1	1	RDK	-2988.0000	42.0000	3.2499
1	1	RDK	-2988.0000	43.0000	3.3744
1	1	RDK	-2988.0000	44.0000	3.4261
1	1	RDK	-2988.0000	45.0000	3.3946
1	1	RDK	-2988.0000	46.0000	3.2837
1	1	RDK	-2988.0000	47.0000	3.1105
1	1	RDK	-2988.0000	48.0000	2.9013
1	1	RDK	-2988.0000	49.0000	2.6875
1	1	RDK	-2988.0000	50.0000	2.4997
1	1	RDK	-2988.0000	51.0000	2.3635
1	1	RDK	-2988.0000	52.0000	2.2958
1	1	RDK	-2988.0000	53.0000	2.3034
1	1	RDK	-2988.0000	54.0000	2.3840
1	1	RDK	-2988.0000	55.0000	2.5287
1	1	RDK	-2988.0000	56.0000	2.7249
1	1	RDK	-2988.0000	57.0000	2.9605
1	1	RDK	-2988.0000	58.0000	3.2258
1	1	RDK	-2988.0000	59.0000	3.5152
1	1	RDK	-2988.0000	60.0000	3.8270
1	1	RDK	-2988.0000	61.0000	4.1625
1	1	RDK	-2988.0000	62.0000	4.5239
1	1	RDK	-2988.0000	63.0000	4.9127
1	1	RDK	-2988.0000	64.0000	5.3281
1	1	RDK	-2988.0000	65.0000	5.7659
1	1	RDK	-2988.0000	66.0000	6.2189
1	1	RDK	-2988.0000	67.0000	6.6770
1	1	RDK	-2988.0000	68.0000	7.1283
1	1	RDK	-2988.0000	69.0000	7.5610
1	1	RDK	-2988.0000	70.0000	7.9641
1	1	RDK	-2988.0000	71.0000	8.3284
1	1	RDK	-2988.0000	72.0000	8.6475
1	1	RDK	-2988.0000	73.0000	8.9174
1	1	RDK	-2988.0000	74.0000	9.1368
1	1	RDK	-2988.0000	75.0000	9.3060
1	1	RDK	-2988.0000	76.0000	9.4268
1	1	RDK	-2988.0000	77.0000	9.5017
1	1	RDK	-2988.0000	78.0000	9.5338
1	1	RDK	-2988.0000	79.0000	9.5262
1	1	RDK	-2988.0000	80.0000	9.4822
1	1	RDK	-2988.0000	81.0000	9.4053
1	1	RDK	-2988.0000	82.0000	9.2990
1	1	RDK	-2988.0000	83.0000	9.1671
1	1	RDK	-2988.0000	84.0000	9.0136
1	1	RDK	-2988.0000	85.0000	8.8431
1	1	RDK	-2988.0000	86.0000	8.6600
1	1	RDK	-2988.0000	87.0000	8.4689
1	1	RDK	-2988.0000	88.0000	8.2739
1	1	RDK	-2988.0000	89.0000	8.0787
1	1	RDK	-2988.0000	90.0000	7.8854
1	1	RDK	-2988.0000	91.0000	7.6935
1	1	RDK	-2988.0000	92.0000	7.4987
1	1	RDK	-2988.0000	93.0000	7.2907
1	1	RDK	-2988.0000	94.0000	7.0519
1	1	RDK	-2988.0000	95.0000	6.7578
1	1	RDK	-2988.0000	96.0000	6.3803
1	1	RDK	-2988.0000	97.0000	5.8951
1	1	RDK	-2988.0000	98.0000	5.2906
1	1	RDK	-2988.0000	99.0000	4.5770
1	1	RDK	-2988.0000	100.0000	3.7894
1	1	RDK	-2984.0000	2.0000	4.2191
1	1	RDK	-2984.0000	3.0000	6.0141
1	1	RDK	-2984.0000	4.0000	8.0795
1	1	RDK	-2984.0000	5.0000	10.2926
1	1	RDK	-2984.0000	6.0000	12.5045
1	1	RDK	-2984.0000	7.0000	14.5643
1	1	RDK	-2984.0000	8.0000	16.3408
1	1	RDK	-2984.0000	9.0000	17.7413
1	1	RDK	-2984.0000	10.0000	18.7253
1	1	RDK	-2984.0000	11.0000	19.3118
1	1	RDK	-2984.0000	12.0000	19.5746
1	1	RDK	-2984.0000	13.0000	19.6262
1	1	RDK	-2984.0000	14.0000	19.5908
1	1	RDK	-2984.0000	15.0000	19.5738
1	1	RDK	-2984.0000	16.0000	19.6369
1	1	RDK	-2984.0000	17.0000	19.7851
1	1	RDK	-2984.0000	18.0000	19.9688
1	1	RDK	-2984.0000	19.0000	20.1002
1	1	RDK	-2984.0000	20.0000	20.0785
1	1	RDK	-2984.0000	21.0000	19.8162
1	1	RDK	-2984.0000	22.0000	19.2603
1	1	RDK	-2984.0000	23.0000	18.4010
1	1	RDK	-2984.0000	24.0000	17.2697
1	1	RDK	-2984.0000	25.0000	15.9252
1	1	RDK	-2984.0000	26.0000	14.4384
1	1	RDK	-2984.0000	27.0000	12.8785
1	1	RDK	-2984.0000	28.0000	11.3051
1	1	RDK	-2984.0000	29.0000	9.7675
1	1	RDK	-2984.0000	30.0000	8.3074
1	1	RDK	-2984.0000	31.0000	6.9623
1	1	RDK	-2984.0000	32.0000	5.7666
1	1	RDK	-2984.0000	33.0000	4.7504
1	1	RDK	-2984.0000	34.0000	3.9357
1	1	RDK	-2984.0000	35.0000	3.3328
1	1	RDK	-2984.0000	36.0000	2.9378
1	1	RDK	-2984.0000	37.0000	2.7322
1	1	RDK	-2984.0000	38.0000	2.6851
1	1	RDK	-2984.0000	39.0000	2.7563
1	1	RDK	-2984.0000	40.0000	2.9013
1	1	RDK	-2984.0000	41.0000	3.0760
1	1	RDK	-2984.0000	42.0000	3.2409
1	1	RDK	-2984.0000	43.0000	3.3639
1	1	RDK	-2984.0000	44.0000	3.4230
1	1	RDK	-2984.0000	45.0000	3.4074
1	1	RDK	-2984.0000	46.0000	3.3175
1	1	RDK	-2984.0000	47.0000	3.1644
1	1	RDK	-2984.0000	48.0000	2.9674
1	1	RDK	-2984.0000	49.0000	2.7518
1	1	RDK	-2984.0000	50.0000	2.5445
1	1	RDK	-2984.0000	51.0000	2.3704
1	1	RDK	-2984.0000	52.0000	2.2492
1	1	RDK	-2984.0000	53.0000	2.1933
1	1	RDK	-2984.0000	54.0000	2.2076
1	1	RDK	-2984.0000	55.0000	2.2905
1	1	RDK	-2984.0000	56.0000	2.4365
1	1	RDK	-2984.0000	57.0000	2.6381
1	1	RDK	-2984.0000	58.0000	2.8882
1	1	RDK	-2984.0000	59.0000	3.1816
1	1	RDK	-2984.0000	60.0000	3.5152
1	1	RDK	-2984.0000	61.0000	3.8873
1	1	RDK	-2984.0000	62.0000	4.2967
1	1	RDK	-2984.0000	63.0000	4.7414
1	1	RDK	-2984.0000	64.0000	5.2170
1	1	RDK	-2984.0000	65.0000	5.7161
1	1	RDK	-2984.0000	66.0000	6.2287
1	1	RDK	-2984.0000	67.0000	6.7420
1	1	RDK	-2984.0000	68.0000	7.2421
1	1	RDK	-2984.0000	69.0000	7.7151
1	1	RDK	-2984.0000	70.0000	8.1484
1	1	RDK	-2984.0000	71.0000	8.5320
1	1	RDK	-2984.0000	72.0000	8.8591
1	1	RDK	-2984.0000	73.0000	9.1262
1	1	RDK	-2984.0000	74.0000	9.3328
1	1	RDK	-2984.0000	75.0000	9.4812
1	1	RDK	-2984.0000	76.0000	9.5752
1	1	RDK	-2984.0000	77.0000	9.6199
1	1	RDK	-2984.0000	78.0000	9.6205
1	1	RDK	-2984.0000	79.0000	9.5826
1	1	RDK	-2984.0000	80.0000	9.5110
1	1	RDK	-2984.0000	81.0000	9.4102
1	1	RDK	-2984.0000	82.0000	9.2844
1	1	RDK	-2984.0000	83.0000	9.1373
1	1	RDK	-2984.0000	84.0000	8.9726
1	1	RDK	-2984.0000	85.0000	8.7939
1	1	RDK	-2984.0000	86.0000	8.6047
1	1	RDK	-2984.0000	87.0000	8.4086
1	1	RDK	-2984.0000	88.0000	8.2089
1	1	RDK	-2984.0000	89.0000	8.0083
1	1	RDK	-2984.0000	90.0000	7.8083
1	1	RDK	-2984.0000	91.0000	7.6084
1	1	RDK	-2984.0000	92.0000	7.4040
1	1	RDK	-2984.0000	93.0000	7.1853
1	1	RDK	-2984.0000	94.0000	6.9357
1	1	RDK	-2984.0000	95.0000	6.6320
1	1	RDK	-2984.0000	96.0000	6.2478
1	1	RDK	-2984.0000	97.0000	5.7604
1	1	RDK	-2984.0000	98.0000	5.1594
1	1	RDK	-2984.0000	99.0000	4.4555
1	1	RDK	-2984.0000	100.0000	3.6830
1	1	RDK	-2980.0000	2.0000	3.9925
1	1	RDK	-2980.0000	3.0000	5.6953
1	1	RDK	-2980.0000	4.0000	7.6569
1	1	RDK	-2980.0000	5.0000	9.7616
1	1	RDK	-2980.0000	6.0000	11.8680
1	1	RDK	-2980.0000	7.0000	13.8307
1	1	RDK	-2980.0000	8.0000	15.5212
1	1	RDK	-2980.0000	9.0000	16.8461
1	1	RDK	-2980.0000	10.0000	17.7621
1	1	RDK	-2980.0000	11.0000	18.2839
1	1	RDK	-2980.0000	12.0000	18.4822
1	1	RDK	-2980.0000	13.0000	18.4673
1	1	RDK	-2980.0000	14.0000	18.3625
1	1	RDK	-2980.0000	15.0000	18.2736
1	1	RDK	-2980.0000	16.0000	18.2632
1	1	RDK	-2980.0000	17.0000	18.3375
1	1	RDK	-2980.0000	18.0000	18.4488
1	1	RDK	-2980.0000	19.0000	18.5124
1	1	RDK	-2980.0000	20.0000	18.4313
1	1	RDK	-2980.0000	21.0000	18.1238
1	1	RDK	-2980.0000	22.0000	17.5427
1	1	RDK	-2980.0000	23.0000	16.6847
1	1	RDK	-2980.0000	24.0000	15.5851
1	1	RDK	-2980.0000	25.0000	14.3049
1	1	RDK	-2980.0000	26.0000	12.9140
1	1	RDK	-2980.0000	27.0000	11.4774
1	1	RDK	-2980.0000	28.0000	10.0488
1	1	RDK	-2980.0000	29.0000	8.6704
1	1	RDK	-2980.0000	30.0000	7.3765
1	1	RDK	-2980.0000	31.0000	6.1973
1	1	RDK	-2980.0000	32.0000	5.1607
1	1	RDK	-2980.0000	33.0000	4.2905
1	1	RDK	-2980.0000	34.0000	3.6034
1	1	RDK	-2980.0000	35.0000	3.1054
1	1	RDK	-2980.0000	36.0000	2.7896
1	1	RDK	-2980.0000	37.0000	2.6365
1	1	RDK	-2980.0000	38.0000	2.6163
1	1	RDK	-2980.0000	39.0000	2.6928
1	1	RDK	-2980.0000	40.0000	2.8277
1	1	RDK	-2980.0000	41.0000	2.9844
1	1	RDK	-2980.0000	42.0000	3.1310
1	1	RDK	-2980.0000	43.0000	3.2420
1	1	RDK	-2980.0000	44.0000	3.2996
1	1	RDK	-2980.0000	45.0000	3.2938
1	1	RDK	-2980.0000	46.0000	3.2228
1	1	RDK	-2980.0000	47.0000	3.0925
1	1	RDK	-2980.0000	48.0000	2.9159
1	1	RDK	-2980.0000	49.0000	2.7117
1	1	RDK	-2980.0000	50.0000	2.5018
1	1	RDK	-2980.0000	51.0000	2.3087
1	1	RDK	-2980.0000	52.0000	2.1525
1	1	RDK	-2980.0000	53.0000	2.0492
1	1	RDK	-2980.0000	54.0000	2.0092
1	1	RDK	-2980.0000	55.0000	2.0374
1	1	RDK	-2980.0000	56.0000	2.1346
1	1	RDK	-2980.0000	57.0000	2.2985
1	1	RDK	-2980.0000	58.0000	2.5257
1	1	RDK	-2980.0000	59.0000	2.8124
1	1	RDK	-2980.0000	60.0000	3.1551
1	1	RDK	-2980.0000	61.0000	3.5505
1	1	RDK	-2980.0000	62.0000	3.9946
1	1	RDK	-2980.0000	63.0000	4.4818
1	1	RDK	-2980.0000	64.0000	5.0044
1	1	RDK	-2980.0000	65.0000	5.5517
1	1	RDK	-2980.0000	66.0000	6.1102
1	1	RDK	-2980.0000	67.0000	6.6646
1	1	RDK	-2980.0000	68.0000	7.1982
1	1	RDK	-2980.0000	69.0000	7.6953
1	1	RDK	-2980.0000	70.0000	8.1418
1	1	RDK	-2980.0000	71.0000	8.5266
1	1	RDK	-2980.0000	72.0000	8.8427
1	1	RDK	-2980.0000	73.0000	9.0871
1	1	RDK	-2980.0000	74.0000	9.2605
1	1	RDK	-2980.0000	75.0000	9.3671
1	1	RDK	-2980.0000	76.0000	9.4132
1	1	RDK	-2980.0000	77.0000	9.4067
1	1	RDK	-2980.0000	78.0000	9.3558
1	1	RDK	-2980.0000	79.0000	9.2687
1	1	RDK	-2980.0000	80.0000	9.1528
1	1	RDK	-2980.0000	81.0000	9.0143
1	1	RDK	-2980.0000	82.0000	8.8587
1	1	RDK	-2980.0000	83.0000	8.6902
1	1	RDK	-2980.0000	84.0000	8.5124
1	1	RDK	-2980.0000	85.0000	8.3283
1	1	RDK	-2980.0000	86.0000	8.1407
1	1	RDK	-2980.0000	87.0000	7.9517
1	1	RDK	-2980.0000	88.0000	7.7635
1	1	RDK	-2980.0000	89.0000	7.5774
1	1	RDK	-2980.0000	90.0000	7.3939
1	1	RDK	-2980.0000	91.0000	7.2113
1	1	RDK	-2980.0000	92.0000	7.0246
1	1	RDK	-2980.0000	93.0000	6.8239
1	1	RDK	-2980.0000	94.0000	6.5927
1	1	RDK	-2980.0000	95.0000	6.3088
1	1	RDK	-2980.0000	96.0000	5.9469
1	1	RDK	-2980.0000	97.0000	5.4854
1	1	RDK	-2980.0000	98.0000	4.9147
1	1	RDK	-2980.0000	99.0000	4.2450
1	1	RDK	-2980.0000	100.0000	3.5094
1	1	RDK	-2976.0000	2.0000	3.7645
1	1	RDK	-2976.0000	3.0000	5.3757
1	1	RDK	-2976.0000	4.0000	7.2347
1	1	RDK	-2976.0000	5.0000	9.2328
1	1	RDK	-2976.0000	6.0000	11.2360
1	1	RDK	-2976.0000	7.0000	13.1045
1	1	RDK	-2976.0000	8.0000	14.7124
1	1	RDK	-2976.0000	9.0000	15.9654
1	1	RDK	-2976.0000	10.0000	16.8171
1	1	RDK	-2976.0000	11.0000	17.2779
1	1	RDK	-2976.0000	12.0000	17.4145
1	1	RDK	-2976.0000	13.0000	17.3345
1	1	RDK	-2976.0000	14.0000	17.1602
1	1	RDK	-2976.0000	15.0000	16.9972
1	1	RDK	-2976.0000	16.0000	16.9093
1	1	RDK	-2976.0000	17.0000	16.9046
1	1	RDK	-2976.0000	18.0000	16.9383
1	1	RDK	-2976.0000	19.0000	16.9295
1	1	RDK	-2976.0000	20.0000	16.7865
1	1	RDK	-2976.0000	21.0000	16.4333
1	1	RDK	-2976.0000	22.0000	15.8292
1	1	RDK	-2976.0000	23.0000	14.9759
1	1	RDK	-2976.0000	24.0000	13.9128
1	1	RDK	-2976.0000	25.0000	12.7022
1	1	RDK	-2976.0000	26.0000	11.4121
1	1	RDK	-2976.0000	27.0000	10.1034
1	1	RDK	-2976.0000	28.0000	8.8232
1	1	RDK	-2976.0000	29.0000	7.6060
1	1	RDK	-2976.0000	30.0000	6.4781
1	1	RDK	-2976.0000	31.0000	5.4620
1	1	RDK	-2976.0000	32.0000	4.5785
1	1	RDK	-2976.0000	33.0000	3.8457
1	1	RDK	-2976.0000	34.0000	3.2754
1	1	RDK	-2976.0000	35.0000	2.8701
1	1	RDK	-2976.0000	36.0000	2.6213
1	1	RDK	-2976.0000	37.0000	2.5092
1	1	RDK	-2976.0000	38.0000	2.5061
1	1	RDK	-2976.0000	39.0000	2.5795
1	1	RDK	-2976.0000	40.0000	2.6968
1	1	RDK	-2976.0000	41.0000	2.8282
1	1	RDK	-2976.0000	42.0000	2.9488
1	1	RDK	-2976.0000	43.0000	3.0399
1	1	RDK	-2976.0000	44.0000	3.0880
1	1	RDK	-2976.0000	45.0000	3.0854
1	1	RDK	-2976.0000	46.0000	3.0290
1	1	RDK	-2976.0000	47.0000	2.9211
1	1	RDK	-2976.0000	48.0000	2.7692
1	1	RDK	-2976.0000	49.0000	2.5855
1	1	RDK	-2976.0000	50.0000	2.3862
1	1	RDK	-2976.0000	51.0000	2.1900
1	1	RDK	-2976.0000	52.0000	2.0156
1	1	RDK	-2976.0000	53.0000	1.8801
1	1	RDK	-2976.0000	54.0000	1.7972
1	1	RDK	-2976.0000	55.0000	1.7768
1	1	RDK	-2976.0000	56.0000	1.8249
1	1	RDK	-2976.0000	57.0000	1.9442
1	1	RDK	-2976.0000	58.0000	2.1348
1	1	RDK	-2976.0000	59.0000	2.3950
1	1	RDK	-2976.0000	60.0000	2.7217
1	1	RDK	-2976.0000	61.0000	3.1106
1	1	RDK	-2976.0000	62.0000	3.5555
1	1	RDK	-2976.0000	63.0000	4.0481
1	1	RDK	-2976.0000	64.0000	4.5779
1	1	RDK	-2976.0000	65.0000	5.1316
1	1	RDK	-2976.0000	66.0000	5.6937
1	1	RDK	-2976.0000	67.0000	6.2471
1	1	RDK	-2976.0000	68.0000	6.7743
1	1	RDK	-2976.0000	69.0000	7.2588
1	1	RDK	-2976.0000	70.0000	7.6863
1	1	RDK	-2976.0000	71.0000	8.0458
1	1	RDK	-2976.0000	72.0000	8.3307
1	1	RDK	-2976.0000	73.0000	8.5387
1	1	RDK	-2976.0000	74.0000	8.6715
1	1	RDK	-2976.0000	75.0000	8.7345
1	1	RDK	-2976.0000	76.0000	8.7360
1	1	RDK	-2976.0000	77.0000	8.6856
1	1	RDK	-2976.0000	78.0000	8.5937
1	1	RDK	-2976.0000	79.0000	8.4704
1	1	RDK	-2976.0000	80.0000	8.3248
1	1	RDK	-2976.0000	81.0000	8.1649
1	1	RDK	-2976.0000	82.0000	7.9968
1	1	RDK	-2976.0000	83.0000	7.8256
1	1	RDK	-2976.0000	84.0000	7.6548
1	1	RDK	-2976.0000	85.0000	7.4870
1	1	RDK	-2976.0000	86.0000	7.3239
1	1	RDK	-2976.0000	87.0000	7.1665
1	1	RDK	-2976.0000	88.0000	7.0157
1	1	RDK	-2976.0000	89.0000	6.8714
1	1	RDK	-2976.0000	90.0000	6.7325
1	1	RDK	-2976.0000	91.0000	6.5961
1	1	RDK	-2976.0000	92.0000	6.4564
1	1	RDK	-2976.0000	93.0000	6.3025
1	1	RDK	-2976.0000	94.0000	6.1180
1	1	RDK	-2976.0000	95.0000	5.8807
1	1	RDK	-2976.0000	96.0000	5.5659
1	1	RDK	-2976.0000	97.0000	5.1523
1	1	RDK	-2976.0000	98.0000	4.6304
1	1	RDK	-2976.0000	99.0000	4.0098
1	1	RDK	-2976.0000	100.0000	3.3219
1	1	RDK	-2972.0000	2.0000	3.5353
1	1	RDK	-2972.0000	3.0000	5.0557
1	1	RDK	-2972.0000	4.0000	6.8134
1	1	RDK	-2972.0000	5.0000	8.7069
1	1	RDK	-2972.0000	6.0000	10.6095
1	1	RDK	-2972.0000	7.0000	12.3871
1	1	RDK	-2972.0000	8.0000	13.9159
1	1	RDK	-2972.0000	9.0000	15.1010
1	1	RDK	-2972.0000	10.0000	15.8924
1	1	RDK	-2972.0000	11.0000	16.2962
1	1	RDK	-2972.0000	12.0000	16.3747
1	1	RDK	-2972.0000	13.0000	16.2324
1	1	RDK	-2972.0000	14.0000	15.9897
1	1	RDK	-2972.0000	15.0000	15.7523
1	1	RDK	-2972.0000	16.0000	15.5848
1	1	RDK	-2972.0000	17.0000	15.4981
1	1	RDK	-2972.0000	18.0000	15.4512
1	1	RDK	-2972.0000	19.0000	15.3678
1	1	RDK	-2972.0000	20.0000	15.1622
1	1	RDK	-2972.0000	21.0000	14.7644
1	1	RDK	-2972.0000	22.0000	14.1397
1	1	RDK	-2972.0000	23.0000	13.2949
1	1	RDK	-2972.0000	24.0000	12.2724
1	1	RDK	-2972.0000	25.0000	11.1353
1	1	RDK	-2972.0000	26.0000	9.9495
1	1	RDK	-2972.0000	27.0000	8.7714
1	1	RDK	-2972.0000	28.0000	7.6414
1	1	RDK	-2972.0000	29.0000	6.5862
1	1	RDK	-2972.0000	30.0000	5.6234
1	1	RDK	-2972.0000	31.0000	4.7675
1	1	RDK	-2972.0000	32.0000	4.0322
1	1	RDK	-2972.0000	33.0000	3.4295
1	1	RDK	-2972.0000	34.0000	2.9672
1	1	RDK	-2972.0000	35.0000	2.6454
1	1	RDK	-2972.0000	36.0000	2.4548
1	1	RDK	-2972.0000	37.0000	2.3764
1	1	RDK	-2972.0000	38.0000	2.3848
1	1	RDK	-2972.0000	39.0000	2.4511
1	1	RDK	-2972.0000	40.0000	2.5474
1	1	RDK	-2972.0000	41.0000	2.6498
1	1	RDK	-2972.0000	42.0000	2.7396
1	1	RDK	-2972.0000	43.0000	2.8040
1	1	RDK	-2972.0000	44.0000	2.8344
1	1	RDK	-2972.0000	45.0000	2.8256
1	1	RDK	-2972.0000	46.0000	2.7752
1	1	RDK	-2972.0000	47.0000	2.6832
1	1	RDK	-2972.0000	48.0000	2.5528
1	1	RDK	-2972.0000	49.0000	2.3911
1	1	RDK	-2972.0000	50.0000	2.2087
1	1	RDK	-2972.0000	51.0000	2.0197
1	1	RDK	-2972.0000	52.0000	1.8401
1	1	RDK	-2972.0000	53.0000	1.6863
1	1	RDK	-2972.0000	54.0000	1.5735
1	1	RDK	-2972.0000	55.0000	1.5144
1	1	RDK	-2972.0000	56.0000	1.5188
1	1	RDK	-2972.0000	57.0000	1.5929
1	1	RDK	-2972.0000	58.0000	1.7398
1	1	RDK	-2972.0000	59.0000	1.9594
1	1	RDK	-2972.0000	60.0000	2.2488
1	1	RDK	-2972.0000	61.0000	2.6028
1	1	RDK	-2972.0000	62.0000	3.0133
1	1	RDK	-2972.0000	63.0000	3.4703
1	1	RDK	-2972.0000	64.0000	3.9612
1	1	RDK	-2972.0000	65.0000	4.4718
1	1	RDK	-2972.0000	66.0000	4.9864
1	1	RDK	-2972.0000	67.0000	5.4885
1	1	RDK	-2972.0000	68.0000	5.9620
1	1	RDK	-2972.0000	69.0000	6.3922
1	1	RDK	-2972.0000	70.0000	6.7669
1	1	RDK	-2972.0000	71.0000	7.0768
1	1	RDK	-2972.0000	72.0000	7.3166
1	1	RDK	-2972.0000	73.0000	7.4851
1	1	RDK	-2972.0000	74.0000	7.5847
1	1	RDK	-2972.0000	75.0000	7.6211
1	1	RDK	-2972.0000	76.0000	7.6027
1	1	RDK	-2972.0000	77.0000	7.5394
1	1	RDK	-2972.0000	78.0000	7.4416
1	1	RDK	-2972.0000	79.0000	7.3196
1	1	RDK	-2972.0000	80.0000	7.1830
1	1	RDK	-2972.0000	81.0000	7.0398
1	1	RDK	-2972.0000	82.0000	6.8965
1	1	RDK	-2972.0000	83.0000	6.7578
1	1	RDK	-2972.0000	84.0000	6.6272
1	1	RDK	-2972.0000	85.0000	6.5067
1	1	RDK	-2972.0000	86.0000	6.3972
1	1	RDK	-2972.0000	87.0000	6.2989
1	1	RDK	-2972.0000	88.0000	6.2113
1	1	RDK	-2972.0000	89.0000	6.1329
1	1	RDK	-2972.0000	90.0000	6.0616
1	1	RDK	-2972.0000	91.0000	5.9932
1	1	RDK	-2972.0000	92.0000	5.9205
1	1	RDK	-2972.0000	93.0000	5.8320
1	1	RDK	-2972.0000	94.0000	5.7103
1	1	RDK	-2972.0000	95.0000	5.5327
1	1	RDK	-2972.0000	96.0000	5.2739
1	1	RDK	-2972.0000	97.0000	4.9124
1	1	RDK	-2972.0000	98.0000	4.4381
1	1	RDK	-2972.0000	99.0000	3.8603
1	1	RDK	-2972.0000	100.0000	3.2097
1	1	RDK	-2968.0000	2.0000	3.3055
1	1	RDK	-2968.0000	3.0000	4.7359
1	1	RDK	-2968.0000	4.0000	6.3938
1	1	RDK	-2968.0000	5.0000	8.1848
1	1	RDK	-2968.0000	6.0000	9.9895
1	1	RDK	-2968.0000	7.0000	11.6793
1	1	RDK	-2968.0000	8.0000	13.1328
1	1	RDK	-2968.0000	9.0000	14.2542
1	1	RDK	-2968.0000	10.0000	14.9899
1	1	RDK	-2968.0000	11.0000	15.3414
1	1	RDK	-2968.0000	12.0000	15.3662
1	1	RDK	-2968.0000	13.0000	15.1651
1	1	RDK	-2968.0000	14.0000	14.8566
1	1	RDK	-2968.0000	15.0000	14.5458
1	1	RDK	-2968.0000	16.0000	14.2988
1	1	RDK	-2968.0000	17.0000	14.1293
1	1	RDK	-2968.0000	18.0000	14.0008
1	1	RDK	-2968.0000	19.0000	13.8428
1	1	RDK	-2968.0000	20.0000	13.5754
1	1	RDK	-2968.0000	21.0000	13.1351
1	1	RDK	-2968.0000	22.0000	12.4928
1	1	RDK	-2968.0000	23.0000	11.6596
1	1	RDK	-2968.0000	24.0000	10.6805
1	1	RDK	-2968.0000	25.0000	9.6189
1	1	RDK	-2968.0000	26.0000	8.5387
1	1	RDK	-2968.0000	27.0000	7.4917
1	1	RDK	-2968.0000	28.0000	6.5123
1	1	RDK	-2968.0000	29.0000	5.6189
1	1	RDK	-2968.0000	30.0000	4.8207
1	1	RDK	-2968.0000	31.0000	4.1238
1	1	RDK	-2968.0000	32.0000	3.5342
1	1	RDK	-2968.0000	33.0000	3.0582
1	1	RDK	-2968.0000	34.0000	2.6998
1	1	RDK	-2968.0000	35.0000	2.4572
1	1	RDK	-2968.0000	36.0000	2.3210
1	1	RDK	-2968.0000	37.0000	2.2739
1	1	RDK	-2968.0000	38.0000	2.2926
1	1	RDK	-2968.0000	39.0000	2.3514
1	1	RDK	-2968.0000	40.0000	2.4263
1	1	RDK	-2968.0000	41.0000	2.4980
1	1	RDK	-2968.0000	42.0000	2.5529
1	1	RDK	-2968.0000	43.0000	2.5831
1	1	RDK	-2968.0000	44.0000	2.5849
1	1	RDK	-2968.0000	45.0000	2.5564
1	1	RDK	-2968.0000	46.0000	2.4969
1	1	RDK	-2968.0000	47.0000	2.4061
1	1	RDK	-2968.0000	48.0000	2.2851
1	1	RDK	-2968.0000	49.0000	2.1373
1	1	RDK	-2968.0000	50.0000	1.9691
1	1	RDK	-2968.0000	51.0000	1.7906
1	1	RDK	-2968.0000	52.0000	1.6146
1	1	RDK	-2968.0000	53.0000	1.4560
1	1	RDK	-2968.0000	54.0000	1.3297
1	1	RDK	-2968.0000	55.0000	1.2496
1	1	RDK	-2968.0000	56.0000	1.2271
1	1	RDK	-2968.0000	57.0000	1.2702
1	1	RDK	-2968.0000	58.0000	1.3831
1	1	RDK	-2968.0000	59.0000	1.5659
1	1	RDK	-2968.0000	60.0000	1.8152
1	1	RDK	-2968.0000	61.0000	2.1240
1	1	RDK	-2968.0000	62.0000	2.4825
1	1	RDK	-2968.0000	63.0000	2.8789
1	1	RDK	-2968.0000	64.0000	3.3000
1	1	RDK	-2968.0000	65.0000	3.7318
1	1	RDK	-2968.0000	66.0000	4.1604
1	1	RDK	-2968.0000	67.0000	4.5725
1	1	RDK	-2968.0000	68.0000	4.9561
1	1	RDK	-2968.0000	69.0000	5.3008
1	1	RDK	-2968.0000	70.0000	5.5987
1	1	RDK	-2968.0000	71.0000	5.8442
1	1	RDK	-2968.0000	72.0000	6.0347
1	1	RDK	-2968.0000	73.0000	6.1704
1	1	RDK	-2968.0000	74.0000	6.2540
1	1	RDK	-2968.0000	75.0000	6.2906
1	1	RDK	-2968.0000	76.0000	6.2872
1	1	RDK	-2968.0000	77.0000	6.2518
1	1	RDK	-2968.0000	78.0000	6.1928
1	1	RDK	-2968.0000	79.0000	6.1189
1	1	RDK	-2968.0000	80.0000	6.0376
1	1	RDK	-2968.0000	81.0000	5.9557
1	1	RDK	-2968.0000	82.0000	5.8785
1	1	RDK	-2968.0000	83.0000	5.8101
1	1	RDK	-2968.0000	84.0000	5.7529
1	1	RDK	-2968.0000	85.0000	5.7084
1	1	RDK	-2968.0000	86.0000	5.6767
1	1	RDK	-2968.0000	87.0000	5.6574
1	1	RDK	-2968.0000	88.0000	5.6490
1	1	RDK	-2968.0000	89.0000	5.6495
1	1	RDK	-2968.0000	90.0000	5.6556
1	1	RDK	-2968.0000	91.0000	5.6622
1	1	RDK	-2968.0000	92.0000	5.6612
1	1	RDK	-2968.0000	93.0000	5.6398
1	1	RDK	-2968.0000	94.0000	5.5794
1	1	RDK	-2968.0000	95.0000	5.4560
1	1	RDK	-2968.0000	96.0000	5.2428
1	1	RDK	-2968.0000	97.0000	4.9168
1	1	RDK	-2968.0000	98.0000	4.4674
1	1	RDK	-2968.0000	99.0000	3.9039
1	1	RDK	-2968.0000	100.0000	3.2583
1	1	RDK	-2964.0000	2.0000	3.0752
1	1	RDK	-2964.0000	3.0000	4.4167
1	1	RDK	-2964.0000	4.0000	5.9763
1	1	RDK	-2964.0000	5.0000	7.6670
1	1	RDK	-2964.0000	6.0000	9.3767
1	1	RDK	-2964.0000	7.0000	10.9821
1	1	RDK	-2964.0000	8.0000	12.3642
1	1	RDK	-2964.0000	9.0000	13.4263
1	1	RDK	-2964.0000	10.0000	14.1112
1	1	RDK	-2964.0000	11.0000	14.4154
1	1	RDK	-2964.0000	12.0000	14.3915
1	1	RDK	-2964.0000	13.0000	14.1363
1	1	RDK	-2964.0000	14.0000	13.7657
1	1	RDK	-2964.0000	15.0000	13.3843
1	1	RDK	-2964.0000	16.0000	13.0596
1	1	RDK	-2964.0000	17.0000	12.8088
1	1	RDK	-2964.0000	18.0000	12.6001
1	1	RDK	-2964.0000	19.0000	12.3690
1	1	RDK	-2964.0000	20.0000	12.0422
1	1	RDK	-2964.0000	21.0000	11.5623
1	1	RDK	-2964.0000	22.0000	10.9050
1	1	RDK	-2964.0000	23.0000	10.0856
1	1	RDK	-2964.0000	24.0000	9.1509
1	1	RDK	-2964.0000	25.0000	8.1645
1	1	RDK	-2964.0000	26.0000	7.1885
1	1	RDK	-2964.0000	27.0000	6.2710
1	1	RDK	-2964.0000	28.0000	5.4403
1	1	RDK	-2964.0000	29.0000	4.7078
1	1	RDK	-2964.0000	30.0000	4.0743
1	1	RDK	-2964.0000	31.0000	3.5371
1	1	RDK	-2964.0000	32.0000	3.0946
1	1	RDK	-2964.0000	33.0000	2.7468
1	1	RDK	-2964.0000	34.0000	2.4937
1	1	RDK	-2964.0000	35.0000	2.3318
1	1	RDK	-2964.0000	36.0000	2.2520
1	1	RDK	-2964.0000	37.0000	2.2384
1	1	RDK	-2964.0000	38.0000	2.2698
1	1	RDK	-2964.0000	39.0000	2.3233
1	1	RDK	-2964.0000	40.0000	2.3777
1	1	RDK	-2964.0000	41.0000	2.4169
1	1	RDK	-2964.0000	42.0000	2.4315
1	1	RDK	-2964.0000	43.0000	2.4177
1	1	RDK	-2964.0000	44.0000	2.3760
1	1	RDK	-2964.0000	45.0000	2.3087
1	1	RDK	-2964.0000	46.0000	2.2181
1	1	RDK	-2964.0000	47.0000	2.1055
1	1	RDK	-2964.0000	48.0000	1.9723
1	1	RDK	-2964.0000	49.0000	1.8204
1	1	RDK	-2964.0000	50.0000	1.6544
1	1	RDK	-2964.0000	51.0000	1.4817
1	1	RDK	-2964.0000	52.0000	1.3127
1	1	RDK	-2964.0000	53.0000	1.1606
1	1	RDK	-2964.0000	54.0000	1.0390
1	1	RDK	-2964.0000	55.0000	0.9613
1	1	RDK	-2964.0000	56.0000	0.9384
1	1	RDK	-2964.0000	57.0000	0.9779
1	1	RDK	-2964.0000	58.0000	1.0830
1	1	RDK	-2964.0000	59.0000	1.2522
1	1	RDK	-2964.0000	60.0000	1.4794
1	1	RDK	-2964.0000	61.0000	1.7553
1	1	RDK	-2964.0000	62.0000	2.0676
1	1	RDK	-2964.0000	63.0000	2.4028
1	1	RDK	-2964.0000	64.0000	2.7473
1	1	RDK	-2964.0000	65.0000	3.0888
1	1	RDK	-2964.0000	66.0000	3.4164
1	1	RDK	-2964.0000	67.0000	3.7217
1	1	RDK	-2964.0000	68.0000	3.9987
1	1	RDK	-2964.0000	69.0000	4.2436
1	1	RDK	-2964.0000	70.0000	4.4543
1	1	RDK	-2964.0000	71.0000	4.6307
1	1	RDK	-2964.0000	72.0000	4.7738
1	1	RDK	-2964.0000	73.0000	4.8858
1	1	RDK	-2964.0000	74.0000	4.9699
1	1	RDK	-2964.0000	75.0000	5.0298
1	1	RDK	-2964.0000	76.0000	5.0702
1	1	RDK	-2964.0000	77.0000	5.0959
1	1	RDK	-2964.0000	78.0000	5.1118
1	1	RDK	-2964.0000	79.0000	5.1228
1	1	RDK	-2964.0000	80.0000	5.1332
1	1	RDK	-2964.0000	81.0000	5.1470
1	1	RDK	-2964.0000	82.0000	5.1673
1	1	RDK	-2964.0000	83.0000	5.1960
1	1	RDK	-2964.0000	84.0000	5.2346
1	1	RDK	-2964.0000	85.0000	5.2834
1	1	RDK	-2964.0000	86.0000	5.3421
1	1	RDK	-2964.0000	87.0000	5.4095
1	1	RDK	-2964.0000	88.0000	5.4840
1	1	RDK	-2964.0000	89.0000	5.5629
1	1	RDK	-2964.0000	90.0000	5.6428
1	1	RDK	-2964.0000	91.0000	5.7180
1	1	RDK	-2964.0000	92.0000	5.7797
1	1	RDK	-2964.0000	93.0000	5.8139
1	1	RDK	-2964.0000	94.0000	5.8006
1	1	RDK	-2964.0000	95.0000	5.7136
1	1	RDK	-2964.0000	96.0000	5.5239
1	1	RDK	-2964.0000	97.0000	5.2066
1	1	RDK	-2964.0000	98.0000	4.7501
1	1	RDK	-2964.0000	99.0000	4.1646
1	1	RDK	-2964.0000	100.0000	3.4850
1	1	RDK	-2960.0000	2.0000	2.8450
1	1	RDK	-2960.0000	3.0000	4.0985
1	1	RDK	-2960.0000	4.0000	5.5616
1	1	RDK	-2960.0000	5.0000	7.1543
1	1	RDK	-2960.0000	6.0000	8.7718
1	1	RDK	-2960.0000	7.0000	10.2963
1	1	RDK	-2960.0000	8.0000	11.6112
1	1	RDK	-2960.0000	9.0000	12.6185
1	1	RDK	-2960.0000	10.0000	13.2576
1	1	RDK	-2960.0000	11.0000	13.5200
1	1	RDK	-2960.0000	12.0000	13.4529
1	1	RDK	-2960.0000	13.0000	13.1490
1	1	RDK	-2960.0000	14.0000	12.7213
1	1	RDK	-2960.0000	15.0000	12.2737
1	1	RDK	-2960.0000	16.0000	11.8751
1	1	RDK	-2960.0000	17.0000	11.5461
1	1	RDK	-2960.0000	18.0000	11.2604
1	1	RDK	-2960.0000	19.0000	10.9597
1	1	RDK	-2960.0000	20.0000	10.5771
1	1	RDK	-2960.0000	21.0000	10.0607
1	1	RDK	-2960.0000	22.0000	9.3911
1	1	RDK	-2960.0000	23.0000	8.5864
1	1	RDK	-2960.0000	24.0000	7.6953
1	1	RDK	-2960.0000	25.0000	6.7813
1	1	RDK	-2960.0000	26.0000	5.9053
1	1	RDK	-2960.0000	27.0000	5.1125
1	1	RDK	-2960.0000	28.0000	4.4268
1	1	RDK	-2960.0000	29.0000	3.8530
1	1	RDK	-2960.0000	30.0000	3.3844
1	1	RDK	-2960.0000	31.0000	3.0096
1	1	RDK	-2960.0000	32.0000	2.7188
1	1	RDK	-2960.0000	33.0000	2.5052
1	1	RDK	-2960.0000	34.0000	2.3642
1	1	RDK	-2960.0000	35.0000	2.2901
1	1	RDK	-2960.0000	36.0000	2.2734
1	1	RDK	-2960.0000	37.0000	2.2993
1	1	RDK	-2960.0000	38.0000	2.3486
1	1	RDK	-2960.0000	39.0000	2.4000
1	1	RDK	-2960.0000	40.0000	2.4346
1	1	RDK	-2960.0000	41.0000	2.4386
1	1	RDK	-2960.0000	42.0000	2.4052
1	1	RDK	-2960.0000	43.0000	2.3343
1	1	RDK	-2960.0000	44.0000	2.2306
1	1	RDK	-2960.0000	45.0000	2.1007
1	1	RDK	-2960.0000	46.0000	1.9510
1	1	RDK	-2960.0000	47.0000	1.7866
1	1	RDK	-2960.0000	48.0000	1.6113
1	1	RDK	-2960.0000	49.0000	1.4288
1	1	RDK	-2960.0000	50.0000	1.2439
1	1	RDK	-2960.0000	51.0000	1.0633
1	1	RDK	-2960.0000	52.0000	0.8967
1	1	RDK	-2960.0000	53.0000	0.7554
1	1	RDK	-2960.0000	54.0000	0.6516
1	1	RDK	-2960.0000	55.0000	0.5967
1	1	RDK	-2960.0000	56.0000	0.5994
1	1	RDK	-2960.0000	57.0000	0.6647
1	1	RDK	-2960.0000	58.0000	0.7925
1	1	RDK	-2960.0000	59.0000	0.9777
1	1	RDK	-2960.0000	60.0000	1.2106
1	1	RDK	-2960.0000	61.0000	1.4780
1	1	RDK	-2960.0000	62.0000	1.7645
1	1	RDK	-2960.0000	63.0000	2.0550
1	1	RDK	-2960.0000	64.0000	2.3356
1	1	RDK	-2960.0000	65.0000	2.5956
1	1	RDK	-2960.0000	66.0000	2.8280
1	1	RDK	-2960.0000	67.0000	3.0300
1	1	RDK	-2960.0000	68.0000	3.2021
1	1	RDK	-2960.0000	69.0000	3.3475
1	1	RDK	-2960.0000	70.0000	3.4713
1	1	RDK	-2960.0000	71.0000	3.5792
1	1	RDK	-2960.0000	72.0000	3.6765
1	1	RDK	-2960.0000	73.0000	3.7682
1	1	RDK	-2960.0000	74.0000	3.8582
1	1	RDK	-2960.0000	75.0000	3.9492
1	1	RDK	-2960.0000	76.0000	4.0434
1	1	RDK	-2960.0000	77.0000	4.1421
1	1	RDK	-2960.0000	78.0000	4.2462
1	1	RDK	-2960.0000	79.0000	4.3563
1	1	RDK	-2960.0000	80.0000	4.4727
1	1	RDK	-2960.0000	81.0000	4.5955
1	1	RDK	-2960.0000	82.0000	4.7249
1	1	RDK	-2960.0000	83.0000	4.8604
1	1	RDK	-2960.0000	84.0000	5.0017
1	1	RDK	-2960.0000	85.0000	5.1477
1	1	RDK	-2960.0000	86.0000	5.2973
1	1	RDK	-2960.0000	87.0000	5.4490
1	1	RDK	-2960.0000	88.0000	5.6009
1	1	RDK	-2960.0000	89.0000	5.7504
1	1	RDK	-2960.0000	90.0000	5.8938
1	1	RDK	-2960.0000	91.0000	6.0255
1	1	RDK	-2960.0000	92.0000	6.1363
1	1	RDK	-2960.0000	93.0000	6.2115
1	1	RDK	-2960.0000	94.0000	6.2294
1	1	RDK	-2960.0000	95.0000	6.1618
1	1	RDK	-2960.0000	96.0000	5.9774
1	1	RDK	-2960.0000	97.0000	5.6493
1	1	RDK	-2960.0000	98.0000	5.1649
1	1	RDK	-2960.0000	99.0000	4.5357
1	1	RDK	-2960.0000	100.0000	3.8005
1	1	RDK	-2956.0000	2.0000	2.6151
1	1	RDK	-2956.0000	3.0000	3.7818
1	1	RDK	-2956.0000	4.0000	5.1500
1	1	RDK	-2956.0000	5.0000	6.6471
1	1	RDK	-2956.0000	6.0000	8.1755
1	1	RDK	-2956.0000	7.0000	9.6226
1	1	RDK	-2956.0000	8.0000	10.8743
1	1	RDK	-2956.0000	9.0000	11.8316
1	1	RDK	-2956.0000	10.0000	12.4302
1	1	RDK	-2956.0000	11.0000	12.6564
1	1	RDK	-2956.0000	12.0000	12.5524
1	1	RDK	-2956.0000	13.0000	12.2060
1	1	RDK	-2956.0000	14.0000	11.7272
1	1	RDK	-2956.0000	15.0000	11.2190
1	1	RDK	-2956.0000	16.0000	10.7518
1	1	RDK	-2956.0000	17.0000	10.3498
1	1	RDK	-2956.0000	18.0000	9.9920
1	1	RDK	-2956.0000	19.0000	9.6266
1	1	RDK	-2956.0000	20.0000	9.1926
1	1	RDK	-2956.0000	21.0000	8.6435
1	1	RDK	-2956.0000	22.0000	7.9636
1	1	RDK	-2956.0000	23.0000	7.1736
1	1	RDK	-2956.0000	24.0000	6.3233
1	1	RDK	-2956.0000	25.0000	5.4766
1	1	RDK	-2956.0000	26.0000	4.6938
1	1	RDK	-2956.0000	27.0000	4.0185
1	1	RDK	-2956.0000	28.0000	3.4713
1	1	RDK	-2956.0000	29.0000	3.0525
1	1	RDK	-2956.0000	30.0000	2.7482
1	1	RDK	-2956.0000	31.0000	2.5390
1	1	RDK	-2956.0000	32.0000	2.4065
1	1	RDK	-2956.0000	33.0000	2.3364
1	1	RDK	-2956.0000	34.0000	2.3180
1	1	RDK	-2956.0000	35.0000	2.3426
1	1	RDK	-2956.0000	36.0000	2.3992
1	1	RDK	-2956.0000	37.0000	2.4734
1	1	RDK	-2956.0000	38.0000	2.5470
1	1	RDK	-2956.0000	39.0000	2.6001
1	1	RDK	-2956.0000	40.0000	2.6150
1	1	RDK	-2956.0000	41.0000	2.5795
1	1	RDK	-2956.0000	42.0000	2.4890
1	1	RDK	-2956.0000	43.0000	2.3462
1	1	RDK	-2956.0000	44.0000	2.1598
1	1	RDK	-2956.0000	45.0000	1.9410
1	1	RDK	-2956.0000	46.0000	1.7015
1	1	RDK	-2956.0000	47.0000	1.4517
1	1	RDK	-2956.0000	48.0000	1.2002
1	1	RDK	-2956.0000	49.0000	0.9544
1	1	RDK	-2956.0000	50.0000	0.7217
1	1	RDK	-2956.0000	51.0000	0.5107
1	1	RDK	-2956.0000	52.0000	0.3309
1	1	RDK	-2956.0000	53.0000	0.1928
1	1	RDK	-2956.0000	54.0000	0.1067
1	1	RDK	-2956.0000	55.0000	0.0810
1	1	RDK	-2956.0000	56.0000	0.1211
1	1	RDK	-2956.0000	57.0000	0.2275
1	1	RDK	-2956.0000	58.0000	0.3958
1	1	RDK	-2956.0000	59.0000	0.6160
1	1	RDK	-2956.0000	60.0000	0.8739
1	1	RDK	-2956.0000	61.0000	1.1520
1	1	RDK	-2956.0000	62.0000	1.4319
1	1	RDK	-2956.0000	63.0000	1.6965
1	1	RDK	-2956.0000	64.0000	1.9318
1	1	RDK	-2956.0000	65.0000	2.1286
1	1	RDK	-2956.0000	66.0000	2.2834
1	1	RDK	-2956.0000	67.0000	2.3979
1	1	RDK	-2956.0000	68.0000	2.4787
1	1	RDK	-2956.0000	69.0000	2.5354
1	1	RDK	-2956.0000	70.0000	2.5793
1	1	RDK	-2956.0000	71.0000	2.6216
1	1	RDK	-2956.0000	72.0000	2.6724
1	1	RDK	-2956.0000	73.0000	2.7393
1	1	RDK	-2956.0000	74.0000	2.8276
1	1	RDK	-2956.0000	75.0000	2.9400
1	1	RDK	-2956.0000	76.0000	3.0770
1	1	RDK	-2956.0000	77.0000	3.2371
1	1	RDK	-2956.0000	78.0000	3.4179
1	1	RDK	-2956.0000	79.0000	3.6162
1	1	RDK	-2956.0000	80.0000	3.8287
1	1	RDK	-2956.0000	81.0000	4.0517
1	1	RDK	-2956.0000	82.0000	4.2823
1	1	RDK	-2956.0000	83.0000	4.5174
1	1	RDK	-2956.0000	84.0000	4.7544
1	1	RDK	-2956.0000	85.0000	4.9909
1	1	RDK	-2956.0000	86.0000	5.2246
1	1	RDK	-2956.0000	87.0000	5.4534
1	1	RDK	-2956.0000	88.0000	5.6749
1	1	RDK	-2956.0000	89.0000	5.8865
1	1	RDK	-2956.0000	90.0000	6.0848
1	1	RDK	-2956.0000	91.0000	6.2641
1	1	RDK	-2956.0000	92.0000	6.4151
1	1	RDK	-2956.0000	93.0000	6.5228
1	1	RDK	-2956.0000	94.0000	6.5648
1	1	RDK	-2956.0000	95.0000	6.5115
1	1	RDK	-2956.0000	96.0000	6.3301
1	1	RDK	-2956.0000	97.0000	5.9922
1	1	RDK	-2956.0000	98.0000	5.4852
1	1	RDK	-2956.0000	99.0000	4.8214
1	1	RDK	-2956.0000	100.0000	4.0428
1	1	RDK	-2952.0000	2.0000	2.3857
1	1	RDK	-2952.0000	3.0000	3.4670
1	1	RDK	-2952.0000	4.0000	4.7422
1	1	RDK	-2952.0000	5.0000	6.1461
1	1	RDK	-2952.0000	6.0000	7.5884
1	1	RDK	-2952.0000	7.0000	8.9617
1	1	RDK	-2952.0000	8.0000	10.1543
1	1	RDK	-2952.0000	9.0000	11.0662
1	1	RDK	-2952.0000	10.0000	11.6296
1	1	RDK	-2952.0000	11.0000	11.8257
1	1	RDK	-2952.0000	12.0000	11.6912
1	1	RDK	-2952.0000	13.0000	11.3091
1	1	RDK	-2952.0000	14.0000	10.7863
1	1	RDK	-2952.0000	15.0000	10.2245
1	1	RDK	-2952.0000	16.0000	9.6954
1	1	RDK	-2952.0000	17.0000	9.2270
1	1	RDK	-2952.0000	18.0000	8.8037
1	1	RDK	-2952.0000	19.0000	8.3795
1	1	RDK	-2952.0000	20.0000	7.8995
1	1	RDK	-2952.0000	21.0000	7.3216
1	1	RDK	-2952.0000	22.0000	6.6334
1	1	RDK	-2952.0000	23.0000	5.8571
1	1	RDK	-2952.0000	24.0000	5.0437
1	1	RDK	-2952.0000	25.0000	4.2573
1	1	RDK	-2952.0000	26.0000	3.5586
1	1	RDK	-2952.0000	27.0000	2.9909
1	1	RDK	-2952.0000	28.0000	2.5736
1	1	RDK	-2952.0000	29.0000	2.3035
1	1	RDK	-2952.0000	30.0000	2.1614
1	1	RDK	-2952.0000	31.0000	2.1202
1	1	RDK	-2952.0000	32.0000	2.1527
1	1	RDK	-2952.0000	33.0000	2.2359
1	1	RDK	-2952.0000	34.0000	2.3524
1	1	RDK	-2952.0000	35.0000	2.4881
1	1	RDK	-2952.0000	36.0000	2.6297
1	1	RDK	-2952.0000	37.0000	2.7619
1	1	RDK	-2952.0000	38.0000	2.8668
1	1	RDK	-2952.0000	39.0000	2.9253
1	1	RDK	-2952.0000	40.0000	2.9205
1	1	RDK	-2952.0000	41.0000	2.8415
1	1	RDK	-2952.0000	42.0000	2.6852
1	1	RDK	-2952.0000	43.0000	2.4570
1	1	RDK	-2952.0000	44.0000	2.1690
1	1	RDK	-2952.0000	45.0000	1.8374
1	1	RDK	-2952.0000	46.0000	1.4798
1	1	RDK	-2952.0000	47.0000	1.1126
1	1	RDK	-2952.0000	48.0000	0.7508
1	1	RDK	-2952.0000	49.0000	0.4074
1	1	RDK	-2952.0000	50.0000	0.0944
1	1	RDK	-2952.0000	51.0000	-0.1769
1	1	RDK	-2952.0000	52.0000	-0.3959
1	1	RDK	-2952.0000	53.0000	-0.5526
1	1	RDK	-2952.0000	54.0000	-0.6387
1	1	RDK	-2952.0000	55.0000	-0.6492
1	1	RDK	-2952.0000	56.0000	-0.5829
1	1	RDK	-2952.0000	57.0000	-0.4439
1	1	RDK	-2952.0000	58.0000	-0.2418
1	1	RDK	-2952.0000	59.0000	0.0090
1	1	RDK	-2952.0000	60.0000	0.2898
1	1	RDK	-2952.0000	61.0000	0.5798
1	1	RDK	-2952.0000	62.0000	0.8581
1	1	RDK	-2952.0000	63.0000	1.1062
1	1	RDK	-2952.0000	64.0000	1.3100
1	1	RDK	-2952.0000	65.0000	1.4614
1	1	RDK	-2952.0000	66.0000	1.5590
1	1	RDK	-2952.0000	67.0000	1.6079
1	1	RDK	-2952.0000	68.0000	1.6186
1	1	RDK	-2952.0000	69.0000	1.6051
1	1	RDK	-2952.0000	70.0000	1.5832
1	1	RDK	-2952.0000	71.0000	1.5684
1	1	RDK	-2952.0000	72.0000	1.5741
1	1	RDK	-2952.0000	73.0000	1.6110
1	1	RDK	-2952.0000	74.0000	1.6860
1	1	RDK	-2952.0000	75.0000	1.8025
1	1	RDK	-2952.0000	76.0000	1.9606
1	1	RDK	-2952.0000	77.0000	2.1577
1	1	RDK	-2952.0000	78.0000	2.3896
1	1	RDK	-2952.0000	79.0000	2.6504
1	1	RDK	-2952.0000	80.0000	2.9343
1	1	RDK	-2952.0000	81.0000	3.2349
1	1	RDK	-2952.0000	82.0000	3.5464
1	1	RDK	-2952.0000	83.0000	3.8635
1	1	RDK	-2952.0000	84.0000	4.1816
1	1	RDK	-2952.0000	85.0000	4.4963
1	1	RDK	-2952.0000	86.0000	4.8041
1	1	RDK	-2952.0000	87.0000	5.1019
1	1	RDK	-2952.0000	88.0000	5.3868
1	1	RDK	-2952.0000	89.0000	5.6557
1	1	RDK	-2952.0000	90.0000	5.9050
1	1	RDK	-2952.0000	91.0000	6.1293
1	1	RDK	-2952.0000	92.0000	6.3193
1	1	RDK	-2952.0000	93.0000	6.4603
1	1	RDK	-2952.0000	94.0000	6.5301
1	1	RDK	-2952.0000	95.0000	6.4992
1	1	RDK	-2952.0000	96.0000	6.3348
1	1	RDK	-2952.0000	97.0000	6.0090
1	1	RDK	-2952.0000	98.0000	5.5091
1	1	RDK	-2952.0000	99.0000	4.8483
1	1	RDK	-2952.0000	100.0000	4.0689
1	1	RDK	-2948.0000	2.0000	2.1573
1	1	RDK	-2948.0000	3.0000	3.1543
1	1	RDK	-2948.0000	4.0000	4.3385
1	1	RDK	-2948.0000	5.0000	5.6517
1	1	RDK	-2948.0000	6.0000	7.0108
1	1	RDK	-2948.0000	7.0000	8.3140
1	1	RDK	-2948.0000	8.0000	9.4515
1	1	RDK	-2948.0000	9.0000	10.3228
1	1	RDK	-2948.0000	10.0000	10.8564
1	1	RDK	-2948.0000	11.0000	11.0286
1	1	RDK	-2948.0000	12.0000	10.8703
1	1	RDK	-2948.0000	13.0000	10.4599
1	1	RDK	-2948.0000	14.0000	9.9008
1	1	RDK	-2948.0000	15.0000	9.2933
1	1	RDK	-2948.0000	16.0000	8.7104
1	1	RDK	-2948.0000	17.0000	8.1835
1	1	RDK	-2948.0000	18.0000	7.7023
1	1	RDK	-2948.0000	19.0000	7.2265
1	1	RDK	-2948.0000	20.0000	6.7065
1	1	RDK	-2948.0000	21.0000	6.1041
1	1	RDK	-2948.0000	22.0000	5.4094
1	1	RDK	-2948.0000	23.0000	4.6457
1	1	RDK	-2948.0000	24.0000	3.8643
1	1	RDK	-2948.0000	25.0000	3.1302
1	1	RDK	-2948.0000	26.0000	2.5050
1	1	RDK	-2948.0000	27.0000	2.0333
1	1	RDK	-2948.0000	28.0000	1.7348
1	1	RDK	-2948.0000	29.0000	1.6049
1	1	RDK	-2948.0000	30.0000	1.6202
1	1	RDK	-2948.0000	31.0000	1.7469
1	1	RDK	-2948.0000	32.0000	1.9489
1	1	RDK	-2948.0000	33.0000	2.1939
1	1	RDK	-2948.0000	34.0000	2.4559
1	1	RDK	-2948.0000	35.0000	2.7144
1	1	RDK	-2948.0000	36.0000	2.9521
1	1	RDK	-2948.0000	37.0000	3.1516
1	1	RDK	-2948.0000	38.0000	3.2946
1	1	RDK	-2948.0000	39.0000	3.3624
1	1	RDK	-2948.0000	40.0000	3.3391
1	1	RDK	-2948.0000	41.0000	3.2148
1	1	RDK	-2948.0000	42.0000	2.9879
1	1	RDK	-2948.0000	43.0000	2.6660
1	1	RDK	-2948.0000	44.0000	2.2644
1	1	RDK	-2948.0000	45.0000	1.8040
1	1	RDK	-2948.0000	46.0000	1.3079
1	1	RDK	-2948.0000	47.0000	0.7993
1	1	RDK	-2948.0000	48.0000	0.3002
1	1	RDK	-2948.0000	49.0000	-0.1702
1	1	RDK	-2948.0000	50.0000	-0.5945
1	1	RDK	-2948.0000	51.0000	-0.9579
1	1	RDK	-2948.0000	52.0000	-1.2480
1	1	RDK	-2948.0000	53.0000	-1.4553
1	1	RDK	-2948.0000	54.0000	-1.5736
1	1	RDK	-2948.0000	55.0000	-1.6012
1	1	RDK	-2948.0000	56.0000	-1.5410
1	1	RDK	-2948.0000	57.0000	-1.4014
1	1	RDK	-2948.0000	58.0000	-1.1960
1	1	RDK	-2948.0000	59.0000	-0.9429
1	1	RDK	-2948.0000	60.0000	-0.6633
1	1	RDK	-2948.0000	61.0000	-0.3800
1	1	RDK	-2948.0000	62.0000	-0.1148
1	1	RDK	-2948.0000	63.0000	0.1134
1	1	RDK	-2948.0000	64.0000	0.2906
1	1	RDK	-2948.0000	65.0000	0.4094
1	1	RDK	-2948.0000	66.0000	0.4695
1	1	RDK	-2948.0000	67.0000	0.4772
1	1	RDK	-2948.0000	68.0000	0.4446
1	1	RDK	-2948.0000	69.0000	0.3876
1	1	RDK	-2948.0000	70.0000	0.3238
1	1	RDK	-2948.0000	71.0000	0.2708
1	1	RDK	-2948.0000	72.0000	0.2442
1	1	RDK	-2948.0000	73.0000	0.2565
1	1	RDK	-2948.0000	74.0000	0.3162
1	1	RDK	-2948.0000	75.0000	0.4279
1	1	RDK	-2948.0000	76.0000	0.5923
1	1	RDK	-2948.0000	77.0000	0.8071
1	1	RDK	-2948.0000	78.0000	1.0673
1	1	RDK	-2948.0000	79.0000	1.3666
1	1	RDK	-2948.0000	80.0000	1.6974
1	1	RDK	-2948.0000	81.0000	2.0521
1	1	RDK	-2948.0000	82.0000	2.4230
1	1	RDK	-2948.0000	83.0000	2.8030
1	1	RDK	-2948.0000	84.0000	3.1855
1	1	RDK	-2948.0000	85.0000	3.5649
1	1	RDK	-2948.0000	86.0000	3.9360
1	1	RDK	-2948.0000	87.0000	4.2946
1	1	RDK	-2948.0000	88.0000	4.6369
1	1	RDK	-2948.0000	89.0000	4.9591
1	1	RDK	-2948.0000	90.0000	5.2575
1	1	RDK	-2948.0000	91.0000	5.5264
1	1	RDK	-2948.0000	92.0000	5.7570
1	1	RDK	-2948.0000	93.0000	5.9355
1	1	RDK	-2948.0000	94.0000	6.0408
1	1	RDK	-2948.0000	95.0000	6.0452
1	1	RDK	-2948.0000	96.0000	5.9180
1	1	RDK	-2948.0000	97.0000	5.6327
1	1	RDK	-2948.0000	98.0000	5.1777
1	1	RDK	-2948.0000	99.0000	4.5659
1	1	RDK	-2948.0000	100.0000	3.8379
1	1	RDK	-2944.0000	2.0000	1.9300
1	1	RDK	-2944.0000	3.0000	2.8442
1	1	RDK	-2944.0000	4.0000	3.9393
1	1	RDK	-2944.0000	5.0000	5.1643
1	1	RDK	-2944.0000	6.0000	6.4434
1	1	RDK	-2944.0000	7.0000	7.6798
1	1	RDK	-2944.0000	8.0000	8.7664
1	1	RDK	-2944.0000	9.0000	9.6017
1	1	RDK	-2944.0000	10.0000	10.1109
1	1	RDK	-2944.0000	11.0000	10.2651
1	1	RDK	-2944.0000	12.0000	10.0901
1	1	RDK	-2944.0000	13.0000	9.6591
1	1	RDK	-2944.0000	14.0000	9.0719
1	1	RDK	-2944.0000	15.0000	8.4275
1	1	RDK	-2944.0000	16.0000	7.7997
1	1	RDK	-2944.0000	17.0000	7.2234
1	1	RDK	-2944.0000	18.0000	6.6929
1	1	RDK	-2944.0000	19.0000	6.1735
1	1	RDK	-2944.0000	20.0000	5.6201
1	1	RDK	-2944.0000	21.0000	4.9981
1	1	RDK	-2944.0000	22.0000	4.2989
1	1	RDK	-2944.0000	23.0000	3.5467
1	1	RDK	-2944.0000	24.0000	2.7927
1	1	RDK	-2944.0000	25.0000	2.1028
1	1	RDK	-2944.0000	26.0000	1.5402
1	1	RDK	-2944.0000	27.0000	1.1517
1	1	RDK	-2944.0000	28.0000	0.9592
1	1	RDK	-2944.0000	29.0000	0.9583
1	1	RDK	-2944.0000	30.0000	1.1230
1	1	RDK	-2944.0000	31.0000	1.4137
1	1	RDK	-2944.0000	32.0000	1.7857
1	1	RDK	-2944.0000	33.0000	2.1969
1	1	RDK	-2944.0000	34.0000	2.6115
1	1	RDK	-2944.0000	35.0000	3.0014
1	1	RDK	-2944.0000	36.0000	3.3435
1	1	RDK	-2944.0000	37.0000	3.6177
1	1	RDK	-2944.0000	38.0000	3.8049
1	1	RDK	-2944.0000	39.0000	3.8868
1	1	RDK	-2944.0000	40.0000	3.8488
1	1	RDK	-2944.0000	41.0000	3.6820
1	1	RDK	-2944.0000	42.0000	3.3866
1	1	RDK	-2944.0000	43.0000	2.9719
1	1	RDK	-2944.0000	44.0000	2.4560
1	1	RDK	-2944.0000	45.0000	1.8636
1	1	RDK	-2944.0000	46.0000	1.2228
1	1	RDK	-2944.0000	47.0000	0.5630
1	1	RDK	-2944.0000	48.0000	-0.0875
1	1	RDK	-2944.0000	49.0000	-0.7027
1	1	RDK	-2944.0000	50.0000	-1.2602
1	1	RDK	-2944.0000	51.0000	-1.7415
1	1	RDK	-2944.0000	52.0000	-2.1325
1	1	RDK	-2944.0000	53.0000	-2.4239
1	1	RDK	-2944.0000	54.0000	-2.6115
1	1	RDK	-2944.0000	55.0000	-2.6962
1	1	RDK	-2944.0000	56.0000	-2.6846
1	1	RDK	-2944.0000	57.0000	-2.5881
1	1	RDK	-2944.0000	58.0000	-2.4229
1	1	RDK	-2944.0000	59.0000	-2.2084
1	1	RDK	-2944.0000	60.0000	-1.9667
1	1	RDK	-2944.0000	61.0000	-1.7201
1	1	RDK	-2944.0000	62.0000	-1.4898
1	1	RDK	-2944.0000	63.0000	-1.2939
1	1	RDK	-2944.0000	64.0000	-1.1453
1	1	RDK	-2944.0000	65.0000	-1.0510
1	1	RDK	-2944.0000	66.0000	-1.0113
1	1	RDK	-2944.0000	67.0000	-1.0201
1	1	RDK	-2944.0000	68.0000	-1.0661
1	1	RDK	-2944.0000	69.0000	-1.1340
1	1	RDK	-2944.0000	70.0000	-1.2064
1	1	RDK	-2944.0000	71.0000	-1.2661
1	1	RDK	-2944.0000	72.0000	-1.2972
1	1	RDK	-2944.0000	73.0000	-1.2868
1	1	RDK	-2944.0000	74.0000	-1.2256
1	1	RDK	-2944.0000	75.0000	-1.1082
1	1	RDK	-2944.0000	76.0000	-0.9328
1	1	RDK	-2944.0000	77.0000	-0.7012
1	1	RDK	-2944.0000	78.0000	-0.4179
1	1	RDK	-2944.0000	79.0000	-0.0893
1	1	RDK	-2944.0000	80.0000	0.2769
1	1	RDK	-2944.0000	81.0000	0.6724
1	1	RDK	-2944.0000	82.0000	1.0885
1	1	RDK	-2944.0000	83.0000	1.5171
1	1	RDK	-2944.0000	84.0000	1.9505
1	1	RDK	-2944.0000	85.0000	2.3815
1	1	RDK	-2944.0000	86.0000	2.8041
1	1	RDK	-2944.0000	87.0000	3.2128
1	1	RDK	-2944.0000	88.0000	3.6030
1	1	RDK	-2944.0000	89.0000	3.9704
1	1	RDK	-2944.0000	90.0000	4.3108
1	1	RDK	-2944.0000	91.0000	4.6186
1	1	RDK	-2944.0000	92.0000	4.8858
1	1	RDK	-2944.0000	93.0000	5.0998
1	1	RDK	-2944.0000	94.0000	5.2417
1	1	RDK	-2944.0000	95.0000	5.2867
1	1	RDK	-2944.0000	96.0000	5.2074
1	1	RDK	-2944.0000	97.0000	4.9802
1	1	RDK	-2944.0000	98.0000	4.5950
1	1	RDK	-2944.0000	99.0000	4.0637
1	1	RDK	-2944.0000	100.0000	3.4234
1	1	RDK	-2940.0000	2.0000	1.7041
1	1	RDK	-2940.0000	3.0000	2.5370
1	1	RDK	-2940.0000	4.0000	3.5449
1	1	RDK	-2940.0000	5.0000	4.6843
1	1	RDK	-2940.0000	6.0000	5.8863
1	1	RDK	-2940.0000	7.0000	7.0595
1	1	RDK	-2940.0000	8.0000	8.0991
1	1	RDK	-2940.0000	9.0000	8.9029
1	1	RDK	-2940.0000	10.0000	9.3929
1	1	RDK	-2940.0000	11.0000	9.5353
1	1	RDK	-2940.0000	12.0000	9.3506
1	1	RDK	-2940.0000	13.0000	8.9069
1	1	RDK	-2940.0000	14.0000	8.3003
1	1	RDK	-2940.0000	15.0000	7.6282
1	1	RDK	-2940.0000	16.0000	6.9653
1	1	RDK	-2940.0000	17.0000	6.3491
1	1	RDK	-2940.0000	18.0000	5.7787
1	1	RDK	-2940.0000	19.0000	5.2241
1	1	RDK	-2940.0000	20.0000	4.6446
1	1	RDK	-2940.0000	21.0000	4.0081
1	1	RDK	-2940.0000	22.0000	3.3074
1	1	RDK	-2940.0000	23.0000	2.5663
1	1	RDK	-2940.0000	24.0000	1.8361
1	1	RDK	-2940.0000	25.0000	1.1830
1	1	RDK	-2940.0000	26.0000	0.6726
1	1	RDK	-2940.0000	27.0000	0.3546
1	1	RDK	-2940.0000	28.0000	0.2542
1	1	RDK	-2940.0000	29.0000	0.3689
1	1	RDK	-2940.0000	30.0000	0.6715
1	1	RDK	-2940.0000	31.0000	1.1177
1	1	RDK	-2940.0000	32.0000	1.6549
1	1	RDK	-2940.0000	33.0000	2.2309
1	1	RDK	-2940.0000	34.0000	2.7998
1	1	RDK	-2940.0000	35.0000	3.3242
1	1	RDK	-2940.0000	36.0000	3.7751
1	1	RDK	-2940.0000	37.0000	4.1287
1	1	RDK	-2940.0000	38.0000	4.3650
1	1	RDK	-2940.0000	39.0000	4.4668
1	1	RDK	-2940.0000	40.0000	4.4210
1	1	RDK	-2940.0000	41.0000	4.2208
1	1	RDK	-2940.0000	42.0000	3.8677
1	1	RDK	-2940.0000	43.0000	3.3727
1	1	RDK	-2940.0000	44.0000	2.7559
1	1	RDK	-2940.0000	45.0000	2.0443
1	1	RDK	-2940.0000	46.0000	1.2701
1	1	RDK	-2940.0000	47.0000	0.4672
1	1	RDK	-2940.0000	48.0000	-0.3305
1	1	RDK	-2940.0000	49.0000	-1.0918
1	1	RDK	-2940.0000	50.0000	-1.7893
1	1	RDK	-2940.0000	51.0000	-2.4012
1	1	RDK	-2940.0000	52.0000	-2.9119
1	1	RDK	-2940.0000	53.0000	-3.3120
1	1	RDK	-2940.0000	54.0000	-3.5988
1	1	RDK	-2940.0000	55.0000	-3.7754
1	1	RDK	-2940.0000	56.0000	-3.8506
1	1	RDK	-2940.0000	57.0000	-3.8376
1	1	RDK	-2940.0000	58.0000	-3.7531
1	1	RDK	-2940.0000	59.0000	-3.6165
1	1	RDK	-2940.0000	60.0000	-3.4482
1	1	RDK	-2940.0000	61.0000	-3.2687
1	1	RDK	-2940.0000	62.0000	-3.0967
1	1	RDK	-2940.0000	63.0000	-2.9479
1	1	RDK	-2940.0000	64.0000	-2.8339
1	1	RDK	-2940.0000	65.0000	-2.7608
1	1	RDK	-2940.0000	66.0000	-2.7293
1	1	RDK	-2940.0000	67.0000	-2.7347
1	1	RDK	-2940.0000	68.0000	-2.7673
1	1	RDK	-2940.0000	69.0000	-2.8141
1	1	RDK	-2940.0000	70.0000	-2.8600
1	1	RDK	-2940.0000	71.0000	-2.8895
1	1	RDK	-2940.0000	72.0000	-2.8885
1	1	RDK	-2940.0000	73.0000	-2.8450
1	1	RDK	-2940.0000	74.0000	-2.7500
1	1	RDK	-2940.0000	75.0000	-2.5982
1	1	RDK	-2940.0000	76.0000	-2.3879
1	1	RDK	-2940.0000	77.0000	-2.1205
1	1	RDK	-2940.0000	78.0000	-1.8002
1	1	RDK	-2940.0000	79.0000	-1.4331
1	1	RDK	-2940.0000	80.0000	-1.0271
1	1	RDK	-2940.0000	81.0000	-0.5907
1	1	RDK	-2940.0000	82.0000	-0.1329
1	1	RDK	-2940.0000	83.0000	0.3375
1	1	RDK	-2940.0000	84.0000	0.8121
1	1	RDK	-2940.0000	85.0000	1.2832
1	1	RDK	-2940.0000	86.0000	1.7439
1	1	RDK	-2940.0000	87.0000	2.1882
1	1	RDK	-2940.0000	88.0000	2.6110
1	1	RDK	-2940.0000	89.0000	3.0079
1	1	RDK	-2940.0000	90.0000	3.3745
1	1	RDK	-2940.0000	91.0000	3.7059
1	1	RDK	-2940.0000	92.0000	3.9949
1	1	RDK	-2940.0000	93.0000	4.2306
1	1	RDK	-2940.0000	94.0000	4.3968
1	1	RDK	-2940.0000	95.0000	4.4725
1	1	RDK	-2940.0000	96.0000	4.4341
1	1	RDK	-2940.0000	97.0000	4.2616
1	1	RDK	-2940.0000	98.0000	3.9467
1	1	RDK	-2940.0000	99.0000	3.5002
1	1	RDK	-2940.0000	100.0000	2.9549
1	1	RDK	-2936.0000	2.0000	1.4799
1	1	RDK	-2936.0000	3.0000	2.2329
1	1	RDK	-2936.0000	4.0000	3.1557
1	1	RDK	-2936.0000	5.0000	4.2121
1	1	RDK	-2936.0000	6.0000	5.3400
1	1	RDK	-2936.0000	7.0000	6.4533
1	1	RDK	-2936.0000	8.0000	7.4497
1	1	RDK	-2936.0000	9.0000	8.2263
1	1	RDK	-2936.0000	10.0000	8.7022
1	1	RDK	-2936.0000	11.0000	8.8388
1	1	RDK	-2936.0000	12.0000	8.6512
1	1	RDK	-2936.0000	13.0000	8.2027
1	1	RDK	-2936.0000	14.0000	7.5857
1	1	RDK	-2936.0000	15.0000	6.8955
1	1	RDK	-2936.0000	16.0000	6.2074
1	1	RDK	-2936.0000	17.0000	5.5615
1	1	RDK	-2936.0000	18.0000	4.9608
1	1	RDK	-2936.0000	19.0000	4.3800
1	1	RDK	-2936.0000	20.0000	3.7820
1	1	RDK	-2936.0000	21.0000	3.1369
1	1	RDK	-2936.0000	22.0000	2.4382
1	1	RDK	-2936.0000	23.0000	1.7092
1	1	RDK	-2936.0000	24.0000	1.0005
1	1	RDK	-2936.0000	25.0000	0.3789
1	1	RDK	-2936.0000	26.0000	-0.0883
1	1	RDK	-2936.0000	27.0000	-0.3476
1	1	RDK	-2936.0000	28.0000	-0.3700
1	1	RDK	-2936.0000	29.0000	-0.1549
1	1	RDK	-2936.0000	30.0000	0.2707
1	1	RDK	-2936.0000	31.0000	0.8591
1	1	RDK	-2936.0000	32.0000	1.5507
1	1	RDK	-2936.0000	33.0000	2.2836
1	1	RDK	-2936.0000	34.0000	3.0015
1	1	RDK	-2936.0000	35.0000	3.6578
1	1	RDK	-2936.0000	36.0000	4.2167
1	1	RDK	-2936.0000	37.0000	4.6509
1	1	RDK	-2936.0000	38.0000	4.9399
1	1	RDK	-2936.0000	39.0000	5.0680
1	1	RDK	-2936.0000	40.0000	5.0247
1	1	RDK	-2936.0000	41.0000	4.8056
1	1	RDK	-2936.0000	42.0000	4.4143
1	1	RDK	-2936.0000	43.0000	3.8629
1	1	RDK	-2936.0000	44.0000	3.1721
1	1	RDK	-2936.0000	45.0000	2.3703
1	1	RDK	-2936.0000	46.0000	1.4912
1	1	RDK	-2936.0000	47.0000	0.5718
1	1	RDK	-2936.0000	48.0000	-0.3505
1	1	RDK	-2936.0000	49.0000	-1.2401
1	1	RDK	-2936.0000	50.0000	-2.0663
1	1	RDK	-2936.0000	51.0000	-2.8043
1	1	RDK	-2936.0000	52.0000	-3.4368
1	1	RDK	-2936.0000	53.0000	-3.9543
1	1	RDK	-2936.0000	54.0000	-4.3548
1	1	RDK	-2936.0000	55.0000	-4.6427
1	1	RDK	-2936.0000	56.0000	-4.8278
1	1	RDK	-2936.0000	57.0000	-4.9238
1	1	RDK	-2936.0000	58.0000	-4.9469
1	1	RDK	-2936.0000	59.0000	-4.9147
1	1	RDK	-2936.0000	60.0000	-4.8451
1	1	RDK	-2936.0000	61.0000	-4.7549
1	1	RDK	-2936.0000	62.0000	-4.6597
1	1	RDK	-2936.0000	63.0000	-4.5720
1	1	RDK	-2936.0000	64.0000	-4.5011
1	1	RDK	-2936.0000	65.0000	-4.4521
1	1	RDK	-2936.0000	66.0000	-4.4258
1	1	RDK	-2936.0000	67.0000	-4.4185
1	1	RDK	-2936.0000	68.0000	-4.4229
1	1	RDK	-2936.0000	69.0000	-4.4285
1	1	RDK	-2936.0000	70.0000	-4.4233
1	1	RDK	-2936.0000	71.0000	-4.3945
1	1	RDK	-2936.0000	72.0000	-4.3305
1	1	RDK	-2936.0000	73.0000	-4.2214
1	1	RDK	-2936.0000	74.0000	-4.0600
1	1	RDK	-2936.0000	75.0000	-3.8424
1	1	RDK	-2936.0000	76.0000	-3.5675
1	1	RDK	-2936.0000	77.0000	-3.2377
1	1	RDK	-2936.0000	78.0000	-2.8576
1	1	RDK	-2936.0000	79.0000	-2.4339
1	1	RDK	-2936.0000	80.0000	-1.9748
1	1	RDK	-2936.0000	81.0000	-1.4893
1	1	RDK	-2936.0000	82.0000	-0.9867
1	1	RDK	-2936.0000	83.0000	-0.4762
1	1	RDK	-2936.0000	84.0000	0.0335
1	1	RDK	-2936.0000	85.0000	0.5344
1	1	RDK	-2936.0000	86.0000	1.0195
1	1	RDK	-2936.0000	87.0000	1.4829
1	1	RDK	-2936.0000	88.0000	1.9196
1	1	RDK	-2936.0000	89.0000	2.3255
1	1	RDK	-2936.0000	90.0000	2.6968
1	1	RDK	-2936.0000	91.0000	3.0294
1	1	RDK	-2936.0000	92.0000	3.3176
1	1	RDK	-2936.0000	93.0000	3.5524
1	1	RDK	-2936.0000	94.0000	3.7209
1	1	RDK	-2936.0000	95.0000	3.8055
1	1	RDK	-2936.0000	96.0000	3.7868
1	1	RDK	-2936.0000	97.0000	3.6486
1	1	RDK	-2936.0000	98.0000	3.3846
1	1	RDK	-2936.0000	99.0000	3.0049
1	1	RDK	-2936.0000	100.0000	2.5385
1	1	RDK	-2932.0000	2.0000	1.2576
1	1	RDK	-2932.0000	3.0000	1.9323
1	1	RDK	-2932.0000	4.0000	2.7720
1	1	RDK	-2932.0000	5.0000	3.7478
1	1	RDK	-2932.0000	6.0000	4.8045
1	1	RDK	-2932.0000	7.0000	5.8613
1	1	RDK	-2932.0000	8.0000	6.8181
1	1	RDK	-2932.0000	9.0000	7.5718
1	1	RDK	-2932.0000	10.0000	8.0383
1	1	RDK	-2932.0000	11.0000	8.1748
1	1	RDK	-2932.0000	12.0000	7.9911
1	1	RDK	-2932.0000	13.0000	7.5456
1	1	RDK	-2932.0000	14.0000	6.9269
1	1	RDK	-2932.0000	15.0000	6.2283
1	1	RDK	-2932.0000	16.0000	5.5251
1	1	RDK	-2932.0000	17.0000	4.8597
1	1	RDK	-2932.0000	18.0000	4.2387
1	1	RDK	-2932.0000	19.0000	3.6406
1	1	RDK	-2932.0000	20.0000	3.0319
1	1	RDK	-2932.0000	21.0000	2.3846
1	1	RDK	-2932.0000	22.0000	1.6924
1	1	RDK	-2932.0000	23.0000	0.9779
1	1	RDK	-2932.0000	24.0000	0.2907
1	1	RDK	-2932.0000	25.0000	-0.3026
1	1	RDK	-2932.0000	26.0000	-0.7332
1	1	RDK	-2932.0000	27.0000	-0.9441
1	1	RDK	-2932.0000	28.0000	-0.9020
1	1	RDK	-2932.0000	29.0000	-0.6027
1	1	RDK	-2932.0000	30.0000	-0.0718
1	1	RDK	-2932.0000	31.0000	0.6410
1	1	RDK	-2932.0000	32.0000	1.4701
1	1	RDK	-2932.0000	33.0000	2.3452
1	1	RDK	-2932.0000	34.0000	3.2000
1	1	RDK	-2932.0000	35.0000	3.9792
1	1	RDK	-2932.0000	36.0000	4.6402
1	1	RDK	-2932.0000	37.0000	5.1526
1	1	RDK	-2932.0000	38.0000	5.4960
1	1	RDK	-2932.0000	39.0000	5.6571
1	1	RDK	-2932.0000	40.0000	5.6287
1	1	RDK	-2932.0000	41.0000	5.4099
1	1	RDK	-2932.0000	42.0000	5.0060
1	1	RDK	-2932.0000	43.0000	4.4301
1	1	RDK	-2932.0000	44.0000	3.7026
1	1	RDK	-2932.0000	45.0000	2.8512
1	1	RDK	-2932.0000	46.0000	1.9093
1	1	RDK	-2932.0000	47.0000	0.9146
1	1	RDK	-2932.0000	48.0000	-0.0938
1	1	RDK	-2932.0000	49.0000	-1.0783
1	1	RDK	-2932.0000	50.0000	-2.0053
1	1	RDK	-2932.0000	51.0000	-2.8479
1	1	RDK	-2932.0000	52.0000	-3.5874
1	1	RDK	-2932.0000	53.0000	-4.2136
1	1	RDK	-2932.0000	54.0000	-4.7244
1	1	RDK	-2932.0000	55.0000	-5.1247
1	1	RDK	-2932.0000	56.0000	-5.4245
1	1	RDK	-2932.0000	57.0000	-5.6369
1	1	RDK	-2932.0000	58.0000	-5.7768
1	1	RDK	-2932.0000	59.0000	-5.8596
1	1	RDK	-2932.0000	60.0000	-5.8998
1	1	RDK	-2932.0000	61.0000	-5.9108
1	1	RDK	-2932.0000	62.0000	-5.9042
1	1	RDK	-2932.0000	63.0000	-5.8892
1	1	RDK	-2932.0000	64.0000	-5.8723
1	1	RDK	-2932.0000	65.0000	-5.8572
1	1	RDK	-2932.0000	66.0000	-5.8441
1	1	RDK	-2932.0000	67.0000	-5.8301
1	1	RDK	-2932.0000	68.0000	-5.8095
1	1	RDK	-2932.0000	69.0000	-5.7742
1	1	RDK	-2932.0000	70.0000	-5.7147
1	1	RDK	-2932.0000	71.0000	-5.6212
1	1	RDK	-2932.0000	72.0000	-5.4847
1	1	RDK	-2932.0000	73.0000	-5.2980
1	1	RDK	-2932.0000	74.0000	-5.0561
1	1	RDK	-2932.0000	75.0000	-4.7572
1	1	RDK	-2932.0000	76.0000	-4.4021
1	1	RDK	-2932.0000	77.0000	-3.9948
1	1	RDK	-2932.0000	78.0000	-3.5413
1	1	RDK	-2932.0000	79.0000	-3.0495
1	1	RDK	-2932.0000	80.0000	-2.5288
1	1	RDK	-2932.0000	81.0000	-1.9891
1	1	RDK	-2932.0000	82.0000	-1.4402
1	1	RDK	-2932.0000	83.0000	-0.8918
1	1	RDK	-2932.0000	84.0000	-0.3529
1	1	RDK	-2932.0000	85.0000	0.1686
1	1	RDK	-2932.0000	86.0000	0.6660
1	1	RDK	-2932.0000	87.0000	1.1336
1	1	RDK	-2932.0000	88.0000	1.5674
1	1	RDK	-2932.0000	89.0000	1.9638
1	1	RDK	-2932.0000	90.0000	2.3202
1	1	RDK	-2932.0000	91.0000	2.6338
1	1	RDK	-2932.0000	92.0000	2.9004
1	1	RDK	-2932.0000	93.0000	3.1135
1	1	RDK	-2932.0000	94.0000	3.2630
1	1	RDK	-2932.0000	95.0000	3.3349
1	1	RDK	-2932.0000	96.0000	3.3140
1	1	RDK	-2932.0000	97.0000	3.1876
1	1	RDK	-2932.0000	98.0000	2.9516
1	1	RDK	-2932.0000	99.0000	2.6158
1	1	RDK	-2932.0000	100.0000	2.2062
1	1	RDK	-2928.0000	2.0000	1.0375
1	1	RDK	-2928.0000	3.0000	1.6354
1	1	RDK	-2928.0000	4.0000	2.3941
1	1	RDK	-2928.0000	5.0000	3.2918
1	1	RDK	-2928.0000	6.0000	4.2802
1	1	RDK	-2928.0000	7.0000	5.2835
1	1	RDK	-2928.0000	8.0000	6.2042
1	1	RDK	-2928.0000	9.0000	6.9388
1	1	RDK	-2928.0000	10.0000	7.4005
1	1	RDK	-2928.0000	11.0000	7.5422
1	1	RDK	-2928.0000	12.0000	7.3688
1	1	RDK	-2928.0000	13.0000	6.9339
1	1	RDK	-2928.0000	14.0000	6.3221
1	1	RDK	-2928.0000	15.0000	5.6246
1	1	RDK	-2928.0000	16.0000	4.9163
1	1	RDK	-2928.0000	17.0000	4.2414
1	1	RDK	-2928.0000	18.0000	3.6096
1	1	RDK	-2928.0000	19.0000	3.0032
1	1	RDK	-2928.0000	20.0000	2.3917
1	1	RDK	-2928.0000	21.0000	1.7490
1	1	RDK	-2928.0000	22.0000	1.0689
1	1	RDK	-2928.0000	23.0000	0.3729
1	1	RDK	-2928.0000	24.0000	-0.2909
1	1	RDK	-2928.0000	25.0000	-0.8566
1	1	RDK	-2928.0000	26.0000	-1.2545
1	1	RDK	-2928.0000	27.0000	-1.4251
1	1	RDK	-2928.0000	28.0000	-1.3311
1	1	RDK	-2928.0000	29.0000	-0.9643
1	1	RDK	-2928.0000	30.0000	-0.3479
1	1	RDK	-2928.0000	31.0000	0.4674
1	1	RDK	-2928.0000	32.0000	1.4120
1	1	RDK	-2928.0000	33.0000	2.4084
1	1	RDK	-2928.0000	34.0000	3.3820
1	1	RDK	-2928.0000	35.0000	4.2693
1	1	RDK	-2928.0000	36.0000	5.0219
1	1	RDK	-2928.0000	37.0000	5.6070
1	1	RDK	-2928.0000	38.0000	6.0047
1	1	RDK	-2928.0000	39.0000	6.2050
1	1	RDK	-2928.0000	40.0000	6.2048
1	1	RDK	-2928.0000	41.0000	6.0069
1	1	RDK	-2928.0000	42.0000	5.6189
1	1	RDK	-2928.0000	43.0000	5.0540
1	1	RDK	-2928.0000	44.0000	4.3314
1	1	RDK	-2928.0000	45.0000	3.4765
1	1	RDK	-2928.0000	46.0000	2.5206
1	1	RDK	-2928.0000	47.0000	1.4997
1	1	RDK	-2928.0000	48.0000	0.4525
1	1	RDK	-2928.0000	49.0000	-0.5829
1	1	RDK	-2928.0000	50.0000	-1.5716
1	1	RDK	-2928.0000	51.0000	-2.4854
1	1	RDK	-2928.0000	52.0000	-3.3041
1	1	RDK	-2928.0000	53.0000	-4.0164
1	1	RDK	-2928.0000	54.0000	-4.6198
1	1	RDK	-2928.0000	55.0000	-5.1186
1	1	RDK	-2928.0000	56.0000	-5.5223
1	1	RDK	-2928.0000	57.0000	-5.8431
1	1	RDK	-2928.0000	58.0000	-6.0941
1	1	RDK	-2928.0000	59.0000	-6.2884
1	1	RDK	-2928.0000	60.0000	-6.4375
1	1	RDK	-2928.0000	61.0000	-6.5512
1	1	RDK	-2928.0000	62.0000	-6.6375
1	1	RDK	-2928.0000	63.0000	-6.7025
1	1	RDK	-2928.0000	64.0000	-6.7501
1	1	RDK	-2928.0000	65.0000	-6.7821
1	1	RDK	-2928.0000	66.0000	-6.7982
1	1	RDK	-2928.0000	67.0000	-6.7956
1	1	RDK	-2928.0000	68.0000	-6.7695
1	1	RDK	-2928.0000	69.0000	-6.7135
1	1	RDK	-2928.0000	70.0000	-6.6200
1	1	RDK	-2928.0000	71.0000	-6.4816
1	1	RDK	-2928.0000	72.0000	-6.2915
1	1	RDK	-2928.0000	73.0000	-6.0446
1	1	RDK	-2928.0000	74.0000	-5.7382
1	1	RDK	-2928.0000	75.0000	-5.3725
1	1	RDK	-2928.0000	76.0000	-4.9504
1	1	RDK	-2928.0000	77.0000	-4.4773
1	1	RDK	-2928.0000	78.0000	-3.9612
1	1	RDK	-2928.0000	79.0000	-3.4116
1	1	RDK	-2928.0000	80.0000	-2.8391
1	1	RDK	-2928.0000	81.0000	-2.2546
1	1	RDK	-2928.0000	82.0000	-1.6692
1	1	RDK	-2928.0000	83.0000	-1.0929
1	1	RDK	-2928.0000	84.0000	-0.5351
1	1	RDK	-2928.0000	85.0000	-0.0036
1	1	RDK	-2928.0000	86.0000	0.4951
1	1	RDK	-2928.0000	87.0000	0.9561
1	1	RDK	-2928.0000	88.0000	1.3757
1	1	RDK	-2928.0000	89.0000	1.7518
1	1	RDK	-2928.0000	90.0000	2.0826
1	1	RDK	-2928.0000	91.0000	2.3669
1	1	RDK	-2928.0000	92.0000	2.6022
1	1	RDK	-2928.0000	93.0000	2.7841
1	1	RDK	-2928.0000	94.0000	2.9053
1	1	RDK	-2928.0000	95.0000	2.9556
1	1	RDK	-2928.0000	96.0000	2.9233
1	1	RDK	-2928.0000	97.0000	2.7991
1	1	RDK	-2928.0000	98.0000	2.5812
1	1	RDK	-2928.0000	99.0000	2.2791
1	1	RDK	-2928.0000	100.0000	1.9160
1	1	RDK	-2924.0000	2.0000	0.8196
1	1	RDK	-2924.0000	3.0000	1.3424
1	1	RDK	-2924.0000	4.0000	2.0222
1	1	RDK	-2924.0000	5.0000	2.8443
1	1	RDK	-2924.0000	6.0000	3.7671
1	1	RDK	-2924.0000	7.0000	4.7199
1	1	RDK	-2924.0000	8.0000	5.6078
1	1	RDK	-2924.0000	9.0000	6.3269
1	1	RDK	-2924.0000	10.0000	6.7880
1	1	RDK	-2924.0000	11.0000	6.9399
1	1	RDK	-2924.0000	12.0000	6.7829
1	1	RDK	-2924.0000	13.0000	6.3656
1	1	RDK	-2924.0000	14.0000	5.7689
1	1	RDK	-2924.0000	15.0000	5.0814
1	1	RDK	-2924.0000	16.0000	4.3776
1	1	RDK	-2924.0000	17.0000	3.7027
1	1	RDK	-2924.0000	18.0000	3.0694
1	1	RDK	-2924.0000	19.0000	2.4632
1	1	RDK	-2924.0000	20.0000	1.8565
1	1	RDK	-2924.0000	21.0000	1.2253
1	1	RDK	-2924.0000	22.0000	0.5635
1	1	RDK	-2924.0000	23.0000	-0.1087
1	1	RDK	-2924.0000	24.0000	-0.7449
1	1	RDK	-2924.0000	25.0000	-1.2811
1	1	RDK	-2924.0000	26.0000	-1.6479
1	1	RDK	-2924.0000	27.0000	-1.7841
1	1	RDK	-2924.0000	28.0000	-1.6492
1	1	RDK	-2924.0000	29.0000	-1.2315
1	1	RDK	-2924.0000	30.0000	-0.5512
1	1	RDK	-2924.0000	31.0000	0.3418
1	1	RDK	-2924.0000	32.0000	1.3757
1	1	RDK	-2924.0000	33.0000	2.4678
1	1	RDK	-2924.0000	34.0000	3.5371
1	1	RDK	-2924.0000	35.0000	4.5134
1	1	RDK	-2924.0000	36.0000	5.3438
1	1	RDK	-2924.0000	37.0000	5.9936
1	1	RDK	-2924.0000	38.0000	6.4442
1	1	RDK	-2924.0000	39.0000	6.6891
1	1	RDK	-2924.0000	40.0000	6.7298
1	1	RDK	-2924.0000	41.0000	6.5727
1	1	RDK	-2924.0000	42.0000	6.2277
1	1	RDK	-2924.0000	43.0000	5.7079
1	1	RDK	-2924.0000	44.0000	5.0302
1	1	RDK	-2924.0000	45.0000	4.2165
1	1	RDK	-2924.0000	46.0000	3.2944
1	1	RDK	-2924.0000	47.0000	2.2966
1	1	RDK	-2924.0000	48.0000	1.2593
1	1	RDK	-2924.0000	49.0000	0.2197
1	1	RDK	-2924.0000	50.0000	-0.7875
1	1	RDK	-2924.0000	51.0000	-1.7332
1	1	RDK	-2924.0000	52.0000	-2.5961
1	1	RDK	-2924.0000	53.0000	-3.3641
1	1	RDK	-2924.0000	54.0000	-4.0335
1	1	RDK	-2924.0000	55.0000	-4.6076
1	1	RDK	-2924.0000	56.0000	-5.0947
1	1	RDK	-2924.0000	57.0000	-5.5056
1	1	RDK	-2924.0000	58.0000	-5.8517
1	1	RDK	-2924.0000	59.0000	-6.1435
1	1	RDK	-2924.0000	60.0000	-6.3897
1	1	RDK	-2924.0000	61.0000	-6.5973
1	1	RDK	-2924.0000	62.0000	-6.7713
1	1	RDK	-2924.0000	63.0000	-6.9150
1	1	RDK	-2924.0000	64.0000	-7.0306
1	1	RDK	-2924.0000	65.0000	-7.1186
1	1	RDK	-2924.0000	66.0000	-7.1779
1	1	RDK	-2924.0000	67.0000	-7.2062
1	1	RDK	-2924.0000	68.0000	-7.1994
1	1	RDK	-2924.0000	69.0000	-7.1522
1	1	RDK	-2924.0000	70.0000	-7.0588
1	1	RDK	-2924.0000	71.0000	-6.9130
1	1	RDK	-2924.0000	72.0000	-6.7098
1	1	RDK	-2924.0000	73.0000	-6.4453
1	1	RDK	-2924.0000	74.0000	-6.1184
1	1	RDK	-2924.0000	75.0000	-5.7300
1	1	RDK	-2924.0000	76.0000	-5.2844
1	1	RDK	-2924.0000	77.0000	-4.7880
1	1	RDK	-2924.0000	78.0000	-4.2497
1	1	RDK	-2924.0000	79.0000	-3.6800
1	1	RDK	-2924.0000	80.0000	-3.0904
1	1	RDK	-2924.0000	81.0000	-2.4927
1	1	RDK	-2924.0000	82.0000	-1.8984
1	1	RDK	-2924.0000	83.0000	-1.3183
1	1	RDK	-2924.0000	84.0000	-0.7618
1	1	RDK	-2924.0000	85.0000	-0.2371
1	1	RDK	-2924.0000	86.0000	0.2497
1	1	RDK	-2924.0000	87.0000	0.6938
1	1	RDK	-2924.0000	88.0000	1.0924
1	1	RDK	-2924.0000	89.0000	1.4438
1	1	RDK	-2924.0000	90.0000	1.7473
1	1	RDK	-2924.0000	91.0000	2.0027
1	1	RDK	-2924.0000	92.0000	2.2089
1	1	RDK	-2924.0000	93.0000	2.3637
1	1	RDK	-2924.0000	94.0000	2.4623
1	1	RDK	-2924.0000	95.0000	2.4977
1	1	RDK	-2924.0000	96.0000	2.4620
1	1	RDK	-2924.0000	97.0000	2.3489
1	1	RDK	-2924.0000	98.0000	2.1584
1	1	RDK	-2924.0000	99.0000	1.8996
1	1	RDK	-2924.0000	100.0000	1.5923
1	1	RDK	-2920.0000	2.0000	0.6043
1	1	RDK	-2920.0000	3.0000	1.0536
1	1	RDK	-2920.0000	4.0000	1.6566
1	1	RDK	-2920.0000	5.0000	2.4054
1	1	RDK	-2920.0000	6.0000	3.2653
1	1	RDK	-2920.0000	7.0000	4.1706
1	1	RDK	-2920.0000	8.0000	5.0286
1	1	RDK	-2920.0000	9.0000	5.7355
1	1	RDK	-2920.0000	10.0000	6.1998
1	1	RDK	-2920.0000	11.0000	6.3665
1	1	RDK	-2920.0000	12.0000	6.2312
1	1	RDK	-2920.0000	13.0000	5.8381
1	1	RDK	-2920.0000	14.0000	5.2641
1	1	RDK	-2920.0000	15.0000	4.5951
1	1	RDK	-2920.0000	16.0000	3.9046
1	1	RDK	-2920.0000	17.0000	3.2387
1	1	RDK	-2920.0000	18.0000	2.6122
1	1	RDK	-2920.0000	19.0000	2.0140
1	1	RDK	-2920.0000	20.0000	1.4195
[truncated: 741,689+ more rows]

## Sheet: TFs-InstructionCue
Session	Run	AlignEvent	Time	Frequency	Power
1	1	InstructionCue	-500.0000	2.0000	61.3916
1	1	InstructionCue	-500.0000	3.0000	68.4686
1	1	InstructionCue	-500.0000	4.0000	71.3889
1	1	InstructionCue	-500.0000	5.0000	69.6089
1	1	InstructionCue	-500.0000	6.0000	63.4357
1	1	InstructionCue	-500.0000	7.0000	53.9358
1	1	InstructionCue	-500.0000	8.0000	42.6571
1	1	InstructionCue	-500.0000	9.0000	31.2622
1	1	InstructionCue	-500.0000	10.0000	21.1794
1	1	InstructionCue	-500.0000	11.0000	13.3553
1	1	InstructionCue	-500.0000	12.0000	8.1580
1	1	InstructionCue	-500.0000	13.0000	5.4281
1	1	InstructionCue	-500.0000	14.0000	4.6378
1	1	InstructionCue	-500.0000	15.0000	5.0904
1	1	InstructionCue	-500.0000	16.0000	6.1012
1	1	InstructionCue	-500.0000	17.0000	7.1183
1	1	InstructionCue	-500.0000	18.0000	7.7793
1	1	InstructionCue	-500.0000	19.0000	7.9133
1	1	InstructionCue	-500.0000	20.0000	7.5117
1	1	InstructionCue	-500.0000	21.0000	6.6829
1	1	InstructionCue	-500.0000	22.0000	5.6031
1	1	InstructionCue	-500.0000	23.0000	4.4688
1	1	InstructionCue	-500.0000	24.0000	3.4565
1	1	InstructionCue	-500.0000	25.0000	2.6946
1	1	InstructionCue	-500.0000	26.0000	2.2486
1	1	InstructionCue	-500.0000	27.0000	2.1208
1	1	InstructionCue	-500.0000	28.0000	2.2613
1	1	InstructionCue	-500.0000	29.0000	2.5862
1	1	InstructionCue	-500.0000	30.0000	2.9993
1	1	InstructionCue	-500.0000	31.0000	3.4127
1	1	InstructionCue	-500.0000	32.0000	3.7638
1	1	InstructionCue	-500.0000	33.0000	4.0243
1	1	InstructionCue	-500.0000	34.0000	4.2022
1	1	InstructionCue	-500.0000	35.0000	4.3347
1	1	InstructionCue	-500.0000	36.0000	4.4755
1	1	InstructionCue	-500.0000	37.0000	4.6794
1	1	InstructionCue	-500.0000	38.0000	4.9867
1	1	InstructionCue	-500.0000	39.0000	5.4130
1	1	InstructionCue	-500.0000	40.0000	5.9445
1	1	InstructionCue	-500.0000	41.0000	6.5411
1	1	InstructionCue	-500.0000	42.0000	7.1455
1	1	InstructionCue	-500.0000	43.0000	7.6959
1	1	InstructionCue	-500.0000	44.0000	8.1397
1	1	InstructionCue	-500.0000	45.0000	8.4435
1	1	InstructionCue	-500.0000	46.0000	8.5996
1	1	InstructionCue	-500.0000	47.0000	8.6244
1	1	InstructionCue	-500.0000	48.0000	8.5531
1	1	InstructionCue	-500.0000	49.0000	8.4297
1	1	InstructionCue	-500.0000	50.0000	8.2971
1	1	InstructionCue	-500.0000	51.0000	8.1884
1	1	InstructionCue	-500.0000	52.0000	8.1227
1	1	InstructionCue	-500.0000	53.0000	8.1036
1	1	InstructionCue	-500.0000	54.0000	8.1226
1	1	InstructionCue	-500.0000	55.0000	8.1627
1	1	InstructionCue	-500.0000	56.0000	8.2034
1	1	InstructionCue	-500.0000	57.0000	8.2249
1	1	InstructionCue	-500.0000	58.0000	8.2105
1	1	InstructionCue	-500.0000	59.0000	8.1487
1	1	InstructionCue	-500.0000	60.0000	8.0328
1	1	InstructionCue	-500.0000	61.0000	7.8615
1	1	InstructionCue	-500.0000	62.0000	7.6370
1	1	InstructionCue	-500.0000	63.0000	7.3643
1	1	InstructionCue	-500.0000	64.0000	7.0502
1	1	InstructionCue	-500.0000	65.0000	6.7016
1	1	InstructionCue	-500.0000	66.0000	6.3257
1	1	InstructionCue	-500.0000	67.0000	5.9293
1	1	InstructionCue	-500.0000	68.0000	5.5194
1	1	InstructionCue	-500.0000	69.0000	5.1032
1	1	InstructionCue	-500.0000	70.0000	4.6893
1	1	InstructionCue	-500.0000	71.0000	4.2873
1	1	InstructionCue	-500.0000	72.0000	3.9076
1	1	InstructionCue	-500.0000	73.0000	3.5615
1	1	InstructionCue	-500.0000	74.0000	3.2597
1	1	InstructionCue	-500.0000	75.0000	3.0119
1	1	InstructionCue	-500.0000	76.0000	2.8253
1	1	InstructionCue	-500.0000	77.0000	2.7046
1	1	InstructionCue	-500.0000	78.0000	2.6511
1	1	InstructionCue	-500.0000	79.0000	2.6632
1	1	InstructionCue	-500.0000	80.0000	2.7365
1	1	InstructionCue	-500.0000	81.0000	2.8645
1	1	InstructionCue	-500.0000	82.0000	3.0393
1	1	InstructionCue	-500.0000	83.0000	3.2523
1	1	InstructionCue	-500.0000	84.0000	3.4947
1	1	InstructionCue	-500.0000	85.0000	3.7584
1	1	InstructionCue	-500.0000	86.0000	4.0360
1	1	InstructionCue	-500.0000	87.0000	4.3211
1	1	InstructionCue	-500.0000	88.0000	4.6082
1	1	InstructionCue	-500.0000	89.0000	4.8924
1	1	InstructionCue	-500.0000	90.0000	5.1687
1	1	InstructionCue	-500.0000	91.0000	5.4309
1	1	InstructionCue	-500.0000	92.0000	5.6690
1	1	InstructionCue	-500.0000	93.0000	5.8673
1	1	InstructionCue	-500.0000	94.0000	6.0026
1	1	InstructionCue	-500.0000	95.0000	6.0433
1	1	InstructionCue	-500.0000	96.0000	5.9541
1	1	InstructionCue	-500.0000	97.0000	5.7032
1	1	InstructionCue	-500.0000	98.0000	5.2743
1	1	InstructionCue	-500.0000	99.0000	4.6770
1	1	InstructionCue	-500.0000	100.0000	3.9509
1	1	InstructionCue	-496.0000	2.0000	82.4992
1	1	InstructionCue	-496.0000	3.0000	91.9917
1	1	InstructionCue	-496.0000	4.0000	95.8958
1	1	InstructionCue	-496.0000	5.0000	93.4859
1	1	InstructionCue	-496.0000	6.0000	85.1807
1	1	InstructionCue	-496.0000	7.0000	72.4176
1	1	InstructionCue	-496.0000	8.0000	57.2777
1	1	InstructionCue	-496.0000	9.0000	41.9929
1	1	InstructionCue	-496.0000	10.0000	28.4766
1	1	InstructionCue	-496.0000	11.0000	17.9937
1	1	InstructionCue	-496.0000	12.0000	11.0318
1	1	InstructionCue	-496.0000	13.0000	7.3723
1	1	InstructionCue	-496.0000	14.0000	6.3044
1	1	InstructionCue	-496.0000	15.0000	6.8947
1	1	InstructionCue	-496.0000	16.0000	8.2283
1	1	InstructionCue	-496.0000	17.0000	9.5715
1	1	InstructionCue	-496.0000	18.0000	10.4444
1	1	InstructionCue	-496.0000	19.0000	10.6227
1	1	InstructionCue	-496.0000	20.0000	10.0967
1	1	InstructionCue	-496.0000	21.0000	9.0104
1	1	InstructionCue	-496.0000	22.0000	7.5959
1	1	InstructionCue	-496.0000	23.0000	6.1104
1	1	InstructionCue	-496.0000	24.0000	4.7847
1	1	InstructionCue	-496.0000	25.0000	3.7854
1	1	InstructionCue	-496.0000	26.0000	3.1963
1	1	InstructionCue	-496.0000	27.0000	3.0176
1	1	InstructionCue	-496.0000	28.0000	3.1800
1	1	InstructionCue	-496.0000	29.0000	3.5691
1	1	InstructionCue	-496.0000	30.0000	4.0548
1	1	InstructionCue	-496.0000	31.0000	4.5189
1	1	InstructionCue	-496.0000	32.0000	4.8779
1	1	InstructionCue	-496.0000	33.0000	5.0960
1	1	InstructionCue	-496.0000	34.0000	5.1873
1	1	InstructionCue	-496.0000	35.0000	5.2065
1	1	InstructionCue	-496.0000	36.0000	5.2317
1	1	InstructionCue	-496.0000	37.0000	5.3430
1	1	InstructionCue	-496.0000	38.0000	5.6015
1	1	InstructionCue	-496.0000	39.0000	6.0341
1	1	InstructionCue	-496.0000	40.0000	6.6279
1	1	InstructionCue	-496.0000	41.0000	7.3334
1	1	InstructionCue	-496.0000	42.0000	8.0767
1	1	InstructionCue	-496.0000	43.0000	8.7765
1	1	InstructionCue	-496.0000	44.0000	9.3620
1	1	InstructionCue	-496.0000	45.0000	9.7871
1	1	InstructionCue	-496.0000	46.0000	10.0381
1	1	InstructionCue	-496.0000	47.0000	10.1327
1	1	InstructionCue	-496.0000	48.0000	10.1132
1	1	InstructionCue	-496.0000	49.0000	10.0334
1	1	InstructionCue	-496.0000	50.0000	9.9464
1	1	InstructionCue	-496.0000	51.0000	9.8932
1	1	InstructionCue	-496.0000	52.0000	9.8967
1	1	InstructionCue	-496.0000	53.0000	9.9608
1	1	InstructionCue	-496.0000	54.0000	10.0729
1	1	InstructionCue	-496.0000	55.0000	10.2104
1	1	InstructionCue	-496.0000	56.0000	10.3455
1	1	InstructionCue	-496.0000	57.0000	10.4518
1	1	InstructionCue	-496.0000	58.0000	10.5073
1	1	InstructionCue	-496.0000	59.0000	10.4968
1	1	InstructionCue	-496.0000	60.0000	10.4127
1	1	InstructionCue	-496.0000	61.0000	10.2541
1	1	InstructionCue	-496.0000	62.0000	10.0259
1	1	InstructionCue	-496.0000	63.0000	9.7365
1	1	InstructionCue	-496.0000	64.0000	9.3961
1	1	InstructionCue	-496.0000	65.0000	9.0151
1	1	InstructionCue	-496.0000	66.0000	8.6032
1	1	InstructionCue	-496.0000	67.0000	8.1691
1	1	InstructionCue	-496.0000	68.0000	7.7207
1	1	InstructionCue	-496.0000	69.0000	7.2659
1	1	InstructionCue	-496.0000	70.0000	6.8137
1	1	InstructionCue	-496.0000	71.0000	6.3743
1	1	InstructionCue	-496.0000	72.0000	5.9593
1	1	InstructionCue	-496.0000	73.0000	5.5816
1	1	InstructionCue	-496.0000	74.0000	5.2536
1	1	InstructionCue	-496.0000	75.0000	4.9866
1	1	InstructionCue	-496.0000	76.0000	4.7897
1	1	InstructionCue	-496.0000	77.0000	4.6685
1	1	InstructionCue	-496.0000	78.0000	4.6251
1	1	InstructionCue	-496.0000	79.0000	4.6577
1	1	InstructionCue	-496.0000	80.0000	4.7614
1	1	InstructionCue	-496.0000	81.0000	4.9288
1	1	InstructionCue	-496.0000	82.0000	5.1506
1	1	InstructionCue	-496.0000	83.0000	5.4168
1	1	InstructionCue	-496.0000	84.0000	5.7174
1	1	InstructionCue	-496.0000	85.0000	6.0426
1	1	InstructionCue	-496.0000	86.0000	6.3840
1	1	InstructionCue	-496.0000	87.0000	6.7340
1	1	InstructionCue	-496.0000	88.0000	7.0864
1	1	InstructionCue	-496.0000	89.0000	7.4352
1	1	InstructionCue	-496.0000	90.0000	7.7743
1	1	InstructionCue	-496.0000	91.0000	8.0953
1	1	InstructionCue	-496.0000	92.0000	8.3846
1	1	InstructionCue	-496.0000	93.0000	8.6205
1	1	InstructionCue	-496.0000	94.0000	8.7697
1	1	InstructionCue	-496.0000	95.0000	8.7879
1	1	InstructionCue	-496.0000	96.0000	8.6249
1	1	InstructionCue	-496.0000	97.0000	8.2358
1	1	InstructionCue	-496.0000	98.0000	7.5975
1	1	InstructionCue	-496.0000	99.0000	6.7236
1	1	InstructionCue	-496.0000	100.0000	5.6709
1	1	InstructionCue	-492.0000	2.0000	86.7242
1	1	InstructionCue	-492.0000	3.0000	96.6753
1	1	InstructionCue	-492.0000	4.0000	100.7476
1	1	InstructionCue	-492.0000	5.0000	98.1864
1	1	InstructionCue	-492.0000	6.0000	89.4409
1	1	InstructionCue	-492.0000	7.0000	76.0284
1	1	InstructionCue	-492.0000	8.0000	60.1387
1	1	InstructionCue	-492.0000	9.0000	44.1138
1	1	InstructionCue	-492.0000	10.0000	29.9564
1	1	InstructionCue	-492.0000	11.0000	18.9849
1	1	InstructionCue	-492.0000	12.0000	11.7013
1	1	InstructionCue	-492.0000	13.0000	7.8685
1	1	InstructionCue	-492.0000	14.0000	6.7375
1	1	InstructionCue	-492.0000	15.0000	7.3307
1	1	InstructionCue	-492.0000	16.0000	8.6956
1	1	InstructionCue	-492.0000	17.0000	10.0723
1	1	InstructionCue	-492.0000	18.0000	10.9681
1	1	InstructionCue	-492.0000	19.0000	11.1555
1	1	InstructionCue	-492.0000	20.0000	10.6275
1	1	InstructionCue	-492.0000	21.0000	9.5329
1	1	InstructionCue	-492.0000	22.0000	8.1078
1	1	InstructionCue	-492.0000	23.0000	6.6125
1	1	InstructionCue	-492.0000	24.0000	5.2791
1	1	InstructionCue	-492.0000	25.0000	4.2739
1	1	InstructionCue	-492.0000	26.0000	3.6783
1	1	InstructionCue	-492.0000	27.0000	3.4877
1	1	InstructionCue	-492.0000	28.0000	3.6264
1	1	InstructionCue	-492.0000	29.0000	3.9723
1	1	InstructionCue	-492.0000	30.0000	4.3873
1	1	InstructionCue	-492.0000	31.0000	4.7471
1	1	InstructionCue	-492.0000	32.0000	4.9650
1	1	InstructionCue	-492.0000	33.0000	5.0062
1	1	InstructionCue	-492.0000	34.0000	4.8899
1	1	InstructionCue	-492.0000	35.0000	4.6803
1	1	InstructionCue	-492.0000	36.0000	4.4673
1	1	InstructionCue	-492.0000	37.0000	4.3443
1	1	InstructionCue	-492.0000	38.0000	4.3848
1	1	InstructionCue	-492.0000	39.0000	4.6266
1	1	InstructionCue	-492.0000	40.0000	5.0646
1	1	InstructionCue	-492.0000	41.0000	5.6539
1	1	InstructionCue	-492.0000	42.0000	6.3221
1	1	InstructionCue	-492.0000	43.0000	6.9873
1	1	InstructionCue	-492.0000	44.0000	7.5760
1	1	InstructionCue	-492.0000	45.0000	8.0381
1	1	InstructionCue	-492.0000	46.0000	8.3553
1	1	InstructionCue	-492.0000	47.0000	8.5403
1	1	InstructionCue	-492.0000	48.0000	8.6301
1	1	InstructionCue	-492.0000	49.0000	8.6741
1	1	InstructionCue	-492.0000	50.0000	8.7209
1	1	InstructionCue	-492.0000	51.0000	8.8077
1	1	InstructionCue	-492.0000	52.0000	8.9541
1	1	InstructionCue	-492.0000	53.0000	9.1609
1	1	InstructionCue	-492.0000	54.0000	9.4127
1	1	InstructionCue	-492.0000	55.0000	9.6839
1	1	InstructionCue	-492.0000	56.0000	9.9444
1	1	InstructionCue	-492.0000	57.0000	10.1654
1	1	InstructionCue	-492.0000	58.0000	10.3238
1	1	InstructionCue	-492.0000	59.0000	10.4041
1	1	InstructionCue	-492.0000	60.0000	10.3997
1	1	InstructionCue	-492.0000	61.0000	10.3122
1	1	InstructionCue	-492.0000	62.0000	10.1494
1	1	InstructionCue	-492.0000	63.0000	9.9236
1	1	InstructionCue	-492.0000	64.0000	9.6488
1	1	InstructionCue	-492.0000	65.0000	9.3387
1	1	InstructionCue	-492.0000	66.0000	9.0054
1	1	InstructionCue	-492.0000	67.0000	8.6588
1	1	InstructionCue	-492.0000	68.0000	8.3068
1	1	InstructionCue	-492.0000	69.0000	7.9560
1	1	InstructionCue	-492.0000	70.0000	7.6132
1	1	InstructionCue	-492.0000	71.0000	7.2859
1	1	InstructionCue	-492.0000	72.0000	6.9825
1	1	InstructionCue	-492.0000	73.0000	6.7126
1	1	InstructionCue	-492.0000	74.0000	6.4857
1	1	InstructionCue	-492.0000	75.0000	6.3105
1	1	InstructionCue	-492.0000	76.0000	6.1939
1	1	InstructionCue	-492.0000	77.0000	6.1401
1	1	InstructionCue	-492.0000	78.0000	6.1503
1	1	InstructionCue	-492.0000	79.0000	6.2227
1	1	InstructionCue	-492.0000	80.0000	6.3527
1	1	InstructionCue	-492.0000	81.0000	6.5336
1	1	InstructionCue	-492.0000	82.0000	6.7578
1	1	InstructionCue	-492.0000	83.0000	7.0165
1	1	InstructionCue	-492.0000	84.0000	7.3015
1	1	InstructionCue	-492.0000	85.0000	7.6049
1	1	InstructionCue	-492.0000	86.0000	7.9197
1	1	InstructionCue	-492.0000	87.0000	8.2401
1	1	InstructionCue	-492.0000	88.0000	8.5610
1	1	InstructionCue	-492.0000	89.0000	8.8776
1	1	InstructionCue	-492.0000	90.0000	9.1846
1	1	InstructionCue	-492.0000	91.0000	9.4736
1	1	InstructionCue	-492.0000	92.0000	9.7305
1	1	InstructionCue	-492.0000	93.0000	9.9316
1	1	InstructionCue	-492.0000	94.0000	10.0407
1	1	InstructionCue	-492.0000	95.0000	10.0088
1	1	InstructionCue	-492.0000	96.0000	9.7804
1	1	InstructionCue	-492.0000	97.0000	9.3060
1	1	InstructionCue	-492.0000	98.0000	8.5603
1	1	InstructionCue	-492.0000	99.0000	7.5584
1	1	InstructionCue	-492.0000	100.0000	6.3634
1	1	InstructionCue	-488.0000	2.0000	87.3272
1	1	InstructionCue	-488.0000	3.0000	97.3160
1	1	InstructionCue	-488.0000	4.0000	101.3805
1	1	InstructionCue	-488.0000	5.0000	98.7696
1	1	InstructionCue	-488.0000	6.0000	89.9456
1	1	InstructionCue	-488.0000	7.0000	76.4441
1	1	InstructionCue	-488.0000	8.0000	60.4719
1	1	InstructionCue	-488.0000	9.0000	44.3833
1	1	InstructionCue	-488.0000	10.0000	30.1846
1	1	InstructionCue	-488.0000	11.0000	19.1911
1	1	InstructionCue	-488.0000	12.0000	11.8962
1	1	InstructionCue	-488.0000	13.0000	8.0530
1	1	InstructionCue	-488.0000	14.0000	6.9051
1	1	InstructionCue	-488.0000	15.0000	7.4725
1	1	InstructionCue	-488.0000	16.0000	8.8062
1	1	InstructionCue	-488.0000	17.0000	10.1546
1	1	InstructionCue	-488.0000	18.0000	11.0346
1	1	InstructionCue	-488.0000	19.0000	11.2271
1	1	InstructionCue	-488.0000	20.0000	10.7287
1	1	InstructionCue	-488.0000	21.0000	9.6861
1	1	InstructionCue	-488.0000	22.0000	8.3283
1	1	InstructionCue	-488.0000	23.0000	6.9059
1	1	InstructionCue	-488.0000	24.0000	5.6406
1	1	InstructionCue	-488.0000	25.0000	4.6898
1	1	InstructionCue	-488.0000	26.0000	4.1280
1	1	InstructionCue	-488.0000	27.0000	3.9460
1	1	InstructionCue	-488.0000	28.0000	4.0644
1	1	InstructionCue	-488.0000	29.0000	4.3587
1	1	InstructionCue	-488.0000	30.0000	4.6892
1	1	InstructionCue	-488.0000	31.0000	4.9307
1	1	InstructionCue	-488.0000	32.0000	4.9968
1	1	InstructionCue	-488.0000	33.0000	4.8549
1	1	InstructionCue	-488.0000	34.0000	4.5281
1	1	InstructionCue	-488.0000	35.0000	4.0866
1	1	InstructionCue	-488.0000	36.0000	3.6282
1	1	InstructionCue	-488.0000	37.0000	3.2554
1	1	InstructionCue	-488.0000	38.0000	3.0517
1	1	InstructionCue	-488.0000	39.0000	3.0651
1	1	InstructionCue	-488.0000	40.0000	3.2995
1	1	InstructionCue	-488.0000	41.0000	3.7183
1	1	InstructionCue	-488.0000	42.0000	4.2554
1	1	InstructionCue	-488.0000	43.0000	4.8331
1	1	InstructionCue	-488.0000	44.0000	5.3797
1	1	InstructionCue	-488.0000	45.0000	5.8445
1	1	InstructionCue	-488.0000	46.0000	6.2059
1	1	InstructionCue	-488.0000	47.0000	6.4714
1	1	InstructionCue	-488.0000	48.0000	6.6716
1	1	InstructionCue	-488.0000	49.0000	6.8485
1	1	InstructionCue	-488.0000	50.0000	7.0436
1	1	InstructionCue	-488.0000	51.0000	7.2873
1	1	InstructionCue	-488.0000	52.0000	7.5935
1	1	InstructionCue	-488.0000	53.0000	7.9575
1	1	InstructionCue	-488.0000	54.0000	8.3597
1	1	InstructionCue	-488.0000	55.0000	8.7705
1	1	InstructionCue	-488.0000	56.0000	9.1567
1	1	InstructionCue	-488.0000	57.0000	9.4872
1	1	InstructionCue	-488.0000	58.0000	9.7378
1	1	InstructionCue	-488.0000	59.0000	9.8930
1	1	InstructionCue	-488.0000	60.0000	9.9478
1	1	InstructionCue	-488.0000	61.0000	9.9065
1	1	InstructionCue	-488.0000	62.0000	9.7809
1	1	InstructionCue	-488.0000	63.0000	9.5879
1	1	InstructionCue	-488.0000	64.0000	9.3463
1	1	InstructionCue	-488.0000	65.0000	9.0749
1	1	InstructionCue	-488.0000	66.0000	8.7896
1	1	InstructionCue	-488.0000	67.0000	8.5035
1	1	InstructionCue	-488.0000	68.0000	8.2261
1	1	InstructionCue	-488.0000	69.0000	7.9645
1	1	InstructionCue	-488.0000	70.0000	7.7241
1	1	InstructionCue	-488.0000	71.0000	7.5098
1	1	InstructionCue	-488.0000	72.0000	7.3265
1	1	InstructionCue	-488.0000	73.0000	7.1794
1	1	InstructionCue	-488.0000	74.0000	7.0733
1	1	InstructionCue	-488.0000	75.0000	7.0126
1	1	InstructionCue	-488.0000	76.0000	7.0000
1	1	InstructionCue	-488.0000	77.0000	7.0365
1	1	InstructionCue	-488.0000	78.0000	7.1208
1	1	InstructionCue	-488.0000	79.0000	7.2498
1	1	InstructionCue	-488.0000	80.0000	7.4185
1	1	InstructionCue	-488.0000	81.0000	7.6208
1	1	InstructionCue	-488.0000	82.0000	7.8501
1	1	InstructionCue	-488.0000	83.0000	8.0996
1	1	InstructionCue	-488.0000	84.0000	8.3630
1	1	InstructionCue	-488.0000	85.0000	8.6348
1	1	InstructionCue	-488.0000	86.0000	8.9103
1	1	InstructionCue	-488.0000	87.0000	9.1857
1	1	InstructionCue	-488.0000	88.0000	9.4581
1	1	InstructionCue	-488.0000	89.0000	9.7244
1	1	InstructionCue	-488.0000	90.0000	9.9807
1	1	InstructionCue	-488.0000	91.0000	10.2196
1	1	InstructionCue	-488.0000	92.0000	10.4277
1	1	InstructionCue	-488.0000	93.0000	10.5813
1	1	InstructionCue	-488.0000	94.0000	10.6434
1	1	InstructionCue	-488.0000	95.0000	10.5640
1	1	InstructionCue	-488.0000	96.0000	10.2860
1	1	InstructionCue	-488.0000	97.0000	9.7584
1	1	InstructionCue	-488.0000	98.0000	8.9552
1	1	InstructionCue	-488.0000	99.0000	7.8922
1	1	InstructionCue	-488.0000	100.0000	6.6345
1	1	InstructionCue	-484.0000	2.0000	87.6997
1	1	InstructionCue	-484.0000	3.0000	97.6982
1	1	InstructionCue	-484.0000	4.0000	101.7420
1	1	InstructionCue	-484.0000	5.0000	99.0863
1	1	InstructionCue	-484.0000	6.0000	90.2057
1	1	InstructionCue	-484.0000	7.0000	76.6500
1	1	InstructionCue	-484.0000	8.0000	60.6379
1	1	InstructionCue	-484.0000	9.0000	44.5290
1	1	InstructionCue	-484.0000	10.0000	30.3283
1	1	InstructionCue	-484.0000	11.0000	19.3436
1	1	InstructionCue	-484.0000	12.0000	12.0580
1	1	InstructionCue	-484.0000	13.0000	8.2153
1	1	InstructionCue	-484.0000	14.0000	7.0533
1	1	InstructionCue	-484.0000	15.0000	7.5927
1	1	InstructionCue	-484.0000	16.0000	8.8908
1	1	InstructionCue	-484.0000	17.0000	10.2070
1	1	InstructionCue	-484.0000	18.0000	11.0703
1	1	InstructionCue	-484.0000	19.0000	11.2708
1	1	InstructionCue	-484.0000	20.0000	10.8090
1	1	InstructionCue	-484.0000	21.0000	9.8291
1	1	InstructionCue	-484.0000	22.0000	8.5520
1	1	InstructionCue	-484.0000	23.0000	7.2174
1	1	InstructionCue	-484.0000	24.0000	6.0355
1	1	InstructionCue	-484.0000	25.0000	5.1542
1	1	InstructionCue	-484.0000	26.0000	4.6411
1	1	InstructionCue	-484.0000	27.0000	4.4826
1	1	InstructionCue	-484.0000	28.0000	4.5969
1	1	InstructionCue	-484.0000	29.0000	4.8578
1	1	InstructionCue	-484.0000	30.0000	5.1246
1	1	InstructionCue	-484.0000	31.0000	5.2718
1	1	InstructionCue	-484.0000	32.0000	5.2133
1	1	InstructionCue	-484.0000	33.0000	4.9176
1	1	InstructionCue	-484.0000	34.0000	4.4105
1	1	InstructionCue	-484.0000	35.0000	3.7662
1	1	InstructionCue	-484.0000	36.0000	3.0884
1	1	InstructionCue	-484.0000	37.0000	2.4868
1	1	InstructionCue	-484.0000	38.0000	2.0537
1	1	InstructionCue	-484.0000	39.0000	1.8462
1	1	InstructionCue	-484.0000	40.0000	1.8776
1	1	InstructionCue	-484.0000	41.0000	2.1197
1	1	InstructionCue	-484.0000	42.0000	2.5141
1	1	InstructionCue	-484.0000	43.0000	2.9884
1	1	InstructionCue	-484.0000	44.0000	3.4740
1	1	InstructionCue	-484.0000	45.0000	3.9212
1	1	InstructionCue	-484.0000	46.0000	4.3064
1	1	InstructionCue	-484.0000	47.0000	4.6338
1	1	InstructionCue	-484.0000	48.0000	4.9284
1	1	InstructionCue	-484.0000	49.0000	5.2259
1	1	InstructionCue	-484.0000	50.0000	5.5609
1	1	InstructionCue	-484.0000	51.0000	5.9570
1	1	InstructionCue	-484.0000	52.0000	6.4208
1	1	InstructionCue	-484.0000	53.0000	6.9414
1	1	InstructionCue	-484.0000	54.0000	7.4930
1	1	InstructionCue	-484.0000	55.0000	8.0407
1	1	InstructionCue	-484.0000	56.0000	8.5469
1	1	InstructionCue	-484.0000	57.0000	8.9776
1	1	InstructionCue	-484.0000	58.0000	9.3067
1	1	InstructionCue	-484.0000	59.0000	9.5192
1	1	InstructionCue	-484.0000	60.0000	9.6112
1	1	InstructionCue	-484.0000	61.0000	9.5900
1	1	InstructionCue	-484.0000	62.0000	9.4713
1	1	InstructionCue	-484.0000	63.0000	9.2768
1	1	InstructionCue	-484.0000	64.0000	9.0308
1	1	InstructionCue	-484.0000	65.0000	8.7571
1	1	InstructionCue	-484.0000	66.0000	8.4768
1	1	InstructionCue	-484.0000	67.0000	8.2072
1	1	InstructionCue	-484.0000	68.0000	7.9611
1	1	InstructionCue	-484.0000	69.0000	7.7472
1	1	InstructionCue	-484.0000	70.0000	7.5712
1	1	InstructionCue	-484.0000	71.0000	7.4365
1	1	InstructionCue	-484.0000	72.0000	7.3452
1	1	InstructionCue	-484.0000	73.0000	7.2985
1	1	InstructionCue	-484.0000	74.0000	7.2966
1	1	InstructionCue	-484.0000	75.0000	7.3388
1	1	InstructionCue	-484.0000	76.0000	7.4232
1	1	InstructionCue	-484.0000	77.0000	7.5468
1	1	InstructionCue	-484.0000	78.0000	7.7050
1	1	InstructionCue	-484.0000	79.0000	7.8925
1	1	InstructionCue	-484.0000	80.0000	8.1033
1	1	InstructionCue	-484.0000	81.0000	8.3311
1	1	InstructionCue	-484.0000	82.0000	8.5701
1	1	InstructionCue	-484.0000	83.0000	8.8149
1	1	InstructionCue	-484.0000	84.0000	9.0610
1	1	InstructionCue	-484.0000	85.0000	9.3050
1	1	InstructionCue	-484.0000	86.0000	9.5444
1	1	InstructionCue	-484.0000	87.0000	9.7778
1	1	InstructionCue	-484.0000	88.0000	10.0041
1	1	InstructionCue	-484.0000	89.0000	10.2221
1	1	InstructionCue	-484.0000	90.0000	10.4295
1	1	InstructionCue	-484.0000	91.0000	10.6204
1	1	InstructionCue	-484.0000	92.0000	10.7822
1	1	InstructionCue	-484.0000	93.0000	10.8919
1	1	InstructionCue	-484.0000	94.0000	10.9131
1	1	InstructionCue	-484.0000	95.0000	10.7958
1	1	InstructionCue	-484.0000	96.0000	10.4827
1	1	InstructionCue	-484.0000	97.0000	9.9228
1	1	InstructionCue	-484.0000	98.0000	9.0897
1	1	InstructionCue	-484.0000	99.0000	7.9995
1	1	InstructionCue	-484.0000	100.0000	6.7172
1	1	InstructionCue	-480.0000	2.0000	88.0537
1	1	InstructionCue	-480.0000	3.0000	98.0583
1	1	InstructionCue	-480.0000	4.0000	102.0789
1	1	InstructionCue	-480.0000	5.0000	99.3772
1	1	InstructionCue	-480.0000	6.0000	90.4403
1	1	InstructionCue	-480.0000	7.0000	76.8325
1	1	InstructionCue	-480.0000	8.0000	60.7835
1	1	InstructionCue	-480.0000	9.0000	44.6582
1	1	InstructionCue	-480.0000	10.0000	30.4592
1	1	InstructionCue	-480.0000	11.0000	19.4863
1	1	InstructionCue	-480.0000	12.0000	12.2121
1	1	InstructionCue	-480.0000	13.0000	8.3706
1	1	InstructionCue	-480.0000	14.0000	7.1943
1	1	InstructionCue	-480.0000	15.0000	7.7046
1	1	InstructionCue	-480.0000	16.0000	8.9661
1	1	InstructionCue	-480.0000	17.0000	10.2496
1	1	InstructionCue	-480.0000	18.0000	11.0968
1	1	InstructionCue	-480.0000	19.0000	11.3075
1	1	InstructionCue	-480.0000	20.0000	10.8865
1	1	InstructionCue	-480.0000	21.0000	9.9750
1	1	InstructionCue	-480.0000	22.0000	8.7858
1	1	InstructionCue	-480.0000	23.0000	7.5472
1	1	InstructionCue	-480.0000	24.0000	6.4580
1	1	InstructionCue	-480.0000	25.0000	5.6566
1	1	InstructionCue	-480.0000	26.0000	5.2043
1	1	InstructionCue	-480.0000	27.0000	5.0837
1	1	InstructionCue	-480.0000	28.0000	5.2111
1	1	InstructionCue	-480.0000	29.0000	5.4596
1	1	InstructionCue	-480.0000	30.0000	5.6880
1	1	InstructionCue	-480.0000	31.0000	5.7703
1	1	InstructionCue	-480.0000	32.0000	5.6204
1	1	InstructionCue	-480.0000	33.0000	5.2070
1	1	InstructionCue	-480.0000	34.0000	4.5569
1	1	InstructionCue	-480.0000	35.0000	3.7465
1	1	InstructionCue	-480.0000	36.0000	2.8836
1	1	InstructionCue	-480.0000	37.0000	2.0836
1	1	InstructionCue	-480.0000	38.0000	1.4458
1	1	InstructionCue	-480.0000	39.0000	1.0358
1	1	InstructionCue	-480.0000	40.0000	0.8758
1	1	InstructionCue	-480.0000	41.0000	0.9465
1	1	InstructionCue	-480.0000	42.0000	1.1968
1	1	InstructionCue	-480.0000	43.0000	1.5606
1	1	InstructionCue	-480.0000	44.0000	1.9734
1	1	InstructionCue	-480.0000	45.0000	2.3871
1	1	InstructionCue	-480.0000	46.0000	2.7781
1	1	InstructionCue	-480.0000	47.0000	3.1480
1	1	InstructionCue	-480.0000	48.0000	3.5181
1	1	InstructionCue	-480.0000	49.0000	3.9189
1	1	InstructionCue	-480.0000	50.0000	4.3787
1	1	InstructionCue	-480.0000	51.0000	4.9144
1	1	InstructionCue	-480.0000	52.0000	5.5258
1	1	InstructionCue	-480.0000	53.0000	6.1946
1	1	InstructionCue	-480.0000	54.0000	6.8885
1	1	InstructionCue	-480.0000	55.0000	7.5667
1	1	InstructionCue	-480.0000	56.0000	8.1872
1	1	InstructionCue	-480.0000	57.0000	8.7127
1	1	InstructionCue	-480.0000	58.0000	9.1161
1	1	InstructionCue	-480.0000	59.0000	9.3822
1	1	InstructionCue	-480.0000	60.0000	9.5088
1	1	InstructionCue	-480.0000	61.0000	9.5056
1	1	InstructionCue	-480.0000	62.0000	9.3918
1	1	InstructionCue	-480.0000	63.0000	9.1930
1	1	InstructionCue	-480.0000	64.0000	8.9374
1	1	InstructionCue	-480.0000	65.0000	8.6534
1	1	InstructionCue	-480.0000	66.0000	8.3663
1	1	InstructionCue	-480.0000	67.0000	8.0972
1	1	InstructionCue	-480.0000	68.0000	7.8621
1	1	InstructionCue	-480.0000	69.0000	7.6719
1	1	InstructionCue	-480.0000	70.0000	7.5331
1	1	InstructionCue	-480.0000	71.0000	7.4486
1	1	InstructionCue	-480.0000	72.0000	7.4187
1	1	InstructionCue	-480.0000	73.0000	7.4416
1	1	InstructionCue	-480.0000	74.0000	7.5136
1	1	InstructionCue	-480.0000	75.0000	7.6299
1	1	InstructionCue	-480.0000	76.0000	7.7847
1	1	InstructionCue	-480.0000	77.0000	7.9709
1	1	InstructionCue	-480.0000	78.0000	8.1814
1	1	InstructionCue	-480.0000	79.0000	8.4087
1	1	InstructionCue	-480.0000	80.0000	8.6458
1	1	InstructionCue	-480.0000	81.0000	8.8863
1	1	InstructionCue	-480.0000	82.0000	9.1249
1	1	InstructionCue	-480.0000	83.0000	9.3575
1	1	InstructionCue	-480.0000	84.0000	9.5812
1	1	InstructionCue	-480.0000	85.0000	9.7945
1	1	InstructionCue	-480.0000	86.0000	9.9968
1	1	InstructionCue	-480.0000	87.0000	10.1886
1	1	InstructionCue	-480.0000	88.0000	10.3705
1	1	InstructionCue	-480.0000	89.0000	10.5432
1	1	InstructionCue	-480.0000	90.0000	10.7055
1	1	InstructionCue	-480.0000	91.0000	10.8528
1	1	InstructionCue	-480.0000	92.0000	10.9734
1	1	InstructionCue	-480.0000	93.0000	11.0453
1	1	InstructionCue	-480.0000	94.0000	11.0324
1	1	InstructionCue	-480.0000	95.0000	10.8852
1	1	InstructionCue	-480.0000	96.0000	10.5469
1	1	InstructionCue	-480.0000	97.0000	9.9663
1	1	InstructionCue	-480.0000	98.0000	9.1172
1	1	InstructionCue	-480.0000	99.0000	8.0152
1	1	InstructionCue	-480.0000	100.0000	6.7249
1	1	InstructionCue	-476.0000	2.0000	88.3931
1	1	InstructionCue	-476.0000	3.0000	98.4008
1	1	InstructionCue	-476.0000	4.0000	102.3958
1	1	InstructionCue	-476.0000	5.0000	99.6468
1	1	InstructionCue	-476.0000	6.0000	90.6536
1	1	InstructionCue	-476.0000	7.0000	76.9947
1	1	InstructionCue	-476.0000	8.0000	60.9110
1	1	InstructionCue	-476.0000	9.0000	44.7718
1	1	InstructionCue	-476.0000	10.0000	30.5770
1	1	InstructionCue	-476.0000	11.0000	19.6180
1	1	InstructionCue	-476.0000	12.0000	12.3564
1	1	InstructionCue	-476.0000	13.0000	8.5164
1	1	InstructionCue	-476.0000	14.0000	7.3251
1	1	InstructionCue	-476.0000	15.0000	7.8050
1	1	InstructionCue	-476.0000	16.0000	9.0283
1	1	InstructionCue	-476.0000	17.0000	10.2782
1	1	InstructionCue	-476.0000	18.0000	11.1092
1	1	InstructionCue	-476.0000	19.0000	11.3314
1	1	InstructionCue	-476.0000	20.0000	10.9536
1	1	InstructionCue	-476.0000	21.0000	10.1144
1	1	InstructionCue	-476.0000	22.0000	9.0180
1	1	InstructionCue	-476.0000	23.0000	7.8813
1	1	InstructionCue	-476.0000	24.0000	6.8915
1	1	InstructionCue	-476.0000	25.0000	6.1783
1	1	InstructionCue	-476.0000	26.0000	5.7970
1	1	InstructionCue	-476.0000	27.0000	5.7274
1	1	InstructionCue	-476.0000	28.0000	5.8849
1	1	InstructionCue	-476.0000	29.0000	6.1423
1	1	InstructionCue	-476.0000	30.0000	6.3584
1	1	InstructionCue	-476.0000	31.0000	6.4069
1	1	InstructionCue	-476.0000	32.0000	6.2010
1	1	InstructionCue	-476.0000	33.0000	5.7084
1	1	InstructionCue	-476.0000	34.0000	4.9558
1	1	InstructionCue	-476.0000	35.0000	4.0203
1	1	InstructionCue	-476.0000	36.0000	3.0116
1	1	InstructionCue	-476.0000	37.0000	2.0492
1	1	InstructionCue	-476.0000	38.0000	1.2384
1	1	InstructionCue	-476.0000	39.0000	0.6523
1	1	InstructionCue	-476.0000	40.0000	0.3214
1	1	InstructionCue	-476.0000	41.0000	0.2347
1	1	InstructionCue	-476.0000	42.0000	0.3488
1	1	InstructionCue	-476.0000	43.0000	0.6038
1	1	InstructionCue	-476.0000	44.0000	0.9396
1	1	InstructionCue	-476.0000	45.0000	1.3106
1	1	InstructionCue	-476.0000	46.0000	1.6936
1	1	InstructionCue	-476.0000	47.0000	2.0890
1	1	InstructionCue	-476.0000	48.0000	2.5153
1	1	InstructionCue	-476.0000	49.0000	2.9988
1	1	InstructionCue	-476.0000	50.0000	3.5629
1	1	InstructionCue	-476.0000	51.0000	4.2182
1	1	InstructionCue	-476.0000	52.0000	4.9581
1	1	InstructionCue	-476.0000	53.0000	5.7578
1	1	InstructionCue	-476.0000	54.0000	6.5787
1	1	InstructionCue	-476.0000	55.0000	7.3749
1	1	InstructionCue	-476.0000	56.0000	8.1006
1	1	InstructionCue	-476.0000	57.0000	8.7164
1	1	InstructionCue	-476.0000	58.0000	9.1945
1	1	InstructionCue	-476.0000	59.0000	9.5203
1	1	InstructionCue	-476.0000	60.0000	9.6931
1	1	InstructionCue	-476.0000	61.0000	9.7247
1	1	InstructionCue	-476.0000	62.0000	9.6363
1	1	InstructionCue	-476.0000	63.0000	9.4556
1	1	InstructionCue	-476.0000	64.0000	9.2130
1	1	InstructionCue	-476.0000	65.0000	8.9388
1	1	InstructionCue	-476.0000	66.0000	8.6605
1	1	InstructionCue	-476.0000	67.0000	8.4012
1	1	InstructionCue	-476.0000	68.0000	8.1785
1	1	InstructionCue	-476.0000	69.0000	8.0049
1	1	InstructionCue	-476.0000	70.0000	7.8876
1	1	InstructionCue	-476.0000	71.0000	7.8296
1	1	InstructionCue	-476.0000	72.0000	7.8303
1	1	InstructionCue	-476.0000	73.0000	7.8863
1	1	InstructionCue	-476.0000	74.0000	7.9919
1	1	InstructionCue	-476.0000	75.0000	8.1398
1	1	InstructionCue	-476.0000	76.0000	8.3217
1	1	InstructionCue	-476.0000	77.0000	8.5285
1	1	InstructionCue	-476.0000	78.0000	8.7516
1	1	InstructionCue	-476.0000	79.0000	8.9825
1	1	InstructionCue	-476.0000	80.0000	9.2139
1	1	InstructionCue	-476.0000	81.0000	9.4398
1	1	InstructionCue	-476.0000	82.0000	9.6558
1	1	InstructionCue	-476.0000	83.0000	9.8590
1	1	InstructionCue	-476.0000	84.0000	10.0479
1	1	InstructionCue	-476.0000	85.0000	10.2225
1	1	InstructionCue	-476.0000	86.0000	10.3837
1	1	InstructionCue	-476.0000	87.0000	10.5333
1	1	InstructionCue	-476.0000	88.0000	10.6733
1	1	InstructionCue	-476.0000	89.0000	10.8052
1	1	InstructionCue	-476.0000	90.0000	10.9289
1	1	InstructionCue	-476.0000	91.0000	11.0401
1	1	InstructionCue	-476.0000	92.0000	11.1278
1	1	InstructionCue	-476.0000	93.0000	11.1702
1	1	InstructionCue	-476.0000	94.0000	11.1313
1	1	InstructionCue	-476.0000	95.0000	10.9617
1	1	InstructionCue	-476.0000	96.0000	10.6045
1	1	InstructionCue	-476.0000	97.0000	10.0084
1	1	InstructionCue	-476.0000	98.0000	9.1470
1	1	InstructionCue	-476.0000	99.0000	8.0355
1	1	InstructionCue	-476.0000	100.0000	6.7381
1	1	InstructionCue	-472.0000	2.0000	88.7181
1	1	InstructionCue	-472.0000	3.0000	98.7259
1	1	InstructionCue	-472.0000	4.0000	102.6929
1	1	InstructionCue	-472.0000	5.0000	99.8953
1	1	InstructionCue	-472.0000	6.0000	90.8456
1	1	InstructionCue	-472.0000	7.0000	77.1367
1	1	InstructionCue	-472.0000	8.0000	61.0200
1	1	InstructionCue	-472.0000	9.0000	44.8689
1	1	InstructionCue	-472.0000	10.0000	30.6803
1	1	InstructionCue	-472.0000	11.0000	19.7367
1	1	InstructionCue	-472.0000	12.0000	12.4884
1	1	InstructionCue	-472.0000	13.0000	8.6495
1	1	InstructionCue	-472.0000	14.0000	7.4421
1	1	InstructionCue	-472.0000	15.0000	7.8900
1	1	InstructionCue	-472.0000	16.0000	9.0735
1	1	InstructionCue	-472.0000	17.0000	10.2883
1	1	InstructionCue	-472.0000	18.0000	11.1024
1	1	InstructionCue	-472.0000	19.0000	11.3363
1	1	InstructionCue	-472.0000	20.0000	11.0030
1	1	InstructionCue	-472.0000	21.0000	10.2380
1	1	InstructionCue	-472.0000	22.0000	9.2372
1	1	InstructionCue	-472.0000	23.0000	8.2057
1	1	InstructionCue	-472.0000	24.0000	7.3200
1	1	InstructionCue	-472.0000	25.0000	6.7009
1	1	InstructionCue	-472.0000	26.0000	6.3989
1	1	InstructionCue	-472.0000	27.0000	6.3919
1	1	InstructionCue	-472.0000	28.0000	6.5950
1	1	InstructionCue	-472.0000	29.0000	6.8817
1	1	InstructionCue	-472.0000	30.0000	7.1110
1	1	InstructionCue	-472.0000	31.0000	7.1563
1	1	InstructionCue	-472.0000	32.0000	6.9294
1	1	InstructionCue	-472.0000	33.0000	6.3967
1	1	InstructionCue	-472.0000	34.0000	5.5829
1	1	InstructionCue	-472.0000	35.0000	4.5645
1	1	InstructionCue	-472.0000	36.0000	3.4517
1	1	InstructionCue	-472.0000	37.0000	2.3666
1	1	InstructionCue	-472.0000	38.0000	1.4194
1	1	InstructionCue	-472.0000	39.0000	0.6893
1	1	InstructionCue	-472.0000	40.0000	0.2146
1	1	InstructionCue	-472.0000	41.0000	-0.0080
1	1	InstructionCue	-472.0000	42.0000	-0.0145
1	1	InstructionCue	-472.0000	43.0000	0.1411
1	1	InstructionCue	-472.0000	44.0000	0.4029
1	1	InstructionCue	-472.0000	45.0000	0.7277
1	1	InstructionCue	-472.0000	46.0000	1.0932
1	1	InstructionCue	-472.0000	47.0000	1.4990
1	1	InstructionCue	-472.0000	48.0000	1.9614
1	1	InstructionCue	-472.0000	49.0000	2.5037
1	1	InstructionCue	-472.0000	50.0000	3.1450
1	1	InstructionCue	-472.0000	51.0000	3.8911
1	1	InstructionCue	-472.0000	52.0000	4.7299
1	1	InstructionCue	-472.0000	53.0000	5.6316
1	1	InstructionCue	-472.0000	54.0000	6.5528
1	1	InstructionCue	-472.0000	55.0000	7.4441
1	1	InstructionCue	-472.0000	56.0000	8.2575
1	1	InstructionCue	-472.0000	57.0000	8.9530
1	1	InstructionCue	-472.0000	58.0000	9.5030
1	1	InstructionCue	-472.0000	59.0000	9.8942
1	1	InstructionCue	-472.0000	60.0000	10.1275
1	1	InstructionCue	-472.0000	61.0000	10.2158
1	1	InstructionCue	-472.0000	62.0000	10.1811
1	1	InstructionCue	-472.0000	63.0000	10.0511
1	1	InstructionCue	-472.0000	64.0000	9.8558
1	1	InstructionCue	-472.0000	65.0000	9.6247
1	1	InstructionCue	-472.0000	66.0000	9.3846
1	1	InstructionCue	-472.0000	67.0000	9.1578
1	1	InstructionCue	-472.0000	68.0000	8.9618
1	1	InstructionCue	-472.0000	69.0000	8.8088
1	1	InstructionCue	-472.0000	70.0000	8.7063
1	1	InstructionCue	-472.0000	71.0000	8.6573
1	1	InstructionCue	-472.0000	72.0000	8.6612
1	1	InstructionCue	-472.0000	73.0000	8.7147
1	1	InstructionCue	-472.0000	74.0000	8.8117
1	1	InstructionCue	-472.0000	75.0000	8.9448
1	1	InstructionCue	-472.0000	76.0000	9.1056
1	1	InstructionCue	-472.0000	77.0000	9.2852
1	1	InstructionCue	-472.0000	78.0000	9.4751
1	1	InstructionCue	-472.0000	79.0000	9.6678
1	1	InstructionCue	-472.0000	80.0000	9.8569
1	1	InstructionCue	-472.0000	81.0000	10.0375
1	1	InstructionCue	-472.0000	82.0000	10.2064
1	1	InstructionCue	-472.0000	83.0000	10.3620
1	1	InstructionCue	-472.0000	84.0000	10.5040
1	1	InstructionCue	-472.0000	85.0000	10.6334
1	1	InstructionCue	-472.0000	86.0000	10.7520
1	1	InstructionCue	-472.0000	87.0000	10.8621
1	1	InstructionCue	-472.0000	88.0000	10.9663
1	1	InstructionCue	-472.0000	89.0000	11.0662
1	1	InstructionCue	-472.0000	90.0000	11.1617
1	1	InstructionCue	-472.0000	91.0000	11.2486
1	1	InstructionCue	-472.0000	92.0000	11.3154
1	1	InstructionCue	-472.0000	93.0000	11.3397
1	1	InstructionCue	-472.0000	94.0000	11.2851
1	1	InstructionCue	-472.0000	95.0000	11.1014
1	1	InstructionCue	-472.0000	96.0000	10.7305
1	1	InstructionCue	-472.0000	97.0000	10.1208
1	1	InstructionCue	-472.0000	98.0000	9.2451
1	1	InstructionCue	-472.0000	99.0000	8.1186
1	1	InstructionCue	-472.0000	100.0000	6.8058
1	1	InstructionCue	-468.0000	2.0000	89.0290
1	1	InstructionCue	-468.0000	3.0000	99.0339
1	1	InstructionCue	-468.0000	4.0000	102.9706
1	1	InstructionCue	-468.0000	5.0000	100.1229
1	1	InstructionCue	-468.0000	6.0000	91.0166
1	1	InstructionCue	-468.0000	7.0000	77.2582
1	1	InstructionCue	-468.0000	8.0000	61.1099
1	1	InstructionCue	-468.0000	9.0000	44.9486
1	1	InstructionCue	-468.0000	10.0000	30.7677
1	1	InstructionCue	-468.0000	11.0000	19.8403
1	1	InstructionCue	-468.0000	12.0000	12.6053
1	1	InstructionCue	-468.0000	13.0000	8.7669
1	1	InstructionCue	-468.0000	14.0000	7.5419
1	1	InstructionCue	-468.0000	15.0000	7.9559
1	1	InstructionCue	-468.0000	16.0000	9.0976
1	1	InstructionCue	-468.0000	17.0000	10.2755
1	1	InstructionCue	-468.0000	18.0000	11.0716
1	1	InstructionCue	-468.0000	19.0000	11.3166
1	1	InstructionCue	-468.0000	20.0000	11.0277
1	1	InstructionCue	-468.0000	21.0000	10.3374
1	1	InstructionCue	-468.0000	22.0000	9.4329
1	1	InstructionCue	-468.0000	23.0000	8.5080
1	1	InstructionCue	-468.0000	24.0000	7.7284
1	1	InstructionCue	-468.0000	25.0000	7.2072
1	1	InstructionCue	-468.0000	26.0000	6.9906
1	1	InstructionCue	-468.0000	27.0000	7.0554
1	1	InstructionCue	-468.0000	28.0000	7.3176
1	1	InstructionCue	-468.0000	29.0000	7.6518
1	1	InstructionCue	-468.0000	30.0000	7.9177
1	1	InstructionCue	-468.0000	31.0000	7.9881
1	1	InstructionCue	-468.0000	32.0000	7.7733
1	1	InstructionCue	-468.0000	33.0000	7.2371
1	1	InstructionCue	-468.0000	34.0000	6.4018
1	1	InstructionCue	-468.0000	35.0000	5.3415
1	1	InstructionCue	-468.0000	36.0000	4.1658
1	1	InstructionCue	-468.0000	37.0000	2.9982
1	1	InstructionCue	-468.0000	38.0000	1.9521
1	1	InstructionCue	-468.0000	39.0000	1.1125
1	1	InstructionCue	-468.0000	40.0000	0.5242
1	1	InstructionCue	-468.0000	41.0000	0.1912
1	1	InstructionCue	-468.0000	42.0000	0.0838
1	1	InstructionCue	-468.0000	43.0000	0.1533
1	1	InstructionCue	-468.0000	44.0000	0.3475
1	1	InstructionCue	-468.0000	45.0000	0.6252
1	1	InstructionCue	-468.0000	46.0000	0.9646
1	1	InstructionCue	-468.0000	47.0000	1.3646
1	1	InstructionCue	-468.0000	48.0000	1.8397
1	1	InstructionCue	-468.0000	49.0000	2.4108
1	1	InstructionCue	-468.0000	50.0000	3.0939
1	1	InstructionCue	-468.0000	51.0000	3.8912
1	1	InstructionCue	-468.0000	52.0000	4.7874
1	1	InstructionCue	-468.0000	53.0000	5.7493
1	1	InstructionCue	-468.0000	54.0000	6.7312
1	1	InstructionCue	-468.0000	55.0000	7.6822
1	1	InstructionCue	-468.0000	56.0000	8.5543
1	1	InstructionCue	-468.0000	57.0000	9.3082
1	1	InstructionCue	-468.0000	58.0000	9.9181
1	1	InstructionCue	-468.0000	59.0000	10.3724
1	1	InstructionCue	-468.0000	60.0000	10.6736
1	1	InstructionCue	-468.0000	61.0000	10.8350
1	1	InstructionCue	-468.0000	62.0000	10.8782
1	1	InstructionCue	-468.0000	63.0000	10.8290
1	1	InstructionCue	-468.0000	64.0000	10.7149
1	1	InstructionCue	-468.0000	65.0000	10.5621
1	1	InstructionCue	-468.0000	66.0000	10.3938
1	1	InstructionCue	-468.0000	67.0000	10.2292
1	1	InstructionCue	-468.0000	68.0000	10.0833
1	1	InstructionCue	-468.0000	69.0000	9.9663
1	1	InstructionCue	-468.0000	70.0000	9.8847
1	1	InstructionCue	-468.0000	71.0000	9.8412
1	1	InstructionCue	-468.0000	72.0000	9.8358
1	1	InstructionCue	-468.0000	73.0000	9.8660
1	1	InstructionCue	-468.0000	74.0000	9.9273
1	1	InstructionCue	-468.0000	75.0000	10.0140
1	1	InstructionCue	-468.0000	76.0000	10.1196
1	1	InstructionCue	-468.0000	77.0000	10.2376
1	1	InstructionCue	-468.0000	78.0000	10.3618
1	1	InstructionCue	-468.0000	79.0000	10.4866
1	1	InstructionCue	-468.0000	80.0000	10.6079
1	1	InstructionCue	-468.0000	81.0000	10.7226
1	1	InstructionCue	-468.0000	82.0000	10.8292
1	1	InstructionCue	-468.0000	83.0000	10.9272
1	1	InstructionCue	-468.0000	84.0000	11.0173
1	1	InstructionCue	-468.0000	85.0000	11.1011
1	1	InstructionCue	-468.0000	86.0000	11.1806
1	1	InstructionCue	-468.0000	87.0000	11.2580
1	1	InstructionCue	-468.0000	88.0000	11.3356
1	1	InstructionCue	-468.0000	89.0000	11.4145
1	1	InstructionCue	-468.0000	90.0000	11.4940
1	1	InstructionCue	-468.0000	91.0000	11.5688
1	1	InstructionCue	-468.0000	92.0000	11.6267
1	1	InstructionCue	-468.0000	93.0000	11.6437
1	1	InstructionCue	-468.0000	94.0000	11.5821
1	1	InstructionCue	-468.0000	95.0000	11.3896
1	1	InstructionCue	-468.0000	96.0000	11.0064
1	1	InstructionCue	-468.0000	97.0000	10.3792
1	1	InstructionCue	-468.0000	98.0000	9.4799
1	1	InstructionCue	-468.0000	99.0000	8.3239
1	1	InstructionCue	-468.0000	100.0000	6.9774
1	1	InstructionCue	-464.0000	2.0000	89.3259
1	1	InstructionCue	-464.0000	3.0000	99.3250
1	1	InstructionCue	-464.0000	4.0000	103.2292
1	1	InstructionCue	-464.0000	5.0000	100.3300
1	1	InstructionCue	-464.0000	6.0000	91.1665
1	1	InstructionCue	-464.0000	7.0000	77.3592
1	1	InstructionCue	-464.0000	8.0000	61.1802
1	1	InstructionCue	-464.0000	9.0000	45.0100
1	1	InstructionCue	-464.0000	10.0000	30.8375
1	1	InstructionCue	-464.0000	11.0000	19.9267
1	1	InstructionCue	-464.0000	12.0000	12.7045
1	1	InstructionCue	-464.0000	13.0000	8.8654
1	1	InstructionCue	-464.0000	14.0000	7.6211
1	1	InstructionCue	-464.0000	15.0000	7.9991
1	1	InstructionCue	-464.0000	16.0000	9.0968
1	1	InstructionCue	-464.0000	17.0000	10.2360
1	1	InstructionCue	-464.0000	18.0000	11.0123
1	1	InstructionCue	-464.0000	19.0000	11.2672
1	1	InstructionCue	-464.0000	20.0000	11.0216
1	1	InstructionCue	-464.0000	21.0000	10.4051
1	1	InstructionCue	-464.0000	22.0000	9.5961
1	1	InstructionCue	-464.0000	23.0000	8.7772
1	1	InstructionCue	-464.0000	24.0000	8.1039
1	1	InstructionCue	-464.0000	25.0000	7.6819
1	1	InstructionCue	-464.0000	26.0000	7.5544
1	1	InstructionCue	-464.0000	27.0000	7.6977
1	1	InstructionCue	-464.0000	28.0000	8.0295
1	1	InstructionCue	-464.0000	29.0000	8.4263
1	1	InstructionCue	-464.0000	30.0000	8.7485
1	1	InstructionCue	-464.0000	31.0000	8.8685
1	1	InstructionCue	-464.0000	32.0000	8.6948
1	1	InstructionCue	-464.0000	33.0000	8.1879
1	1	InstructionCue	-464.0000	34.0000	7.3664
1	1	InstructionCue	-464.0000	35.0000	6.3012
1	1	InstructionCue	-464.0000	36.0000	5.1002
1	1	InstructionCue	-464.0000	37.0000	3.8868
1	1	InstructionCue	-464.0000	38.0000	2.7771
1	1	InstructionCue	-464.0000	39.0000	1.8604
1	1	InstructionCue	-464.0000	40.0000	1.1874
1	1	InstructionCue	-464.0000	41.0000	0.7680
1	1	InstructionCue	-464.0000	42.0000	0.5782
1	1	InstructionCue	-464.0000	43.0000	0.5735
1	1	InstructionCue	-464.0000	44.0000	0.7047
1	1	InstructionCue	-464.0000	45.0000	0.9318
1	1	InstructionCue	-464.0000	46.0000	1.2327
1	1	InstructionCue	-464.0000	47.0000	1.6055
1	1	InstructionCue	-464.0000	48.0000	2.0634
1	1	InstructionCue	-464.0000	49.0000	2.6251
1	1	InstructionCue	-464.0000	50.0000	3.3050
1	1	InstructionCue	-464.0000	51.0000	4.1038
1	1	InstructionCue	-464.0000	52.0000	5.0046
1	1	InstructionCue	-464.0000	53.0000	5.9738
1	1	InstructionCue	-464.0000	54.0000	6.9657
1	1	InstructionCue	-464.0000	55.0000	7.9306
1	1	InstructionCue	-464.0000	56.0000	8.8222
1	1	InstructionCue	-464.0000	57.0000	9.6039
1	1	InstructionCue	-464.0000	58.0000	10.2522
1	1	InstructionCue	-464.0000	59.0000	10.7580
1	1	InstructionCue	-464.0000	60.0000	11.1250
1	1	InstructionCue	-464.0000	61.0000	11.3668
1	1	InstructionCue	-464.0000	62.0000	11.5034
1	1	InstructionCue	-464.0000	63.0000	11.5580
1	1	InstructionCue	-464.0000	64.0000	11.5540
1	1	InstructionCue	-464.0000	65.0000	11.5125
1	1	InstructionCue	-464.0000	66.0000	11.4516
1	1	InstructionCue	-464.0000	67.0000	11.3853
1	1	InstructionCue	-464.0000	68.0000	11.3240
1	1	InstructionCue	-464.0000	69.0000	11.2744
1	1	InstructionCue	-464.0000	70.0000	11.2405
1	1	InstructionCue	-464.0000	71.0000	11.2242
1	1	InstructionCue	-464.0000	72.0000	11.2253
1	1	InstructionCue	-464.0000	73.0000	11.2426
1	1	InstructionCue	-464.0000	74.0000	11.2737
1	1	InstructionCue	-464.0000	75.0000	11.3156
1	1	InstructionCue	-464.0000	76.0000	11.3652
1	1	InstructionCue	-464.0000	77.0000	11.4192
1	1	InstructionCue	-464.0000	78.0000	11.4747
1	1	InstructionCue	-464.0000	79.0000	11.5293
1	1	InstructionCue	-464.0000	80.0000	11.5816
1	1	InstructionCue	-464.0000	81.0000	11.6309
1	1	InstructionCue	-464.0000	82.0000	11.6773
1	1	InstructionCue	-464.0000	83.0000	11.7215
1	1	InstructionCue	-464.0000	84.0000	11.7652
1	1	InstructionCue	-464.0000	85.0000	11.8098
1	1	InstructionCue	-464.0000	86.0000	11.8575
1	1	InstructionCue	-464.0000	87.0000	11.9101
1	1	InstructionCue	-464.0000	88.0000	11.9690
1	1	InstructionCue	-464.0000	89.0000	12.0346
1	1	InstructionCue	-464.0000	90.0000	12.1050
1	1	InstructionCue	-464.0000	91.0000	12.1739
1	1	InstructionCue	-464.0000	92.0000	12.2273
1	1	InstructionCue	-464.0000	93.0000	12.2395
1	1	InstructionCue	-464.0000	94.0000	12.1701
1	1	InstructionCue	-464.0000	95.0000	11.9640
1	1	InstructionCue	-464.0000	96.0000	11.5582
1	1	InstructionCue	-464.0000	97.0000	10.8966
1	1	InstructionCue	-464.0000	98.0000	9.9501
1	1	InstructionCue	-464.0000	99.0000	8.7348
1	1	InstructionCue	-464.0000	100.0000	7.3204
1	1	InstructionCue	-460.0000	2.0000	89.6090
1	1	InstructionCue	-460.0000	3.0000	99.5996
1	1	InstructionCue	-460.0000	4.0000	103.4689
1	1	InstructionCue	-460.0000	5.0000	100.5169
1	1	InstructionCue	-460.0000	6.0000	91.2957
1	1	InstructionCue	-460.0000	7.0000	77.4396
1	1	InstructionCue	-460.0000	8.0000	61.2307
1	1	InstructionCue	-460.0000	9.0000	45.0520
1	1	InstructionCue	-460.0000	10.0000	30.8885
1	1	InstructionCue	-460.0000	11.0000	19.9938
1	1	InstructionCue	-460.0000	12.0000	12.7836
1	1	InstructionCue	-460.0000	13.0000	8.9420
1	1	InstructionCue	-460.0000	14.0000	7.6763
1	1	InstructionCue	-460.0000	15.0000	8.0161
1	1	InstructionCue	-460.0000	16.0000	9.0676
1	1	InstructionCue	-460.0000	17.0000	10.1660
1	1	InstructionCue	-460.0000	18.0000	10.9209
1	1	InstructionCue	-460.0000	19.0000	11.1838
1	1	InstructionCue	-460.0000	20.0000	10.9797
1	1	InstructionCue	-460.0000	21.0000	10.4349
1	1	InstructionCue	-460.0000	22.0000	9.7191
1	1	InstructionCue	-460.0000	23.0000	9.0041
1	1	InstructionCue	-460.0000	24.0000	8.4353
1	1	InstructionCue	-460.0000	25.0000	8.1120
1	1	InstructionCue	-460.0000	26.0000	8.0747
1	1	InstructionCue	-460.0000	27.0000	8.3005
1	1	InstructionCue	-460.0000	28.0000	8.7091
1	1	InstructionCue	-460.0000	29.0000	9.1795
1	1	InstructionCue	-460.0000	30.0000	9.5734
1	1	InstructionCue	-460.0000	31.0000	9.7628
1	1	InstructionCue	-460.0000	32.0000	9.6534
1	1	InstructionCue	-460.0000	33.0000	9.2024
1	1	InstructionCue	-460.0000	34.0000	8.4237
1	1	InstructionCue	-460.0000	35.0000	7.3842
1	1	InstructionCue	-460.0000	36.0000	6.1889
1	1	InstructionCue	-460.0000	37.0000	4.9604
1	1	InstructionCue	-460.0000	38.0000	3.8161
1	1	InstructionCue	-460.0000	39.0000	2.8488
1	1	InstructionCue	-460.0000	40.0000	2.1139
1	1	InstructionCue	-460.0000	41.0000	1.6264
1	1	InstructionCue	-460.0000	42.0000	1.3669
1	1	InstructionCue	-460.0000	43.0000	1.2942
1	1	InstructionCue	-460.0000	44.0000	1.3606
1	1	InstructionCue	-460.0000	45.0000	1.5266
1	1	InstructionCue	-460.0000	46.0000	1.7697
1	1	InstructionCue	-460.0000	47.0000	2.0865
1	1	InstructionCue	-460.0000	48.0000	2.4892
1	1	InstructionCue	-460.0000	49.0000	2.9956
1	1	InstructionCue	-460.0000	50.0000	3.6198
1	1	InstructionCue	-460.0000	51.0000	4.3628
1	1	InstructionCue	-460.0000	52.0000	5.2091
1	1	InstructionCue	-460.0000	53.0000	6.1268
1	1	InstructionCue	-460.0000	54.0000	7.0733
1	1	InstructionCue	-460.0000	55.0000	8.0021
1	1	InstructionCue	-460.0000	56.0000	8.8702
1	1	InstructionCue	-460.0000	57.0000	9.6448
1	1	InstructionCue	-460.0000	58.0000	10.3053
1	1	InstructionCue	-460.0000	59.0000	10.8452
1	1	InstructionCue	-460.0000	60.0000	11.2690
1	1	InstructionCue	-460.0000	61.0000	11.5903
1	1	InstructionCue	-460.0000	62.0000	11.8275
1	1	InstructionCue	-460.0000	63.0000	12.0006
1	1	InstructionCue	-460.0000	64.0000	12.1284
1	1	InstructionCue	-460.0000	65.0000	12.2267
1	1	InstructionCue	-460.0000	66.0000	12.3074
1	1	InstructionCue	-460.0000	67.0000	12.3788
1	1	InstructionCue	-460.0000	68.0000	12.4454
1	1	InstructionCue	-460.0000	69.0000	12.5092
1	1	InstructionCue	-460.0000	70.0000	12.5707
1	1	InstructionCue	-460.0000	71.0000	12.6292
1	1	InstructionCue	-460.0000	72.0000	12.6840
1	1	InstructionCue	-460.0000	73.0000	12.7340
1	1	InstructionCue	-460.0000	74.0000	12.7785
1	1	InstructionCue	-460.0000	75.0000	12.8171
1	1	InstructionCue	-460.0000	76.0000	12.8495
1	1	InstructionCue	-460.0000	77.0000	12.8756
1	1	InstructionCue	-460.0000	78.0000	12.8960
1	1	InstructionCue	-460.0000	79.0000	12.9112
1	1	InstructionCue	-460.0000	80.0000	12.9225
1	1	InstructionCue	-460.0000	81.0000	12.9312
1	1	InstructionCue	-460.0000	82.0000	12.9393
1	1	InstructionCue	-460.0000	83.0000	12.9487
1	1	InstructionCue	-460.0000	84.0000	12.9613
1	1	InstructionCue	-460.0000	85.0000	12.9794
1	1	InstructionCue	-460.0000	86.0000	13.0046
1	1	InstructionCue	-460.0000	87.0000	13.0386
1	1	InstructionCue	-460.0000	88.0000	13.0822
1	1	InstructionCue	-460.0000	89.0000	13.1352
1	1	InstructionCue	-460.0000	90.0000	13.1948
1	1	InstructionCue	-460.0000	91.0000	13.2534
1	1	InstructionCue	-460.0000	92.0000	13.2955
1	1	InstructionCue	-460.0000	93.0000	13.2929
1	1	InstructionCue	-460.0000	94.0000	13.2020
1	1	InstructionCue	-460.0000	95.0000	12.9635
1	1	InstructionCue	-460.0000	96.0000	12.5101
1	1	InstructionCue	-460.0000	97.0000	11.7821
1	1	InstructionCue	-460.0000	98.0000	10.7487
1	1	InstructionCue	-460.0000	99.0000	9.4282
1	1	InstructionCue	-460.0000	100.0000	7.8959
1	1	InstructionCue	-456.0000	2.0000	89.8786
1	1	InstructionCue	-456.0000	3.0000	99.8578
1	1	InstructionCue	-456.0000	4.0000	103.6900
1	1	InstructionCue	-456.0000	5.0000	100.6837
1	1	InstructionCue	-456.0000	6.0000	91.4041
1	1	InstructionCue	-456.0000	7.0000	77.4993
1	1	InstructionCue	-456.0000	8.0000	61.2607
1	1	InstructionCue	-456.0000	9.0000	45.0740
1	1	InstructionCue	-456.0000	10.0000	30.9190
1	1	InstructionCue	-456.0000	11.0000	20.0397
1	1	InstructionCue	-456.0000	12.0000	12.8399
1	1	InstructionCue	-456.0000	13.0000	8.9940
1	1	InstructionCue	-456.0000	14.0000	7.7046
1	1	InstructionCue	-456.0000	15.0000	8.0038
1	1	InstructionCue	-456.0000	16.0000	9.0070
1	1	InstructionCue	-456.0000	17.0000	10.0626
1	1	InstructionCue	-456.0000	18.0000	10.7940
1	1	InstructionCue	-456.0000	19.0000	11.0630
1	1	InstructionCue	-456.0000	20.0000	10.8981
1	1	InstructionCue	-456.0000	21.0000	10.4222
1	1	InstructionCue	-456.0000	22.0000	9.7964
1	1	InstructionCue	-456.0000	23.0000	9.1818
1	1	InstructionCue	-456.0000	24.0000	8.7143
1	1	InstructionCue	-456.0000	25.0000	8.4872
1	1	InstructionCue	-456.0000	26.0000	8.5391
1	1	InstructionCue	-456.0000	27.0000	8.8483
1	1	InstructionCue	-456.0000	28.0000	9.3376
1	1	InstructionCue	-456.0000	29.0000	9.8886
1	1	InstructionCue	-456.0000	30.0000	10.3646
1	1	InstructionCue	-456.0000	31.0000	10.6369
1	1	InstructionCue	-456.0000	32.0000	10.6088
1	1	InstructionCue	-456.0000	33.0000	10.2330
1	1	InstructionCue	-456.0000	34.0000	9.5185
1	1	InstructionCue	-456.0000	35.0000	8.5270
1	1	InstructionCue	-456.0000	36.0000	7.3600
1	1	InstructionCue	-456.0000	37.0000	6.1383
1	1	InstructionCue	-456.0000	38.0000	4.9799
1	1	InstructionCue	-456.0000	39.0000	3.9800
1	1	InstructionCue	-456.0000	40.0000	3.1979
1	1	InstructionCue	-456.0000	41.0000	2.6526
1	1	InstructionCue	-456.0000	42.0000	2.3281
1	1	InstructionCue	-456.0000	43.0000	2.1854
1	1	InstructionCue	-456.0000	44.0000	2.1778
1	1	InstructionCue	-456.0000	45.0000	2.2652
1	1	InstructionCue	-456.0000	46.0000	2.4242
1	1	InstructionCue	-456.0000	47.0000	2.6505
1	1	InstructionCue	-456.0000	48.0000	2.9553
1	1	InstructionCue	-456.0000	49.0000	3.3570
1	1	InstructionCue	-456.0000	50.0000	3.8707
1	1	InstructionCue	-456.0000	51.0000	4.5005
1	1	InstructionCue	-456.0000	52.0000	5.2341
1	1	InstructionCue	-456.0000	53.0000	6.0444
1	1	InstructionCue	-456.0000	54.0000	6.8935
1	1	InstructionCue	-456.0000	55.0000	7.7397
1	1	InstructionCue	-456.0000	56.0000	8.5448
1	1	InstructionCue	-456.0000	57.0000	9.2795
1	1	InstructionCue	-456.0000	58.0000	9.9265
1	1	InstructionCue	-456.0000	59.0000	10.4807
1	1	InstructionCue	-456.0000	60.0000	10.9476
1	1	InstructionCue	-456.0000	61.0000	11.3400
1	1	InstructionCue	-456.0000	62.0000	11.6746
1	1	InstructionCue	-456.0000	63.0000	11.9683
1	1	InstructionCue	-456.0000	64.0000	12.2361
1	1	InstructionCue	-456.0000	65.0000	12.4890
1	1	InstructionCue	-456.0000	66.0000	12.7335
1	1	InstructionCue	-456.0000	67.0000	12.9720
1	1	InstructionCue	-456.0000	68.0000	13.2037
1	1	InstructionCue	-456.0000	69.0000	13.4256
1	1	InstructionCue	-456.0000	70.0000	13.6336
1	1	InstructionCue	-456.0000	71.0000	13.8242
1	1	InstructionCue	-456.0000	72.0000	13.9943
1	1	InstructionCue	-456.0000	73.0000	14.1422
1	1	InstructionCue	-456.0000	74.0000	14.2673
1	1	InstructionCue	-456.0000	75.0000	14.3700
1	1	InstructionCue	-456.0000	76.0000	14.4519
1	1	InstructionCue	-456.0000	77.0000	14.5147
1	1	InstructionCue	-456.0000	78.0000	14.5610
1	1	InstructionCue	-456.0000	79.0000	14.5935
1	1	InstructionCue	-456.0000	80.0000	14.6151
1	1	InstructionCue	-456.0000	81.0000	14.6287
1	1	InstructionCue	-456.0000	82.0000	14.6374
1	1	InstructionCue	-456.0000	83.0000	14.6440
1	1	InstructionCue	-456.0000	84.0000	14.6512
1	1	InstructionCue	-456.0000	85.0000	14.6615
1	1	InstructionCue	-456.0000	86.0000	14.6771
1	1	InstructionCue	-456.0000	87.0000	14.6996
1	1	InstructionCue	-456.0000	88.0000	14.7300
1	1	InstructionCue	-456.0000	89.0000	14.7680
1	1	InstructionCue	-456.0000	90.0000	14.8103
1	1	InstructionCue	-456.0000	91.0000	14.8489
1	1	InstructionCue	-456.0000	92.0000	14.8665
1	1	InstructionCue	-456.0000	93.0000	14.8328
1	1	InstructionCue	-456.0000	94.0000	14.7002
1	1	InstructionCue	-456.0000	95.0000	14.4046
1	1	InstructionCue	-456.0000	96.0000	13.8733
1	1	InstructionCue	-456.0000	97.0000	13.0421
1	1	InstructionCue	-456.0000	98.0000	11.8788
1	1	InstructionCue	-456.0000	99.0000	10.4044
1	1	InstructionCue	-456.0000	100.0000	8.7027
1	1	InstructionCue	-452.0000	2.0000	90.1348
1	1	InstructionCue	-452.0000	3.0000	100.1000
1	1	InstructionCue	-452.0000	4.0000	103.8929
1	1	InstructionCue	-452.0000	5.0000	100.8308
1	1	InstructionCue	-452.0000	6.0000	91.4921
1	1	InstructionCue	-452.0000	7.0000	77.5384
1	1	InstructionCue	-452.0000	8.0000	61.2701
1	1	InstructionCue	-452.0000	9.0000	45.0749
1	1	InstructionCue	-452.0000	10.0000	30.9278
1	1	InstructionCue	-452.0000	11.0000	20.0626
1	1	InstructionCue	-452.0000	12.0000	12.8711
1	1	InstructionCue	-452.0000	13.0000	9.0186
1	1	InstructionCue	-452.0000	14.0000	7.7031
1	1	InstructionCue	-452.0000	15.0000	7.9596
1	1	InstructionCue	-452.0000	16.0000	8.9124
1	1	InstructionCue	-452.0000	17.0000	9.9234
1	1	InstructionCue	-452.0000	18.0000	10.6295
1	1	InstructionCue	-452.0000	19.0000	10.9024
1	1	InstructionCue	-452.0000	20.0000	10.7741
1	1	InstructionCue	-452.0000	21.0000	10.3639
1	1	InstructionCue	-452.0000	22.0000	9.8243
1	1	InstructionCue	-452.0000	23.0000	9.3058
1	1	InstructionCue	-452.0000	24.0000	8.9354
1	1	InstructionCue	-452.0000	25.0000	8.8006
1	1	InstructionCue	-452.0000	26.0000	8.9387
1	1	InstructionCue	-452.0000	27.0000	9.3298
1	1	InstructionCue	-452.0000	28.0000	9.9001
1	1	InstructionCue	-452.0000	29.0000	10.5344
1	1	InstructionCue	-452.0000	30.0000	11.0977
1	1	InstructionCue	-452.0000	31.0000	11.4607
1	1	InstructionCue	-452.0000	32.0000	11.5238
1	1	InstructionCue	-452.0000	33.0000	11.2348
1	1	InstructionCue	-452.0000	34.0000	10.5972
1	1	InstructionCue	-452.0000	35.0000	9.6672
1	1	InstructionCue	-452.0000	36.0000	8.5419
1	1	InstructionCue	-452.0000	37.0000	7.3398
1	1	InstructionCue	-452.0000	38.0000	6.1789
1	1	InstructionCue	-452.0000	39.0000	5.1562
1	1	InstructionCue	-452.0000	40.0000	4.3336
1	1	InstructionCue	-452.0000	41.0000	3.7335
1	1	InstructionCue	-452.0000	42.0000	3.3422
1	1	InstructionCue	-452.0000	43.0000	3.1221
1	1	InstructionCue	-452.0000	44.0000	3.0266
1	1	InstructionCue	-452.0000	45.0000	3.0149
1	1	InstructionCue	-452.0000	46.0000	3.0623
1	1	InstructionCue	-452.0000	47.0000	3.1637
1	1	InstructionCue	-452.0000	48.0000	3.3305
1	1	InstructionCue	-452.0000	49.0000	3.5826
1	1	InstructionCue	-452.0000	50.0000	3.9382
1	1	InstructionCue	-452.0000	51.0000	4.4058
1	1	InstructionCue	-452.0000	52.0000	4.9789
1	1	InstructionCue	-452.0000	53.0000	5.6367
1	1	InstructionCue	-452.0000	54.0000	6.3473
1	1	InstructionCue	-452.0000	55.0000	7.0749
1	1	InstructionCue	-452.0000	56.0000	7.7858
1	1	InstructionCue	-452.0000	57.0000	8.4539
1	1	InstructionCue	-452.0000	58.0000	9.0638
1	1	InstructionCue	-452.0000	59.0000	9.6110
1	1	InstructionCue	-452.0000	60.0000	10.1007
1	1	InstructionCue	-452.0000	61.0000	10.5443
1	1	InstructionCue	-452.0000	62.0000	10.9567
1	1	InstructionCue	-452.0000	63.0000	11.3525
1	1	InstructionCue	-452.0000	64.0000	11.7436
1	1	InstructionCue	-452.0000	65.0000	12.1377
1	1	InstructionCue	-452.0000	66.0000	12.5378
1	1	InstructionCue	-452.0000	67.0000	12.9423
1	1	InstructionCue	-452.0000	68.0000	13.3462
1	1	InstructionCue	-452.0000	69.0000	13.7425
1	1	InstructionCue	-452.0000	70.0000	14.1237
1	1	InstructionCue	-452.0000	71.0000	14.4827
1	1	InstructionCue	-452.0000	72.0000	14.8140
1	1	InstructionCue	-452.0000	73.0000	15.1138
1	1	InstructionCue	-452.0000	74.0000	15.3802
1	1	InstructionCue	-452.0000	75.0000	15.6129
1	1	InstructionCue	-452.0000	76.0000	15.8129
1	1	InstructionCue	-452.0000	77.0000	15.9821
1	1	InstructionCue	-452.0000	78.0000	16.1230
1	1	InstructionCue	-452.0000	79.0000	16.2384
1	1	InstructionCue	-452.0000	80.0000	16.3317
1	1	InstructionCue	-452.0000	81.0000	16.4060
1	1	InstructionCue	-452.0000	82.0000	16.4647
1	1	InstructionCue	-452.0000	83.0000	16.5109
1	1	InstructionCue	-452.0000	84.0000	16.5479
1	1	InstructionCue	-452.0000	85.0000	16.5786
1	1	InstructionCue	-452.0000	86.0000	16.6058
1	1	InstructionCue	-452.0000	87.0000	16.6319
1	1	InstructionCue	-452.0000	88.0000	16.6585
1	1	InstructionCue	-452.0000	89.0000	16.6858
1	1	InstructionCue	-452.0000	90.0000	16.7111
1	1	InstructionCue	-452.0000	91.0000	16.7260
1	1	InstructionCue	-452.0000	92.0000	16.7127
1	1	InstructionCue	-452.0000	93.0000	16.6385
1	1	InstructionCue	-452.0000	94.0000	16.4523
1	1	InstructionCue	-452.0000	95.0000	16.0848
1	1	InstructionCue	-452.0000	96.0000	15.4578
1	1	InstructionCue	-452.0000	97.0000	14.5024
1	1	InstructionCue	-452.0000	98.0000	13.1849
1	1	InstructionCue	-452.0000	99.0000	11.5301
1	1	InstructionCue	-452.0000	100.0000	9.6311
1	1	InstructionCue	-448.0000	2.0000	90.3780
1	1	InstructionCue	-448.0000	3.0000	100.3264
1	1	InstructionCue	-448.0000	4.0000	104.0779
1	1	InstructionCue	-448.0000	5.0000	100.9585
1	1	InstructionCue	-448.0000	6.0000	91.5599
1	1	InstructionCue	-448.0000	7.0000	77.5567
1	1	InstructionCue	-448.0000	8.0000	61.2583
1	1	InstructionCue	-448.0000	9.0000	45.0541
1	1	InstructionCue	-448.0000	10.0000	30.9137
1	1	InstructionCue	-448.0000	11.0000	20.0606
1	1	InstructionCue	-448.0000	12.0000	12.8752
1	1	InstructionCue	-448.0000	13.0000	9.0134
1	1	InstructionCue	-448.0000	14.0000	7.6695
1	1	InstructionCue	-448.0000	15.0000	7.8810
1	1	InstructionCue	-448.0000	16.0000	8.7817
1	1	InstructionCue	-448.0000	17.0000	9.7465
1	1	InstructionCue	-448.0000	18.0000	10.4258
1	1	InstructionCue	-448.0000	19.0000	10.7008
1	1	InstructionCue	-448.0000	20.0000	10.6065
1	1	InstructionCue	-448.0000	21.0000	10.2588
1	1	InstructionCue	-448.0000	22.0000	9.8013
1	1	InstructionCue	-448.0000	23.0000	9.3745
1	1	InstructionCue	-448.0000	24.0000	9.0962
1	1	InstructionCue	-448.0000	25.0000	9.0489
1	1	InstructionCue	-448.0000	26.0000	9.2688
1	1	InstructionCue	-448.0000	27.0000	9.7382
1	1	InstructionCue	-448.0000	28.0000	10.3870
1	1	InstructionCue	-448.0000	29.0000	11.1035
1	1	InstructionCue	-448.0000	30.0000	11.7543
1	1	InstructionCue	-448.0000	31.0000	12.2097
1	1	InstructionCue	-448.0000	32.0000	12.3669
1	1	InstructionCue	-448.0000	33.0000	12.1687
1	1	InstructionCue	-448.0000	34.0000	11.6126
1	1	InstructionCue	-448.0000	35.0000	10.7490
1	1	InstructionCue	-448.0000	36.0000	9.6706
1	1	InstructionCue	-448.0000	37.0000	8.4932
1	1	InstructionCue	-448.0000	38.0000	7.3343
1	1	InstructionCue	-448.0000	39.0000	6.2921
1	1	InstructionCue	-448.0000	40.0000	5.4312
1	1	InstructionCue	-448.0000	41.0000	4.7759
1	1	InstructionCue	-448.0000	42.0000	4.3144
1	1	InstructionCue	-448.0000	43.0000	4.0098
1	1	InstructionCue	-448.0000	44.0000	3.8151
1	1	InstructionCue	-448.0000	45.0000	3.6884
1	1	InstructionCue	-448.0000	46.0000	3.6039
1	1	InstructionCue	-448.0000	47.0000	3.5559
1	1	InstructionCue	-448.0000	48.0000	3.5568
1	1	InstructionCue	-448.0000	49.0000	3.6288
1	1	InstructionCue	-448.0000	50.0000	3.7948
1	1	InstructionCue	-448.0000	51.0000	4.0688
1	1	InstructionCue	-448.0000	52.0000	4.4513
1	1	InstructionCue	-448.0000	53.0000	4.9287
1	1	InstructionCue	-448.0000	54.0000	5.4757
1	1	InstructionCue	-448.0000	55.0000	6.0618
1	1	InstructionCue	-448.0000	56.0000	6.6571
1	1	InstructionCue	-448.0000	57.0000	7.2375
1	1	InstructionCue	-448.0000	58.0000	7.7878
1	1	InstructionCue	-448.0000	59.0000	8.3024
1	1	InstructionCue	-448.0000	60.0000	8.7846
1	1	InstructionCue	-448.0000	61.0000	9.2436
1	1	InstructionCue	-448.0000	62.0000	9.6922
1	1	InstructionCue	-448.0000	63.0000	10.1431
1	1	InstructionCue	-448.0000	64.0000	10.6067
1	1	InstructionCue	-448.0000	65.0000	11.0895
1	1	InstructionCue	-448.0000	66.0000	11.5934
1	1	InstructionCue	-448.0000	67.0000	12.1156
1	1	InstructionCue	-448.0000	68.0000	12.6498
1	1	InstructionCue	-448.0000	69.0000	13.1876
1	1	InstructionCue	-448.0000	70.0000	13.7196
1	1	InstructionCue	-448.0000	71.0000	14.2369
1	1	InstructionCue	-448.0000	72.0000	14.7317
1	1	InstructionCue	-448.0000	73.0000	15.1980
1	1	InstructionCue	-448.0000	74.0000	15.6318
1	1	InstructionCue	-448.0000	75.0000	16.0304
1	1	InstructionCue	-448.0000	76.0000	16.3927
1	1	InstructionCue	-448.0000	77.0000	16.7183
1	1	InstructionCue	-448.0000	78.0000	17.0078
1	1	InstructionCue	-448.0000	79.0000	17.2623
1	1	InstructionCue	-448.0000	80.0000	17.4833
1	1	InstructionCue	-448.0000	81.0000	17.6727
1	1	InstructionCue	-448.0000	82.0000	17.8330
1	1	InstructionCue	-448.0000	83.0000	17.9666
1	1	InstructionCue	-448.0000	84.0000	18.0767
1	1	InstructionCue	-448.0000	85.0000	18.1663
1	1	InstructionCue	-448.0000	86.0000	18.2389
1	1	InstructionCue	-448.0000	87.0000	18.2974
1	1	InstructionCue	-448.0000	88.0000	18.3446
1	1	InstructionCue	-448.0000	89.0000	18.3817
1	1	InstructionCue	-448.0000	90.0000	18.4068
1	1	InstructionCue	-448.0000	91.0000	18.4120
1	1	InstructionCue	-448.0000	92.0000	18.3792
1	1	InstructionCue	-448.0000	93.0000	18.2743
1	1	InstructionCue	-448.0000	94.0000	18.0434
1	1	InstructionCue	-448.0000	95.0000	17.6131
1	1	InstructionCue	-448.0000	96.0000	16.9004
1	1	InstructionCue	-448.0000	97.0000	15.8325
1	1	InstructionCue	-448.0000	98.0000	14.3748
1	1	InstructionCue	-448.0000	99.0000	12.5556
1	1	InstructionCue	-448.0000	100.0000	10.4767
1	1	InstructionCue	-444.0000	2.0000	90.6084
1	1	InstructionCue	-444.0000	3.0000	100.5374
1	1	InstructionCue	-444.0000	4.0000	104.2453
1	1	InstructionCue	-444.0000	5.0000	101.0671
1	1	InstructionCue	-444.0000	6.0000	91.6076
1	1	InstructionCue	-444.0000	7.0000	77.5544
1	1	InstructionCue	-444.0000	8.0000	61.2253
1	1	InstructionCue	-444.0000	9.0000	45.0110
1	1	InstructionCue	-444.0000	10.0000	30.8755
1	1	InstructionCue	-444.0000	11.0000	20.0323
1	1	InstructionCue	-444.0000	12.0000	12.8504
1	1	InstructionCue	-444.0000	13.0000	8.9766
1	1	InstructionCue	-444.0000	14.0000	7.6017
1	1	InstructionCue	-444.0000	15.0000	7.7664
1	1	InstructionCue	-444.0000	16.0000	8.6135
1	1	InstructionCue	-444.0000	17.0000	9.5311
1	1	InstructionCue	-444.0000	18.0000	10.1825
1	1	InstructionCue	-444.0000	19.0000	10.4580
1	1	InstructionCue	-444.0000	20.0000	10.3956
1	1	InstructionCue	-444.0000	21.0000	10.1072
1	1	InstructionCue	-444.0000	22.0000	9.7282
1	1	InstructionCue	-444.0000	23.0000	9.3884
1	1	InstructionCue	-444.0000	24.0000	9.1974
1	1	InstructionCue	-444.0000	25.0000	9.2326
1	1	InstructionCue	-444.0000	26.0000	9.5291
1	1	InstructionCue	-444.0000	27.0000	10.0717
1	1	InstructionCue	-444.0000	28.0000	10.7941
1	1	InstructionCue	-444.0000	29.0000	11.5881
1	1	InstructionCue	-444.0000	30.0000	12.3225
1	1	InstructionCue	-444.0000	31.0000	12.8666
1	1	InstructionCue	-444.0000	32.0000	13.1147
1	1	InstructionCue	-444.0000	33.0000	13.0046
1	1	InstructionCue	-444.0000	34.0000	12.5275
1	1	InstructionCue	-444.0000	35.0000	11.7284
1	1	InstructionCue	-444.0000	36.0000	10.6955
1	1	InstructionCue	-444.0000	37.0000	9.5423
1	1	InstructionCue	-444.0000	38.0000	8.3860
1	1	InstructionCue	-444.0000	39.0000	7.3260
1	1	InstructionCue	-444.0000	40.0000	6.4286
1	1	InstructionCue	-444.0000	41.0000	5.7204
1	1	InstructionCue	-444.0000	42.0000	5.1906
1	1	InstructionCue	-444.0000	43.0000	4.8023
1	1	InstructionCue	-444.0000	44.0000	4.5076
1	1	InstructionCue	-444.0000	45.0000	4.2634
1	1	InstructionCue	-444.0000	46.0000	4.0426
1	1	InstructionCue	-444.0000	47.0000	3.8394
1	1	InstructionCue	-444.0000	48.0000	3.6672
1	1	InstructionCue	-444.0000	49.0000	3.5514
1	1	InstructionCue	-444.0000	50.0000	3.5194
1	1	InstructionCue	-444.0000	51.0000	3.5917
1	1	InstructionCue	-444.0000	52.0000	3.7759
1	1	InstructionCue	-444.0000	53.0000	4.0650
1	1	InstructionCue	-444.0000	54.0000	4.4401
1	1	InstructionCue	-444.0000	55.0000	4.8751
1	1	InstructionCue	-444.0000	56.0000	5.3424
1	1	InstructionCue	-444.0000	57.0000	5.8181
1	1	InstructionCue	-444.0000	58.0000	6.2852
1	1	InstructionCue	-444.0000	59.0000	6.7355
1	1	InstructionCue	-444.0000	60.0000	7.1686
1	1	InstructionCue	-444.0000	61.0000	7.5908
1	1	InstructionCue	-444.0000	62.0000	8.0122
1	1	InstructionCue	-444.0000	63.0000	8.4444
1	1	InstructionCue	-444.0000	64.0000	8.8979
1	1	InstructionCue	-444.0000	65.0000	9.3800
1	1	InstructionCue	-444.0000	66.0000	9.8945
1	1	InstructionCue	-444.0000	67.0000	10.4409
1	1	InstructionCue	-444.0000	68.0000	11.0152
1	1	InstructionCue	-444.0000	69.0000	11.6107
1	1	InstructionCue	-444.0000	70.0000	12.2193
1	1	InstructionCue	-444.0000	71.0000	12.8324
1	1	InstructionCue	-444.0000	72.0000	13.4417
1	1	InstructionCue	-444.0000	73.0000	14.0399
1	1	InstructionCue	-444.0000	74.0000	14.6205
1	1	InstructionCue	-444.0000	75.0000	15.1781
1	1	InstructionCue	-444.0000	76.0000	15.7082
1	1	InstructionCue	-444.0000	77.0000	16.2067
1	1	InstructionCue	-444.0000	78.0000	16.6705
1	1	InstructionCue	-444.0000	79.0000	17.0969
1	1	InstructionCue	-444.0000	80.0000	17.4841
1	1	InstructionCue	-444.0000	81.0000	17.8310
1	1	InstructionCue	-444.0000	82.0000	18.1376
1	1	InstructionCue	-444.0000	83.0000	18.4045
1	1	InstructionCue	-444.0000	84.0000	18.6334
1	1	InstructionCue	-444.0000	85.0000	18.8271
1	1	InstructionCue	-444.0000	86.0000	18.9885
1	1	InstructionCue	-444.0000	87.0000	19.1212
1	1	InstructionCue	-444.0000	88.0000	19.2285
1	1	InstructionCue	-444.0000	89.0000	19.3126
1	1	InstructionCue	-444.0000	90.0000	19.3726
1	1	InstructionCue	-444.0000	91.0000	19.4012
1	1	InstructionCue	-444.0000	92.0000	19.3808
1	1	InstructionCue	-444.0000	93.0000	19.2767
1	1	InstructionCue	-444.0000	94.0000	19.0336
1	1	InstructionCue	-444.0000	95.0000	18.5761
1	1	InstructionCue	-444.0000	96.0000	17.8182
1	1	InstructionCue	-444.0000	97.0000	16.6851
1	1	InstructionCue	-444.0000	98.0000	15.1418
1	1	InstructionCue	-444.0000	99.0000	13.2195
1	1	InstructionCue	-444.0000	100.0000	11.0260
1	1	InstructionCue	-440.0000	2.0000	90.8261
1	1	InstructionCue	-440.0000	3.0000	100.7332
1	1	InstructionCue	-440.0000	4.0000	104.3955
1	1	InstructionCue	-440.0000	5.0000	101.1569
1	1	InstructionCue	-440.0000	6.0000	91.6355
1	1	InstructionCue	-440.0000	7.0000	77.5316
1	1	InstructionCue	-440.0000	8.0000	61.1708
1	1	InstructionCue	-440.0000	9.0000	44.9450
1	1	InstructionCue	-440.0000	10.0000	30.8125
1	1	InstructionCue	-440.0000	11.0000	19.9765
1	1	InstructionCue	-440.0000	12.0000	12.7950
1	1	InstructionCue	-440.0000	13.0000	8.9065
1	1	InstructionCue	-440.0000	14.0000	7.4983
1	1	InstructionCue	-440.0000	15.0000	7.6145
1	1	InstructionCue	-440.0000	16.0000	8.4072
1	1	InstructionCue	-440.0000	17.0000	9.2770
1	1	InstructionCue	-440.0000	18.0000	9.9000
1	1	InstructionCue	-440.0000	19.0000	10.1750
1	1	InstructionCue	-440.0000	20.0000	10.1428
1	1	InstructionCue	-440.0000	21.0000	9.9113
1	1	InstructionCue	-440.0000	22.0000	9.6073
1	1	InstructionCue	-440.0000	23.0000	9.3508
1	1	InstructionCue	-440.0000	24.0000	9.2427
1	1	InstructionCue	-440.0000	25.0000	9.3554
1	1	InstructionCue	-440.0000	26.0000	9.7232
1	1	InstructionCue	-440.0000	27.0000	10.3331
1	1	InstructionCue	-440.0000	28.0000	11.1226
1	1	InstructionCue	-440.0000	29.0000	11.9871
1	1	InstructionCue	-440.0000	30.0000	12.7972
1	1	InstructionCue	-440.0000	31.0000	13.4221
1	1	InstructionCue	-440.0000	32.0000	13.7527
1	1	InstructionCue	-440.0000	33.0000	13.7222
1	1	InstructionCue	-440.0000	34.0000	13.3163
1	1	InstructionCue	-440.0000	35.0000	12.5747
1	1	InstructionCue	-440.0000	36.0000	11.5822
1	1	InstructionCue	-440.0000	37.0000	10.4506
1	1	InstructionCue	-440.0000	38.0000	9.2972
1	1	InstructionCue	-440.0000	39.0000	8.2231
1	1	InstructionCue	-440.0000	40.0000	7.2965
1	1	InstructionCue	-440.0000	41.0000	6.5454
1	1	InstructionCue	-440.0000	42.0000	5.9597
1	1	InstructionCue	-440.0000	43.0000	5.5021
1	1	InstructionCue	-440.0000	44.0000	5.1233
1	1	InstructionCue	-440.0000	45.0000	4.7784
1	1	InstructionCue	-440.0000	46.0000	4.4389
1	1	InstructionCue	-440.0000	47.0000	4.0985
1	1	InstructionCue	-440.0000	48.0000	3.7715
1	1	InstructionCue	-440.0000	49.0000	3.4859
1	1	InstructionCue	-440.0000	50.0000	3.2735
1	1	InstructionCue	-440.0000	51.0000	3.1605
1	1	InstructionCue	-440.0000	52.0000	3.1606
1	1	InstructionCue	-440.0000	53.0000	3.2731
1	1	InstructionCue	-440.0000	54.0000	3.4838
1	1	InstructionCue	-440.0000	55.0000	3.7697
1	1	InstructionCue	-440.0000	56.0000	4.1039
1	1	InstructionCue	-440.0000	57.0000	4.4612
1	1	InstructionCue	-440.0000	58.0000	4.8214
1	1	InstructionCue	-440.0000	59.0000	5.1720
1	1	InstructionCue	-440.0000	60.0000	5.5082
1	1	InstructionCue	-440.0000	61.0000	5.8324
1	1	InstructionCue	-440.0000	62.0000	6.1524
1	1	InstructionCue	-440.0000	63.0000	6.4792
1	1	InstructionCue	-440.0000	64.0000	6.8243
1	1	InstructionCue	-440.0000	65.0000	7.1986
1	1	InstructionCue	-440.0000	66.0000	7.6102
1	1	InstructionCue	-440.0000	67.0000	8.0642
1	1	InstructionCue	-440.0000	68.0000	8.5623
1	1	InstructionCue	-440.0000	69.0000	9.1031
1	1	InstructionCue	-440.0000	70.0000	9.6828
1	1	InstructionCue	-440.0000	71.0000	10.2958
1	1	InstructionCue	-440.0000	72.0000	10.9354
1	1	InstructionCue	-440.0000	73.0000	11.5943
1	1	InstructionCue	-440.0000	74.0000	12.2644
1	1	InstructionCue	-440.0000	75.0000	12.9376
1	1	InstructionCue	-440.0000	76.0000	13.6057
1	1	InstructionCue	-440.0000	77.0000	14.2602
1	1	InstructionCue	-440.0000	78.0000	14.8931
1	1	InstructionCue	-440.0000	79.0000	15.4970
1	1	InstructionCue	-440.0000	80.0000	16.0652
1	1	InstructionCue	-440.0000	81.0000	16.5922
1	1	InstructionCue	-440.0000	82.0000	17.0742
1	1	InstructionCue	-440.0000	83.0000	17.5088
1	1	InstructionCue	-440.0000	84.0000	17.8951
1	1	InstructionCue	-440.0000	85.0000	18.2339
1	1	InstructionCue	-440.0000	86.0000	18.5274
1	1	InstructionCue	-440.0000	87.0000	18.7785
1	1	InstructionCue	-440.0000	88.0000	18.9905
1	1	InstructionCue	-440.0000	89.0000	19.1659
1	1	InstructionCue	-440.0000	90.0000	19.3044
1	1	InstructionCue	-440.0000	91.0000	19.3997
1	1	InstructionCue	-440.0000	92.0000	19.4346
1	1	InstructionCue	-440.0000	93.0000	19.3751
1	1	InstructionCue	-440.0000	94.0000	19.1663
1	1	InstructionCue	-440.0000	95.0000	18.7327
1	1	InstructionCue	-440.0000	96.0000	17.9883
1	1	InstructionCue	-440.0000	97.0000	16.8582
1	1	InstructionCue	-440.0000	98.0000	15.3082
1	1	InstructionCue	-440.0000	99.0000	13.3707
1	1	InstructionCue	-440.0000	100.0000	11.1556
1	1	InstructionCue	-436.0000	2.0000	91.0314
1	1	InstructionCue	-436.0000	3.0000	100.9142
1	1	InstructionCue	-436.0000	4.0000	104.5289
1	1	InstructionCue	-436.0000	5.0000	101.2284
1	1	InstructionCue	-436.0000	6.0000	91.6440
1	1	InstructionCue	-436.0000	7.0000	77.4884
1	1	InstructionCue	-436.0000	8.0000	61.0948
1	1	InstructionCue	-436.0000	9.0000	44.8558
1	1	InstructionCue	-436.0000	10.0000	30.7239
1	1	InstructionCue	-436.0000	11.0000	19.8922
1	1	InstructionCue	-436.0000	12.0000	12.7081
1	1	InstructionCue	-436.0000	13.0000	8.8020
1	1	InstructionCue	-436.0000	14.0000	7.3584
1	1	InstructionCue	-436.0000	15.0000	7.4249
1	1	InstructionCue	-436.0000	16.0000	8.1627
1	1	InstructionCue	-436.0000	17.0000	8.9849
1	1	InstructionCue	-436.0000	18.0000	9.5796
1	1	InstructionCue	-436.0000	19.0000	9.8539
1	1	InstructionCue	-436.0000	20.0000	9.8509
1	1	InstructionCue	-436.0000	21.0000	9.6745
1	1	InstructionCue	-436.0000	22.0000	9.4431
1	1	InstructionCue	-436.0000	23.0000	9.2668
1	1	InstructionCue	-436.0000	24.0000	9.2381
1	1	InstructionCue	-436.0000	25.0000	9.4243
1	1	InstructionCue	-436.0000	26.0000	9.8585
1	1	InstructionCue	-436.0000	27.0000	10.5295
1	1	InstructionCue	-436.0000	28.0000	11.3785
1	1	InstructionCue	-436.0000	29.0000	12.3045
1	1	InstructionCue	-436.0000	30.0000	13.1801
1	1	InstructionCue	-436.0000	31.0000	13.8740
1	1	InstructionCue	-436.0000	32.0000	14.2749
1	1	InstructionCue	-436.0000	33.0000	14.3115
1	1	InstructionCue	-436.0000	34.0000	13.9651
1	1	InstructionCue	-436.0000	35.0000	13.2715
1	1	InstructionCue	-436.0000	36.0000	12.3128
1	1	InstructionCue	-436.0000	37.0000	11.2006
1	1	InstructionCue	-436.0000	38.0000	10.0534
1	1	InstructionCue	-436.0000	39.0000	8.9740
1	1	InstructionCue	-436.0000	40.0000	8.0329
1	1	InstructionCue	-436.0000	41.0000	7.2593
1	1	InstructionCue	-436.0000	42.0000	6.6433
1	1	InstructionCue	-436.0000	43.0000	6.1463
1	1	InstructionCue	-436.0000	44.0000	5.7171
1	1	InstructionCue	-436.0000	45.0000	5.3083
1	1	InstructionCue	-436.0000	46.0000	4.8892
1	1	InstructionCue	-436.0000	47.0000	4.4522
1	1	InstructionCue	-436.0000	48.0000	4.0117
1	1	InstructionCue	-436.0000	49.0000	3.5975
1	1	InstructionCue	-436.0000	50.0000	3.2444
1	1	InstructionCue	-436.0000	51.0000	2.9831
1	1	InstructionCue	-436.0000	52.0000	2.8321
1	1	InstructionCue	-436.0000	53.0000	2.7953
1	1	InstructionCue	-436.0000	54.0000	2.8621
1	1	InstructionCue	-436.0000	55.0000	3.0110
1	1	InstructionCue	-436.0000	56.0000	3.2149
1	1	InstructionCue	-436.0000	57.0000	3.4460
1	1	InstructionCue	-436.0000	58.0000	3.6803
1	1	InstructionCue	-436.0000	59.0000	3.9003
1	1	InstructionCue	-436.0000	60.0000	4.0965
1	1	InstructionCue	-436.0000	61.0000	4.2676
1	1	InstructionCue	-436.0000	62.0000	4.4192
1	1	InstructionCue	-436.0000	63.0000	4.5623
1	1	InstructionCue	-436.0000	64.0000	4.7112
1	1	InstructionCue	-436.0000	65.0000	4.8812
1	1	InstructionCue	-436.0000	66.0000	5.0874
1	1	InstructionCue	-436.0000	67.0000	5.3425
1	1	InstructionCue	-436.0000	68.0000	5.6564
1	1	InstructionCue	-436.0000	69.0000	6.0357
1	1	InstructionCue	-436.0000	70.0000	6.4833
1	1	InstructionCue	-436.0000	71.0000	6.9988
1	1	InstructionCue	-436.0000	72.0000	7.5787
1	1	InstructionCue	-436.0000	73.0000	8.2170
1	1	InstructionCue	-436.0000	74.0000	8.9052
1	1	InstructionCue	-436.0000	75.0000	9.6329
1	1	InstructionCue	-436.0000	76.0000	10.3885
1	1	InstructionCue	-436.0000	77.0000	11.1591
1	1	InstructionCue	-436.0000	78.0000	11.9318
1	1	InstructionCue	-436.0000	79.0000	12.6936
1	1	InstructionCue	-436.0000	80.0000	13.4328
1	1	InstructionCue	-436.0000	81.0000	14.1386
1	1	InstructionCue	-436.0000	82.0000	14.8027
1	1	InstructionCue	-436.0000	83.0000	15.4184
1	1	InstructionCue	-436.0000	84.0000	15.9815
1	1	InstructionCue	-436.0000	85.0000	16.4902
1	1	InstructionCue	-436.0000	86.0000	16.9443
1	1	InstructionCue	-436.0000	87.0000	17.3455
1	1	InstructionCue	-436.0000	88.0000	17.6961
1	1	InstructionCue	-436.0000	89.0000	17.9984
1	1	InstructionCue	-436.0000	90.0000	18.2520
1	1	InstructionCue	-436.0000	91.0000	18.4511
1	1	InstructionCue	-436.0000	92.0000	18.5794
1	1	InstructionCue	-436.0000	93.0000	18.6043
1	1	InstructionCue	-436.0000	94.0000	18.4726
1	1	InstructionCue	-436.0000	95.0000	18.1110
1	1	InstructionCue	-436.0000	96.0000	17.4359
1	1	InstructionCue	-436.0000	97.0000	16.3744
1	1	InstructionCue	-436.0000	98.0000	14.8935
1	1	InstructionCue	-436.0000	99.0000	13.0255
1	1	InstructionCue	-436.0000	100.0000	10.8788
1	1	InstructionCue	-432.0000	2.0000	91.2247
1	1	InstructionCue	-432.0000	3.0000	101.0807
1	1	InstructionCue	-432.0000	4.0000	104.6457
1	1	InstructionCue	-432.0000	5.0000	101.2820
1	1	InstructionCue	-432.0000	6.0000	91.6335
1	1	InstructionCue	-432.0000	7.0000	77.4251
1	1	InstructionCue	-432.0000	8.0000	60.9974
1	1	InstructionCue	-432.0000	9.0000	44.7433
1	1	InstructionCue	-432.0000	10.0000	30.6093
1	1	InstructionCue	-432.0000	11.0000	19.7788
1	1	InstructionCue	-432.0000	12.0000	12.5888
1	1	InstructionCue	-432.0000	13.0000	8.6623
1	1	InstructionCue	-432.0000	14.0000	7.1815
1	1	InstructionCue	-432.0000	15.0000	7.1976
1	1	InstructionCue	-432.0000	16.0000	7.8809
1	1	InstructionCue	-432.0000	17.0000	8.6563
1	1	InstructionCue	-432.0000	18.0000	9.2235
1	1	InstructionCue	-432.0000	19.0000	9.4976
1	1	InstructionCue	-432.0000	20.0000	9.5235
1	1	InstructionCue	-432.0000	21.0000	9.4013
1	1	InstructionCue	-432.0000	22.0000	9.2410
1	1	InstructionCue	-432.0000	23.0000	9.1431
1	1	InstructionCue	-432.0000	24.0000	9.1915
1	1	InstructionCue	-432.0000	25.0000	9.4483
1	1	InstructionCue	-432.0000	26.0000	9.9447
1	1	InstructionCue	-432.0000	27.0000	10.6711
1	1	InstructionCue	-432.0000	28.0000	11.5718
1	1	InstructionCue	-432.0000	29.0000	12.5490
1	1	InstructionCue	-432.0000	30.0000	13.4776
1	1	InstructionCue	-432.0000	31.0000	14.2263
1	1	InstructionCue	-432.0000	32.0000	14.6821
1	1	InstructionCue	-432.0000	33.0000	14.7708
1	1	InstructionCue	-432.0000	34.0000	14.4702
1	1	InstructionCue	-432.0000	35.0000	13.8137
1	1	InstructionCue	-432.0000	36.0000	12.8829
1	1	InstructionCue	-432.0000	37.0000	11.7900
1	1	InstructionCue	-432.0000	38.0000	10.6557
1	1	InstructionCue	-432.0000	39.0000	9.5856
1	1	InstructionCue	-432.0000	40.0000	8.6522
1	1	InstructionCue	-432.0000	41.0000	7.8856
1	1	InstructionCue	-432.0000	42.0000	7.2753
1	1	InstructionCue	-432.0000	43.0000	6.7808
1	1	InstructionCue	-432.0000	44.0000	6.3478
1	1	InstructionCue	-432.0000	45.0000	5.9256
1	1	InstructionCue	-432.0000	46.0000	5.4803
1	1	InstructionCue	-432.0000	47.0000	5.0021
1	1	InstructionCue	-432.0000	48.0000	4.5043
1	1	InstructionCue	-432.0000	49.0000	4.0168
1	1	InstructionCue	-432.0000	50.0000	3.5765
1	1	InstructionCue	-432.0000	51.0000	3.2166
1	1	InstructionCue	-432.0000	52.0000	2.9592
1	1	InstructionCue	-432.0000	53.0000	2.8111
1	1	InstructionCue	-432.0000	54.0000	2.7641
1	1	InstructionCue	-432.0000	55.0000	2.7976
1	1	InstructionCue	-432.0000	56.0000	2.8834
1	1	InstructionCue	-432.0000	57.0000	2.9911
1	1	InstructionCue	-432.0000	58.0000	3.0929
1	1	InstructionCue	-432.0000	59.0000	3.1666
1	1	InstructionCue	-432.0000	60.0000	3.1986
1	1	InstructionCue	-432.0000	61.0000	3.1841
1	1	InstructionCue	-432.0000	62.0000	3.1272
1	1	InstructionCue	-432.0000	63.0000	3.0396
1	1	InstructionCue	-432.0000	64.0000	2.9388
1	1	InstructionCue	-432.0000	65.0000	2.8458
1	1	InstructionCue	-432.0000	66.0000	2.7830
1	1	InstructionCue	-432.0000	67.0000	2.7721
1	1	InstructionCue	-432.0000	68.0000	2.8322
1	1	InstructionCue	-432.0000	69.0000	2.9788
1	1	InstructionCue	-432.0000	70.0000	3.2227
1	1	InstructionCue	-432.0000	71.0000	3.5696
1	1	InstructionCue	-432.0000	72.0000	4.0203
1	1	InstructionCue	-432.0000	73.0000	4.5709
1	1	InstructionCue	-432.0000	74.0000	5.2132
1	1	InstructionCue	-432.0000	75.0000	5.9354
1	1	InstructionCue	-432.0000	76.0000	6.7229
1	1	InstructionCue	-432.0000	77.0000	7.5592
1	1	InstructionCue	-432.0000	78.0000	8.4267
1	1	InstructionCue	-432.0000	79.0000	9.3078
1	1	InstructionCue	-432.0000	80.0000	10.1854
1	1	InstructionCue	-432.0000	81.0000	11.0442
1	1	InstructionCue	-432.0000	82.0000	11.8708
1	1	InstructionCue	-432.0000	83.0000	12.6545
1	1	InstructionCue	-432.0000	84.0000	13.3872
1	1	InstructionCue	-432.0000	85.0000	14.0638
1	1	InstructionCue	-432.0000	86.0000	14.6815
1	1	InstructionCue	-432.0000	87.0000	15.2398
1	1	InstructionCue	-432.0000	88.0000	15.7395
1	1	InstructionCue	-432.0000	89.0000	16.1819
1	1	InstructionCue	-432.0000	90.0000	16.5660
1	1	InstructionCue	-432.0000	91.0000	16.8863
1	1	InstructionCue	-432.0000	92.0000	17.1271
1	1	InstructionCue	-432.0000	93.0000	17.2576
1	1	InstructionCue	-432.0000	94.0000	17.2273
1	1	InstructionCue	-432.0000	95.0000	16.9663
1	1	InstructionCue	-432.0000	96.0000	16.3950
1	1	InstructionCue	-432.0000	97.0000	15.4441
1	1	InstructionCue	-432.0000	98.0000	14.0821
1	1	InstructionCue	-432.0000	99.0000	12.3402
1	1	InstructionCue	-432.0000	100.0000	10.3226
1	1	InstructionCue	-428.0000	2.0000	91.4060
1	1	InstructionCue	-428.0000	3.0000	101.2331
1	1	InstructionCue	-428.0000	4.0000	104.7465
1	1	InstructionCue	-428.0000	5.0000	101.3180
1	1	InstructionCue	-428.0000	6.0000	91.6043
1	1	InstructionCue	-428.0000	7.0000	77.3420
1	1	InstructionCue	-428.0000	8.0000	60.8787
1	1	InstructionCue	-428.0000	9.0000	44.6074
1	1	InstructionCue	-428.0000	10.0000	30.4686
1	1	InstructionCue	-428.0000	11.0000	19.6360
1	1	InstructionCue	-428.0000	12.0000	12.4369
1	1	InstructionCue	-428.0000	13.0000	8.4875
1	1	InstructionCue	-428.0000	14.0000	6.9680
1	1	InstructionCue	-428.0000	15.0000	6.9335
1	1	InstructionCue	-428.0000	16.0000	7.5631
1	1	InstructionCue	-428.0000	17.0000	8.2934
1	1	InstructionCue	-428.0000	18.0000	8.8347
1	1	InstructionCue	-428.0000	19.0000	9.1098
1	1	InstructionCue	-428.0000	20.0000	9.1652
1	1	InstructionCue	-428.0000	21.0000	9.0971
1	1	InstructionCue	-428.0000	22.0000	9.0075
1	1	InstructionCue	-428.0000	23.0000	8.9873
1	1	InstructionCue	-428.0000	24.0000	9.1119
1	1	InstructionCue	-428.0000	25.0000	9.4375
1	1	InstructionCue	-428.0000	26.0000	9.9931
1	1	InstructionCue	-428.0000	27.0000	10.7697
1	1	InstructionCue	-428.0000	28.0000	11.7142
1	1	InstructionCue	-428.0000	29.0000	12.7317
1	1	InstructionCue	-428.0000	30.0000	13.6994
1	1	InstructionCue	-428.0000	31.0000	14.4869
1	1	InstructionCue	-428.0000	32.0000	14.9805
1	1	InstructionCue	-428.0000	33.0000	15.1043
1	1	InstructionCue	-428.0000	34.0000	14.8349
1	1	InstructionCue	-428.0000	35.0000	14.2049
1	1	InstructionCue	-428.0000	36.0000	13.2968
1	1	InstructionCue	-428.0000	37.0000	12.2251
1	1	InstructionCue	-428.0000	38.0000	11.1136
1	1	InstructionCue	-428.0000	39.0000	10.0706
1	1	InstructionCue	-428.0000	40.0000	9.1707
1	1	InstructionCue	-428.0000	41.0000	8.4442
1	1	InstructionCue	-428.0000	42.0000	7.8792
1	1	InstructionCue	-428.0000	43.0000	7.4322
1	1	InstructionCue	-428.0000	44.0000	7.0450
1	1	InstructionCue	-428.0000	45.0000	6.6626
1	1	InstructionCue	-428.0000	46.0000	6.2470
1	1	InstructionCue	-428.0000	47.0000	5.7852
1	1	InstructionCue	-428.0000	48.0000	5.2882
1	1	InstructionCue	-428.0000	49.0000	4.7852
1	1	InstructionCue	-428.0000	50.0000	4.3134
1	1	InstructionCue	-428.0000	51.0000	3.9076
1	1	InstructionCue	-428.0000	52.0000	3.5919
1	1	InstructionCue	-428.0000	53.0000	3.3753
1	1	InstructionCue	-428.0000	54.0000	3.2510
1	1	InstructionCue	-428.0000	55.0000	3.1990
1	1	InstructionCue	-428.0000	56.0000	3.1904
1	1	InstructionCue	-428.0000	57.0000	3.1926
1	1	InstructionCue	-428.0000	58.0000	3.1746
1	1	InstructionCue	-428.0000	59.0000	3.1108
1	1	InstructionCue	-428.0000	60.0000	2.9838
1	1	InstructionCue	-428.0000	61.0000	2.7865
1	1	InstructionCue	-428.0000	62.0000	2.5216
1	1	InstructionCue	-428.0000	63.0000	2.2018
1	1	InstructionCue	-428.0000	64.0000	1.8476
1	1	InstructionCue	-428.0000	65.0000	1.4852
1	1	InstructionCue	-428.0000	66.0000	1.1440
1	1	InstructionCue	-428.0000	67.0000	0.8541
1	1	InstructionCue	-428.0000	68.0000	0.6432
1	1	InstructionCue	-428.0000	69.0000	0.5354
1	1	InstructionCue	-428.0000	70.0000	0.5490
1	1	InstructionCue	-428.0000	71.0000	0.6958
1	1	InstructionCue	-428.0000	72.0000	0.9808
1	1	InstructionCue	-428.0000	73.0000	1.4025
1	1	InstructionCue	-428.0000	74.0000	1.9536
1	1	InstructionCue	-428.0000	75.0000	2.6216
1	1	InstructionCue	-428.0000	76.0000	3.3900
1	1	InstructionCue	-428.0000	77.0000	4.2396
1	1	InstructionCue	-428.0000	78.0000	5.1494
1	1	InstructionCue	-428.0000	79.0000	6.0980
1	1	InstructionCue	-428.0000	80.0000	7.0645
1	1	InstructionCue	-428.0000	81.0000	8.0295
1	1	InstructionCue	-428.0000	82.0000	8.9757
1	1	InstructionCue	-428.0000	83.0000	9.8885
1	1	InstructionCue	-428.0000	84.0000	10.7566
1	1	InstructionCue	-428.0000	85.0000	11.5713
1	1	InstructionCue	-428.0000	86.0000	12.3274
1	1	InstructionCue	-428.0000	87.0000	13.0218
1	1	InstructionCue	-428.0000	88.0000	13.6536
1	1	InstructionCue	-428.0000	89.0000	14.2224
1	1	InstructionCue	-428.0000	90.0000	14.7265
1	1	InstructionCue	-428.0000	91.0000	15.1600
1	1	InstructionCue	-428.0000	92.0000	15.5078
1	1	InstructionCue	-428.0000	93.0000	15.7408
1	1	InstructionCue	-428.0000	94.0000	15.8111
1	1	InstructionCue	-428.0000	95.0000	15.6530
1	1	InstructionCue	-428.0000	96.0000	15.1913
1	1	InstructionCue	-428.0000	97.0000	14.3605
1	1	InstructionCue	-428.0000	98.0000	13.1311
1	1	InstructionCue	-428.0000	99.0000	11.5328
1	1	InstructionCue	-428.0000	100.0000	9.6644
1	1	InstructionCue	-424.0000	2.0000	91.5758
1	1	InstructionCue	-424.0000	3.0000	101.3716
1	1	InstructionCue	-424.0000	4.0000	104.8317
1	1	InstructionCue	-424.0000	5.0000	101.3370
1	1	InstructionCue	-424.0000	6.0000	91.5569
1	1	InstructionCue	-424.0000	7.0000	77.2396
1	1	InstructionCue	-424.0000	8.0000	60.7391
1	1	InstructionCue	-424.0000	9.0000	44.4484
1	1	InstructionCue	-424.0000	10.0000	30.3017
1	1	InstructionCue	-424.0000	11.0000	19.4637
1	1	InstructionCue	-424.0000	12.0000	12.2525
1	1	InstructionCue	-424.0000	13.0000	8.2778
1	1	InstructionCue	-424.0000	14.0000	6.7187
1	1	InstructionCue	-424.0000	15.0000	6.6340
1	1	InstructionCue	-424.0000	16.0000	7.2116
1	1	InstructionCue	-424.0000	17.0000	7.8990
1	1	InstructionCue	-424.0000	18.0000	8.4168
1	1	InstructionCue	-424.0000	19.0000	8.6947
1	1	InstructionCue	-424.0000	20.0000	8.7808
1	1	InstructionCue	-424.0000	21.0000	8.7676
1	1	InstructionCue	-424.0000	22.0000	8.7492
1	1	InstructionCue	-424.0000	23.0000	8.8072
1	1	InstructionCue	-424.0000	24.0000	9.0081
1	1	InstructionCue	-424.0000	25.0000	9.4021
1	1	InstructionCue	-424.0000	26.0000	10.0150
1	1	InstructionCue	-424.0000	27.0000	10.8374
1	1	InstructionCue	-424.0000	28.0000	11.8179
1	1	InstructionCue	-424.0000	29.0000	12.8643
1	1	InstructionCue	-424.0000	30.0000	13.8563
1	1	InstructionCue	-424.0000	31.0000	14.6653
1	1	InstructionCue	-424.0000	32.0000	15.1782
1	1	InstructionCue	-424.0000	33.0000	15.3196
1	1	InstructionCue	-424.0000	34.0000	15.0663
1	1	InstructionCue	-424.0000	35.0000	14.4524
1	1	InstructionCue	-424.0000	36.0000	13.5627
1	1	InstructionCue	-424.0000	37.0000	12.5149
1	1	InstructionCue	-424.0000	38.0000	11.4362
1	1	InstructionCue	-424.0000	39.0000	10.4376
1	1	InstructionCue	-424.0000	40.0000	9.5949
1	1	InstructionCue	-424.0000	41.0000	8.9378
1	1	InstructionCue	-424.0000	42.0000	8.4519
1	1	InstructionCue	-424.0000	43.0000	8.0899
1	1	InstructionCue	-424.0000	44.0000	7.7889
1	1	InstructionCue	-424.0000	45.0000	7.4891
1	1	InstructionCue	-424.0000	46.0000	7.1480
1	1	InstructionCue	-424.0000	47.0000	6.7489
1	1	InstructionCue	-424.0000	48.0000	6.3002
1	1	InstructionCue	-424.0000	49.0000	5.8295
1	1	InstructionCue	-424.0000	50.0000	5.3737
1	1	InstructionCue	-424.0000	51.0000	4.9682
1	1	InstructionCue	-424.0000	52.0000	4.6384
1	1	InstructionCue	-424.0000	53.0000	4.3950
1	1	InstructionCue	-424.0000	54.0000	4.2325
1	1	InstructionCue	-424.0000	55.0000	4.1317
1	1	InstructionCue	-424.0000	56.0000	4.0636
1	1	InstructionCue	-424.0000	57.0000	3.9944
1	1	InstructionCue	-424.0000	58.0000	3.8912
1	1	InstructionCue	-424.0000	59.0000	3.7258
1	1	InstructionCue	-424.0000	60.0000	3.4782
1	1	InstructionCue	-424.0000	61.0000	3.1390
1	1	InstructionCue	-424.0000	62.0000	2.7099
1	1	InstructionCue	-424.0000	63.0000	2.2035
1	1	InstructionCue	-424.0000	64.0000	1.6421
1	1	InstructionCue	-424.0000	65.0000	1.0558
1	1	InstructionCue	-424.0000	66.0000	0.4793
1	1	InstructionCue	-424.0000	67.0000	-0.0513
1	1	InstructionCue	-424.0000	68.0000	-0.5009
1	1	InstructionCue	-424.0000	69.0000	-0.8389
1	1	InstructionCue	-424.0000	70.0000	-1.0405
1	1	InstructionCue	-424.0000	71.0000	-1.0889
1	1	InstructionCue	-424.0000	72.0000	-0.9750
1	1	InstructionCue	-424.0000	73.0000	-0.6979
1	1	InstructionCue	-424.0000	74.0000	-0.2636
1	1	InstructionCue	-424.0000	75.0000	0.3156
1	1	InstructionCue	-424.0000	76.0000	1.0226
1	1	InstructionCue	-424.0000	77.0000	1.8368
1	1	InstructionCue	-424.0000	78.0000	2.7355
1	1	InstructionCue	-424.0000	79.0000	3.6950
1	1	InstructionCue	-424.0000	80.0000	4.6922
1	1	InstructionCue	-424.0000	81.0000	5.7048
1	1	InstructionCue	-424.0000	82.0000	6.7130
1	1	InstructionCue	-424.0000	83.0000	7.6994
1	1	InstructionCue	-424.0000	84.0000	8.6498
1	1	InstructionCue	-424.0000	85.0000	9.5532
1	1	InstructionCue	-424.0000	86.0000	10.4015
1	1	InstructionCue	-424.0000	87.0000	11.1897
1	1	InstructionCue	-424.0000	88.0000	11.9147
1	1	InstructionCue	-424.0000	89.0000	12.5746
1	1	InstructionCue	-424.0000	90.0000	13.1667
1	1	InstructionCue	-424.0000	91.0000	13.6842
1	1	InstructionCue	-424.0000	92.0000	14.1125
1	1	InstructionCue	-424.0000	93.0000	14.4236
1	1	InstructionCue	-424.0000	94.0000	14.5720
1	1	InstructionCue	-424.0000	95.0000	14.4955
1	1	InstructionCue	-424.0000	96.0000	14.1231
1	1	InstructionCue	-424.0000	97.0000	13.3929
1	1	InstructionCue	-424.0000	98.0000	12.2771
1	1	InstructionCue	-424.0000	99.0000	10.8041
1	1	InstructionCue	-424.0000	100.0000	9.0680
1	1	InstructionCue	-420.0000	2.0000	91.7343
1	1	InstructionCue	-420.0000	3.0000	101.4966
1	1	InstructionCue	-420.0000	4.0000	104.9016
1	1	InstructionCue	-420.0000	5.0000	101.3394
1	1	InstructionCue	-420.0000	6.0000	91.4919
1	1	InstructionCue	-420.0000	7.0000	77.1184
1	1	InstructionCue	-420.0000	8.0000	60.5791
1	1	InstructionCue	-420.0000	9.0000	44.2666
1	1	InstructionCue	-420.0000	10.0000	30.1092
1	1	InstructionCue	-420.0000	11.0000	19.2626
1	1	InstructionCue	-420.0000	12.0000	12.0362
1	1	InstructionCue	-420.0000	13.0000	8.0343
1	1	InstructionCue	-420.0000	14.0000	6.4349
1	1	InstructionCue	-420.0000	15.0000	6.3012
1	1	InstructionCue	-420.0000	16.0000	6.8292
1	1	InstructionCue	-420.0000	17.0000	7.4766
1	1	InstructionCue	-420.0000	18.0000	7.9739
1	1	InstructionCue	-420.0000	19.0000	8.2571
1	1	InstructionCue	-420.0000	20.0000	8.3757
[truncated: 296,189+ more rows]

## Sheet: TFs-Response
Session	Run	AlignEvent	Time	Frequency	Power
1	1	Response	-1000.0000	2.0000	59.6062
1	1	Response	-1000.0000	3.0000	67.6938
1	1	Response	-1000.0000	4.0000	72.5046
1	1	Response	-1000.0000	5.0000	73.4578
1	1	Response	-1000.0000	6.0000	70.6030
1	1	Response	-1000.0000	7.0000	64.5582
1	1	Response	-1000.0000	8.0000	56.3218
1	1	Response	-1000.0000	9.0000	47.0282
1	1	Response	-1000.0000	10.0000	37.7149
1	1	Response	-1000.0000	11.0000	29.1528
1	1	Response	-1000.0000	12.0000	21.7684
1	1	Response	-1000.0000	13.0000	15.6606
1	1	Response	-1000.0000	14.0000	10.6872
1	1	Response	-1000.0000	15.0000	6.5863
1	1	Response	-1000.0000	16.0000	3.0896
1	1	Response	-1000.0000	17.0000	0.0030
1	1	Response	-1000.0000	18.0000	-2.7599
1	1	Response	-1000.0000	19.0000	-5.1834
1	1	Response	-1000.0000	20.0000	-7.1841
1	1	Response	-1000.0000	21.0000	-8.6557
1	1	Response	-1000.0000	22.0000	-9.5124
1	1	Response	-1000.0000	23.0000	-9.7208
1	1	Response	-1000.0000	24.0000	-9.3139
1	1	Response	-1000.0000	25.0000	-8.3886
1	1	Response	-1000.0000	26.0000	-7.0886
1	1	Response	-1000.0000	27.0000	-5.5784
1	1	Response	-1000.0000	28.0000	-4.0187
1	1	Response	-1000.0000	29.0000	-2.5455
1	1	Response	-1000.0000	30.0000	-1.2592
1	1	Response	-1000.0000	31.0000	-0.2207
1	1	Response	-1000.0000	32.0000	0.5457
1	1	Response	-1000.0000	33.0000	1.0468
1	1	Response	-1000.0000	34.0000	1.3135
1	1	Response	-1000.0000	35.0000	1.3927
1	1	Response	-1000.0000	36.0000	1.3394
1	1	Response	-1000.0000	37.0000	1.2081
1	1	Response	-1000.0000	38.0000	1.0453
1	1	Response	-1000.0000	39.0000	0.8843
1	1	Response	-1000.0000	40.0000	0.7434
1	1	Response	-1000.0000	41.0000	0.6275
1	1	Response	-1000.0000	42.0000	0.5330
1	1	Response	-1000.0000	43.0000	0.4553
1	1	Response	-1000.0000	44.0000	0.3945
1	1	Response	-1000.0000	45.0000	0.3600
1	1	Response	-1000.0000	46.0000	0.3709
1	1	Response	-1000.0000	47.0000	0.4522
1	1	Response	-1000.0000	48.0000	0.6285
1	1	Response	-1000.0000	49.0000	0.9168
1	1	Response	-1000.0000	50.0000	1.3210
1	1	Response	-1000.0000	51.0000	1.8286
1	1	Response	-1000.0000	52.0000	2.4123
1	1	Response	-1000.0000	53.0000	3.0334
1	1	Response	-1000.0000	54.0000	3.6485
1	1	Response	-1000.0000	55.0000	4.2152
1	1	Response	-1000.0000	56.0000	4.6976
1	1	Response	-1000.0000	57.0000	5.0695
1	1	Response	-1000.0000	58.0000	5.3159
1	1	Response	-1000.0000	59.0000	5.4326
1	1	Response	-1000.0000	60.0000	5.4249
1	1	Response	-1000.0000	61.0000	5.3050
1	1	Response	-1000.0000	62.0000	5.0900
1	1	Response	-1000.0000	63.0000	4.7996
1	1	Response	-1000.0000	64.0000	4.4538
1	1	Response	-1000.0000	65.0000	4.0718
1	1	Response	-1000.0000	66.0000	3.6703
1	1	Response	-1000.0000	67.0000	3.2631
1	1	Response	-1000.0000	68.0000	2.8609
1	1	Response	-1000.0000	69.0000	2.4710
1	1	Response	-1000.0000	70.0000	2.0981
1	1	Response	-1000.0000	71.0000	1.7448
1	1	Response	-1000.0000	72.0000	1.4121
1	1	Response	-1000.0000	73.0000	1.1007
1	1	Response	-1000.0000	74.0000	0.8109
1	1	Response	-1000.0000	75.0000	0.5436
1	1	Response	-1000.0000	76.0000	0.3001
1	1	Response	-1000.0000	77.0000	0.0827
1	1	Response	-1000.0000	78.0000	-0.1063
1	1	Response	-1000.0000	79.0000	-0.2640
1	1	Response	-1000.0000	80.0000	-0.3877
1	1	Response	-1000.0000	81.0000	-0.4753
1	1	Response	-1000.0000	82.0000	-0.5253
1	1	Response	-1000.0000	83.0000	-0.5369
1	1	Response	-1000.0000	84.0000	-0.5106
1	1	Response	-1000.0000	85.0000	-0.4477
1	1	Response	-1000.0000	86.0000	-0.3503
1	1	Response	-1000.0000	87.0000	-0.2215
1	1	Response	-1000.0000	88.0000	-0.0649
1	1	Response	-1000.0000	89.0000	0.1154
1	1	Response	-1000.0000	90.0000	0.3148
1	1	Response	-1000.0000	91.0000	0.5275
1	1	Response	-1000.0000	92.0000	0.7464
1	1	Response	-1000.0000	93.0000	0.9620
1	1	Response	-1000.0000	94.0000	1.1616
1	1	Response	-1000.0000	95.0000	1.3294
1	1	Response	-1000.0000	96.0000	1.4477
1	1	Response	-1000.0000	97.0000	1.5000
1	1	Response	-1000.0000	98.0000	1.4754
1	1	Response	-1000.0000	99.0000	1.3733
1	1	Response	-1000.0000	100.0000	1.2053
1	1	Response	-996.0000	2.0000	80.2397
1	1	Response	-996.0000	3.0000	91.1229
1	1	Response	-996.0000	4.0000	97.5919
1	1	Response	-996.0000	5.0000	98.8653
1	1	Response	-996.0000	6.0000	95.0114
1	1	Response	-996.0000	7.0000	86.8636
1	1	Response	-996.0000	8.0000	75.7682
1	1	Response	-996.0000	9.0000	63.2545
1	1	Response	-996.0000	10.0000	50.7204
1	1	Response	-996.0000	11.0000	39.2044
1	1	Response	-996.0000	12.0000	29.2800
1	1	Response	-996.0000	13.0000	21.0785
1	1	Response	-996.0000	14.0000	14.4057
1	1	Response	-996.0000	15.0000	8.9057
1	1	Response	-996.0000	16.0000	4.2146
1	1	Response	-996.0000	17.0000	0.0695
1	1	Response	-996.0000	18.0000	-3.6452
1	1	Response	-996.0000	19.0000	-6.9062
1	1	Response	-996.0000	20.0000	-9.5982
1	1	Response	-996.0000	21.0000	-11.5755
1	1	Response	-996.0000	22.0000	-12.7218
1	1	Response	-996.0000	23.0000	-12.9933
1	1	Response	-996.0000	24.0000	-12.4385
1	1	Response	-996.0000	25.0000	-11.1934
1	1	Response	-996.0000	26.0000	-9.4569
1	1	Response	-996.0000	27.0000	-7.4555
1	1	Response	-996.0000	28.0000	-5.4074
1	1	Response	-996.0000	29.0000	-3.4953
1	1	Response	-996.0000	30.0000	-1.8501
1	1	Response	-996.0000	31.0000	-0.5473
1	1	Response	-996.0000	32.0000	0.3891
1	1	Response	-996.0000	33.0000	0.9773
1	1	Response	-996.0000	34.0000	1.2670
1	1	Response	-996.0000	35.0000	1.3271
1	1	Response	-996.0000	36.0000	1.2350
1	1	Response	-996.0000	37.0000	1.0643
1	1	Response	-996.0000	38.0000	0.8761
1	1	Response	-996.0000	39.0000	0.7124
1	1	Response	-996.0000	40.0000	0.5939
1	1	Response	-996.0000	41.0000	0.5233
1	1	Response	-996.0000	42.0000	0.4922
1	1	Response	-996.0000	43.0000	0.4900
1	1	Response	-996.0000	44.0000	0.5127
1	1	Response	-996.0000	45.0000	0.5683
1	1	Response	-996.0000	46.0000	0.6779
1	1	Response	-996.0000	47.0000	0.8704
1	1	Response	-996.0000	48.0000	1.1755
1	1	Response	-996.0000	49.0000	1.6137
1	1	Response	-996.0000	50.0000	2.1891
1	1	Response	-996.0000	51.0000	2.8858
1	1	Response	-996.0000	52.0000	3.6690
1	1	Response	-996.0000	53.0000	4.4903
1	1	Response	-996.0000	54.0000	5.2951
1	1	Response	-996.0000	55.0000	6.0307
1	1	Response	-996.0000	56.0000	6.6525
1	1	Response	-996.0000	57.0000	7.1286
1	1	Response	-996.0000	58.0000	7.4410
1	1	Response	-996.0000	59.0000	7.5848
1	1	Response	-996.0000	60.0000	7.5666
1	1	Response	-996.0000	61.0000	7.4017
1	1	Response	-996.0000	62.0000	7.1108
1	1	Response	-996.0000	63.0000	6.7178
1	1	Response	-996.0000	64.0000	6.2474
1	1	Response	-996.0000	65.0000	5.7233
1	1	Response	-996.0000	66.0000	5.1671
1	1	Response	-996.0000	67.0000	4.5969
1	1	Response	-996.0000	68.0000	4.0277
1	1	Response	-996.0000	69.0000	3.4707
1	1	Response	-996.0000	70.0000	2.9342
1	1	Response	-996.0000	71.0000	2.4237
1	1	Response	-996.0000	72.0000	1.9428
1	1	Response	-996.0000	73.0000	1.4942
1	1	Response	-996.0000	74.0000	1.0799
1	1	Response	-996.0000	75.0000	0.7019
1	1	Response	-996.0000	76.0000	0.3628
1	1	Response	-996.0000	77.0000	0.0649
1	1	Response	-996.0000	78.0000	-0.1889
1	1	Response	-996.0000	79.0000	-0.3959
1	1	Response	-996.0000	80.0000	-0.5538
1	1	Response	-996.0000	81.0000	-0.6610
1	1	Response	-996.0000	82.0000	-0.7167
1	1	Response	-996.0000	83.0000	-0.7212
1	1	Response	-996.0000	84.0000	-0.6761
1	1	Response	-996.0000	85.0000	-0.5838
1	1	Response	-996.0000	86.0000	-0.4479
1	1	Response	-996.0000	87.0000	-0.2724
1	1	Response	-996.0000	88.0000	-0.0624
1	1	Response	-996.0000	89.0000	0.1769
1	1	Response	-996.0000	90.0000	0.4393
1	1	Response	-996.0000	91.0000	0.7177
1	1	Response	-996.0000	92.0000	1.0030
1	1	Response	-996.0000	93.0000	1.2830
1	1	Response	-996.0000	94.0000	1.5413
1	1	Response	-996.0000	95.0000	1.7577
1	1	Response	-996.0000	96.0000	1.9091
1	1	Response	-996.0000	97.0000	1.9742
1	1	Response	-996.0000	98.0000	1.9391
1	1	Response	-996.0000	99.0000	1.8029
1	1	Response	-996.0000	100.0000	1.5810
1	1	Response	-992.0000	2.0000	84.5627
1	1	Response	-992.0000	3.0000	96.0254
1	1	Response	-992.0000	4.0000	102.8313
1	1	Response	-992.0000	5.0000	104.1575
1	1	Response	-992.0000	6.0000	100.0781
1	1	Response	-992.0000	7.0000	91.4745
1	1	Response	-992.0000	8.0000	79.7692
1	1	Response	-992.0000	9.0000	66.5770
1	1	Response	-992.0000	10.0000	53.3741
1	1	Response	-992.0000	11.0000	41.2560
1	1	Response	-992.0000	12.0000	30.8270
1	1	Response	-992.0000	13.0000	22.2227
1	1	Response	-992.0000	14.0000	15.2346
1	1	Response	-992.0000	15.0000	9.4820
1	1	Response	-992.0000	16.0000	4.5767
1	1	Response	-992.0000	17.0000	0.2381
1	1	Response	-992.0000	18.0000	-3.6562
1	1	Response	-992.0000	19.0000	-7.0800
1	1	Response	-992.0000	20.0000	-9.9083
1	1	Response	-992.0000	21.0000	-11.9843
1	1	Response	-992.0000	22.0000	-13.1845
1	1	Response	-992.0000	23.0000	-13.4648
1	1	Response	-992.0000	24.0000	-12.8813
1	1	Response	-992.0000	25.0000	-11.5847
1	1	Response	-992.0000	26.0000	-9.7921
1	1	Response	-992.0000	27.0000	-7.7480
1	1	Response	-992.0000	28.0000	-5.6850
1	1	Response	-992.0000	29.0000	-3.7935
1	1	Response	-992.0000	30.0000	-2.2047
1	1	Response	-992.0000	31.0000	-0.9869
1	1	Response	-992.0000	32.0000	-0.1514
1	1	Response	-992.0000	33.0000	0.3353
1	1	Response	-992.0000	34.0000	0.5382
1	1	Response	-992.0000	35.0000	0.5392
1	1	Response	-992.0000	36.0000	0.4239
1	1	Response	-992.0000	37.0000	0.2698
1	1	Response	-992.0000	38.0000	0.1377
1	1	Response	-992.0000	39.0000	0.0661
1	1	Response	-992.0000	40.0000	0.0702
1	1	Response	-992.0000	41.0000	0.1461
1	1	Response	-992.0000	42.0000	0.2782
1	1	Response	-992.0000	43.0000	0.4485
1	1	Response	-992.0000	44.0000	0.6458
1	1	Response	-992.0000	45.0000	0.8710
1	1	Response	-992.0000	46.0000	1.1386
1	1	Response	-992.0000	47.0000	1.4721
1	1	Response	-992.0000	48.0000	1.8969
1	1	Response	-992.0000	49.0000	2.4307
1	1	Response	-992.0000	50.0000	3.0767
1	1	Response	-992.0000	51.0000	3.8195
1	1	Response	-992.0000	52.0000	4.6264
1	1	Response	-992.0000	53.0000	5.4520
1	1	Response	-992.0000	54.0000	6.2457
1	1	Response	-992.0000	55.0000	6.9592
1	1	Response	-992.0000	56.0000	7.5522
1	1	Response	-992.0000	57.0000	7.9965
1	1	Response	-992.0000	58.0000	8.2769
1	1	Response	-992.0000	59.0000	8.3902
1	1	Response	-992.0000	60.0000	8.3432
1	1	Response	-992.0000	61.0000	8.1501
1	1	Response	-992.0000	62.0000	7.8297
1	1	Response	-992.0000	63.0000	7.4036
1	1	Response	-992.0000	64.0000	6.8939
1	1	Response	-992.0000	65.0000	6.3228
1	1	Response	-992.0000	66.0000	5.7107
1	1	Response	-992.0000	67.0000	5.0764
1	1	Response	-992.0000	68.0000	4.4362
1	1	Response	-992.0000	69.0000	3.8037
1	1	Response	-992.0000	70.0000	3.1904
1	1	Response	-992.0000	71.0000	2.6051
1	1	Response	-992.0000	72.0000	2.0551
1	1	Response	-992.0000	73.0000	1.5457
1	1	Response	-992.0000	74.0000	1.0813
1	1	Response	-992.0000	75.0000	0.6654
1	1	Response	-992.0000	76.0000	0.3009
1	1	Response	-992.0000	77.0000	-0.0101
1	1	Response	-992.0000	78.0000	-0.2659
1	1	Response	-992.0000	79.0000	-0.4655
1	1	Response	-992.0000	80.0000	-0.6088
1	1	Response	-992.0000	81.0000	-0.6963
1	1	Response	-992.0000	82.0000	-0.7295
1	1	Response	-992.0000	83.0000	-0.7107
1	1	Response	-992.0000	84.0000	-0.6431
1	1	Response	-992.0000	85.0000	-0.5305
1	1	Response	-992.0000	86.0000	-0.3772
1	1	Response	-992.0000	87.0000	-0.1880
1	1	Response	-992.0000	88.0000	0.0322
1	1	Response	-992.0000	89.0000	0.2780
1	1	Response	-992.0000	90.0000	0.5438
1	1	Response	-992.0000	91.0000	0.8226
1	1	Response	-992.0000	92.0000	1.1058
1	1	Response	-992.0000	93.0000	1.3818
1	1	Response	-992.0000	94.0000	1.6345
1	1	Response	-992.0000	95.0000	1.8438
1	1	Response	-992.0000	96.0000	1.9870
1	1	Response	-992.0000	97.0000	2.0430
1	1	Response	-992.0000	98.0000	1.9981
1	1	Response	-992.0000	99.0000	1.8519
1	1	Response	-992.0000	100.0000	1.6200
1	1	Response	-988.0000	2.0000	85.3884
1	1	Response	-988.0000	3.0000	96.9545
1	1	Response	-988.0000	4.0000	103.8125
1	1	Response	-988.0000	5.0000	105.1327
1	1	Response	-988.0000	6.0000	100.9922
1	1	Response	-988.0000	7.0000	92.2849
1	1	Response	-988.0000	8.0000	80.4513
1	1	Response	-988.0000	9.0000	67.1263
1	1	Response	-988.0000	10.0000	53.8038
1	1	Response	-988.0000	11.0000	41.5925
1	1	Response	-988.0000	12.0000	31.1028
1	1	Response	-988.0000	13.0000	22.4697
1	1	Response	-988.0000	14.0000	15.4779
1	1	Response	-988.0000	15.0000	9.7369
1	1	Response	-988.0000	16.0000	4.8479
1	1	Response	-988.0000	17.0000	0.5225
1	1	Response	-988.0000	18.0000	-3.3663
1	1	Response	-988.0000	19.0000	-6.7920
1	1	Response	-988.0000	20.0000	-9.6270
1	1	Response	-988.0000	21.0000	-11.7110
1	1	Response	-988.0000	22.0000	-12.9185
1	1	Response	-988.0000	23.0000	-13.2066
1	1	Response	-988.0000	24.0000	-12.6367
1	1	Response	-988.0000	25.0000	-11.3668
1	1	Response	-988.0000	26.0000	-9.6223
1	1	Response	-988.0000	27.0000	-7.6547
1	1	Response	-988.0000	28.0000	-5.7000
1	1	Response	-988.0000	29.0000	-3.9468
1	1	Response	-988.0000	30.0000	-2.5186
1	1	Response	-988.0000	31.0000	-1.4710
1	1	Response	-988.0000	32.0000	-0.7993
1	1	Response	-988.0000	33.0000	-0.4528
1	1	Response	-988.0000	34.0000	-0.3521
1	1	Response	-988.0000	35.0000	-0.4050
1	1	Response	-988.0000	36.0000	-0.5214
1	1	Response	-988.0000	37.0000	-0.6245
1	1	Response	-988.0000	38.0000	-0.6586
1	1	Response	-988.0000	39.0000	-0.5930
1	1	Response	-988.0000	40.0000	-0.4211
1	1	Response	-988.0000	41.0000	-0.1556
1	1	Response	-988.0000	42.0000	0.1796
1	1	Response	-988.0000	43.0000	0.5583
1	1	Response	-988.0000	44.0000	0.9608
1	1	Response	-988.0000	45.0000	1.3798
1	1	Response	-988.0000	46.0000	1.8212
1	1	Response	-988.0000	47.0000	2.3010
1	1	Response	-988.0000	48.0000	2.8383
1	1	Response	-988.0000	49.0000	3.4472
1	1	Response	-988.0000	50.0000	4.1297
1	1	Response	-988.0000	51.0000	4.8721
1	1	Response	-988.0000	52.0000	5.6461
1	1	Response	-988.0000	53.0000	6.4126
1	1	Response	-988.0000	54.0000	7.1283
1	1	Response	-988.0000	55.0000	7.7528
1	1	Response	-988.0000	56.0000	8.2532
1	1	Response	-988.0000	57.0000	8.6077
1	1	Response	-988.0000	58.0000	8.8058
1	1	Response	-988.0000	59.0000	8.8472
1	1	Response	-988.0000	60.0000	8.7397
1	1	Response	-988.0000	61.0000	8.4964
1	1	Response	-988.0000	62.0000	8.1341
1	1	Response	-988.0000	63.0000	7.6709
1	1	Response	-988.0000	64.0000	7.1259
1	1	Response	-988.0000	65.0000	6.5181
1	1	Response	-988.0000	66.0000	5.8660
1	1	Response	-988.0000	67.0000	5.1875
1	1	Response	-988.0000	68.0000	4.4991
1	1	Response	-988.0000	69.0000	3.8163
1	1	Response	-988.0000	70.0000	3.1527
1	1	Response	-988.0000	71.0000	2.5204
1	1	Response	-988.0000	72.0000	1.9294
1	1	Response	-988.0000	73.0000	1.3879
1	1	Response	-988.0000	74.0000	0.9021
1	1	Response	-988.0000	75.0000	0.4768
1	1	Response	-988.0000	76.0000	0.1147
1	1	Response	-988.0000	77.0000	-0.1827
1	1	Response	-988.0000	78.0000	-0.4155
1	1	Response	-988.0000	79.0000	-0.5850
1	1	Response	-988.0000	80.0000	-0.6937
1	1	Response	-988.0000	81.0000	-0.7447
1	1	Response	-988.0000	82.0000	-0.7423
1	1	Response	-988.0000	83.0000	-0.6909
1	1	Response	-988.0000	84.0000	-0.5956
1	1	Response	-988.0000	85.0000	-0.4612
1	1	Response	-988.0000	86.0000	-0.2929
1	1	Response	-988.0000	87.0000	-0.0956
1	1	Response	-988.0000	88.0000	0.1260
1	1	Response	-988.0000	89.0000	0.3670
1	1	Response	-988.0000	90.0000	0.6226
1	1	Response	-988.0000	91.0000	0.8869
1	1	Response	-988.0000	92.0000	1.1523
1	1	Response	-988.0000	93.0000	1.4084
1	1	Response	-988.0000	94.0000	1.6406
1	1	Response	-988.0000	95.0000	1.8304
1	1	Response	-988.0000	96.0000	1.9566
1	1	Response	-988.0000	97.0000	1.9996
1	1	Response	-988.0000	98.0000	1.9467
1	1	Response	-988.0000	99.0000	1.7980
1	1	Response	-988.0000	100.0000	1.5687
1	1	Response	-984.0000	2.0000	85.9958
1	1	Response	-984.0000	3.0000	97.6342
1	1	Response	-984.0000	4.0000	104.5250
1	1	Response	-984.0000	5.0000	105.8336
1	1	Response	-984.0000	6.0000	101.6405
1	1	Response	-984.0000	7.0000	92.8501
1	1	Response	-984.0000	8.0000	80.9176
1	1	Response	-984.0000	9.0000	67.4943
1	1	Response	-984.0000	10.0000	54.0892
1	1	Response	-984.0000	11.0000	41.8215
1	1	Response	-984.0000	12.0000	31.3074
1	1	Response	-984.0000	13.0000	22.6811
1	1	Response	-984.0000	14.0000	15.7216
1	1	Response	-984.0000	15.0000	10.0290
1	1	Response	-984.0000	16.0000	5.1940
1	1	Response	-984.0000	17.0000	0.9185
1	1	Response	-984.0000	18.0000	-2.9304
1	1	Response	-984.0000	19.0000	-6.3293
1	1	Response	-984.0000	20.0000	-9.1503
1	1	Response	-984.0000	21.0000	-11.2316
1	1	Response	-984.0000	22.0000	-12.4468
1	1	Response	-984.0000	23.0000	-12.7541
1	1	Response	-984.0000	24.0000	-12.2179
1	1	Response	-984.0000	25.0000	-11.0012
1	1	Response	-984.0000	26.0000	-9.3349
1	1	Response	-984.0000	27.0000	-7.4744
1	1	Response	-984.0000	28.0000	-5.6563
1	1	Response	-984.0000	29.0000	-4.0652
1	1	Response	-984.0000	30.0000	-2.8155
1	1	Response	-984.0000	31.0000	-1.9489
1	1	Response	-984.0000	32.0000	-1.4438
1	1	Response	-984.0000	33.0000	-1.2331
1	1	Response	-984.0000	34.0000	-1.2229
1	1	Response	-984.0000	35.0000	-1.3123
1	1	Response	-984.0000	36.0000	-1.4080
1	1	Response	-984.0000	37.0000	-1.4360
1	1	Response	-984.0000	38.0000	-1.3478
1	1	Response	-984.0000	39.0000	-1.1221
1	1	Response	-984.0000	40.0000	-0.7624
1	1	Response	-984.0000	41.0000	-0.2913
1	1	Response	-984.0000	42.0000	0.2584
1	1	Response	-984.0000	43.0000	0.8521
1	1	Response	-984.0000	44.0000	1.4621
1	1	Response	-984.0000	45.0000	2.0730
1	1	Response	-984.0000	46.0000	2.6827
1	1	Response	-984.0000	47.0000	3.3001
1	1	Response	-984.0000	48.0000	3.9388
1	1	Response	-984.0000	49.0000	4.6092
1	1	Response	-984.0000	50.0000	5.3123
1	1	Response	-984.0000	51.0000	6.0364
1	1	Response	-984.0000	52.0000	6.7573
1	1	Response	-984.0000	53.0000	7.4418
1	1	Response	-984.0000	54.0000	8.0541
1	1	Response	-984.0000	55.0000	8.5613
1	1	Response	-984.0000	56.0000	8.9379
1	1	Response	-984.0000	57.0000	9.1689
1	1	Response	-984.0000	58.0000	9.2493
1	1	Response	-984.0000	59.0000	9.1826
1	1	Response	-984.0000	60.0000	8.9791
1	1	Response	-984.0000	61.0000	8.6526
1	1	Response	-984.0000	62.0000	8.2191
1	1	Response	-984.0000	63.0000	7.6951
1	1	Response	-984.0000	64.0000	7.0974
1	1	Response	-984.0000	65.0000	6.4425
1	1	Response	-984.0000	66.0000	5.7470
1	1	Response	-984.0000	67.0000	5.0272
1	1	Response	-984.0000	68.0000	4.2994
1	1	Response	-984.0000	69.0000	3.5793
1	1	Response	-984.0000	70.0000	2.8819
1	1	Response	-984.0000	71.0000	2.2207
1	1	Response	-984.0000	72.0000	1.6075
1	1	Response	-984.0000	73.0000	1.0522
1	1	Response	-984.0000	74.0000	0.5622
1	1	Response	-984.0000	75.0000	0.1426
1	1	Response	-984.0000	76.0000	-0.2038
1	1	Response	-984.0000	77.0000	-0.4769
1	1	Response	-984.0000	78.0000	-0.6781
1	1	Response	-984.0000	79.0000	-0.8111
1	1	Response	-984.0000	80.0000	-0.8805
1	1	Response	-984.0000	81.0000	-0.8922
1	1	Response	-984.0000	82.0000	-0.8525
1	1	Response	-984.0000	83.0000	-0.7680
1	1	Response	-984.0000	84.0000	-0.6449
1	1	Response	-984.0000	85.0000	-0.4892
1	1	Response	-984.0000	86.0000	-0.3066
1	1	Response	-984.0000	87.0000	-0.1018
1	1	Response	-984.0000	88.0000	0.1206
1	1	Response	-984.0000	89.0000	0.3565
1	1	Response	-984.0000	90.0000	0.6019
1	1	Response	-984.0000	91.0000	0.8520
1	1	Response	-984.0000	92.0000	1.1005
1	1	Response	-984.0000	93.0000	1.3381
1	1	Response	-984.0000	94.0000	1.5522
1	1	Response	-984.0000	95.0000	1.7258
1	1	Response	-984.0000	96.0000	1.8399
1	1	Response	-984.0000	97.0000	1.8764
1	1	Response	-984.0000	98.0000	1.8239
1	1	Response	-984.0000	99.0000	1.6826
1	1	Response	-984.0000	100.0000	1.4667
1	1	Response	-980.0000	2.0000	86.5897
1	1	Response	-980.0000	3.0000	98.2974
1	1	Response	-980.0000	4.0000	105.2183
1	1	Response	-980.0000	5.0000	106.5133
1	1	Response	-980.0000	6.0000	102.2665
1	1	Response	-980.0000	7.0000	93.3928
1	1	Response	-980.0000	8.0000	81.3626
1	1	Response	-980.0000	9.0000	67.8438
1	1	Response	-980.0000	10.0000	54.3603
1	1	Response	-980.0000	11.0000	42.0430
1	1	Response	-980.0000	12.0000	31.5141
1	1	Response	-980.0000	13.0000	22.9079
1	1	Response	-980.0000	14.0000	15.9980
1	1	Response	-980.0000	15.0000	10.3748
1	1	Response	-980.0000	16.0000	5.6174
1	1	Response	-980.0000	17.0000	1.4170
1	1	Response	-980.0000	18.0000	-2.3683
1	1	Response	-980.0000	19.0000	-5.7202
1	1	Response	-980.0000	20.0000	-8.5129
1	1	Response	-980.0000	21.0000	-10.5850
1	1	Response	-980.0000	22.0000	-11.8099
1	1	Response	-980.0000	23.0000	-12.1461
1	1	Response	-980.0000	24.0000	-11.6599
1	1	Response	-980.0000	25.0000	-10.5167
1	1	Response	-980.0000	26.0000	-8.9501
1	1	Response	-980.0000	27.0000	-7.2167
1	1	Response	-980.0000	28.0000	-5.5513
1	1	Response	-980.0000	29.0000	-4.1331
1	1	Response	-980.0000	30.0000	-3.0664
1	1	Response	-980.0000	31.0000	-2.3787
1	1	Response	-980.0000	32.0000	-2.0326
1	1	Response	-980.0000	33.0000	-1.9448
1	1	Response	-980.0000	34.0000	-2.0090
1	1	Response	-980.0000	35.0000	-2.1168
1	1	Response	-980.0000	36.0000	-2.1737
1	1	Response	-980.0000	37.0000	-2.1101
1	1	Response	-980.0000	38.0000	-1.8858
1	1	Response	-980.0000	39.0000	-1.4903
1	1	Response	-980.0000	40.0000	-0.9379
1	1	Response	-980.0000	41.0000	-0.2612
1	1	Response	-980.0000	42.0000	0.4979
1	1	Response	-980.0000	43.0000	1.2972
1	1	Response	-980.0000	44.0000	2.1019
1	1	Response	-980.0000	45.0000	2.8894
1	1	Response	-980.0000	46.0000	3.6513
1	1	Response	-980.0000	47.0000	4.3903
1	1	Response	-980.0000	48.0000	5.1150
1	1	Response	-980.0000	49.0000	5.8329
1	1	Response	-980.0000	50.0000	6.5440
1	1	Response	-980.0000	51.0000	7.2381
1	1	Response	-980.0000	52.0000	7.8941
1	1	Response	-980.0000	53.0000	8.4842
1	1	Response	-980.0000	54.0000	8.9786
1	1	Response	-980.0000	55.0000	9.3512
1	1	Response	-980.0000	56.0000	9.5836
1	1	Response	-980.0000	57.0000	9.6674
1	1	Response	-980.0000	58.0000	9.6034
1	1	Response	-980.0000	59.0000	9.4005
1	1	Response	-980.0000	60.0000	9.0727
1	1	Response	-980.0000	61.0000	8.6366
1	1	Response	-980.0000	62.0000	8.1093
1	1	Response	-980.0000	63.0000	7.5076
1	1	Response	-980.0000	64.0000	6.8472
1	1	Response	-980.0000	65.0000	6.1430
1	1	Response	-980.0000	66.0000	5.4097
1	1	Response	-980.0000	67.0000	4.6617
1	1	Response	-980.0000	68.0000	3.9136
1	1	Response	-980.0000	69.0000	3.1799
1	1	Response	-980.0000	70.0000	2.4747
1	1	Response	-980.0000	71.0000	1.8113
1	1	Response	-980.0000	72.0000	1.2016
1	1	Response	-980.0000	73.0000	0.6554
1	1	Response	-980.0000	74.0000	0.1804
1	1	Response	-980.0000	75.0000	-0.2185
1	1	Response	-980.0000	76.0000	-0.5392
1	1	Response	-980.0000	77.0000	-0.7822
1	1	Response	-980.0000	78.0000	-0.9503
1	1	Response	-980.0000	79.0000	-1.0486
1	1	Response	-980.0000	80.0000	-1.0835
1	1	Response	-980.0000	81.0000	-1.0623
1	1	Response	-980.0000	82.0000	-0.9928
1	1	Response	-980.0000	83.0000	-0.8827
1	1	Response	-980.0000	84.0000	-0.7392
1	1	Response	-980.0000	85.0000	-0.5689
1	1	Response	-980.0000	86.0000	-0.3774
1	1	Response	-980.0000	87.0000	-0.1694
1	1	Response	-980.0000	88.0000	0.0509
1	1	Response	-980.0000	89.0000	0.2802
1	1	Response	-980.0000	90.0000	0.5152
1	1	Response	-980.0000	91.0000	0.7519
1	1	Response	-980.0000	92.0000	0.9853
1	1	Response	-980.0000	93.0000	1.2074
1	1	Response	-980.0000	94.0000	1.4069
1	1	Response	-980.0000	95.0000	1.5688
1	1	Response	-980.0000	96.0000	1.6758
1	1	Response	-980.0000	97.0000	1.7115
1	1	Response	-980.0000	98.0000	1.6654
1	1	Response	-980.0000	99.0000	1.5377
1	1	Response	-980.0000	100.0000	1.3413
1	1	Response	-976.0000	2.0000	87.1739
1	1	Response	-976.0000	3.0000	98.9483
1	1	Response	-976.0000	4.0000	105.8969
1	1	Response	-976.0000	5.0000	107.1765
1	1	Response	-976.0000	6.0000	102.8749
1	1	Response	-976.0000	7.0000	93.9177
1	1	Response	-976.0000	8.0000	81.7905
1	1	Response	-976.0000	9.0000	68.1780
1	1	Response	-976.0000	10.0000	54.6196
1	1	Response	-976.0000	11.0000	42.2580
1	1	Response	-976.0000	12.0000	31.7222
1	1	Response	-976.0000	13.0000	23.1474
1	1	Response	-976.0000	14.0000	16.3018
1	1	Response	-976.0000	15.0000	10.7664
1	1	Response	-976.0000	16.0000	6.1081
1	1	Response	-976.0000	17.0000	2.0055
1	1	Response	-976.0000	18.0000	-1.6937
1	1	Response	-976.0000	19.0000	-4.9788
1	1	Response	-976.0000	20.0000	-7.7288
1	1	Response	-976.0000	21.0000	-9.7841
1	1	Response	-976.0000	22.0000	-11.0187
1	1	Response	-976.0000	23.0000	-11.3913
1	1	Response	-976.0000	24.0000	-10.9682
1	1	Response	-976.0000	25.0000	-9.9152
1	1	Response	-976.0000	26.0000	-8.4654
1	1	Response	-976.0000	27.0000	-6.8738
1	1	Response	-976.0000	28.0000	-5.3715
1	1	Response	-976.0000	29.0000	-4.1304
1	1	Response	-976.0000	30.0000	-3.2442
1	1	Response	-976.0000	31.0000	-2.7271
1	1	Response	-976.0000	32.0000	-2.5265
1	1	Response	-976.0000	33.0000	-2.5456
1	1	Response	-976.0000	34.0000	-2.6675
1	1	Response	-976.0000	35.0000	-2.7782
1	1	Response	-976.0000	36.0000	-2.7839
1	1	Response	-976.0000	37.0000	-2.6206
1	1	Response	-976.0000	38.0000	-2.2576
1	1	Response	-976.0000	39.0000	-1.6952
1	1	Response	-976.0000	40.0000	-0.9588
1	1	Response	-976.0000	41.0000	-0.0906
1	1	Response	-976.0000	42.0000	0.8595
1	1	Response	-976.0000	43.0000	1.8427
1	1	Response	-976.0000	44.0000	2.8182
1	1	Response	-976.0000	45.0000	3.7584
1	1	Response	-976.0000	46.0000	4.6495
1	1	Response	-976.0000	47.0000	5.4895
1	1	Response	-976.0000	48.0000	6.2829
1	1	Response	-976.0000	49.0000	7.0344
1	1	Response	-976.0000	50.0000	7.7431
1	1	Response	-976.0000	51.0000	8.3992
1	1	Response	-976.0000	52.0000	8.9843
1	1	Response	-976.0000	53.0000	9.4746
1	1	Response	-976.0000	54.0000	9.8455
1	1	Response	-976.0000	55.0000	10.0768
1	1	Response	-976.0000	56.0000	10.1565
1	1	Response	-976.0000	57.0000	10.0825
1	1	Response	-976.0000	58.0000	9.8623
1	1	Response	-976.0000	59.0000	9.5105
1	1	Response	-976.0000	60.0000	9.0464
1	1	Response	-976.0000	61.0000	8.4907
1	1	Response	-976.0000	62.0000	7.8636
1	1	Response	-976.0000	63.0000	7.1834
1	1	Response	-976.0000	64.0000	6.4660
1	1	Response	-976.0000	65.0000	5.7254
1	1	Response	-976.0000	66.0000	4.9741
1	1	Response	-976.0000	67.0000	4.2240
1	1	Response	-976.0000	68.0000	3.4865
1	1	Response	-976.0000	69.0000	2.7733
1	1	Response	-976.0000	70.0000	2.0955
1	1	Response	-976.0000	71.0000	1.4642
1	1	Response	-976.0000	72.0000	0.8892
1	1	Response	-976.0000	73.0000	0.3791
1	1	Response	-976.0000	74.0000	-0.0596
1	1	Response	-976.0000	75.0000	-0.4228
1	1	Response	-976.0000	76.0000	-0.7090
1	1	Response	-976.0000	77.0000	-0.9192
1	1	Response	-976.0000	78.0000	-1.0569
1	1	Response	-976.0000	79.0000	-1.1275
1	1	Response	-976.0000	80.0000	-1.1380
1	1	Response	-976.0000	81.0000	-1.0962
1	1	Response	-976.0000	82.0000	-1.0104
1	1	Response	-976.0000	83.0000	-0.8884
1	1	Response	-976.0000	84.0000	-0.7377
1	1	Response	-976.0000	85.0000	-0.5646
1	1	Response	-976.0000	86.0000	-0.3746
1	1	Response	-976.0000	87.0000	-0.1721
1	1	Response	-976.0000	88.0000	0.0395
1	1	Response	-976.0000	89.0000	0.2571
1	1	Response	-976.0000	90.0000	0.4782
1	1	Response	-976.0000	91.0000	0.6996
1	1	Response	-976.0000	92.0000	0.9169
1	1	Response	-976.0000	93.0000	1.1233
1	1	Response	-976.0000	94.0000	1.3085
1	1	Response	-976.0000	95.0000	1.4587
1	1	Response	-976.0000	96.0000	1.5580
1	1	Response	-976.0000	97.0000	1.5912
1	1	Response	-976.0000	98.0000	1.5485
1	1	Response	-976.0000	99.0000	1.4299
1	1	Response	-976.0000	100.0000	1.2475
1	1	Response	-972.0000	2.0000	87.7486
1	1	Response	-972.0000	3.0000	99.5872
1	1	Response	-972.0000	4.0000	106.5614
1	1	Response	-972.0000	5.0000	107.8237
1	1	Response	-972.0000	6.0000	103.4662
1	1	Response	-972.0000	7.0000	94.4253
1	1	Response	-972.0000	8.0000	82.2019
1	1	Response	-972.0000	9.0000	68.4974
1	1	Response	-972.0000	10.0000	54.8669
1	1	Response	-972.0000	11.0000	42.4656
1	1	Response	-972.0000	12.0000	31.9294
1	1	Response	-972.0000	13.0000	23.3950
1	1	Response	-972.0000	14.0000	16.6262
1	1	Response	-972.0000	15.0000	11.1942
1	1	Response	-972.0000	16.0000	6.6537
1	1	Response	-972.0000	17.0000	2.6696
1	1	Response	-972.0000	18.0000	-0.9226
1	1	Response	-972.0000	19.0000	-4.1222
1	1	Response	-972.0000	20.0000	-6.8146
1	1	Response	-972.0000	21.0000	-8.8442
1	1	Response	-972.0000	22.0000	-10.0863
1	1	Response	-972.0000	23.0000	-10.4997
1	1	Response	-972.0000	24.0000	-10.1494
1	1	Response	-972.0000	25.0000	-9.1992
1	1	Response	-972.0000	26.0000	-7.8792
1	1	Response	-972.0000	27.0000	-6.4399
1	1	Response	-972.0000	28.0000	-5.1063
1	1	Response	-972.0000	29.0000	-4.0416
1	1	Response	-972.0000	30.0000	-3.3289
1	1	Response	-972.0000	31.0000	-2.9699
1	1	Response	-972.0000	32.0000	-2.8991
1	1	Response	-972.0000	33.0000	-3.0083
1	1	Response	-972.0000	34.0000	-3.1727
1	1	Response	-972.0000	35.0000	-3.2754
1	1	Response	-972.0000	36.0000	-3.2247
1	1	Response	-972.0000	37.0000	-2.9632
1	1	Response	-972.0000	38.0000	-2.4699
1	1	Response	-972.0000	39.0000	-1.7558
1	1	Response	-972.0000	40.0000	-0.8564
1	1	Response	-972.0000	41.0000	0.1774
1	1	Response	-972.0000	42.0000	1.2890
1	1	Response	-972.0000	43.0000	2.4244
1	1	Response	-972.0000	44.0000	3.5389
1	1	Response	-972.0000	45.0000	4.6009
1	1	Response	-972.0000	46.0000	5.5932
1	1	Response	-972.0000	47.0000	6.5102
1	1	Response	-972.0000	48.0000	7.3530
1	1	Response	-972.0000	49.0000	8.1239
1	1	Response	-972.0000	50.0000	8.8204
1	1	Response	-972.0000	51.0000	9.4331
1	1	Response	-972.0000	52.0000	9.9455
1	1	Response	-972.0000	53.0000	10.3368
1	1	Response	-972.0000	54.0000	10.5869
1	1	Response	-972.0000	55.0000	10.6810
1	1	Response	-972.0000	56.0000	10.6129
1	1	Response	-972.0000	57.0000	10.3868
1	1	Response	-972.0000	58.0000	10.0165
1	1	Response	-972.0000	59.0000	9.5228
1	1	Response	-972.0000	60.0000	8.9306
1	1	Response	-972.0000	61.0000	8.2654
1	1	Response	-972.0000	62.0000	7.5513
1	1	Response	-972.0000	63.0000	6.8087
1	1	Response	-972.0000	64.0000	6.0544
1	1	Response	-972.0000	65.0000	5.3016
1	1	Response	-972.0000	66.0000	4.5606
1	1	Response	-972.0000	67.0000	3.8399
1	1	Response	-972.0000	68.0000	3.1470
1	1	Response	-972.0000	69.0000	2.4889
1	1	Response	-972.0000	70.0000	1.8728
1	1	Response	-972.0000	71.0000	1.3053
1	1	Response	-972.0000	72.0000	0.7933
1	1	Response	-972.0000	73.0000	0.3425
1	1	Response	-972.0000	74.0000	-0.0425
1	1	Response	-972.0000	75.0000	-0.3586
1	1	Response	-972.0000	76.0000	-0.6049
1	1	Response	-972.0000	77.0000	-0.7827
1	1	Response	-972.0000	78.0000	-0.8951
1	1	Response	-972.0000	79.0000	-0.9473
1	1	Response	-972.0000	80.0000	-0.9457
1	1	Response	-972.0000	81.0000	-0.8976
1	1	Response	-972.0000	82.0000	-0.8105
1	1	Response	-972.0000	83.0000	-0.6918
1	1	Response	-972.0000	84.0000	-0.5482
1	1	Response	-972.0000	85.0000	-0.3856
1	1	Response	-972.0000	86.0000	-0.2089
1	1	Response	-972.0000	87.0000	-0.0218
1	1	Response	-972.0000	88.0000	0.1726
1	1	Response	-972.0000	89.0000	0.3720
1	1	Response	-972.0000	90.0000	0.5743
1	1	Response	-972.0000	91.0000	0.7767
1	1	Response	-972.0000	92.0000	0.9753
1	1	Response	-972.0000	93.0000	1.1637
1	1	Response	-972.0000	94.0000	1.3322
1	1	Response	-972.0000	95.0000	1.4676
1	1	Response	-972.0000	96.0000	1.5545
1	1	Response	-972.0000	97.0000	1.5782
1	1	Response	-972.0000	98.0000	1.5293
1	1	Response	-972.0000	99.0000	1.4078
1	1	Response	-972.0000	100.0000	1.2254
1	1	Response	-968.0000	2.0000	88.3138
1	1	Response	-968.0000	3.0000	100.2143
1	1	Response	-968.0000	4.0000	107.2118
1	1	Response	-968.0000	5.0000	108.4553
1	1	Response	-968.0000	6.0000	104.0410
1	1	Response	-968.0000	7.0000	94.9162
1	1	Response	-968.0000	8.0000	82.5973
1	1	Response	-968.0000	9.0000	68.8023
1	1	Response	-968.0000	10.0000	55.1022
1	1	Response	-968.0000	11.0000	42.6644
1	1	Response	-968.0000	12.0000	32.1328
1	1	Response	-968.0000	13.0000	23.6458
1	1	Response	-968.0000	14.0000	16.9634
1	1	Response	-968.0000	15.0000	11.6477
1	1	Response	-968.0000	16.0000	7.2406
1	1	Response	-968.0000	17.0000	3.3930
1	1	Response	-968.0000	18.0000	-0.0733
1	1	Response	-968.0000	19.0000	-3.1693
1	1	Response	-968.0000	20.0000	-5.7890
1	1	Response	-968.0000	21.0000	-7.7825
1	1	Response	-968.0000	22.0000	-9.0276
1	1	Response	-968.0000	23.0000	-9.4830
1	1	Response	-968.0000	24.0000	-9.2115
1	1	Response	-968.0000	25.0000	-8.3730
1	1	Response	-968.0000	26.0000	-7.1918
1	1	Response	-968.0000	27.0000	-5.9115
1	1	Response	-968.0000	28.0000	-4.7485
1	1	Response	-968.0000	29.0000	-3.8566
1	1	Response	-968.0000	30.0000	-3.3079
1	1	Response	-968.0000	31.0000	-3.0929
1	1	Response	-968.0000	32.0000	-3.1359
1	1	Response	-968.0000	33.0000	-3.3199
1	1	Response	-968.0000	34.0000	-3.5155
1	1	Response	-968.0000	35.0000	-3.6050
1	1	Response	-968.0000	36.0000	-3.5003
1	1	Response	-968.0000	37.0000	-3.1514
1	1	Response	-968.0000	38.0000	-2.5464
1	1	Response	-968.0000	39.0000	-1.7063
1	1	Response	-968.0000	40.0000	-0.6754
1	1	Response	-968.0000	41.0000	0.4882
1	1	Response	-968.0000	42.0000	1.7228
1	1	Response	-968.0000	43.0000	2.9710
1	1	Response	-968.0000	44.0000	4.1858
1	1	Response	-968.0000	45.0000	5.3337
1	1	Response	-968.0000	46.0000	6.3950
1	1	Response	-968.0000	47.0000	7.3617
1	1	Response	-968.0000	48.0000	8.2324
1	1	Response	-968.0000	49.0000	9.0067
1	1	Response	-968.0000	50.0000	9.6813
1	1	Response	-968.0000	51.0000	10.2465
1	1	Response	-968.0000	52.0000	10.6874
1	1	Response	-968.0000	53.0000	10.9859
1	1	Response	-968.0000	54.0000	11.1261
1	1	Response	-968.0000	55.0000	11.0979
1	1	Response	-968.0000	56.0000	10.9006
1	1	Response	-968.0000	57.0000	10.5439
1	1	Response	-968.0000	58.0000	10.0473
1	1	Response	-968.0000	59.0000	9.4369
1	1	Response	-968.0000	60.0000	8.7427
1	1	Response	-968.0000	61.0000	7.9947
1	1	Response	-968.0000	62.0000	7.2201
1	1	Response	-968.0000	63.0000	6.4416
1	1	Response	-968.0000	64.0000	5.6767
1	1	Response	-968.0000	65.0000	4.9376
1	1	Response	-968.0000	66.0000	4.2323
1	1	Response	-968.0000	67.0000	3.5658
1	1	Response	-968.0000	68.0000	2.9410
1	1	Response	-968.0000	69.0000	2.3601
1	1	Response	-968.0000	70.0000	1.8252
1	1	Response	-968.0000	71.0000	1.3385
1	1	Response	-968.0000	72.0000	0.9029
1	1	Response	-968.0000	73.0000	0.5211
1	1	Response	-968.0000	74.0000	0.1957
1	1	Response	-968.0000	75.0000	-0.0714
1	1	Response	-968.0000	76.0000	-0.2798
1	1	Response	-968.0000	77.0000	-0.4302
1	1	Response	-968.0000	78.0000	-0.5253
1	1	Response	-968.0000	79.0000	-0.5689
1	1	Response	-968.0000	80.0000	-0.5664
1	1	Response	-968.0000	81.0000	-0.5237
1	1	Response	-968.0000	82.0000	-0.4472
1	1	Response	-968.0000	83.0000	-0.3431
1	1	Response	-968.0000	84.0000	-0.2171
1	1	Response	-968.0000	85.0000	-0.0742
1	1	Response	-968.0000	86.0000	0.0816
1	1	Response	-968.0000	87.0000	0.2469
1	1	Response	-968.0000	88.0000	0.4195
1	1	Response	-968.0000	89.0000	0.5972
1	1	Response	-968.0000	90.0000	0.7783
1	1	Response	-968.0000	91.0000	0.9605
1	1	Response	-968.0000	92.0000	1.1399
1	1	Response	-968.0000	93.0000	1.3101
1	1	Response	-968.0000	94.0000	1.4615
1	1	Response	-968.0000	95.0000	1.5808
1	1	Response	-968.0000	96.0000	1.6524
1	1	Response	-968.0000	97.0000	1.6616
1	1	Response	-968.0000	98.0000	1.5988
1	1	Response	-968.0000	99.0000	1.4640
1	1	Response	-968.0000	100.0000	1.2693
1	1	Response	-964.0000	2.0000	88.8697
1	1	Response	-964.0000	3.0000	100.8299
1	1	Response	-964.0000	4.0000	107.8487
1	1	Response	-964.0000	5.0000	109.0718
1	1	Response	-964.0000	6.0000	104.5998
1	1	Response	-964.0000	7.0000	95.3912
1	1	Response	-964.0000	8.0000	82.9773
1	1	Response	-964.0000	9.0000	69.0931
1	1	Response	-964.0000	10.0000	55.3250
1	1	Response	-964.0000	11.0000	42.8531
1	1	Response	-964.0000	12.0000	32.3293
1	1	Response	-964.0000	13.0000	23.8945
1	1	Response	-964.0000	14.0000	17.3053
1	1	Response	-964.0000	15.0000	12.1153
1	1	Response	-964.0000	16.0000	7.8540
1	1	Response	-964.0000	17.0000	4.1580
1	1	Response	-964.0000	18.0000	0.8343
1	1	Response	-964.0000	19.0000	-2.1412
1	1	Response	-964.0000	20.0000	-4.6730
1	1	Response	-964.0000	21.0000	-6.6184
1	1	Response	-964.0000	22.0000	-7.8592
1	1	Response	-964.0000	23.0000	-8.3542
1	1	Response	-964.0000	24.0000	-8.1637
1	1	Response	-964.0000	25.0000	-7.4416
1	1	Response	-964.0000	26.0000	-6.4047
1	1	Response	-964.0000	27.0000	-5.2869
1	1	Response	-964.0000	28.0000	-4.2943
1	1	Response	-964.0000	29.0000	-3.5699
1	1	Response	-964.0000	30.0000	-3.1751
1	1	Response	-964.0000	31.0000	-3.0908
1	1	Response	-964.0000	32.0000	-3.2332
1	1	Response	-964.0000	33.0000	-3.4802
1	1	Response	-964.0000	34.0000	-3.7002
1	1	Response	-964.0000	35.0000	-3.7773
1	1	Response	-964.0000	36.0000	-3.6284
1	1	Response	-964.0000	37.0000	-3.2107
1	1	Response	-964.0000	38.0000	-2.5211
1	1	Response	-964.0000	39.0000	-1.5890
1	1	Response	-964.0000	40.0000	-0.4661
1	1	Response	-964.0000	41.0000	0.7844
1	1	Response	-964.0000	42.0000	2.0975
1	1	Response	-964.0000	43.0000	3.4140
1	1	Response	-964.0000	44.0000	4.6864
1	1	Response	-964.0000	45.0000	5.8805
1	1	Response	-964.0000	46.0000	6.9759
1	1	Response	-964.0000	47.0000	7.9629
1	1	Response	-964.0000	48.0000	8.8382
1	1	Response	-964.0000	49.0000	9.5998
1	1	Response	-964.0000	50.0000	10.2431
1	1	Response	-964.0000	51.0000	10.7586
1	1	Response	-964.0000	52.0000	11.1327
1	1	Response	-964.0000	53.0000	11.3502
1	1	Response	-964.0000	54.0000	11.3989
1	1	Response	-964.0000	55.0000	11.2730
1	1	Response	-964.0000	56.0000	10.9762
1	1	Response	-964.0000	57.0000	10.5229
1	1	Response	-964.0000	58.0000	9.9365
1	1	Response	-964.0000	59.0000	9.2472
1	1	Response	-964.0000	60.0000	8.4883
1	1	Response	-964.0000	61.0000	7.6926
1	1	Response	-964.0000	62.0000	6.8895
1	1	Response	-964.0000	63.0000	6.1028
1	1	Response	-964.0000	64.0000	5.3501
1	1	Response	-964.0000	65.0000	4.6426
1	1	Response	-964.0000	66.0000	3.9860
1	1	Response	-964.0000	67.0000	3.3819
1	1	Response	-964.0000	68.0000	2.8293
1	1	Response	-964.0000	69.0000	2.3258
1	1	Response	-964.0000	70.0000	1.8692
1	1	Response	-964.0000	71.0000	1.4579
1	1	Response	-964.0000	72.0000	1.0912
1	1	Response	-964.0000	73.0000	0.7694
1	1	Response	-964.0000	74.0000	0.4936
1	1	Response	-964.0000	75.0000	0.2648
1	1	Response	-964.0000	76.0000	0.0837
1	1	Response	-964.0000	77.0000	-0.0500
1	1	Response	-964.0000	78.0000	-0.1377
1	1	Response	-964.0000	79.0000	-0.1819
1	1	Response	-964.0000	80.0000	-0.1865
1	1	Response	-964.0000	81.0000	-0.1560
1	1	Response	-964.0000	82.0000	-0.0955
1	1	Response	-964.0000	83.0000	-0.0098
1	1	Response	-964.0000	84.0000	0.0961
1	1	Response	-964.0000	85.0000	0.2183
1	1	Response	-964.0000	86.0000	0.3533
1	1	Response	-964.0000	87.0000	0.4983
1	1	Response	-964.0000	88.0000	0.6514
1	1	Response	-964.0000	89.0000	0.8108
1	1	Response	-964.0000	90.0000	0.9749
1	1	Response	-964.0000	91.0000	1.1414
1	1	Response	-964.0000	92.0000	1.3065
1	1	Response	-964.0000	93.0000	1.4636
1	1	Response	-964.0000	94.0000	1.6028
1	1	Response	-964.0000	95.0000	1.7104
1	1	Response	-964.0000	96.0000	1.7702
1	1	Response	-964.0000	97.0000	1.7670
1	1	Response	-964.0000	98.0000	1.6910
1	1	Response	-964.0000	99.0000	1.5422
1	1	Response	-964.0000	100.0000	1.3331
1	1	Response	-960.0000	2.0000	89.4165
1	1	Response	-960.0000	3.0000	101.4339
1	1	Response	-960.0000	4.0000	108.4721
1	1	Response	-960.0000	5.0000	109.6734
1	1	Response	-960.0000	6.0000	105.1430
1	1	Response	-960.0000	7.0000	95.8505
1	1	Response	-960.0000	8.0000	83.3425
1	1	Response	-960.0000	9.0000	69.3701
1	1	Response	-960.0000	10.0000	55.5351
1	1	Response	-960.0000	11.0000	43.0304
1	1	Response	-960.0000	12.0000	32.5159
1	1	Response	-960.0000	13.0000	24.1355
1	1	Response	-960.0000	14.0000	17.6433
1	1	Response	-960.0000	15.0000	12.5851
1	1	Response	-960.0000	16.0000	8.4787
1	1	Response	-960.0000	17.0000	4.9461
1	1	Response	-960.0000	18.0000	1.7794
1	1	Response	-960.0000	19.0000	-1.0599
1	1	Response	-960.0000	20.0000	-3.4886
1	1	Response	-960.0000	21.0000	-5.3727
1	1	Response	-960.0000	22.0000	-6.5992
1	1	Response	-960.0000	23.0000	-7.1281
1	1	Response	-960.0000	24.0000	-7.0164
1	1	Response	-960.0000	25.0000	-6.4117
1	1	Response	-960.0000	26.0000	-5.5209
1	1	Response	-960.0000	27.0000	-4.5665
1	1	Response	-960.0000	28.0000	-3.7424
1	1	Response	-960.0000	29.0000	-3.1798
1	1	Response	-960.0000	30.0000	-2.9297
1	1	Response	-960.0000	31.0000	-2.9647
1	1	Response	-960.0000	32.0000	-3.1955
1	1	Response	-960.0000	33.0000	-3.4977
1	1	Response	-960.0000	34.0000	-3.7404
1	1	Response	-960.0000	35.0000	-3.8115
1	1	Response	-960.0000	36.0000	-3.6339
1	1	Response	-960.0000	37.0000	-3.1722
1	1	Response	-960.0000	38.0000	-2.4307
1	1	Response	-960.0000	39.0000	-1.4457
1	1	Response	-960.0000	40.0000	-0.2742
1	1	Response	-960.0000	41.0000	1.0170
1	1	Response	-960.0000	42.0000	2.3616
1	1	Response	-960.0000	43.0000	3.7007
1	1	Response	-960.0000	44.0000	4.9872
1	1	Response	-960.0000	45.0000	6.1882
1	1	Response	-960.0000	46.0000	7.2833
1	1	Response	-960.0000	47.0000	8.2624
1	1	Response	-960.0000	48.0000	9.1211
1	1	Response	-960.0000	49.0000	9.8561
1	1	Response	-960.0000	50.0000	10.4621
1	1	Response	-960.0000	51.0000	10.9300
1	1	Response	-960.0000	52.0000	11.2476
1	1	Response	-960.0000	53.0000	11.4023
1	1	Response	-960.0000	54.0000	11.3849
1	1	Response	-960.0000	55.0000	11.1931
1	1	Response	-960.0000	56.0000	10.8339
1	1	Response	-960.0000	57.0000	10.3243
1	1	Response	-960.0000	58.0000	9.6902
1	1	Response	-960.0000	59.0000	8.9634
1	1	Response	-960.0000	60.0000	8.1786
1	1	Response	-960.0000	61.0000	7.3696
1	1	Response	-960.0000	62.0000	6.5662
1	1	Response	-960.0000	63.0000	5.7922
1	1	Response	-960.0000	64.0000	5.0648
1	1	Response	-960.0000	65.0000	4.3937
1	1	Response	-960.0000	66.0000	3.7828
1	1	Response	-960.0000	67.0000	3.2311
1	1	Response	-960.0000	68.0000	2.7348
1	1	Response	-960.0000	69.0000	2.2885
1	1	Response	-960.0000	70.0000	1.8870
1	1	Response	-960.0000	71.0000	1.5259
1	1	Response	-960.0000	72.0000	1.2028
1	1	Response	-960.0000	73.0000	0.9166
1	1	Response	-960.0000	74.0000	0.6676
1	1	Response	-960.0000	75.0000	0.4571
1	1	Response	-960.0000	76.0000	0.2861
1	1	Response	-960.0000	77.0000	0.1555
1	1	Response	-960.0000	78.0000	0.0650
1	1	Response	-960.0000	79.0000	0.0133
1	1	Response	-960.0000	80.0000	-0.0022
1	1	Response	-960.0000	81.0000	0.0153
1	1	Response	-960.0000	82.0000	0.0616
1	1	Response	-960.0000	83.0000	0.1326
1	1	Response	-960.0000	84.0000	0.2242
1	1	Response	-960.0000	85.0000	0.3328
1	1	Response	-960.0000	86.0000	0.4552
1	1	Response	-960.0000	87.0000	0.5891
1	1	Response	-960.0000	88.0000	0.7325
1	1	Response	-960.0000	89.0000	0.8838
1	1	Response	-960.0000	90.0000	1.0412
1	1	Response	-960.0000	91.0000	1.2026
1	1	Response	-960.0000	92.0000	1.3637
1	1	Response	-960.0000	93.0000	1.5181
1	1	Response	-960.0000	94.0000	1.6552
1	1	Response	-960.0000	95.0000	1.7611
1	1	Response	-960.0000	96.0000	1.8189
1	1	Response	-960.0000	97.0000	1.8132
1	1	Response	-960.0000	98.0000	1.7335
1	1	Response	-960.0000	99.0000	1.5800
1	1	Response	-960.0000	100.0000	1.3651
1	1	Response	-956.0000	2.0000	89.9542
1	1	Response	-956.0000	3.0000	102.0268
1	1	Response	-956.0000	4.0000	109.0824
1	1	Response	-956.0000	5.0000	110.2605
1	1	Response	-956.0000	6.0000	105.6711
1	1	Response	-956.0000	7.0000	96.2949
1	1	Response	-956.0000	8.0000	83.6932
1	1	Response	-956.0000	9.0000	69.6333
1	1	Response	-956.0000	10.0000	55.7322
1	1	Response	-956.0000	11.0000	43.1947
1	1	Response	-956.0000	12.0000	32.6894
1	1	Response	-956.0000	13.0000	24.3634
1	1	Response	-956.0000	14.0000	17.9690
1	1	Response	-956.0000	15.0000	13.0454
1	1	Response	-956.0000	16.0000	9.0991
1	1	Response	-956.0000	17.0000	5.7386
1	1	Response	-956.0000	18.0000	2.7406
1	1	Response	-956.0000	19.0000	0.0514
1	1	Response	-956.0000	20.0000	-2.2590
1	1	Response	-956.0000	21.0000	-4.0673
1	1	Response	-956.0000	22.0000	-5.2670
1	1	Response	-956.0000	23.0000	-5.8203
1	1	Response	-956.0000	24.0000	-5.7816
1	1	Response	-956.0000	25.0000	-5.2910
1	1	Response	-956.0000	26.0000	-4.5447
1	1	Response	-956.0000	27.0000	-3.7521
1	1	Response	-956.0000	28.0000	-3.0935
1	1	Response	-956.0000	29.0000	-2.6874
1	1	Response	-956.0000	30.0000	-2.5745
1	1	Response	-956.0000	31.0000	-2.7204
1	1	Response	-956.0000	32.0000	-3.0323
1	1	Response	-956.0000	33.0000	-3.3861
1	1	Response	-956.0000	34.0000	-3.6543
1	1	Response	-956.0000	35.0000	-3.7303
1	1	Response	-956.0000	36.0000	-3.5436
1	1	Response	-956.0000	37.0000	-3.0658
1	1	Response	-956.0000	38.0000	-2.3075
1	1	Response	-956.0000	39.0000	-1.3099
1	1	Response	-956.0000	40.0000	-0.1334
1	1	Response	-956.0000	41.0000	1.1539
1	1	Response	-956.0000	42.0000	2.4860
1	1	Response	-956.0000	43.0000	3.8054
1	1	Response	-956.0000	44.0000	5.0676
1	1	Response	-956.0000	45.0000	6.2414
1	1	Response	-956.0000	46.0000	7.3080
1	1	Response	-956.0000	47.0000	8.2576
1	1	Response	-956.0000	48.0000	9.0854
1	1	Response	-956.0000	49.0000	9.7877
1	1	Response	-956.0000	50.0000	10.3585
1	1	Response	-956.0000	51.0000	10.7891
1	1	Response	-956.0000	52.0000	11.0683
1	1	Response	-956.0000	53.0000	11.1854
1	1	Response	-956.0000	54.0000	11.1331
1	1	Response	-956.0000	55.0000	10.9112
1	1	Response	-956.0000	56.0000	10.5283
1	1	Response	-956.0000	57.0000	10.0024
1	1	Response	-956.0000	58.0000	9.3595
1	1	Response	-956.0000	59.0000	8.6313
1	1	Response	-956.0000	60.0000	7.8520
1	1	Response	-956.0000	61.0000	7.0545
1	1	Response	-956.0000	62.0000	6.2680
1	1	Response	-956.0000	63.0000	5.5156
1	1	Response	-956.0000	64.0000	4.8133
1	1	Response	-956.0000	65.0000	4.1699
1	1	Response	-956.0000	66.0000	3.5881
1	1	Response	-956.0000	67.0000	3.0654
1	1	Response	-956.0000	68.0000	2.5966
1	1	Response	-956.0000	69.0000	2.1748
1	1	Response	-956.0000	70.0000	1.7937
1	1	Response	-956.0000	71.0000	1.4482
1	1	Response	-956.0000	72.0000	1.1353
1	1	Response	-956.0000	73.0000	0.8540
1	1	Response	-956.0000	74.0000	0.6051
1	1	Response	-956.0000	75.0000	0.3904
1	1	Response	-956.0000	76.0000	0.2121
1	1	Response	-956.0000	77.0000	0.0720
1	1	Response	-956.0000	78.0000	-0.0290
1	1	Response	-956.0000	79.0000	-0.0915
1	1	Response	-956.0000	80.0000	-0.1172
1	1	Response	-956.0000	81.0000	-0.1088
1	1	Response	-956.0000	82.0000	-0.0699
1	1	Response	-956.0000	83.0000	-0.0044
1	1	Response	-956.0000	84.0000	0.0836
1	1	Response	-956.0000	85.0000	0.1907
1	1	Response	-956.0000	86.0000	0.3135
1	1	Response	-956.0000	87.0000	0.4496
1	1	Response	-956.0000	88.0000	0.5969
1	1	Response	-956.0000	89.0000	0.7536
1	1	Response	-956.0000	90.0000	0.9179
1	1	Response	-956.0000	91.0000	1.0872
1	1	Response	-956.0000	92.0000	1.2574
1	1	Response	-956.0000	93.0000	1.4215
1	1	Response	-956.0000	94.0000	1.5691
1	1	Response	-956.0000	95.0000	1.6856
1	1	Response	-956.0000	96.0000	1.7544
1	1	Response	-956.0000	97.0000	1.7594
1	1	Response	-956.0000	98.0000	1.6900
1	1	Response	-956.0000	99.0000	1.5460
1	1	Response	-956.0000	100.0000	1.3397
1	1	Response	-952.0000	2.0000	90.4830
1	1	Response	-952.0000	3.0000	102.6086
1	1	Response	-952.0000	4.0000	109.6797
1	1	Response	-952.0000	5.0000	110.8334
1	1	Response	-952.0000	6.0000	106.1845
1	1	Response	-952.0000	7.0000	96.7247
1	1	Response	-952.0000	8.0000	84.0300
1	1	Response	-952.0000	9.0000	69.8832
1	1	Response	-952.0000	10.0000	55.9159
1	1	Response	-952.0000	11.0000	43.3449
1	1	Response	-952.0000	12.0000	32.8469
1	1	Response	-952.0000	13.0000	24.5730
1	1	Response	-952.0000	14.0000	18.2743
1	1	Response	-952.0000	15.0000	13.4844
1	1	Response	-952.0000	16.0000	9.7002
1	1	Response	-952.0000	17.0000	6.5169
1	1	Response	-952.0000	18.0000	3.6964
1	1	Response	-952.0000	19.0000	1.1696
1	1	Response	-952.0000	20.0000	-1.0079
1	1	Response	-952.0000	21.0000	-2.7249
1	1	Response	-952.0000	22.0000	-3.8832
1	1	Response	-952.0000	23.0000	-4.4482
1	1	Response	-952.0000	24.0000	-4.4723
1	1	Response	-952.0000	25.0000	-4.0886
1	1	Response	-952.0000	26.0000	-3.4817
1	1	Response	-952.0000	27.0000	-2.8469
1	1	Response	-952.0000	28.0000	-2.3498
1	1	Response	-952.0000	29.0000	-2.0954
1	1	Response	-952.0000	30.0000	-2.1141
1	1	Response	-952.0000	31.0000	-2.3654
1	1	Response	-952.0000	32.0000	-2.7551
1	1	Response	-952.0000	33.0000	-3.1611
1	1	Response	-952.0000	34.0000	-3.4615
1	1	Response	-952.0000	35.0000	-3.5562
1	1	Response	-952.0000	36.0000	-3.3818
1	1	Response	-952.0000	37.0000	-2.9163
1	1	Response	-952.0000	38.0000	-2.1750
1	1	Response	-952.0000	39.0000	-1.2023
1	1	Response	-952.0000	40.0000	-0.0597
1	1	Response	-952.0000	41.0000	1.1853
1	1	Response	-952.0000	42.0000	2.4685
1	1	Response	-952.0000	43.0000	3.7356
1	1	Response	-952.0000	44.0000	4.9453
1	1	Response	-952.0000	45.0000	6.0693
1	1	Response	-952.0000	46.0000	7.0913
1	1	Response	-952.0000	47.0000	8.0024
1	1	Response	-952.0000	48.0000	8.7981
1	1	Response	-952.0000	49.0000	9.4741
1	1	Response	-952.0000	50.0000	10.0241
1	1	Response	-952.0000	51.0000	10.4390
1	1	Response	-952.0000	52.0000	10.7075
1	1	Response	-952.0000	53.0000	10.8192
1	1	Response	-952.0000	54.0000	10.7674
1	1	Response	-952.0000	55.0000	10.5519
1	1	Response	-952.0000	56.0000	10.1809
1	1	Response	-952.0000	57.0000	9.6714
1	1	Response	-952.0000	58.0000	9.0483
1	1	Response	-952.0000	59.0000	8.3418
1	1	Response	-952.0000	60.0000	7.5842
1	1	Response	-952.0000	61.0000	6.8074
1	1	Response	-952.0000	62.0000	6.0392
1	1	Response	-952.0000	63.0000	5.3018
1	1	Response	-952.0000	64.0000	4.6108
1	1	Response	-952.0000	65.0000	3.9745
1	1	Response	-952.0000	66.0000	3.3952
1	1	Response	-952.0000	67.0000	2.8705
1	1	Response	-952.0000	68.0000	2.3950
1	1	Response	-952.0000	69.0000	1.9622
1	1	Response	-952.0000	70.0000	1.5660
1	1	Response	-952.0000	71.0000	1.2020
1	1	Response	-952.0000	72.0000	0.8681
1	1	Response	-952.0000	73.0000	0.5644
1	1	Response	-952.0000	74.0000	0.2927
1	1	Response	-952.0000	75.0000	0.0562
1	1	Response	-952.0000	76.0000	-0.1421
1	1	Response	-952.0000	77.0000	-0.2995
1	1	Response	-952.0000	78.0000	-0.4144
1	1	Response	-952.0000	79.0000	-0.4869
1	1	Response	-952.0000	80.0000	-0.5186
1	1	Response	-952.0000	81.0000	-0.5122
1	1	Response	-952.0000	82.0000	-0.4716
1	1	Response	-952.0000	83.0000	-0.4010
1	1	Response	-952.0000	84.0000	-0.3047
1	1	Response	-952.0000	85.0000	-0.1867
1	1	Response	-952.0000	86.0000	-0.0506
1	1	Response	-952.0000	87.0000	0.1007
1	1	Response	-952.0000	88.0000	0.2647
1	1	Response	-952.0000	89.0000	0.4395
1	1	Response	-952.0000	90.0000	0.6228
1	1	Response	-952.0000	91.0000	0.8119
1	1	Response	-952.0000	92.0000	1.0024
1	1	Response	-952.0000	93.0000	1.1873
1	1	Response	-952.0000	94.0000	1.3562
1	1	Response	-952.0000	95.0000	1.4945
1	1	Response	-952.0000	96.0000	1.5856
1	1	Response	-952.0000	97.0000	1.6133
1	1	Response	-952.0000	98.0000	1.5668
1	1	Response	-952.0000	99.0000	1.4455
1	1	Response	-952.0000	100.0000	1.2607
1	1	Response	-948.0000	2.0000	91.0030
1	1	Response	-948.0000	3.0000	103.1795
1	1	Response	-948.0000	4.0000	110.2645
1	1	Response	-948.0000	5.0000	111.3926
1	1	Response	-948.0000	6.0000	106.6837
1	1	Response	-948.0000	7.0000	97.1405
1	1	Response	-948.0000	8.0000	84.3532
1	1	Response	-948.0000	9.0000	70.1199
1	1	Response	-948.0000	10.0000	56.0860
1	1	Response	-948.0000	11.0000	43.4798
1	1	Response	-948.0000	12.0000	32.9858
1	1	Response	-948.0000	13.0000	24.7595
1	1	Response	-948.0000	14.0000	18.5517
1	1	Response	-948.0000	15.0000	13.8915
1	1	Response	-948.0000	16.0000	10.2675
1	1	Response	-948.0000	17.0000	7.2631
1	1	Response	-948.0000	18.0000	4.6260
1	1	Response	-948.0000	19.0000	2.2718
1	1	Response	-948.0000	20.0000	0.2408
1	1	Response	-948.0000	21.0000	-1.3691
1	1	Response	-948.0000	22.0000	-2.4692
1	1	Response	-948.0000	23.0000	-3.0302
1	1	Response	-948.0000	24.0000	-3.1034
1	1	Response	-948.0000	25.0000	-2.8153
1	1	Response	-948.0000	26.0000	-2.3392
1	1	Response	-948.0000	27.0000	-1.8556
1	1	Response	-948.0000	28.0000	-1.5146
1	1	Response	-948.0000	29.0000	-1.4073
1	1	Response	-948.0000	30.0000	-1.5539
1	1	Response	-948.0000	31.0000	-1.9082
1	1	Response	-948.0000	32.0000	-2.3755
1	1	Response	-948.0000	33.0000	-2.8378
1	1	Response	-948.0000	34.0000	-3.1795
1	1	Response	-948.0000	35.0000	-3.3082
1	1	Response	-948.0000	36.0000	-3.1676
1	1	Response	-948.0000	37.0000	-2.7407
1	1	Response	-948.0000	38.0000	-2.0464
1	1	Response	-948.0000	39.0000	-1.1298
1	1	Response	-948.0000	40.0000	-0.0517
1	1	Response	-948.0000	41.0000	1.1229
1	1	Response	-948.0000	42.0000	2.3331
1	1	Response	-948.0000	43.0000	3.5288
1	1	Response	-948.0000	44.0000	4.6727
1	1	Response	-948.0000	45.0000	5.7403
1	1	Response	-948.0000	46.0000	6.7178
1	1	Response	-948.0000	47.0000	7.5979
1	1	Response	-948.0000	48.0000	8.3764
1	1	Response	-948.0000	49.0000	9.0484
1	1	Response	-948.0000	50.0000	9.6063
1	1	Response	-948.0000	51.0000	10.0391
1	1	Response	-948.0000	52.0000	10.3342
1	1	Response	-948.0000	53.0000	10.4791
1	1	Response	-948.0000	54.0000	10.4651
1	1	Response	-948.0000	55.0000	10.2899
1	1	Response	-948.0000	56.0000	9.9595
1	1	Response	-948.0000	57.0000	9.4886
1	1	Response	-948.0000	58.0000	8.8997
1	1	Response	-948.0000	59.0000	8.2211
1	1	Response	-948.0000	60.0000	7.4838
1	1	Response	-948.0000	61.0000	6.7184
1	1	Response	-948.0000	62.0000	5.9525
1	1	Response	-948.0000	63.0000	5.2084
1	1	Response	-948.0000	64.0000	4.5020
1	1	Response	-948.0000	65.0000	3.8424
1	1	Response	-948.0000	66.0000	3.2330
1	1	Response	-948.0000	67.0000	2.6724
1	1	Response	-948.0000	68.0000	2.1565
1	1	Response	-948.0000	69.0000	1.6802
1	1	Response	-948.0000	70.0000	1.2389
1	1	Response	-948.0000	71.0000	0.8298
1	1	Response	-948.0000	72.0000	0.4522
1	1	Response	-948.0000	73.0000	0.1076
1	1	Response	-948.0000	74.0000	-0.2005
1	1	Response	-948.0000	75.0000	-0.4683
1	1	Response	-948.0000	76.0000	-0.6917
1	1	Response	-948.0000	77.0000	-0.8677
1	1	Response	-948.0000	78.0000	-0.9947
1	1	Response	-948.0000	79.0000	-1.0728
1	1	Response	-948.0000	80.0000	-1.1042
1	1	Response	-948.0000	81.0000	-1.0920
1	1	Response	-948.0000	82.0000	-1.0410
1	1	Response	-948.0000	83.0000	-0.9558
1	1	Response	-948.0000	84.0000	-0.8417
1	1	Response	-948.0000	85.0000	-0.7032
1	1	Response	-948.0000	86.0000	-0.5444
1	1	Response	-948.0000	87.0000	-0.3688
1	1	Response	-948.0000	88.0000	-0.1794
1	1	Response	-948.0000	89.0000	0.0216
1	1	Response	-948.0000	90.0000	0.2316
1	1	Response	-948.0000	91.0000	0.4478
1	1	Response	-948.0000	92.0000	0.6655
1	1	Response	-948.0000	93.0000	0.8777
1	1	Response	-948.0000	94.0000	1.0741
1	1	Response	-948.0000	95.0000	1.2405
1	1	Response	-948.0000	96.0000	1.3602
1	1	Response	-948.0000	97.0000	1.4172
1	1	Response	-948.0000	98.0000	1.4006
1	1	Response	-948.0000	99.0000	1.3089
1	1	Response	-948.0000	100.0000	1.1528
1	1	Response	-944.0000	2.0000	91.5142
1	1	Response	-944.0000	3.0000	103.7397
1	1	Response	-944.0000	4.0000	110.8368
1	1	Response	-944.0000	5.0000	111.9381
1	1	Response	-944.0000	6.0000	107.1689
1	1	Response	-944.0000	7.0000	97.5426
1	1	Response	-944.0000	8.0000	84.6634
1	1	Response	-944.0000	9.0000	70.3438
1	1	Response	-944.0000	10.0000	56.2424
1	1	Response	-944.0000	11.0000	43.5984
1	1	Response	-944.0000	12.0000	33.1040
1	1	Response	-944.0000	13.0000	24.9188
1	1	Response	-944.0000	14.0000	18.7944
1	1	Response	-944.0000	15.0000	14.2569
1	1	Response	-944.0000	16.0000	10.7879
1	1	Response	-944.0000	17.0000	7.9607
1	1	Response	-944.0000	18.0000	5.5098
1	1	Response	-944.0000	19.0000	3.3358
1	1	Response	-944.0000	20.0000	1.4636
1	1	Response	-944.0000	21.0000	-0.0233
1	1	Response	-944.0000	22.0000	-1.0476
1	1	Response	-944.0000	23.0000	-1.5863
1	1	Response	-944.0000	24.0000	-1.6915
1	1	Response	-944.0000	25.0000	-1.4841
1	1	Response	-944.0000	26.0000	-1.1263
1	1	Response	-944.0000	27.0000	-0.7843
1	1	Response	-944.0000	28.0000	-0.5923
1	1	Response	-944.0000	29.0000	-0.6273
1	1	Response	-944.0000	30.0000	-0.8990
1	1	Response	-944.0000	31.0000	-1.3560
1	1	Response	-944.0000	32.0000	-1.9039
1	1	Response	-944.0000	33.0000	-2.4290
1	1	Response	-944.0000	34.0000	-2.8230
1	1	Response	-944.0000	35.0000	-3.0013
1	1	Response	-944.0000	36.0000	-2.9139
1	1	Response	-944.0000	37.0000	-2.5482
1	1	Response	-944.0000	38.0000	-1.9244
1	1	Response	-944.0000	39.0000	-1.0869
1	1	Response	-944.0000	40.0000	-0.0934
1	1	Response	-944.0000	41.0000	0.9948
1	1	Response	-944.0000	42.0000	2.1219
1	1	Response	-944.0000	43.0000	3.2423
1	1	Response	-944.0000	44.0000	4.3235
1	1	Response	-944.0000	45.0000	5.3447
1	1	Response	-944.0000	46.0000	6.2947
1	1	Response	-944.0000	47.0000	7.1678
1	1	Response	-944.0000	48.0000	7.9596
1	1	Response	-944.0000	49.0000	8.6638
1	1	Response	-944.0000	50.0000	9.2703
1	1	Response	-944.0000	51.0000	9.7647
1	1	Response	-944.0000	52.0000	10.1302
1	1	Response	-944.0000	53.0000	10.3500
1	1	Response	-944.0000	54.0000	10.4109
1	1	Response	-944.0000	55.0000	10.3061
1	1	Response	-944.0000	56.0000	10.0375
1	1	Response	-944.0000	57.0000	9.6166
1	1	Response	-944.0000	58.0000	9.0636
1	1	Response	-944.0000	59.0000	8.4050
1	1	Response	-944.0000	60.0000	7.6714
1	1	Response	-944.0000	61.0000	6.8941
1	1	Response	-944.0000	62.0000	6.1016
1	1	Response	-944.0000	63.0000	5.3182
1	1	Response	-944.0000	64.0000	4.5617
1	1	Response	-944.0000	65.0000	3.8438
1	1	Response	-944.0000	66.0000	3.1701
1	1	Response	-944.0000	67.0000	2.5416
1	1	Response	-944.0000	68.0000	1.9565
1	1	Response	-944.0000	69.0000	1.4118
1	1	Response	-944.0000	70.0000	0.9049
1	1	Response	-944.0000	71.0000	0.4348
1	1	Response	-944.0000	72.0000	0.0024
1	1	Response	-944.0000	73.0000	-0.3895
1	1	Response	-944.0000	74.0000	-0.7368
1	1	Response	-944.0000	75.0000	-1.0351
1	1	Response	-944.0000	76.0000	-1.2802
1	1	Response	-944.0000	77.0000	-1.4694
1	1	Response	-944.0000	78.0000	-1.6016
1	1	Response	-944.0000	79.0000	-1.6780
1	1	Response	-944.0000	80.0000	-1.7013
1	1	Response	-944.0000	81.0000	-1.6760
1	1	Response	-944.0000	82.0000	-1.6074
1	1	Response	-944.0000	83.0000	-1.5015
1	1	Response	-944.0000	84.0000	-1.3640
1	1	Response	-944.0000	85.0000	-1.2002
1	1	Response	-944.0000	86.0000	-1.0149
1	1	Response	-944.0000	87.0000	-0.8119
1	1	Response	-944.0000	88.0000	-0.5946
1	1	Response	-944.0000	89.0000	-0.3656
1	1	Response	-944.0000	90.0000	-0.1277
1	1	Response	-944.0000	91.0000	0.1160
1	1	Response	-944.0000	92.0000	0.3610
1	1	Response	-944.0000	93.0000	0.6002
1	1	Response	-944.0000	94.0000	0.8233
1	1	Response	-944.0000	95.0000	1.0162
1	1	Response	-944.0000	96.0000	1.1626
1	1	Response	-944.0000	97.0000	1.2464
1	1	Response	-944.0000	98.0000	1.2567
1	1	Response	-944.0000	99.0000	1.1914
1	1	Response	-944.0000	100.0000	1.0604
1	1	Response	-940.0000	2.0000	92.0169
1	1	Response	-940.0000	3.0000	104.2892
1	1	Response	-940.0000	4.0000	111.3968
1	1	Response	-940.0000	5.0000	112.4704
1	1	Response	-940.0000	6.0000	107.6405
1	1	Response	-940.0000	7.0000	97.9314
1	1	Response	-940.0000	8.0000	84.9608
1	1	Response	-940.0000	9.0000	70.5552
1	1	Response	-940.0000	10.0000	56.3852
1	1	Response	-940.0000	11.0000	43.7002
1	1	Response	-940.0000	12.0000	33.1996
1	1	Response	-940.0000	13.0000	25.0476
1	1	Response	-940.0000	14.0000	18.9970
1	1	Response	-940.0000	15.0000	14.5722
1	1	Response	-940.0000	16.0000	11.2498
1	1	Response	-940.0000	17.0000	8.5946
1	1	Response	-940.0000	18.0000	6.3294
1	1	Response	-940.0000	19.0000	4.3406
1	1	Response	-940.0000	20.0000	2.6375
1	1	Response	-940.0000	21.0000	1.2886
1	1	Response	-940.0000	22.0000	0.3585
1	1	Response	-940.0000	23.0000	-0.1379
1	1	Response	-940.0000	24.0000	-0.2551
1	1	Response	-940.0000	25.0000	-0.1099
1	1	Response	-940.0000	26.0000	0.1454
1	1	Response	-940.0000	27.0000	0.3586
1	1	Response	-940.0000	28.0000	0.4110
1	1	Response	-940.0000	29.0000	0.2397
1	1	Response	-940.0000	30.0000	-0.1546
1	1	Response	-940.0000	31.0000	-0.7153
1	1	Response	-940.0000	32.0000	-1.3482
1	1	Response	-940.0000	33.0000	-1.9444
1	1	Response	-940.0000	34.0000	-2.4024
1	1	Response	-940.0000	35.0000	-2.6450
1	1	Response	-940.0000	36.0000	-2.6278
1	1	Response	-940.0000	37.0000	-2.3410
1	1	Response	-940.0000	38.0000	-1.8045
1	1	Response	-940.0000	39.0000	-1.0600
1	1	Response	-940.0000	40.0000	-0.1607
1	1	Response	-940.0000	41.0000	0.8375
1	1	Response	-940.0000	42.0000	1.8844
1	1	Response	-940.0000	43.0000	2.9395
1	1	Response	-940.0000	44.0000	3.9746
1	1	Response	-940.0000	45.0000	4.9727
1	1	Response	-940.0000	46.0000	5.9248
1	1	Response	-940.0000	47.0000	6.8260
1	1	Response	-940.0000	48.0000	7.6712
1	1	Response	-940.0000	49.0000	8.4516
1	1	Response	-940.0000	50.0000	9.1531
1	1	Response	-940.0000	51.0000	9.7560
1	1	Response	-940.0000	52.0000	10.2371
1	1	Response	-940.0000	53.0000	10.5727
1	1	Response	-940.0000	54.0000	10.7425
1	1	Response	-940.0000	55.0000	10.7335
1	1	Response	-940.0000	56.0000	10.5423
1	1	Response	-940.0000	57.0000	10.1764
1	1	Response	-940.0000	58.0000	9.6538
1	1	Response	-940.0000	59.0000	9.0008
1	1	Response	-940.0000	60.0000	8.2488
1	1	Response	-940.0000	61.0000	7.4314
1	1	Response	-940.0000	62.0000	6.5807
1	1	Response	-940.0000	63.0000	5.7246
1	1	Response	-940.0000	64.0000	4.8852
1	1	Response	-940.0000	65.0000	4.0780
1	1	Response	-940.0000	66.0000	3.3124
1	1	Response	-940.0000	67.0000	2.5931
1	1	Response	-940.0000	68.0000	1.9210
1	1	Response	-940.0000	69.0000	1.2958
1	1	Response	-940.0000	70.0000	0.7168
1	1	Response	-940.0000	71.0000	0.1843
1	1	Response	-940.0000	72.0000	-0.2996
1	1	Response	-940.0000	73.0000	-0.7319
1	1	Response	-940.0000	74.0000	-1.1086
1	1	Response	-940.0000	75.0000	-1.4256
1	1	Response	-940.0000	76.0000	-1.6799
1	1	Response	-940.0000	77.0000	-1.8697
1	1	Response	-940.0000	78.0000	-1.9955
1	1	Response	-940.0000	79.0000	-2.0597
1	1	Response	-940.0000	80.0000	-2.0665
1	1	Response	-940.0000	81.0000	-2.0215
1	1	Response	-940.0000	82.0000	-1.9312
1	1	Response	-940.0000	83.0000	-1.8022
1	1	Response	-940.0000	84.0000	-1.6409
1	1	Response	-940.0000	85.0000	-1.4532
1	1	Response	-940.0000	86.0000	-1.2442
1	1	Response	-940.0000	87.0000	-1.0180
1	1	Response	-940.0000	88.0000	-0.7781
1	1	Response	-940.0000	89.0000	-0.5274
1	1	Response	-940.0000	90.0000	-0.2686
1	1	Response	-940.0000	91.0000	-0.0050
1	1	Response	-940.0000	92.0000	0.2587
1	1	Response	-940.0000	93.0000	0.5154
1	1	Response	-940.0000	94.0000	0.7547
1	1	Response	-940.0000	95.0000	0.9624
1	1	Response	-940.0000	96.0000	1.1219
1	1	Response	-940.0000	97.0000	1.2170
1	1	Response	-940.0000	98.0000	1.2366
1	1	Response	-940.0000	99.0000	1.1786
1	1	Response	-940.0000	100.0000	1.0529
1	1	Response	-936.0000	2.0000	92.5111
1	1	Response	-936.0000	3.0000	104.8283
1	1	Response	-936.0000	4.0000	111.9447
1	1	Response	-936.0000	5.0000	112.9896
1	1	Response	-936.0000	6.0000	108.0988
1	1	Response	-936.0000	7.0000	98.3073
1	1	Response	-936.0000	8.0000	85.2461
1	1	Response	-936.0000	9.0000	70.7544
1	1	Response	-936.0000	10.0000	56.5146
1	1	Response	-936.0000	11.0000	43.7849
1	1	Response	-936.0000	12.0000	33.2718
1	1	Response	-936.0000	13.0000	25.1435
1	1	Response	-936.0000	14.0000	19.1552
1	1	Response	-936.0000	15.0000	14.8308
1	1	Response	-936.0000	16.0000	11.6437
1	1	Response	-936.0000	17.0000	9.1520
1	1	Response	-936.0000	18.0000	7.0687
1	1	Response	-936.0000	19.0000	5.2671
1	1	Response	-936.0000	20.0000	3.7411
1	1	Response	-936.0000	21.0000	2.5436
1	1	Response	-936.0000	22.0000	1.7256
1	1	Response	-936.0000	23.0000	1.2922
1	1	Response	-936.0000	24.0000	1.1849
1	1	Response	-936.0000	25.0000	1.2893
1	1	Response	-936.0000	26.0000	1.4616
1	1	Response	-936.0000	27.0000	1.5624
1	1	Response	-936.0000	28.0000	1.4875
1	1	Response	-936.0000	29.0000	1.1878
1	1	Response	-936.0000	30.0000	0.6741
1	1	Response	-936.0000	31.0000	0.0085
1	1	Response	-936.0000	32.0000	-0.7147
1	1	Response	-936.0000	33.0000	-1.3908
1	1	Response	-936.0000	34.0000	-1.9245
1	1	Response	-936.0000	35.0000	-2.2447
1	1	Response	-936.0000	36.0000	-2.3115
1	1	Response	-936.0000	37.0000	-2.1161
1	1	Response	-936.0000	38.0000	-1.6769
1	1	Response	-936.0000	39.0000	-1.0311
1	1	Response	-936.0000	40.0000	-0.2263
1	1	Response	-936.0000	41.0000	0.6880
1	1	Response	-936.0000	42.0000	1.6671
1	1	Response	-936.0000	43.0000	2.6757
1	1	Response	-936.0000	44.0000	3.6895
1	1	Response	-936.0000	45.0000	4.6942
1	1	Response	-936.0000	46.0000	5.6823
1	1	Response	-936.0000	47.0000	6.6490
1	1	Response	-936.0000	48.0000	7.5876
1	1	Response	-936.0000	49.0000	8.4861
1	1	Response	-936.0000	50.0000	9.3250
1	1	Response	-936.0000	51.0000	10.0779
1	1	Response	-936.0000	52.0000	10.7133
1	1	Response	-936.0000	53.0000	11.1987
1	1	Response	-936.0000	54.0000	11.5053
1	1	Response	-936.0000	55.0000	11.6123
1	1	Response	-936.0000	56.0000	11.5102
1	1	Response	-936.0000	57.0000	11.2026
1	1	Response	-936.0000	58.0000	10.7059
1	1	Response	-936.0000	59.0000	10.0467
1	1	Response	-936.0000	60.0000	9.2595
1	1	Response	-936.0000	61.0000	8.3818
1	1	Response	-936.0000	62.0000	7.4509
1	1	Response	-936.0000	63.0000	6.5005
1	1	Response	-936.0000	64.0000	5.5584
1	1	Response	-936.0000	65.0000	4.6458
1	1	Response	-936.0000	66.0000	3.7771
1	1	Response	-936.0000	67.0000	2.9610
1	1	Response	-936.0000	68.0000	2.2018
1	1	Response	-936.0000	69.0000	1.5016
1	1	Response	-936.0000	70.0000	0.8615
1	1	Response	-936.0000	71.0000	0.2823
1	1	Response	-936.0000	72.0000	-0.2339
1	1	Response	-936.0000	73.0000	-0.6850
1	1	Response	-936.0000	74.0000	-1.0682
1	1	Response	-936.0000	75.0000	-1.3813
1	1	Response	-936.0000	76.0000	-1.6233
1	1	Response	-936.0000	77.0000	-1.7947
1	1	Response	-936.0000	78.0000	-1.8980
1	1	Response	-936.0000	79.0000	-1.9375
1	1	Response	-936.0000	80.0000	-1.9191
1	1	Response	-936.0000	81.0000	-1.8495
1	1	Response	-936.0000	82.0000	-1.7361
1	1	Response	-936.0000	83.0000	-1.5862
1	1	Response	-936.0000	84.0000	-1.4065
1	1	Response	-936.0000	85.0000	-1.2029
1	1	Response	-936.0000	86.0000	-0.9804
1	1	Response	-936.0000	87.0000	-0.7431
1	1	Response	-936.0000	88.0000	-0.4944
1	1	Response	-936.0000	89.0000	-0.2368
1	1	Response	-936.0000	90.0000	0.0269
1	1	Response	-936.0000	91.0000	0.2934
1	1	Response	-936.0000	92.0000	0.5581
1	1	Response	-936.0000	93.0000	0.8134
1	1	Response	-936.0000	94.0000	1.0482
1	1	Response	-936.0000	95.0000	1.2475
1	1	Response	-936.0000	96.0000	1.3937
1	1	Response	-936.0000	97.0000	1.4698
1	1	Response	-936.0000	98.0000	1.4643
1	1	Response	-936.0000	99.0000	1.3760
1	1	Response	-936.0000	100.0000	1.2165
1	1	Response	-932.0000	2.0000	92.9968
1	1	Response	-932.0000	3.0000	105.3571
1	1	Response	-932.0000	4.0000	112.4808
1	1	Response	-932.0000	5.0000	113.4959
1	1	Response	-932.0000	6.0000	108.5441
1	1	Response	-932.0000	7.0000	98.6707
1	1	Response	-932.0000	8.0000	85.5194
1	1	Response	-932.0000	9.0000	70.9419
1	1	Response	-932.0000	10.0000	56.6308
1	1	Response	-932.0000	11.0000	43.8527
1	1	Response	-932.0000	12.0000	33.3200
1	1	Response	-932.0000	13.0000	25.2052
1	1	Response	-932.0000	14.0000	19.2662
1	1	Response	-932.0000	15.0000	15.0279
1	1	Response	-932.0000	16.0000	11.9621
1	1	Response	-932.0000	17.0000	9.6226
1	1	Response	-932.0000	18.0000	7.7142
1	1	Response	-932.0000	19.0000	6.0983
1	1	Response	-932.0000	20.0000	4.7542
1	1	Response	-932.0000	21.0000	3.7194
1	1	Response	-932.0000	22.0000	3.0300
1	1	Response	-932.0000	23.0000	2.6802
1	1	Response	-932.0000	24.0000	2.6058
1	1	Response	-932.0000	25.0000	2.6931
1	1	Response	-932.0000	26.0000	2.8049
1	1	Response	-932.0000	27.0000	2.8129
1	1	Response	-932.0000	28.0000	2.6263
1	1	Response	-932.0000	29.0000	2.2089
1	1	Response	-932.0000	30.0000	1.5812
1	1	Response	-932.0000	31.0000	0.8107
1	1	Response	-932.0000	32.0000	-0.0076
1	1	Response	-932.0000	33.0000	-0.7719
1	1	Response	-932.0000	34.0000	-1.3919
1	1	Response	-932.0000	35.0000	-1.8012
1	1	Response	-932.0000	36.0000	-1.9623
1	1	Response	-932.0000	37.0000	-1.8665
1	1	Response	-932.0000	38.0000	-1.5286
1	1	Response	-932.0000	39.0000	-0.9808
1	1	Response	-932.0000	40.0000	-0.2642
1	1	Response	-932.0000	41.0000	0.5780
1	1	Response	-932.0000	42.0000	1.5066
1	1	Response	-932.0000	43.0000	2.4905
1	1	Response	-932.0000	44.0000	3.5082
1	1	Response	-932.0000	45.0000	4.5471
1	1	Response	-932.0000	46.0000	5.6002
1	1	Response	-932.0000	47.0000	6.6619
1	1	Response	-932.0000	48.0000	7.7236
1	1	Response	-932.0000	49.0000	8.7693
1	1	Response	-932.0000	50.0000	9.7738
1	1	Response	-932.0000	51.0000	10.7031
1	1	Response	-932.0000	52.0000	11.5169
1	1	Response	-932.0000	53.0000	12.1731
1	1	Response	-932.0000	54.0000	12.6336
1	1	Response	-932.0000	55.0000	12.8694
1	1	Response	-932.0000	56.0000	12.8648
1	1	Response	-932.0000	57.0000	12.6197
1	1	Response	-932.0000	58.0000	12.1492
1	1	Response	-932.0000	59.0000	11.4818
1	1	Response	-932.0000	60.0000	10.6552
1	1	Response	-932.0000	61.0000	9.7126
1	1	Response	-932.0000	62.0000	8.6977
1	1	Response	-932.0000	63.0000	7.6511
1	1	Response	-932.0000	64.0000	6.6075
1	1	Response	-932.0000	65.0000	5.5947
1	1	Response	-932.0000	66.0000	4.6324
1	1	Response	-932.0000	67.0000	3.7340
1	1	Response	-932.0000	68.0000	2.9072
1	1	Response	-932.0000	69.0000	2.1562
1	1	Response	-932.0000	70.0000	1.4828
1	1	Response	-932.0000	71.0000	0.8879
1	1	Response	-932.0000	72.0000	0.3719
1	1	Response	-932.0000	73.0000	-0.0648
1	1	Response	-932.0000	74.0000	-0.4223
1	1	Response	-932.0000	75.0000	-0.7015
1	1	Response	-932.0000	76.0000	-0.9044
1	1	Response	-932.0000	77.0000	-1.0348
1	1	Response	-932.0000	78.0000	-1.0979
1	1	Response	-932.0000	79.0000	-1.1000
1	1	Response	-932.0000	80.0000	-1.0489
1	1	Response	-932.0000	81.0000	-0.9524
1	1	Response	-932.0000	82.0000	-0.8184
1	1	Response	-932.0000	83.0000	-0.6543
1	1	Response	-932.0000	84.0000	-0.4667
1	1	Response	-932.0000	85.0000	-0.2609
1	1	Response	-932.0000	86.0000	-0.0415
1	1	Response	-932.0000	87.0000	0.1881
1	1	Response	-932.0000	88.0000	0.4254
1	1	Response	-932.0000	89.0000	0.6680
1	1	Response	-932.0000	90.0000	0.9139
1	1	Response	-932.0000	91.0000	1.1598
1	1	Response	-932.0000	92.0000	1.4010
1	1	Response	-932.0000	93.0000	1.6291
1	1	Response	-932.0000	94.0000	1.8317
1	1	Response	-932.0000	95.0000	1.9917
1	1	Response	-932.0000	96.0000	2.0894
1	1	Response	-932.0000	97.0000	2.1060
1	1	Response	-932.0000	98.0000	2.0296
1	1	Response	-932.0000	99.0000	1.8604
1	1	Response	-932.0000	100.0000	1.6141
1	1	Response	-928.0000	2.0000	93.4743
1	1	Response	-928.0000	3.0000	105.8756
1	1	Response	-928.0000	4.0000	113.0050
1	1	Response	-928.0000	5.0000	113.9896
1	1	Response	-928.0000	6.0000	108.9766
1	1	Response	-928.0000	7.0000	99.0219
1	1	Response	-928.0000	8.0000	85.7814
1	1	Response	-928.0000	9.0000	71.1182
1	1	Response	-928.0000	10.0000	56.7346
1	1	Response	-928.0000	11.0000	43.9041
1	1	Response	-928.0000	12.0000	33.3445
1	1	Response	-928.0000	13.0000	25.2323
1	1	Response	-928.0000	14.0000	19.3287
1	1	Response	-928.0000	15.0000	15.1606
1	1	Response	-928.0000	16.0000	12.2002
1	1	Response	-928.0000	17.0000	9.9988
1	1	Response	-928.0000	18.0000	8.2550
1	1	Response	-928.0000	19.0000	6.8199
1	1	Response	-928.0000	20.0000	5.6594
1	1	Response	-928.0000	21.0000	4.7951
1	1	Response	-928.0000	22.0000	4.2485
1	1	Response	-928.0000	23.0000	4.0016
1	1	Response	-928.0000	24.0000	3.9831
1	1	Response	-928.0000	25.0000	4.0782
1	1	Response	-928.0000	26.0000	4.1545
1	1	Response	-928.0000	27.0000	4.0927
1	1	Response	-928.0000	28.0000	3.8138
1	1	Response	-928.0000	29.0000	3.2927
1	1	Response	-928.0000	30.0000	2.5593
1	1	Response	-928.0000	31.0000	1.6861
1	1	Response	-928.0000	32.0000	0.7699
1	1	Response	-928.0000	33.0000	-0.0894
1	1	Response	-928.0000	34.0000	-0.8045
1	1	Response	-928.0000	35.0000	-1.3117
1	1	Response	-928.0000	36.0000	-1.5743
1	1	Response	-928.0000	37.0000	-1.5819
1	1	Response	-928.0000	38.0000	-1.3451
1	1	Response	-928.0000	39.0000	-0.8901
1	1	Response	-928.0000	40.0000	-0.2517
1	1	Response	-928.0000	41.0000	0.5324
1	1	Response	-928.0000	42.0000	1.4276
1	1	Response	-928.0000	43.0000	2.4056
1	1	Response	-928.0000	44.0000	3.4464
1	1	Response	-928.0000	45.0000	4.5376
1	1	Response	-928.0000	46.0000	5.6718
1	1	Response	-928.0000	47.0000	6.8423
1	1	Response	-928.0000	48.0000	8.0380
1	1	Response	-928.0000	49.0000	9.2392
1	1	Response	-928.0000	50.0000	10.4154
1	1	Response	-928.0000	51.0000	11.5257
1	1	Response	-928.0000	52.0000	12.5211
1	1	Response	-928.0000	53.0000	13.3506
1	1	Response	-928.0000	54.0000	13.9672
1	1	Response	-928.0000	55.0000	14.3340
1	1	Response	-928.0000	56.0000	14.4297
1	1	Response	-928.0000	57.0000	14.2508
1	1	Response	-928.0000	58.0000	13.8117
1	1	Response	-928.0000	59.0000	13.1426
1	1	Response	-928.0000	60.0000	12.2856
1	1	Response	-928.0000	61.0000	11.2894
1	1	Response	-928.0000	62.0000	10.2045
1	1	Response	-928.0000	63.0000	9.0786
1	1	Response	-928.0000	64.0000	7.9537
1	1	Response	-928.0000	65.0000	6.8639
1	1	Response	-928.0000	66.0000	5.8347
1	1	Response	-928.0000	67.0000	4.8838
1	1	Response	-928.0000	68.0000	4.0221
1	1	Response	-928.0000	69.0000	3.2551
1	1	Response	-928.0000	70.0000	2.5849
1	1	Response	-928.0000	71.0000	2.0112
1	1	Response	-928.0000	72.0000	1.5322
1	1	Response	-928.0000	73.0000	1.1450
1	1	Response	-928.0000	74.0000	0.8457
1	1	Response	-928.0000	75.0000	0.6294
1	1	Response	-928.0000	76.0000	0.4900
1	1	Response	-928.0000	77.0000	0.4202
1	1	Response	-928.0000	78.0000	0.4118
1	1	Response	-928.0000	79.0000	0.4559
1	1	Response	-928.0000	80.0000	0.5433
1	1	Response	-928.0000	81.0000	0.6653
1	1	Response	-928.0000	82.0000	0.8138
1	1	Response	-928.0000	83.0000	0.9819
1	1	Response	-928.0000	84.0000	1.1638
1	1	Response	-928.0000	85.0000	1.3550
1	1	Response	-928.0000	86.0000	1.5524
1	1	Response	-928.0000	87.0000	1.7536
1	1	Response	-928.0000	88.0000	1.9571
1	1	Response	-928.0000	89.0000	2.1618
1	1	Response	-928.0000	90.0000	2.3660
1	1	Response	-928.0000	91.0000	2.5672
1	1	Response	-928.0000	92.0000	2.7600
1	1	Response	-928.0000	93.0000	2.9352
1	1	Response	-928.0000	94.0000	3.0782
1	1	Response	-928.0000	95.0000	3.1691
1	1	Response	-928.0000	96.0000	3.1846
1	1	Response	-928.0000	97.0000	3.1033
1	1	Response	-928.0000	98.0000	2.9123
1	1	Response	-928.0000	99.0000	2.6146
1	1	Response	-928.0000	100.0000	2.2316
1	1	Response	-924.0000	2.0000	93.9434
1	1	Response	-924.0000	3.0000	106.3840
1	1	Response	-924.0000	4.0000	113.5177
1	1	Response	-924.0000	5.0000	114.4707
1	1	Response	-924.0000	6.0000	109.3965
1	1	Response	-924.0000	7.0000	99.3612
1	1	Response	-924.0000	8.0000	86.0323
1	1	Response	-924.0000	9.0000	71.2840
1	1	Response	-924.0000	10.0000	56.8267
1	1	Response	-924.0000	11.0000	43.9401
1	1	Response	-924.0000	12.0000	33.3463
1	1	Response	-924.0000	13.0000	25.2258
1	1	Response	-924.0000	14.0000	19.3431
1	1	Response	-924.0000	15.0000	15.2283
1	1	Response	-924.0000	16.0000	12.3556
1	1	Response	-924.0000	17.0000	10.2759
1	1	Response	-924.0000	18.0000	8.6834
1	1	Response	-924.0000	19.0000	7.4209
1	1	Response	-924.0000	20.0000	6.4415
1	1	Response	-924.0000	21.0000	5.7521
1	1	Response	-924.0000	22.0000	5.3591
1	1	Response	-924.0000	23.0000	5.2319
1	1	Response	-924.0000	24.0000	5.2911
1	1	Response	-924.0000	25.0000	5.4192
1	1	Response	-924.0000	26.0000	5.4864
1	1	Response	-924.0000	27.0000	5.3807
1	1	Response	-924.0000	28.0000	5.0322
1	1	Response	-924.0000	29.0000	4.4256
1	1	Response	-924.0000	30.0000	3.5986
1	1	Response	-924.0000	31.0000	2.6288
1	1	Response	-924.0000	32.0000	1.6149
1	1	Response	-924.0000	33.0000	0.6568
1	1	Response	-924.0000	34.0000	-0.1592
1	1	Response	-924.0000	35.0000	-0.7701
1	1	Response	-924.0000	36.0000	-1.1382
1	1	Response	-924.0000	37.0000	-1.2496
1	1	Response	-924.0000	38.0000	-1.1104
1	1	Response	-924.0000	39.0000	-0.7407
1	1	Response	-924.0000	40.0000	-0.1699
1	1	Response	-924.0000	41.0000	0.5690
1	1	Response	-924.0000	42.0000	1.4440
1	1	Response	-924.0000	43.0000	2.4280
1	1	Response	-924.0000	44.0000	3.5007
1	1	Response	-924.0000	45.0000	4.6488
1	1	Response	-924.0000	46.0000	5.8636
1	1	Response	-924.0000	47.0000	7.1368
1	1	Response	-924.0000	48.0000	8.4554
1	1	Response	-924.0000	49.0000	9.7969
1	1	Response	-924.0000	50.0000	11.1267
1	1	Response	-924.0000	51.0000	12.3982
1	1	Response	-924.0000	52.0000	13.5558
1	1	Response	-924.0000	53.0000	14.5408
1	1	Response	-924.0000	54.0000	15.2986
1	1	Response	-924.0000	55.0000	15.7860
1	1	Response	-924.0000	56.0000	15.9764
1	1	Response	-924.0000	57.0000	15.8636
1	1	Response	-924.0000	58.0000	15.4614
1	1	Response	-924.0000	59.0000	14.8019
1	1	Response	-924.0000	60.0000	13.9305
1	1	Response	-924.0000	61.0000	12.9011
1	1	Response	-924.0000	62.0000	11.7702
1	1	Response	-924.0000	63.0000	10.5921
1	1	Response	-924.0000	64.0000	9.4152
1	1	Response	-924.0000	65.0000	8.2794
1	1	Response	-924.0000	66.0000	7.2153
1	1	Response	-924.0000	67.0000	6.2444
1	1	Response	-924.0000	68.0000	5.3801
1	1	Response	-924.0000	69.0000	4.6290
1	1	Response	-924.0000	70.0000	3.9928
1	1	Response	-924.0000	71.0000	3.4694
1	1	Response	-924.0000	72.0000	3.0540
1	1	Response	-924.0000	73.0000	2.7401
1	1	Response	-924.0000	74.0000	2.5194
1	1	Response	-924.0000	75.0000	2.3826
1	1	Response	-924.0000	76.0000	2.3194
1	1	Response	-924.0000	77.0000	2.3188
1	1	Response	-924.0000	78.0000	2.3693
1	1	Response	-924.0000	79.0000	2.4600
1	1	Response	-924.0000	80.0000	2.5804
1	1	Response	-924.0000	81.0000	2.7213
1	1	Response	-924.0000	82.0000	2.8750
1	1	Response	-924.0000	83.0000	3.0353
1	1	Response	-924.0000	84.0000	3.1977
1	1	Response	-924.0000	85.0000	3.3593
1	1	Response	-924.0000	86.0000	3.5184
1	1	Response	-924.0000	87.0000	3.6743
1	1	Response	-924.0000	88.0000	3.8268
1	1	Response	-924.0000	89.0000	3.9760
1	1	Response	-924.0000	90.0000	4.1213
1	1	Response	-924.0000	91.0000	4.2604
1	1	Response	-924.0000	92.0000	4.3879
1	1	Response	-924.0000	93.0000	4.4932
1	1	Response	-924.0000	94.0000	4.5595
1	1	Response	-924.0000	95.0000	4.5631
1	1	Response	-924.0000	96.0000	4.4771
1	1	Response	-924.0000	97.0000	4.2767
1	1	Response	-924.0000	98.0000	3.9485
1	1	Response	-924.0000	99.0000	3.4979
1	1	Response	-924.0000	100.0000	2.9535
1	1	Response	-920.0000	2.0000	94.4044
1	1	Response	-920.0000	3.0000	106.8823
1	1	Response	-920.0000	4.0000	114.0188
1	1	Response	-920.0000	5.0000	114.9396
1	1	Response	-920.0000	6.0000	109.8040
1	1	Response	-920.0000	7.0000	99.6888
1	1	Response	-920.0000	8.0000	86.2727
1	1	Response	-920.0000	9.0000	71.4397
1	1	Response	-920.0000	10.0000	56.9079
1	1	Response	-920.0000	11.0000	43.9619
1	1	Response	-920.0000	12.0000	33.3272
1	1	Response	-920.0000	13.0000	25.1876
1	1	Response	-920.0000	14.0000	19.3114
1	1	Response	-920.0000	15.0000	15.2326
1	1	Response	-920.0000	16.0000	12.4289
1	1	Response	-920.0000	17.0000	10.4525
1	1	Response	-920.0000	18.0000	8.9954
1	1	Response	-920.0000	19.0000	7.8935
1	1	Response	-920.0000	20.0000	7.0888
[truncated: 593,189+ more rows]
