# Supplementary material for: Lamina-specific cortical dynamics in human visual and sensorimotor cortices
Source: eLife. 2018 Oct 22;7:e33977. doi: 10.7554/eLife.33977 (PMC6197856; doi:10.7554/eLife.33977)
Supplement: Figure 3—source data 1. [file elife-33977-fig3-data1.xlsx]

## Sheet: RDK_2-45Hz
Subject	Time	Frequency	Power
1	-3000.0000	2.0000	0.1041
1	-3000.0000	3.0000	0.1627
1	-3000.0000	4.0000	0.2341
1	-3000.0000	5.0000	0.3136
1	-3000.0000	6.0000	0.3945
1	-3000.0000	7.0000	0.4697
1	-3000.0000	8.0000	0.5339
1	-3000.0000	9.0000	0.5837
1	-3000.0000	10.0000	0.6186
1	-3000.0000	11.0000	0.6394
1	-3000.0000	12.0000	0.6480
1	-3000.0000	13.0000	0.6460
1	-3000.0000	14.0000	0.6354
1	-3000.0000	15.0000	0.6178
1	-3000.0000	16.0000	0.5949
1	-3000.0000	17.0000	0.5681
1	-3000.0000	18.0000	0.5384
1	-3000.0000	19.0000	0.5065
1	-3000.0000	20.0000	0.4732
1	-3000.0000	21.0000	0.4399
1	-3000.0000	22.0000	0.4084
1	-3000.0000	23.0000	0.3802
1	-3000.0000	24.0000	0.3564
1	-3000.0000	25.0000	0.3373
1	-3000.0000	26.0000	0.3223
1	-3000.0000	27.0000	0.3104
1	-3000.0000	28.0000	0.3005
1	-3000.0000	29.0000	0.2912
1	-3000.0000	30.0000	0.2815
1	-3000.0000	31.0000	0.2700
1	-3000.0000	32.0000	0.2560
1	-3000.0000	33.0000	0.2389
1	-3000.0000	34.0000	0.2190
1	-3000.0000	35.0000	0.1969
1	-3000.0000	36.0000	0.1738
1	-3000.0000	37.0000	0.1511
1	-3000.0000	38.0000	0.1298
1	-3000.0000	39.0000	0.1106
1	-3000.0000	40.0000	0.0937
1	-3000.0000	41.0000	0.0789
1	-3000.0000	42.0000	0.0659
1	-3000.0000	43.0000	0.0543
1	-3000.0000	44.0000	0.0437
1	-3000.0000	45.0000	0.0341
1	-2996.0000	2.0000	0.1274
1	-2996.0000	3.0000	0.1994
1	-2996.0000	4.0000	0.2867
1	-2996.0000	5.0000	0.3833
1	-2996.0000	6.0000	0.4808
1	-2996.0000	7.0000	0.5706
1	-2996.0000	8.0000	0.6459
1	-2996.0000	9.0000	0.7035
1	-2996.0000	10.0000	0.7428
1	-2996.0000	11.0000	0.7653
1	-2996.0000	12.0000	0.7731
1	-2996.0000	13.0000	0.7681
1	-2996.0000	14.0000	0.7521
1	-2996.0000	15.0000	0.7272
1	-2996.0000	16.0000	0.6955
1	-2996.0000	17.0000	0.6592
1	-2996.0000	18.0000	0.6193
1	-2996.0000	19.0000	0.5766
1	-2996.0000	20.0000	0.5319
1	-2996.0000	21.0000	0.4868
1	-2996.0000	22.0000	0.4437
1	-2996.0000	23.0000	0.4048
1	-2996.0000	24.0000	0.3717
1	-2996.0000	25.0000	0.3449
1	-2996.0000	26.0000	0.3236
1	-2996.0000	27.0000	0.3063
1	-2996.0000	28.0000	0.2918
1	-2996.0000	29.0000	0.2786
1	-2996.0000	30.0000	0.2652
1	-2996.0000	31.0000	0.2502
1	-2996.0000	32.0000	0.2324
1	-2996.0000	33.0000	0.2109
1	-2996.0000	34.0000	0.1858
1	-2996.0000	35.0000	0.1579
1	-2996.0000	36.0000	0.1288
1	-2996.0000	37.0000	0.0999
1	-2996.0000	38.0000	0.0726
1	-2996.0000	39.0000	0.0477
1	-2996.0000	40.0000	0.0258
1	-2996.0000	41.0000	0.0067
1	-2996.0000	42.0000	-0.0100
1	-2996.0000	43.0000	-0.0247
1	-2996.0000	44.0000	-0.0379
1	-2996.0000	45.0000	-0.0497
1	-2992.0000	2.0000	0.1249
1	-2992.0000	3.0000	0.1963
1	-2992.0000	4.0000	0.2832
1	-2992.0000	5.0000	0.3793
1	-2992.0000	6.0000	0.4762
1	-2992.0000	7.0000	0.5651
1	-2992.0000	8.0000	0.6393
1	-2992.0000	9.0000	0.6952
1	-2992.0000	10.0000	0.7326
1	-2992.0000	11.0000	0.7529
1	-2992.0000	12.0000	0.7585
1	-2992.0000	13.0000	0.7511
1	-2992.0000	14.0000	0.7329
1	-2992.0000	15.0000	0.7058
1	-2992.0000	16.0000	0.6723
1	-2992.0000	17.0000	0.6343
1	-2992.0000	18.0000	0.5932
1	-2992.0000	19.0000	0.5493
1	-2992.0000	20.0000	0.5034
1	-2992.0000	21.0000	0.4570
1	-2992.0000	22.0000	0.4124
1	-2992.0000	23.0000	0.3719
1	-2992.0000	24.0000	0.3373
1	-2992.0000	25.0000	0.3089
1	-2992.0000	26.0000	0.2860
1	-2992.0000	27.0000	0.2673
1	-2992.0000	28.0000	0.2515
1	-2992.0000	29.0000	0.2374
1	-2992.0000	30.0000	0.2237
1	-2992.0000	31.0000	0.2092
1	-2992.0000	32.0000	0.1925
1	-2992.0000	33.0000	0.1724
1	-2992.0000	34.0000	0.1485
1	-2992.0000	35.0000	0.1216
1	-2992.0000	36.0000	0.0927
1	-2992.0000	37.0000	0.0633
1	-2992.0000	38.0000	0.0348
1	-2992.0000	39.0000	0.0082
1	-2992.0000	40.0000	-0.0159
1	-2992.0000	41.0000	-0.0371
1	-2992.0000	42.0000	-0.0557
1	-2992.0000	43.0000	-0.0720
1	-2992.0000	44.0000	-0.0865
1	-2992.0000	45.0000	-0.0992
1	-2988.0000	2.0000	0.1172
1	-2988.0000	3.0000	0.1855
1	-2988.0000	4.0000	0.2687
1	-2988.0000	5.0000	0.3610
1	-2988.0000	6.0000	0.4540
1	-2988.0000	7.0000	0.5392
1	-2988.0000	8.0000	0.6099
1	-2988.0000	9.0000	0.6626
1	-2988.0000	10.0000	0.6969
1	-2988.0000	11.0000	0.7145
1	-2988.0000	12.0000	0.7176
1	-2988.0000	13.0000	0.7082
1	-2988.0000	14.0000	0.6885
1	-2988.0000	15.0000	0.6605
1	-2988.0000	16.0000	0.6266
1	-2988.0000	17.0000	0.5888
1	-2988.0000	18.0000	0.5483
1	-2988.0000	19.0000	0.5055
1	-2988.0000	20.0000	0.4609
1	-2988.0000	21.0000	0.4158
1	-2988.0000	22.0000	0.3722
1	-2988.0000	23.0000	0.3326
1	-2988.0000	24.0000	0.2985
1	-2988.0000	25.0000	0.2703
1	-2988.0000	26.0000	0.2472
1	-2988.0000	27.0000	0.2282
1	-2988.0000	28.0000	0.2121
1	-2988.0000	29.0000	0.1980
1	-2988.0000	30.0000	0.1850
1	-2988.0000	31.0000	0.1718
1	-2988.0000	32.0000	0.1569
1	-2988.0000	33.0000	0.1390
1	-2988.0000	34.0000	0.1174
1	-2988.0000	35.0000	0.0924
1	-2988.0000	36.0000	0.0648
1	-2988.0000	37.0000	0.0360
1	-2988.0000	38.0000	0.0073
1	-2988.0000	39.0000	-0.0203
1	-2988.0000	40.0000	-0.0458
1	-2988.0000	41.0000	-0.0686
1	-2988.0000	42.0000	-0.0887
1	-2988.0000	43.0000	-0.1063
1	-2988.0000	44.0000	-0.1217
1	-2988.0000	45.0000	-0.1351
1	-2984.0000	2.0000	0.1091
1	-2984.0000	3.0000	0.1740
1	-2984.0000	4.0000	0.2534
1	-2984.0000	5.0000	0.3417
1	-2984.0000	6.0000	0.4307
1	-2984.0000	7.0000	0.5121
1	-2984.0000	8.0000	0.5793
1	-2984.0000	9.0000	0.6287
1	-2984.0000	10.0000	0.6601
1	-2984.0000	11.0000	0.6749
1	-2984.0000	12.0000	0.6756
1	-2984.0000	13.0000	0.6643
1	-2984.0000	14.0000	0.6431
1	-2984.0000	15.0000	0.6143
1	-2984.0000	16.0000	0.5801
1	-2984.0000	17.0000	0.5426
1	-2984.0000	18.0000	0.5030
1	-2984.0000	19.0000	0.4615
1	-2984.0000	20.0000	0.4185
1	-2984.0000	21.0000	0.3750
1	-2984.0000	22.0000	0.3330
1	-2984.0000	23.0000	0.2947
1	-2984.0000	24.0000	0.2615
1	-2984.0000	25.0000	0.2338
1	-2984.0000	26.0000	0.2110
1	-2984.0000	27.0000	0.1920
1	-2984.0000	28.0000	0.1760
1	-2984.0000	29.0000	0.1623
1	-2984.0000	30.0000	0.1500
1	-2984.0000	31.0000	0.1380
1	-2984.0000	32.0000	0.1247
1	-2984.0000	33.0000	0.1087
1	-2984.0000	34.0000	0.0890
1	-2984.0000	35.0000	0.0655
1	-2984.0000	36.0000	0.0391
1	-2984.0000	37.0000	0.0109
1	-2984.0000	38.0000	-0.0180
1	-2984.0000	39.0000	-0.0464
1	-2984.0000	40.0000	-0.0732
1	-2984.0000	41.0000	-0.0976
1	-2984.0000	42.0000	-0.1192
1	-2984.0000	43.0000	-0.1381
1	-2984.0000	44.0000	-0.1545
1	-2984.0000	45.0000	-0.1686
1	-2980.0000	2.0000	0.1009
1	-2980.0000	3.0000	0.1624
1	-2980.0000	4.0000	0.2381
1	-2980.0000	5.0000	0.3223
1	-2980.0000	6.0000	0.4073
1	-2980.0000	7.0000	0.4850
1	-2980.0000	8.0000	0.5487
1	-2980.0000	9.0000	0.5951
1	-2980.0000	10.0000	0.6236
1	-2980.0000	11.0000	0.6358
1	-2980.0000	12.0000	0.6341
1	-2980.0000	13.0000	0.6209
1	-2980.0000	14.0000	0.5984
1	-2980.0000	15.0000	0.5688
1	-2980.0000	16.0000	0.5344
1	-2980.0000	17.0000	0.4973
1	-2980.0000	18.0000	0.4586
1	-2980.0000	19.0000	0.4185
1	-2980.0000	20.0000	0.3772
1	-2980.0000	21.0000	0.3357
1	-2980.0000	22.0000	0.2956
1	-2980.0000	23.0000	0.2589
1	-2980.0000	24.0000	0.2269
1	-2980.0000	25.0000	0.2000
1	-2980.0000	26.0000	0.1777
1	-2980.0000	27.0000	0.1591
1	-2980.0000	28.0000	0.1435
1	-2980.0000	29.0000	0.1303
1	-2980.0000	30.0000	0.1189
1	-2980.0000	31.0000	0.1080
1	-2980.0000	32.0000	0.0960
1	-2980.0000	33.0000	0.0814
1	-2980.0000	34.0000	0.0631
1	-2980.0000	35.0000	0.0410
1	-2980.0000	36.0000	0.0156
1	-2980.0000	37.0000	-0.0121
1	-2980.0000	38.0000	-0.0411
1	-2980.0000	39.0000	-0.0702
1	-2980.0000	40.0000	-0.0983
1	-2980.0000	41.0000	-0.1242
1	-2980.0000	42.0000	-0.1475
1	-2980.0000	43.0000	-0.1680
1	-2980.0000	44.0000	-0.1857
1	-2980.0000	45.0000	-0.2007
1	-2976.0000	2.0000	0.0926
1	-2976.0000	3.0000	0.1508
1	-2976.0000	4.0000	0.2227
1	-2976.0000	5.0000	0.3029
1	-2976.0000	6.0000	0.3840
1	-2976.0000	7.0000	0.4580
1	-2976.0000	8.0000	0.5185
1	-2976.0000	9.0000	0.5618
1	-2976.0000	10.0000	0.5875
1	-2976.0000	11.0000	0.5972
1	-2976.0000	12.0000	0.5934
1	-2976.0000	13.0000	0.5784
1	-2976.0000	14.0000	0.5546
1	-2976.0000	15.0000	0.5243
1	-2976.0000	16.0000	0.4897
1	-2976.0000	17.0000	0.4530
1	-2976.0000	18.0000	0.4153
1	-2976.0000	19.0000	0.3768
1	-2976.0000	20.0000	0.3375
1	-2976.0000	21.0000	0.2980
1	-2976.0000	22.0000	0.2600
1	-2976.0000	23.0000	0.2251
1	-2976.0000	24.0000	0.1947
1	-2976.0000	25.0000	0.1689
1	-2976.0000	26.0000	0.1473
1	-2976.0000	27.0000	0.1293
1	-2976.0000	28.0000	0.1144
1	-2976.0000	29.0000	0.1019
1	-2976.0000	30.0000	0.0913
1	-2976.0000	31.0000	0.0813
1	-2976.0000	32.0000	0.0704
1	-2976.0000	33.0000	0.0569
1	-2976.0000	34.0000	0.0398
1	-2976.0000	35.0000	0.0188
1	-2976.0000	36.0000	-0.0056
1	-2976.0000	37.0000	-0.0327
1	-2976.0000	38.0000	-0.0617
1	-2976.0000	39.0000	-0.0914
1	-2976.0000	40.0000	-0.1206
1	-2976.0000	41.0000	-0.1482
1	-2976.0000	42.0000	-0.1732
1	-2976.0000	43.0000	-0.1953
1	-2976.0000	44.0000	-0.2143
1	-2976.0000	45.0000	-0.2305
1	-2972.0000	2.0000	0.0843
1	-2972.0000	3.0000	0.1392
1	-2972.0000	4.0000	0.2072
1	-2972.0000	5.0000	0.2835
1	-2972.0000	6.0000	0.3608
1	-2972.0000	7.0000	0.4312
1	-2972.0000	8.0000	0.4885
1	-2972.0000	9.0000	0.5290
1	-2972.0000	10.0000	0.5521
1	-2972.0000	11.0000	0.5595
1	-2972.0000	12.0000	0.5535
1	-2972.0000	13.0000	0.5369
1	-2972.0000	14.0000	0.5119
1	-2972.0000	15.0000	0.4809
1	-2972.0000	16.0000	0.4463
1	-2972.0000	17.0000	0.4101
1	-2972.0000	18.0000	0.3735
1	-2972.0000	19.0000	0.3367
1	-2972.0000	20.0000	0.2994
1	-2972.0000	21.0000	0.2622
1	-2972.0000	22.0000	0.2264
1	-2972.0000	23.0000	0.1936
1	-2972.0000	24.0000	0.1648
1	-2972.0000	25.0000	0.1403
1	-2972.0000	26.0000	0.1197
1	-2972.0000	27.0000	0.1026
1	-2972.0000	28.0000	0.0884
1	-2972.0000	29.0000	0.0768
1	-2972.0000	30.0000	0.0670
1	-2972.0000	31.0000	0.0578
1	-2972.0000	32.0000	0.0477
1	-2972.0000	33.0000	0.0351
1	-2972.0000	34.0000	0.0191
1	-2972.0000	35.0000	-0.0008
1	-2972.0000	36.0000	-0.0242
1	-2972.0000	37.0000	-0.0506
1	-2972.0000	38.0000	-0.0794
1	-2972.0000	39.0000	-0.1095
1	-2972.0000	40.0000	-0.1397
1	-2972.0000	41.0000	-0.1686
1	-2972.0000	42.0000	-0.1952
1	-2972.0000	43.0000	-0.2186
1	-2972.0000	44.0000	-0.2388
1	-2972.0000	45.0000	-0.2559
1	-2968.0000	2.0000	0.0760
1	-2968.0000	3.0000	0.1275
1	-2968.0000	4.0000	0.1918
1	-2968.0000	5.0000	0.2642
1	-2968.0000	6.0000	0.3377
1	-2968.0000	7.0000	0.4046
1	-2968.0000	8.0000	0.4588
1	-2968.0000	9.0000	0.4966
1	-2968.0000	10.0000	0.5173
1	-2968.0000	11.0000	0.5225
1	-2968.0000	12.0000	0.5147
1	-2968.0000	13.0000	0.4965
1	-2968.0000	14.0000	0.4705
1	-2968.0000	15.0000	0.4389
1	-2968.0000	16.0000	0.4043
1	-2968.0000	17.0000	0.3688
1	-2968.0000	18.0000	0.3334
1	-2968.0000	19.0000	0.2983
1	-2968.0000	20.0000	0.2631
1	-2968.0000	21.0000	0.2283
1	-2968.0000	22.0000	0.1948
1	-2968.0000	23.0000	0.1641
1	-2968.0000	24.0000	0.1371
1	-2968.0000	25.0000	0.1141
1	-2968.0000	26.0000	0.0947
1	-2968.0000	27.0000	0.0786
1	-2968.0000	28.0000	0.0654
1	-2968.0000	29.0000	0.0546
1	-2968.0000	30.0000	0.0456
1	-2968.0000	31.0000	0.0371
1	-2968.0000	32.0000	0.0278
1	-2968.0000	33.0000	0.0160
1	-2968.0000	34.0000	0.0010
1	-2968.0000	35.0000	-0.0177
1	-2968.0000	36.0000	-0.0399
1	-2968.0000	37.0000	-0.0655
1	-2968.0000	38.0000	-0.0938
1	-2968.0000	39.0000	-0.1240
1	-2968.0000	40.0000	-0.1548
1	-2968.0000	41.0000	-0.1848
1	-2968.0000	42.0000	-0.2123
1	-2968.0000	43.0000	-0.2366
1	-2968.0000	44.0000	-0.2573
1	-2968.0000	45.0000	-0.2746
1	-2964.0000	2.0000	0.0676
1	-2964.0000	3.0000	0.1158
1	-2964.0000	4.0000	0.1764
1	-2964.0000	5.0000	0.2450
1	-2964.0000	6.0000	0.3147
1	-2964.0000	7.0000	0.3783
1	-2964.0000	8.0000	0.4295
1	-2964.0000	9.0000	0.4648
1	-2964.0000	10.0000	0.4833
1	-2964.0000	11.0000	0.4865
1	-2964.0000	12.0000	0.4770
1	-2964.0000	13.0000	0.4574
1	-2964.0000	14.0000	0.4304
1	-2964.0000	15.0000	0.3985
1	-2964.0000	16.0000	0.3641
1	-2964.0000	17.0000	0.3292
1	-2964.0000	18.0000	0.2952
1	-2964.0000	19.0000	0.2618
1	-2964.0000	20.0000	0.2289
1	-2964.0000	21.0000	0.1964
1	-2964.0000	22.0000	0.1653
1	-2964.0000	23.0000	0.1367
1	-2964.0000	24.0000	0.1116
1	-2964.0000	25.0000	0.0902
1	-2964.0000	26.0000	0.0721
1	-2964.0000	27.0000	0.0571
1	-2964.0000	28.0000	0.0448
1	-2964.0000	29.0000	0.0349
1	-2964.0000	30.0000	0.0267
1	-2964.0000	31.0000	0.0191
1	-2964.0000	32.0000	0.0105
1	-2964.0000	33.0000	-0.0003
1	-2964.0000	34.0000	-0.0142
1	-2964.0000	35.0000	-0.0316
1	-2964.0000	36.0000	-0.0526
1	-2964.0000	37.0000	-0.0771
1	-2964.0000	38.0000	-0.1047
1	-2964.0000	39.0000	-0.1346
1	-2964.0000	40.0000	-0.1656
1	-2964.0000	41.0000	-0.1958
1	-2964.0000	42.0000	-0.2236
1	-2964.0000	43.0000	-0.2478
1	-2964.0000	44.0000	-0.2680
1	-2964.0000	45.0000	-0.2847
1	-2960.0000	2.0000	0.0592
1	-2960.0000	3.0000	0.1042
1	-2960.0000	4.0000	0.1611
1	-2960.0000	5.0000	0.2258
1	-2960.0000	6.0000	0.2920
1	-2960.0000	7.0000	0.3523
1	-2960.0000	8.0000	0.4007
1	-2960.0000	9.0000	0.4336
1	-2960.0000	10.0000	0.4500
1	-2960.0000	11.0000	0.4515
1	-2960.0000	12.0000	0.4404
1	-2960.0000	13.0000	0.4197
1	-2960.0000	14.0000	0.3919
1	-2960.0000	15.0000	0.3597
1	-2960.0000	16.0000	0.3256
1	-2960.0000	17.0000	0.2916
1	-2960.0000	18.0000	0.2590
1	-2960.0000	19.0000	0.2275
1	-2960.0000	20.0000	0.1967
1	-2960.0000	21.0000	0.1666
1	-2960.0000	22.0000	0.1378
1	-2960.0000	23.0000	0.1114
1	-2960.0000	24.0000	0.0882
1	-2960.0000	25.0000	0.0683
1	-2960.0000	26.0000	0.0516
1	-2960.0000	27.0000	0.0377
1	-2960.0000	28.0000	0.0265
1	-2960.0000	29.0000	0.0176
1	-2960.0000	30.0000	0.0103
1	-2960.0000	31.0000	0.0035
1	-2960.0000	32.0000	-0.0042
1	-2960.0000	33.0000	-0.0139
1	-2960.0000	34.0000	-0.0265
1	-2960.0000	35.0000	-0.0425
1	-2960.0000	36.0000	-0.0622
1	-2960.0000	37.0000	-0.0855
1	-2960.0000	38.0000	-0.1121
1	-2960.0000	39.0000	-0.1413
1	-2960.0000	40.0000	-0.1717
1	-2960.0000	41.0000	-0.2013
1	-2960.0000	42.0000	-0.2284
1	-2960.0000	43.0000	-0.2516
1	-2960.0000	44.0000	-0.2705
1	-2960.0000	45.0000	-0.2857
1	-2956.0000	2.0000	0.0509
1	-2956.0000	3.0000	0.0925
1	-2956.0000	4.0000	0.1459
1	-2956.0000	5.0000	0.2069
1	-2956.0000	6.0000	0.2695
1	-2956.0000	7.0000	0.3266
1	-2956.0000	8.0000	0.3724
1	-2956.0000	9.0000	0.4030
1	-2956.0000	10.0000	0.4176
1	-2956.0000	11.0000	0.4175
1	-2956.0000	12.0000	0.4051
1	-2956.0000	13.0000	0.3834
1	-2956.0000	14.0000	0.3551
1	-2956.0000	15.0000	0.3228
1	-2956.0000	16.0000	0.2891
1	-2956.0000	17.0000	0.2561
1	-2956.0000	18.0000	0.2249
1	-2956.0000	19.0000	0.1953
1	-2956.0000	20.0000	0.1667
1	-2956.0000	21.0000	0.1389
1	-2956.0000	22.0000	0.1124
1	-2956.0000	23.0000	0.0881
1	-2956.0000	24.0000	0.0668
1	-2956.0000	25.0000	0.0485
1	-2956.0000	26.0000	0.0331
1	-2956.0000	27.0000	0.0204
1	-2956.0000	28.0000	0.0102
1	-2956.0000	29.0000	0.0022
1	-2956.0000	30.0000	-0.0041
1	-2956.0000	31.0000	-0.0099
1	-2956.0000	32.0000	-0.0165
1	-2956.0000	33.0000	-0.0249
1	-2956.0000	34.0000	-0.0361
1	-2956.0000	35.0000	-0.0507
1	-2956.0000	36.0000	-0.0689
1	-2956.0000	37.0000	-0.0910
1	-2956.0000	38.0000	-0.1164
1	-2956.0000	39.0000	-0.1444
1	-2956.0000	40.0000	-0.1734
1	-2956.0000	41.0000	-0.2016
1	-2956.0000	42.0000	-0.2270
1	-2956.0000	43.0000	-0.2484
1	-2956.0000	44.0000	-0.2656
1	-2956.0000	45.0000	-0.2791
1	-2952.0000	2.0000	0.0425
1	-2952.0000	3.0000	0.0810
1	-2952.0000	4.0000	0.1307
1	-2952.0000	5.0000	0.1881
1	-2952.0000	6.0000	0.2472
1	-2952.0000	7.0000	0.3013
1	-2952.0000	8.0000	0.3446
1	-2952.0000	9.0000	0.3732
1	-2952.0000	10.0000	0.3861
1	-2952.0000	11.0000	0.3846
1	-2952.0000	12.0000	0.3712
1	-2952.0000	13.0000	0.3487
1	-2952.0000	14.0000	0.3200
1	-2952.0000	15.0000	0.2877
1	-2952.0000	16.0000	0.2546
1	-2952.0000	17.0000	0.2227
1	-2952.0000	18.0000	0.1930
1	-2952.0000	19.0000	0.1653
1	-2952.0000	20.0000	0.1388
1	-2952.0000	21.0000	0.1133
1	-2952.0000	22.0000	0.0890
1	-2952.0000	23.0000	0.0668
1	-2952.0000	24.0000	0.0473
1	-2952.0000	25.0000	0.0306
1	-2952.0000	26.0000	0.0165
1	-2952.0000	27.0000	0.0049
1	-2952.0000	28.0000	-0.0043
1	-2952.0000	29.0000	-0.0114
1	-2952.0000	30.0000	-0.0168
1	-2952.0000	31.0000	-0.0216
1	-2952.0000	32.0000	-0.0269
1	-2952.0000	33.0000	-0.0339
1	-2952.0000	34.0000	-0.0436
1	-2952.0000	35.0000	-0.0568
1	-2952.0000	36.0000	-0.0737
1	-2952.0000	37.0000	-0.0944
1	-2952.0000	38.0000	-0.1184
1	-2952.0000	39.0000	-0.1447
1	-2952.0000	40.0000	-0.1718
1	-2952.0000	41.0000	-0.1977
1	-2952.0000	42.0000	-0.2209
1	-2952.0000	43.0000	-0.2401
1	-2952.0000	44.0000	-0.2553
1	-2952.0000	45.0000	-0.2671
1	-2948.0000	2.0000	0.0342
1	-2948.0000	3.0000	0.0695
1	-2948.0000	4.0000	0.1157
1	-2948.0000	5.0000	0.1695
1	-2948.0000	6.0000	0.2252
1	-2948.0000	7.0000	0.2764
1	-2948.0000	8.0000	0.3173
1	-2948.0000	9.0000	0.3440
1	-2948.0000	10.0000	0.3556
1	-2948.0000	11.0000	0.3529
1	-2948.0000	12.0000	0.3386
1	-2948.0000	13.0000	0.3156
1	-2948.0000	14.0000	0.2866
1	-2948.0000	15.0000	0.2546
1	-2948.0000	16.0000	0.2222
1	-2948.0000	17.0000	0.1914
1	-2948.0000	18.0000	0.1633
1	-2948.0000	19.0000	0.1375
1	-2948.0000	20.0000	0.1132
1	-2948.0000	21.0000	0.0898
1	-2948.0000	22.0000	0.0677
1	-2948.0000	23.0000	0.0475
1	-2948.0000	24.0000	0.0298
1	-2948.0000	25.0000	0.0146
1	-2948.0000	26.0000	0.0017
1	-2948.0000	27.0000	-0.0089
1	-2948.0000	28.0000	-0.0173
1	-2948.0000	29.0000	-0.0236
1	-2948.0000	30.0000	-0.0283
1	-2948.0000	31.0000	-0.0322
1	-2948.0000	32.0000	-0.0363
1	-2948.0000	33.0000	-0.0420
1	-2948.0000	34.0000	-0.0503
1	-2948.0000	35.0000	-0.0621
1	-2948.0000	36.0000	-0.0778
1	-2948.0000	37.0000	-0.0971
1	-2948.0000	38.0000	-0.1195
1	-2948.0000	39.0000	-0.1438
1	-2948.0000	40.0000	-0.1686
1	-2948.0000	41.0000	-0.1919
1	-2948.0000	42.0000	-0.2124
1	-2948.0000	43.0000	-0.2293
1	-2948.0000	44.0000	-0.2424
1	-2948.0000	45.0000	-0.2525
1	-2944.0000	2.0000	0.0260
1	-2944.0000	3.0000	0.0581
1	-2944.0000	4.0000	0.1008
1	-2944.0000	5.0000	0.1511
1	-2944.0000	6.0000	0.2036
1	-2944.0000	7.0000	0.2520
1	-2944.0000	8.0000	0.2906
1	-2944.0000	9.0000	0.3156
1	-2944.0000	10.0000	0.3259
1	-2944.0000	11.0000	0.3224
1	-2944.0000	12.0000	0.3075
1	-2944.0000	13.0000	0.2841
1	-2944.0000	14.0000	0.2551
1	-2944.0000	15.0000	0.2234
1	-2944.0000	16.0000	0.1918
1	-2944.0000	17.0000	0.1623
1	-2944.0000	18.0000	0.1358
1	-2944.0000	19.0000	0.1119
1	-2944.0000	20.0000	0.0896
1	-2944.0000	21.0000	0.0684
1	-2944.0000	22.0000	0.0484
1	-2944.0000	23.0000	0.0302
1	-2944.0000	24.0000	0.0142
1	-2944.0000	25.0000	0.0005
1	-2944.0000	26.0000	-0.0112
1	-2944.0000	27.0000	-0.0210
1	-2944.0000	28.0000	-0.0288
1	-2944.0000	29.0000	-0.0348
1	-2944.0000	30.0000	-0.0391
1	-2944.0000	31.0000	-0.0424
1	-2944.0000	32.0000	-0.0458
1	-2944.0000	33.0000	-0.0504
1	-2944.0000	34.0000	-0.0577
1	-2944.0000	35.0000	-0.0683
1	-2944.0000	36.0000	-0.0827
1	-2944.0000	37.0000	-0.1007
1	-2944.0000	38.0000	-0.1214
1	-2944.0000	39.0000	-0.1437
1	-2944.0000	40.0000	-0.1659
1	-2944.0000	41.0000	-0.1866
1	-2944.0000	42.0000	-0.2043
1	-2944.0000	43.0000	-0.2187
1	-2944.0000	44.0000	-0.2296
1	-2944.0000	45.0000	-0.2379
1	-2940.0000	2.0000	0.0178
1	-2940.0000	3.0000	0.0468
1	-2940.0000	4.0000	0.0861
1	-2940.0000	5.0000	0.1329
1	-2940.0000	6.0000	0.1822
1	-2940.0000	7.0000	0.2279
1	-2940.0000	8.0000	0.2644
1	-2940.0000	9.0000	0.2880
1	-2940.0000	10.0000	0.2972
1	-2940.0000	11.0000	0.2930
1	-2940.0000	12.0000	0.2777
1	-2940.0000	13.0000	0.2542
1	-2940.0000	14.0000	0.2254
1	-2940.0000	15.0000	0.1943
1	-2940.0000	16.0000	0.1636
1	-2940.0000	17.0000	0.1354
1	-2940.0000	18.0000	0.1105
1	-2940.0000	19.0000	0.0884
1	-2940.0000	20.0000	0.0681
1	-2940.0000	21.0000	0.0489
1	-2940.0000	22.0000	0.0310
1	-2940.0000	23.0000	0.0147
1	-2940.0000	24.0000	0.0006
1	-2940.0000	25.0000	-0.0116
1	-2940.0000	26.0000	-0.0223
1	-2940.0000	27.0000	-0.0314
1	-2940.0000	28.0000	-0.0391
1	-2940.0000	29.0000	-0.0451
1	-2940.0000	30.0000	-0.0495
1	-2940.0000	31.0000	-0.0529
1	-2940.0000	32.0000	-0.0561
1	-2940.0000	33.0000	-0.0603
1	-2940.0000	34.0000	-0.0669
1	-2940.0000	35.0000	-0.0768
1	-2940.0000	36.0000	-0.0902
1	-2940.0000	37.0000	-0.1070
1	-2940.0000	38.0000	-0.1261
1	-2940.0000	39.0000	-0.1464
1	-2940.0000	40.0000	-0.1662
1	-2940.0000	41.0000	-0.1842
1	-2940.0000	42.0000	-0.1993
1	-2940.0000	43.0000	-0.2111
1	-2940.0000	44.0000	-0.2198
1	-2940.0000	45.0000	-0.2262
1	-2936.0000	2.0000	0.0096
1	-2936.0000	3.0000	0.0356
1	-2936.0000	4.0000	0.0715
1	-2936.0000	5.0000	0.1150
1	-2936.0000	6.0000	0.1612
1	-2936.0000	7.0000	0.2043
1	-2936.0000	8.0000	0.2389
1	-2936.0000	9.0000	0.2611
1	-2936.0000	10.0000	0.2695
1	-2936.0000	11.0000	0.2648
1	-2936.0000	12.0000	0.2493
1	-2936.0000	13.0000	0.2258
1	-2936.0000	14.0000	0.1974
1	-2936.0000	15.0000	0.1670
1	-2936.0000	16.0000	0.1374
1	-2936.0000	17.0000	0.1106
1	-2936.0000	18.0000	0.0873
1	-2936.0000	19.0000	0.0670
1	-2936.0000	20.0000	0.0486
1	-2936.0000	21.0000	0.0313
1	-2936.0000	22.0000	0.0153
1	-2936.0000	23.0000	0.0011
1	-2936.0000	24.0000	-0.0113
1	-2936.0000	25.0000	-0.0220
1	-2936.0000	26.0000	-0.0316
1	-2936.0000	27.0000	-0.0403
1	-2936.0000	28.0000	-0.0480
1	-2936.0000	29.0000	-0.0546
1	-2936.0000	30.0000	-0.0598
1	-2936.0000	31.0000	-0.0640
1	-2936.0000	32.0000	-0.0677
1	-2936.0000	33.0000	-0.0723
1	-2936.0000	34.0000	-0.0790
1	-2936.0000	35.0000	-0.0886
1	-2936.0000	36.0000	-0.1016
1	-2936.0000	37.0000	-0.1175
1	-2936.0000	38.0000	-0.1353
1	-2936.0000	39.0000	-0.1538
1	-2936.0000	40.0000	-0.1715
1	-2936.0000	41.0000	-0.1870
1	-2936.0000	42.0000	-0.1995
1	-2936.0000	43.0000	-0.2088
1	-2936.0000	44.0000	-0.2154
1	-2936.0000	45.0000	-0.2199
1	-2932.0000	2.0000	0.0016
1	-2932.0000	3.0000	0.0245
1	-2932.0000	4.0000	0.0572
1	-2932.0000	5.0000	0.0973
1	-2932.0000	6.0000	0.1406
1	-2932.0000	7.0000	0.1812
1	-2932.0000	8.0000	0.2139
1	-2932.0000	9.0000	0.2350
1	-2932.0000	10.0000	0.2427
1	-2932.0000	11.0000	0.2378
1	-2932.0000	12.0000	0.2223
1	-2932.0000	13.0000	0.1991
1	-2932.0000	14.0000	0.1712
1	-2932.0000	15.0000	0.1417
1	-2932.0000	16.0000	0.1132
1	-2932.0000	17.0000	0.0878
1	-2932.0000	18.0000	0.0661
1	-2932.0000	19.0000	0.0475
1	-2932.0000	20.0000	0.0308
1	-2932.0000	21.0000	0.0154
1	-2932.0000	22.0000	0.0013
1	-2932.0000	23.0000	-0.0110
1	-2932.0000	24.0000	-0.0216
1	-2932.0000	25.0000	-0.0309
1	-2932.0000	26.0000	-0.0395
1	-2932.0000	27.0000	-0.0478
1	-2932.0000	28.0000	-0.0558
1	-2932.0000	29.0000	-0.0632
1	-2932.0000	30.0000	-0.0698
1	-2932.0000	31.0000	-0.0755
1	-2932.0000	32.0000	-0.0808
1	-2932.0000	33.0000	-0.0866
1	-2932.0000	34.0000	-0.0941
1	-2932.0000	35.0000	-0.1043
1	-2932.0000	36.0000	-0.1174
1	-2932.0000	37.0000	-0.1329
1	-2932.0000	38.0000	-0.1499
1	-2932.0000	39.0000	-0.1670
1	-2932.0000	40.0000	-0.1829
1	-2932.0000	41.0000	-0.1962
1	-2932.0000	42.0000	-0.2064
1	-2932.0000	43.0000	-0.2135
1	-2932.0000	44.0000	-0.2178
1	-2932.0000	45.0000	-0.2204
1	-2928.0000	2.0000	-0.0064
1	-2928.0000	3.0000	0.0136
1	-2928.0000	4.0000	0.0430
1	-2928.0000	5.0000	0.0800
1	-2928.0000	6.0000	0.1203
1	-2928.0000	7.0000	0.1586
1	-2928.0000	8.0000	0.1896
1	-2928.0000	9.0000	0.2096
1	-2928.0000	10.0000	0.2168
1	-2928.0000	11.0000	0.2118
1	-2928.0000	12.0000	0.1966
1	-2928.0000	13.0000	0.1739
1	-2928.0000	14.0000	0.1467
1	-2928.0000	15.0000	0.1181
1	-2928.0000	16.0000	0.0908
1	-2928.0000	17.0000	0.0668
1	-2928.0000	18.0000	0.0466
1	-2928.0000	19.0000	0.0296
1	-2928.0000	20.0000	0.0146
1	-2928.0000	21.0000	0.0010
1	-2928.0000	22.0000	-0.0113
1	-2928.0000	23.0000	-0.0219
1	-2928.0000	24.0000	-0.0307
1	-2928.0000	25.0000	-0.0385
1	-2928.0000	26.0000	-0.0460
1	-2928.0000	27.0000	-0.0539
1	-2928.0000	28.0000	-0.0623
1	-2928.0000	29.0000	-0.0710
1	-2928.0000	30.0000	-0.0794
1	-2928.0000	31.0000	-0.0872
1	-2928.0000	32.0000	-0.0947
1	-2928.0000	33.0000	-0.1025
1	-2928.0000	34.0000	-0.1117
1	-2928.0000	35.0000	-0.1231
1	-2928.0000	36.0000	-0.1370
1	-2928.0000	37.0000	-0.1529
1	-2928.0000	38.0000	-0.1696
1	-2928.0000	39.0000	-0.1859
1	-2928.0000	40.0000	-0.2004
1	-2928.0000	41.0000	-0.2120
1	-2928.0000	42.0000	-0.2201
1	-2928.0000	43.0000	-0.2251
1	-2928.0000	44.0000	-0.2274
1	-2928.0000	45.0000	-0.2281
1	-2924.0000	2.0000	-0.0143
1	-2924.0000	3.0000	0.0028
1	-2924.0000	4.0000	0.0291
1	-2924.0000	5.0000	0.0629
1	-2924.0000	6.0000	0.1004
1	-2924.0000	7.0000	0.1364
1	-2924.0000	8.0000	0.1658
1	-2924.0000	9.0000	0.1849
1	-2924.0000	10.0000	0.1918
1	-2924.0000	11.0000	0.1869
1	-2924.0000	12.0000	0.1721
1	-2924.0000	13.0000	0.1501
1	-2924.0000	14.0000	0.1238
1	-2924.0000	15.0000	0.0962
1	-2924.0000	16.0000	0.0702
1	-2924.0000	17.0000	0.0476
1	-2924.0000	18.0000	0.0289
1	-2924.0000	19.0000	0.0133
1	-2924.0000	20.0000	-0.0002
1	-2924.0000	21.0000	-0.0123
1	-2924.0000	22.0000	-0.0230
1	-2924.0000	23.0000	-0.0318
1	-2924.0000	24.0000	-0.0390
1	-2924.0000	25.0000	-0.0453
1	-2924.0000	26.0000	-0.0517
1	-2924.0000	27.0000	-0.0591
1	-2924.0000	28.0000	-0.0679
1	-2924.0000	29.0000	-0.0777
1	-2924.0000	30.0000	-0.0881
1	-2924.0000	31.0000	-0.0984
1	-2924.0000	32.0000	-0.1086
1	-2924.0000	33.0000	-0.1189
1	-2924.0000	34.0000	-0.1304
1	-2924.0000	35.0000	-0.1437
1	-2924.0000	36.0000	-0.1591
1	-2924.0000	37.0000	-0.1759
1	-2924.0000	38.0000	-0.1929
1	-2924.0000	39.0000	-0.2089
1	-2924.0000	40.0000	-0.2224
1	-2924.0000	41.0000	-0.2326
1	-2924.0000	42.0000	-0.2392
1	-2924.0000	43.0000	-0.2423
1	-2924.0000	44.0000	-0.2430
1	-2924.0000	45.0000	-0.2423
1	-2920.0000	2.0000	-0.0220
1	-2920.0000	3.0000	-0.0079
1	-2920.0000	4.0000	0.0153
1	-2920.0000	5.0000	0.0461
1	-2920.0000	6.0000	0.0809
1	-2920.0000	7.0000	0.1147
1	-2920.0000	8.0000	0.1427
1	-2920.0000	9.0000	0.1609
1	-2920.0000	10.0000	0.1677
1	-2920.0000	11.0000	0.1631
1	-2920.0000	12.0000	0.1488
1	-2920.0000	13.0000	0.1276
1	-2920.0000	14.0000	0.1023
1	-2920.0000	15.0000	0.0760
1	-2920.0000	16.0000	0.0513
1	-2920.0000	17.0000	0.0300
1	-2920.0000	18.0000	0.0126
1	-2920.0000	19.0000	-0.0016
1	-2920.0000	20.0000	-0.0139
1	-2920.0000	21.0000	-0.0247
1	-2920.0000	22.0000	-0.0340
1	-2920.0000	23.0000	-0.0413
1	-2920.0000	24.0000	-0.0470
1	-2920.0000	25.0000	-0.0518
1	-2920.0000	26.0000	-0.0571
1	-2920.0000	27.0000	-0.0639
1	-2920.0000	28.0000	-0.0727
1	-2920.0000	29.0000	-0.0836
1	-2920.0000	30.0000	-0.0958
1	-2920.0000	31.0000	-0.1086
1	-2920.0000	32.0000	-0.1215
1	-2920.0000	33.0000	-0.1346
1	-2920.0000	34.0000	-0.1487
1	-2920.0000	35.0000	-0.1643
1	-2920.0000	36.0000	-0.1814
1	-2920.0000	37.0000	-0.1995
1	-2920.0000	38.0000	-0.2173
1	-2920.0000	39.0000	-0.2333
1	-2920.0000	40.0000	-0.2463
1	-2920.0000	41.0000	-0.2555
1	-2920.0000	42.0000	-0.2609
1	-2920.0000	43.0000	-0.2628
1	-2920.0000	44.0000	-0.2624
1	-2920.0000	45.0000	-0.2607
1	-2916.0000	2.0000	-0.0297
1	-2916.0000	3.0000	-0.0183
1	-2916.0000	4.0000	0.0019
1	-2916.0000	5.0000	0.0296
1	-2916.0000	6.0000	0.0618
1	-2916.0000	7.0000	0.0935
1	-2916.0000	8.0000	0.1201
1	-2916.0000	9.0000	0.1377
1	-2916.0000	10.0000	0.1444
1	-2916.0000	11.0000	0.1402
1	-2916.0000	12.0000	0.1267
1	-2916.0000	13.0000	0.1064
1	-2916.0000	14.0000	0.0823
1	-2916.0000	15.0000	0.0572
1	-2916.0000	16.0000	0.0337
1	-2916.0000	17.0000	0.0138
1	-2916.0000	18.0000	-0.0024
1	-2916.0000	19.0000	-0.0156
1	-2916.0000	20.0000	-0.0268
1	-2916.0000	21.0000	-0.0365
1	-2916.0000	22.0000	-0.0446
1	-2916.0000	23.0000	-0.0508
1	-2916.0000	24.0000	-0.0551
1	-2916.0000	25.0000	-0.0585
1	-2916.0000	26.0000	-0.0626
1	-2916.0000	27.0000	-0.0686
1	-2916.0000	28.0000	-0.0773
1	-2916.0000	29.0000	-0.0888
1	-2916.0000	30.0000	-0.1024
1	-2916.0000	31.0000	-0.1173
1	-2916.0000	32.0000	-0.1326
1	-2916.0000	33.0000	-0.1483
1	-2916.0000	34.0000	-0.1649
1	-2916.0000	35.0000	-0.1827
1	-2916.0000	36.0000	-0.2018
1	-2916.0000	37.0000	-0.2212
1	-2916.0000	38.0000	-0.2398
1	-2916.0000	39.0000	-0.2561
1	-2916.0000	40.0000	-0.2689
1	-2916.0000	41.0000	-0.2776
1	-2916.0000	42.0000	-0.2822
1	-2916.0000	43.0000	-0.2835
1	-2916.0000	44.0000	-0.2824
1	-2916.0000	45.0000	-0.2803
1	-2912.0000	2.0000	-0.0372
1	-2912.0000	3.0000	-0.0286
1	-2912.0000	4.0000	-0.0114
1	-2912.0000	5.0000	0.0135
1	-2912.0000	6.0000	0.0430
1	-2912.0000	7.0000	0.0728
1	-2912.0000	8.0000	0.0981
1	-2912.0000	9.0000	0.1151
1	-2912.0000	10.0000	0.1219
1	-2912.0000	11.0000	0.1182
1	-2912.0000	12.0000	0.1056
1	-2912.0000	13.0000	0.0864
1	-2912.0000	14.0000	0.0635
1	-2912.0000	15.0000	0.0397
1	-2912.0000	16.0000	0.0176
1	-2912.0000	17.0000	-0.0012
1	-2912.0000	18.0000	-0.0163
1	-2912.0000	19.0000	-0.0286
1	-2912.0000	20.0000	-0.0390
1	-2912.0000	21.0000	-0.0480
1	-2912.0000	22.0000	-0.0553
1	-2912.0000	23.0000	-0.0605
1	-2912.0000	24.0000	-0.0637
1	-2912.0000	25.0000	-0.0659
1	-2912.0000	26.0000	-0.0688
1	-2912.0000	27.0000	-0.0738
1	-2912.0000	28.0000	-0.0820
1	-2912.0000	29.0000	-0.0936
1	-2912.0000	30.0000	-0.1080
1	-2912.0000	31.0000	-0.1242
1	-2912.0000	32.0000	-0.1414
1	-2912.0000	33.0000	-0.1592
1	-2912.0000	34.0000	-0.1779
1	-2912.0000	35.0000	-0.1977
1	-2912.0000	36.0000	-0.2183
1	-2912.0000	37.0000	-0.2389
1	-2912.0000	38.0000	-0.2582
1	-2912.0000	39.0000	-0.2748
1	-2912.0000	40.0000	-0.2875
1	-2912.0000	41.0000	-0.2960
1	-2912.0000	42.0000	-0.3003
1	-2912.0000	43.0000	-0.3014
1	-2912.0000	44.0000	-0.3002
1	-2912.0000	45.0000	-0.2979
1	-2908.0000	2.0000	-0.0446
1	-2908.0000	3.0000	-0.0387
1	-2908.0000	4.0000	-0.0244
1	-2908.0000	5.0000	-0.0023
1	-2908.0000	6.0000	0.0247
1	-2908.0000	7.0000	0.0526
1	-2908.0000	8.0000	0.0767
1	-2908.0000	9.0000	0.0932
1	-2908.0000	10.0000	0.1001
1	-2908.0000	11.0000	0.0971
1	-2908.0000	12.0000	0.0855
1	-2908.0000	13.0000	0.0675
1	-2908.0000	14.0000	0.0459
1	-2908.0000	15.0000	0.0234
1	-2908.0000	16.0000	0.0025
1	-2908.0000	17.0000	-0.0151
1	-2908.0000	18.0000	-0.0294
1	-2908.0000	19.0000	-0.0410
1	-2908.0000	20.0000	-0.0510
1	-2908.0000	21.0000	-0.0595
1	-2908.0000	22.0000	-0.0663
1	-2908.0000	23.0000	-0.0708
1	-2908.0000	24.0000	-0.0732
1	-2908.0000	25.0000	-0.0744
1	-2908.0000	26.0000	-0.0761
1	-2908.0000	27.0000	-0.0800
1	-2908.0000	28.0000	-0.0873
1	-2908.0000	29.0000	-0.0985
1	-2908.0000	30.0000	-0.1129
1	-2908.0000	31.0000	-0.1297
1	-2908.0000	32.0000	-0.1478
1	-2908.0000	33.0000	-0.1670
1	-2908.0000	34.0000	-0.1871
1	-2908.0000	35.0000	-0.2082
1	-2908.0000	36.0000	-0.2299
1	-2908.0000	37.0000	-0.2512
1	-2908.0000	38.0000	-0.2709
1	-2908.0000	39.0000	-0.2876
1	-2908.0000	40.0000	-0.3003
1	-2908.0000	41.0000	-0.3087
1	-2908.0000	42.0000	-0.3132
1	-2908.0000	43.0000	-0.3143
1	-2908.0000	44.0000	-0.3133
1	-2908.0000	45.0000	-0.3111
1	-2904.0000	2.0000	-0.0519
1	-2904.0000	3.0000	-0.0486
1	-2904.0000	4.0000	-0.0371
1	-2904.0000	5.0000	-0.0178
1	-2904.0000	6.0000	0.0068
1	-2904.0000	7.0000	0.0328
1	-2904.0000	8.0000	0.0558
1	-2904.0000	9.0000	0.0719
1	-2904.0000	10.0000	0.0790
1	-2904.0000	11.0000	0.0768
1	-2904.0000	12.0000	0.0662
1	-2904.0000	13.0000	0.0496
1	-2904.0000	14.0000	0.0293
1	-2904.0000	15.0000	0.0082
1	-2904.0000	16.0000	-0.0115
1	-2904.0000	17.0000	-0.0281
1	-2904.0000	18.0000	-0.0417
1	-2904.0000	19.0000	-0.0530
1	-2904.0000	20.0000	-0.0627
1	-2904.0000	21.0000	-0.0711
1	-2904.0000	22.0000	-0.0777
1	-2904.0000	23.0000	-0.0819
1	-2904.0000	24.0000	-0.0837
1	-2904.0000	25.0000	-0.0841
1	-2904.0000	26.0000	-0.0847
1	-2904.0000	27.0000	-0.0874
1	-2904.0000	28.0000	-0.0936
1	-2904.0000	29.0000	-0.1038
1	-2904.0000	30.0000	-0.1175
1	-2904.0000	31.0000	-0.1340
1	-2904.0000	32.0000	-0.1522
1	-2904.0000	33.0000	-0.1718
1	-2904.0000	34.0000	-0.1925
1	-2904.0000	35.0000	-0.2142
1	-2904.0000	36.0000	-0.2363
1	-2904.0000	37.0000	-0.2578
1	-2904.0000	38.0000	-0.2774
1	-2904.0000	39.0000	-0.2939
1	-2904.0000	40.0000	-0.3066
1	-2904.0000	41.0000	-0.3152
1	-2904.0000	42.0000	-0.3199
1	-2904.0000	43.0000	-0.3214
1	-2904.0000	44.0000	-0.3207
1	-2904.0000	45.0000	-0.3187
1	-2900.0000	2.0000	-0.0590
1	-2900.0000	3.0000	-0.0583
1	-2900.0000	4.0000	-0.0496
1	-2900.0000	5.0000	-0.0330
1	-2900.0000	6.0000	-0.0107
1	-2900.0000	7.0000	0.0136
1	-2900.0000	8.0000	0.0354
1	-2900.0000	9.0000	0.0512
1	-2900.0000	10.0000	0.0586
1	-2900.0000	11.0000	0.0572
1	-2900.0000	12.0000	0.0478
1	-2900.0000	13.0000	0.0325
1	-2900.0000	14.0000	0.0137
1	-2900.0000	15.0000	-0.0061
1	-2900.0000	16.0000	-0.0246
1	-2900.0000	17.0000	-0.0404
1	-2900.0000	18.0000	-0.0534
1	-2900.0000	19.0000	-0.0645
1	-2900.0000	20.0000	-0.0743
1	-2900.0000	21.0000	-0.0828
1	-2900.0000	22.0000	-0.0896
1	-2900.0000	23.0000	-0.0938
1	-2900.0000	24.0000	-0.0953
1	-2900.0000	25.0000	-0.0950
1	-2900.0000	26.0000	-0.0946
1	-2900.0000	27.0000	-0.0961
1	-2900.0000	28.0000	-0.1010
1	-2900.0000	29.0000	-0.1098
1	-2900.0000	30.0000	-0.1224
1	-2900.0000	31.0000	-0.1378
1	-2900.0000	32.0000	-0.1553
1	-2900.0000	33.0000	-0.1744
1	-2900.0000	34.0000	-0.1948
1	-2900.0000	35.0000	-0.2163
1	-2900.0000	36.0000	-0.2380
1	-2900.0000	37.0000	-0.2590
1	-2900.0000	38.0000	-0.2781
1	-2900.0000	39.0000	-0.2943
1	-2900.0000	40.0000	-0.3069
1	-2900.0000	41.0000	-0.3157
1	-2900.0000	42.0000	-0.3209
1	-2900.0000	43.0000	-0.3230
1	-2900.0000	44.0000	-0.3229
1	-2900.0000	45.0000	-0.3214
1	-2896.0000	2.0000	-0.0660
1	-2896.0000	3.0000	-0.0678
1	-2896.0000	4.0000	-0.0618
1	-2896.0000	5.0000	-0.0478
1	-2896.0000	6.0000	-0.0277
1	-2896.0000	7.0000	-0.0052
1	-2896.0000	8.0000	0.0156
1	-2896.0000	9.0000	0.0311
1	-2896.0000	10.0000	0.0388
1	-2896.0000	11.0000	0.0383
1	-2896.0000	12.0000	0.0302
1	-2896.0000	13.0000	0.0163
1	-2896.0000	14.0000	-0.0011
1	-2896.0000	15.0000	-0.0195
1	-2896.0000	16.0000	-0.0369
1	-2896.0000	17.0000	-0.0519
1	-2896.0000	18.0000	-0.0647
1	-2896.0000	19.0000	-0.0758
1	-2896.0000	20.0000	-0.0858
1	-2896.0000	21.0000	-0.0947
1	-2896.0000	22.0000	-0.1018
1	-2896.0000	23.0000	-0.1062
1	-2896.0000	24.0000	-0.1077
1	-2896.0000	25.0000	-0.1070
1	-2896.0000	26.0000	-0.1058
1	-2896.0000	27.0000	-0.1062
1	-2896.0000	28.0000	-0.1097
1	-2896.0000	29.0000	-0.1169
1	-2896.0000	30.0000	-0.1279
1	-2896.0000	31.0000	-0.1417
1	-2896.0000	32.0000	-0.1579
1	-2896.0000	33.0000	-0.1757
1	-2896.0000	34.0000	-0.1951
1	-2896.0000	35.0000	-0.2155
1	-2896.0000	36.0000	-0.2361
1	-2896.0000	37.0000	-0.2560
1	-2896.0000	38.0000	-0.2742
1	-2896.0000	39.0000	-0.2898
1	-2896.0000	40.0000	-0.3023
1	-2896.0000	41.0000	-0.3114
1	-2896.0000	42.0000	-0.3173
1	-2896.0000	43.0000	-0.3205
1	-2896.0000	44.0000	-0.3213
1	-2896.0000	45.0000	-0.3205
1	-2892.0000	2.0000	-0.0728
1	-2892.0000	3.0000	-0.0771
1	-2892.0000	4.0000	-0.0737
1	-2892.0000	5.0000	-0.0622
1	-2892.0000	6.0000	-0.0444
1	-2892.0000	7.0000	-0.0236
1	-2892.0000	8.0000	-0.0037
1	-2892.0000	9.0000	0.0115
1	-2892.0000	10.0000	0.0196
1	-2892.0000	11.0000	0.0200
1	-2892.0000	12.0000	0.0132
1	-2892.0000	13.0000	0.0008
1	-2892.0000	14.0000	-0.0151
1	-2892.0000	15.0000	-0.0322
1	-2892.0000	16.0000	-0.0485
1	-2892.0000	17.0000	-0.0630
1	-2892.0000	18.0000	-0.0755
1	-2892.0000	19.0000	-0.0868
1	-2892.0000	20.0000	-0.0972
1	-2892.0000	21.0000	-0.1067
1	-2892.0000	22.0000	-0.1143
1	-2892.0000	23.0000	-0.1191
1	-2892.0000	24.0000	-0.1208
1	-2892.0000	25.0000	-0.1199
1	-2892.0000	26.0000	-0.1182
1	-2892.0000	27.0000	-0.1175
1	-2892.0000	28.0000	-0.1196
1	-2892.0000	29.0000	-0.1252
1	-2892.0000	30.0000	-0.1343
1	-2892.0000	31.0000	-0.1464
1	-2892.0000	32.0000	-0.1607
1	-2892.0000	33.0000	-0.1769
1	-2892.0000	34.0000	-0.1945
1	-2892.0000	35.0000	-0.2132
1	-2892.0000	36.0000	-0.2321
1	-2892.0000	37.0000	-0.2504
1	-2892.0000	38.0000	-0.2672
1	-2892.0000	39.0000	-0.2820
1	-2892.0000	40.0000	-0.2943
1	-2892.0000	41.0000	-0.3038
1	-2892.0000	42.0000	-0.3107
1	-2892.0000	43.0000	-0.3150
1	-2892.0000	44.0000	-0.3171
1	-2892.0000	45.0000	-0.3175
1	-2888.0000	2.0000	-0.0795
1	-2888.0000	3.0000	-0.0861
1	-2888.0000	4.0000	-0.0853
1	-2888.0000	5.0000	-0.0763
1	-2888.0000	6.0000	-0.0607
1	-2888.0000	7.0000	-0.0414
1	-2888.0000	8.0000	-0.0225
1	-2888.0000	9.0000	-0.0076
1	-2888.0000	10.0000	0.0010
1	-2888.0000	11.0000	0.0023
1	-2888.0000	12.0000	-0.0032
1	-2888.0000	13.0000	-0.0141
1	-2888.0000	14.0000	-0.0285
1	-2888.0000	15.0000	-0.0443
1	-2888.0000	16.0000	-0.0596
1	-2888.0000	17.0000	-0.0735
1	-2888.0000	18.0000	-0.0859
1	-2888.0000	19.0000	-0.0975
1	-2888.0000	20.0000	-0.1085
1	-2888.0000	21.0000	-0.1186
1	-2888.0000	22.0000	-0.1268
1	-2888.0000	23.0000	-0.1322
1	-2888.0000	24.0000	-0.1341
1	-2888.0000	25.0000	-0.1333
1	-2888.0000	26.0000	-0.1312
1	-2888.0000	27.0000	-0.1297
1	-2888.0000	28.0000	-0.1305
1	-2888.0000	29.0000	-0.1345
1	-2888.0000	30.0000	-0.1418
1	-2888.0000	31.0000	-0.1519
1	-2888.0000	32.0000	-0.1644
1	-2888.0000	33.0000	-0.1786
1	-2888.0000	34.0000	-0.1943
1	-2888.0000	35.0000	-0.2108
1	-2888.0000	36.0000	-0.2276
1	-2888.0000	37.0000	-0.2439
1	-2888.0000	38.0000	-0.2591
1	-2888.0000	39.0000	-0.2728
1	-2888.0000	40.0000	-0.2846
1	-2888.0000	41.0000	-0.2943
1	-2888.0000	42.0000	-0.3019
1	-2888.0000	43.0000	-0.3073
1	-2888.0000	44.0000	-0.3109
1	-2888.0000	45.0000	-0.3126
1	-2884.0000	2.0000	-0.0860
1	-2884.0000	3.0000	-0.0950
1	-2884.0000	4.0000	-0.0966
1	-2884.0000	5.0000	-0.0901
1	-2884.0000	6.0000	-0.0765
1	-2884.0000	7.0000	-0.0588
1	-2884.0000	8.0000	-0.0409
1	-2884.0000	9.0000	-0.0261
1	-2884.0000	10.0000	-0.0171
1	-2884.0000	11.0000	-0.0148
1	-2884.0000	12.0000	-0.0191
1	-2884.0000	13.0000	-0.0285
1	-2884.0000	14.0000	-0.0413
1	-2884.0000	15.0000	-0.0557
1	-2884.0000	16.0000	-0.0701
1	-2884.0000	17.0000	-0.0836
1	-2884.0000	18.0000	-0.0960
1	-2884.0000	19.0000	-0.1080
1	-2884.0000	20.0000	-0.1196
1	-2884.0000	21.0000	-0.1303
1	-2884.0000	22.0000	-0.1392
1	-2884.0000	23.0000	-0.1451
1	-2884.0000	24.0000	-0.1475
1	-2884.0000	25.0000	-0.1469
1	-2884.0000	26.0000	-0.1446
1	-2884.0000	27.0000	-0.1425
1	-2884.0000	28.0000	-0.1422
1	-2884.0000	29.0000	-0.1447
1	-2884.0000	30.0000	-0.1502
1	-2884.0000	31.0000	-0.1585
1	-2884.0000	32.0000	-0.1691
1	-2884.0000	33.0000	-0.1815
1	-2884.0000	34.0000	-0.1952
1	-2884.0000	35.0000	-0.2096
1	-2884.0000	36.0000	-0.2242
1	-2884.0000	37.0000	-0.2384
1	-2884.0000	38.0000	-0.2517
1	-2884.0000	39.0000	-0.2638
1	-2884.0000	40.0000	-0.2747
1	-2884.0000	41.0000	-0.2840
1	-2884.0000	42.0000	-0.2917
1	-2884.0000	43.0000	-0.2979
1	-2884.0000	44.0000	-0.3025
1	-2884.0000	45.0000	-0.3057
1	-2880.0000	2.0000	-0.0923
1	-2880.0000	3.0000	-0.1036
1	-2880.0000	4.0000	-0.1076
1	-2880.0000	5.0000	-0.1035
1	-2880.0000	6.0000	-0.0920
1	-2880.0000	7.0000	-0.0758
1	-2880.0000	8.0000	-0.0587
1	-2880.0000	9.0000	-0.0441
1	-2880.0000	10.0000	-0.0347
1	-2880.0000	11.0000	-0.0315
1	-2880.0000	12.0000	-0.0344
1	-2880.0000	13.0000	-0.0423
1	-2880.0000	14.0000	-0.0536
1	-2880.0000	15.0000	-0.0667
1	-2880.0000	16.0000	-0.0802
1	-2880.0000	17.0000	-0.0932
1	-2880.0000	18.0000	-0.1058
1	-2880.0000	19.0000	-0.1182
1	-2880.0000	20.0000	-0.1303
1	-2880.0000	21.0000	-0.1416
1	-2880.0000	22.0000	-0.1511
1	-2880.0000	23.0000	-0.1575
1	-2880.0000	24.0000	-0.1605
1	-2880.0000	25.0000	-0.1602
1	-2880.0000	26.0000	-0.1579
1	-2880.0000	27.0000	-0.1554
1	-2880.0000	28.0000	-0.1542
1	-2880.0000	29.0000	-0.1554
1	-2880.0000	30.0000	-0.1594
1	-2880.0000	31.0000	-0.1661
1	-2880.0000	32.0000	-0.1750
1	-2880.0000	33.0000	-0.1858
1	-2880.0000	34.0000	-0.1978
1	-2880.0000	35.0000	-0.2104
1	-2880.0000	36.0000	-0.2230
1	-2880.0000	37.0000	-0.2350
1	-2880.0000	38.0000	-0.2462
1	-2880.0000	39.0000	-0.2564
1	-2880.0000	40.0000	-0.2656
1	-2880.0000	41.0000	-0.2738
1	-2880.0000	42.0000	-0.2809
1	-2880.0000	43.0000	-0.2869
1	-2880.0000	44.0000	-0.2920
1	-2880.0000	45.0000	-0.2960
1	-2876.0000	2.0000	-0.0985
1	-2876.0000	3.0000	-0.1120
1	-2876.0000	4.0000	-0.1184
1	-2876.0000	5.0000	-0.1165
1	-2876.0000	6.0000	-0.1070
1	-2876.0000	7.0000	-0.0923
1	-2876.0000	8.0000	-0.0761
1	-2876.0000	9.0000	-0.0617
1	-2876.0000	10.0000	-0.0518
1	-2876.0000	11.0000	-0.0477
1	-2876.0000	12.0000	-0.0493
1	-2876.0000	13.0000	-0.0556
1	-2876.0000	14.0000	-0.0655
1	-2876.0000	15.0000	-0.0773
1	-2876.0000	16.0000	-0.0899
1	-2876.0000	17.0000	-0.1026
1	-2876.0000	18.0000	-0.1152
1	-2876.0000	19.0000	-0.1280
1	-2876.0000	20.0000	-0.1407
1	-2876.0000	21.0000	-0.1525
1	-2876.0000	22.0000	-0.1624
1	-2876.0000	23.0000	-0.1694
1	-2876.0000	24.0000	-0.1728
1	-2876.0000	25.0000	-0.1729
1	-2876.0000	26.0000	-0.1708
1	-2876.0000	27.0000	-0.1681
1	-2876.0000	28.0000	-0.1662
1	-2876.0000	29.0000	-0.1664
1	-2876.0000	30.0000	-0.1691
1	-2876.0000	31.0000	-0.1744
1	-2876.0000	32.0000	-0.1821
1	-2876.0000	33.0000	-0.1916
1	-2876.0000	34.0000	-0.2023
1	-2876.0000	35.0000	-0.2134
1	-2876.0000	36.0000	-0.2243
1	-2876.0000	37.0000	-0.2344
1	-2876.0000	38.0000	-0.2434
1	-2876.0000	39.0000	-0.2513
1	-2876.0000	40.0000	-0.2583
1	-2876.0000	41.0000	-0.2644
1	-2876.0000	42.0000	-0.2700
1	-2876.0000	43.0000	-0.2750
1	-2876.0000	44.0000	-0.2795
1	-2876.0000	45.0000	-0.2834
1	-2872.0000	2.0000	-0.1045
1	-2872.0000	3.0000	-0.1201
1	-2872.0000	4.0000	-0.1288
1	-2872.0000	5.0000	-0.1292
1	-2872.0000	6.0000	-0.1216
1	-2872.0000	7.0000	-0.1084
1	-2872.0000	8.0000	-0.0930
1	-2872.0000	9.0000	-0.0788
1	-2872.0000	10.0000	-0.0685
1	-2872.0000	11.0000	-0.0634
1	-2872.0000	12.0000	-0.0637
1	-2872.0000	13.0000	-0.0686
1	-2872.0000	14.0000	-0.0770
1	-2872.0000	15.0000	-0.0876
1	-2872.0000	16.0000	-0.0993
1	-2872.0000	17.0000	-0.1116
1	-2872.0000	18.0000	-0.1243
1	-2872.0000	19.0000	-0.1374
1	-2872.0000	20.0000	-0.1505
1	-2872.0000	21.0000	-0.1627
1	-2872.0000	22.0000	-0.1730
1	-2872.0000	23.0000	-0.1803
1	-2872.0000	24.0000	-0.1842
1	-2872.0000	25.0000	-0.1847
1	-2872.0000	26.0000	-0.1829
1	-2872.0000	27.0000	-0.1802
1	-2872.0000	28.0000	-0.1780
1	-2872.0000	29.0000	-0.1774
1	-2872.0000	30.0000	-0.1792
1	-2872.0000	31.0000	-0.1836
1	-2872.0000	32.0000	-0.1903
1	-2872.0000	33.0000	-0.1989
1	-2872.0000	34.0000	-0.2086
1	-2872.0000	35.0000	-0.2186
1	-2872.0000	36.0000	-0.2281
1	-2872.0000	37.0000	-0.2364
1	-2872.0000	38.0000	-0.2432
1	-2872.0000	39.0000	-0.2487
1	-2872.0000	40.0000	-0.2530
1	-2872.0000	41.0000	-0.2566
1	-2872.0000	42.0000	-0.2598
1	-2872.0000	43.0000	-0.2629
1	-2872.0000	44.0000	-0.2658
1	-2872.0000	45.0000	-0.2685
1	-2868.0000	2.0000	-0.1103
1	-2868.0000	3.0000	-0.1280
1	-2868.0000	4.0000	-0.1389
1	-2868.0000	5.0000	-0.1415
1	-2868.0000	6.0000	-0.1358
1	-2868.0000	7.0000	-0.1241
1	-2868.0000	8.0000	-0.1095
1	-2868.0000	9.0000	-0.0955
1	-2868.0000	10.0000	-0.0848
1	-2868.0000	11.0000	-0.0788
1	-2868.0000	12.0000	-0.0778
1	-2868.0000	13.0000	-0.0813
1	-2868.0000	14.0000	-0.0882
1	-2868.0000	15.0000	-0.0975
1	-2868.0000	16.0000	-0.1084
1	-2868.0000	17.0000	-0.1203
1	-2868.0000	18.0000	-0.1331
1	-2868.0000	19.0000	-0.1464
1	-2868.0000	20.0000	-0.1598
1	-2868.0000	21.0000	-0.1723
1	-2868.0000	22.0000	-0.1828
1	-2868.0000	23.0000	-0.1903
1	-2868.0000	24.0000	-0.1945
1	-2868.0000	25.0000	-0.1954
1	-2868.0000	26.0000	-0.1941
1	-2868.0000	27.0000	-0.1916
1	-2868.0000	28.0000	-0.1894
1	-2868.0000	29.0000	-0.1886
1	-2868.0000	30.0000	-0.1898
1	-2868.0000	31.0000	-0.1936
1	-2868.0000	32.0000	-0.1997
1	-2868.0000	33.0000	-0.2076
1	-2868.0000	34.0000	-0.2166
1	-2868.0000	35.0000	-0.2256
1	-2868.0000	36.0000	-0.2339
1	-2868.0000	37.0000	-0.2406
1	-2868.0000	38.0000	-0.2454
1	-2868.0000	39.0000	-0.2485
1	-2868.0000	40.0000	-0.2502
1	-2868.0000	41.0000	-0.2509
1	-2868.0000	42.0000	-0.2514
1	-2868.0000	43.0000	-0.2517
1	-2868.0000	44.0000	-0.2522
1	-2868.0000	45.0000	-0.2526
1	-2864.0000	2.0000	-0.1159
1	-2864.0000	3.0000	-0.1356
1	-2864.0000	4.0000	-0.1488
1	-2864.0000	5.0000	-0.1534
1	-2864.0000	6.0000	-0.1496
1	-2864.0000	7.0000	-0.1393
1	-2864.0000	8.0000	-0.1255
1	-2864.0000	9.0000	-0.1117
1	-2864.0000	10.0000	-0.1006
1	-2864.0000	11.0000	-0.0938
1	-2864.0000	12.0000	-0.0916
1	-2864.0000	13.0000	-0.0937
1	-2864.0000	14.0000	-0.0992
1	-2864.0000	15.0000	-0.1073
1	-2864.0000	16.0000	-0.1173
1	-2864.0000	17.0000	-0.1288
1	-2864.0000	18.0000	-0.1415
1	-2864.0000	19.0000	-0.1550
1	-2864.0000	20.0000	-0.1685
1	-2864.0000	21.0000	-0.1810
1	-2864.0000	22.0000	-0.1916
1	-2864.0000	23.0000	-0.1992
1	-2864.0000	24.0000	-0.2036
1	-2864.0000	25.0000	-0.2050
1	-2864.0000	26.0000	-0.2042
1	-2864.0000	27.0000	-0.2022
1	-2864.0000	28.0000	-0.2004
1	-2864.0000	29.0000	-0.1998
1	-2864.0000	30.0000	-0.2010
1	-2864.0000	31.0000	-0.2045
1	-2864.0000	32.0000	-0.2102
1	-2864.0000	33.0000	-0.2176
1	-2864.0000	34.0000	-0.2260
1	-2864.0000	35.0000	-0.2343
1	-2864.0000	36.0000	-0.2415
1	-2864.0000	37.0000	-0.2469
1	-2864.0000	38.0000	-0.2500
1	-2864.0000	39.0000	-0.2509
1	-2864.0000	40.0000	-0.2500
1	-2864.0000	41.0000	-0.2480
1	-2864.0000	42.0000	-0.2455
1	-2864.0000	43.0000	-0.2428
1	-2864.0000	44.0000	-0.2403
1	-2864.0000	45.0000	-0.2380
1	-2860.0000	2.0000	-0.1213
1	-2860.0000	3.0000	-0.1430
1	-2860.0000	4.0000	-0.1583
1	-2860.0000	5.0000	-0.1650
1	-2860.0000	6.0000	-0.1630
1	-2860.0000	7.0000	-0.1540
1	-2860.0000	8.0000	-0.1411
1	-2860.0000	9.0000	-0.1275
1	-2860.0000	10.0000	-0.1161
1	-2860.0000	11.0000	-0.1084
1	-2860.0000	12.0000	-0.1051
1	-2860.0000	13.0000	-0.1058
1	-2860.0000	14.0000	-0.1100
1	-2860.0000	15.0000	-0.1169
1	-2860.0000	16.0000	-0.1260
1	-2860.0000	17.0000	-0.1370
1	-2860.0000	18.0000	-0.1496
1	-2860.0000	19.0000	-0.1630
1	-2860.0000	20.0000	-0.1765
1	-2860.0000	21.0000	-0.1889
1	-2860.0000	22.0000	-0.1993
1	-2860.0000	23.0000	-0.2070
1	-2860.0000	24.0000	-0.2116
1	-2860.0000	25.0000	-0.2134
1	-2860.0000	26.0000	-0.2132
1	-2860.0000	27.0000	-0.2121
1	-2860.0000	28.0000	-0.2111
1	-2860.0000	29.0000	-0.2111
1	-2860.0000	30.0000	-0.2127
1	-2860.0000	31.0000	-0.2163
1	-2860.0000	32.0000	-0.2219
1	-2860.0000	33.0000	-0.2290
1	-2860.0000	34.0000	-0.2369
1	-2860.0000	35.0000	-0.2445
1	-2860.0000	36.0000	-0.2509
1	-2860.0000	37.0000	-0.2552
1	-2860.0000	38.0000	-0.2570
1	-2860.0000	39.0000	-0.2561
1	-2860.0000	40.0000	-0.2530
1	-2860.0000	41.0000	-0.2484
1	-2860.0000	42.0000	-0.2431
1	-2860.0000	43.0000	-0.2375
1	-2860.0000	44.0000	-0.2321
1	-2860.0000	45.0000	-0.2272
1	-2856.0000	2.0000	-0.1266
1	-2856.0000	3.0000	-0.1501
1	-2856.0000	4.0000	-0.1675
1	-2856.0000	5.0000	-0.1762
1	-2856.0000	6.0000	-0.1760
1	-2856.0000	7.0000	-0.1684
1	-2856.0000	8.0000	-0.1563
1	-2856.0000	9.0000	-0.1429
1	-2856.0000	10.0000	-0.1312
1	-2856.0000	11.0000	-0.1227
1	-2856.0000	12.0000	-0.1183
1	-2856.0000	13.0000	-0.1178
1	-2856.0000	14.0000	-0.1206
1	-2856.0000	15.0000	-0.1264
1	-2856.0000	16.0000	-0.1346
1	-2856.0000	17.0000	-0.1451
1	-2856.0000	18.0000	-0.1573
1	-2856.0000	19.0000	-0.1705
1	-2856.0000	20.0000	-0.1838
1	-2856.0000	21.0000	-0.1959
1	-2856.0000	22.0000	-0.2061
1	-2856.0000	23.0000	-0.2136
1	-2856.0000	24.0000	-0.2182
1	-2856.0000	25.0000	-0.2205
1	-2856.0000	26.0000	-0.2212
1	-2856.0000	27.0000	-0.2212
1	-2856.0000	28.0000	-0.2214
1	-2856.0000	29.0000	-0.2225
1	-2856.0000	30.0000	-0.2249
1	-2856.0000	31.0000	-0.2289
1	-2856.0000	32.0000	-0.2346
1	-2856.0000	33.0000	-0.2415
1	-2856.0000	34.0000	-0.2492
1	-2856.0000	35.0000	-0.2565
1	-2856.0000	36.0000	-0.2624
1	-2856.0000	37.0000	-0.2659
1	-2856.0000	38.0000	-0.2666
1	-2856.0000	39.0000	-0.2643
1	-2856.0000	40.0000	-0.2594
1	-2856.0000	41.0000	-0.2526
1	-2856.0000	42.0000	-0.2448
1	-2856.0000	43.0000	-0.2368
1	-2856.0000	44.0000	-0.2291
1	-2856.0000	45.0000	-0.2222
1	-2852.0000	2.0000	-0.1316
1	-2852.0000	3.0000	-0.1570
1	-2852.0000	4.0000	-0.1763
1	-2852.0000	5.0000	-0.1871
1	-2852.0000	6.0000	-0.1886
1	-2852.0000	7.0000	-0.1824
1	-2852.0000	8.0000	-0.1711
1	-2852.0000	9.0000	-0.1580
1	-2852.0000	10.0000	-0.1459
1	-2852.0000	11.0000	-0.1368
1	-2852.0000	12.0000	-0.1313
1	-2852.0000	13.0000	-0.1296
1	-2852.0000	14.0000	-0.1312
1	-2852.0000	15.0000	-0.1358
1	-2852.0000	16.0000	-0.1431
1	-2852.0000	17.0000	-0.1529
1	-2852.0000	18.0000	-0.1647
1	-2852.0000	19.0000	-0.1775
1	-2852.0000	20.0000	-0.1903
1	-2852.0000	21.0000	-0.2020
1	-2852.0000	22.0000	-0.2118
1	-2852.0000	23.0000	-0.2190
1	-2852.0000	24.0000	-0.2237
1	-2852.0000	25.0000	-0.2264
1	-2852.0000	26.0000	-0.2281
1	-2852.0000	27.0000	-0.2295
1	-2852.0000	28.0000	-0.2313
1	-2852.0000	29.0000	-0.2338
1	-2852.0000	30.0000	-0.2373
1	-2852.0000	31.0000	-0.2421
1	-2852.0000	32.0000	-0.2481
1	-2852.0000	33.0000	-0.2553
1	-2852.0000	34.0000	-0.2629
1	-2852.0000	35.0000	-0.2701
1	-2852.0000	36.0000	-0.2758
1	-2852.0000	37.0000	-0.2789
1	-2852.0000	38.0000	-0.2789
1	-2852.0000	39.0000	-0.2754
1	-2852.0000	40.0000	-0.2691
1	-2852.0000	41.0000	-0.2606
1	-2852.0000	42.0000	-0.2511
1	-2852.0000	43.0000	-0.2413
1	-2852.0000	44.0000	-0.2322
1	-2852.0000	45.0000	-0.2245
1	-2848.0000	2.0000	-0.1364
1	-2848.0000	3.0000	-0.1637
1	-2848.0000	4.0000	-0.1849
1	-2848.0000	5.0000	-0.1976
1	-2848.0000	6.0000	-0.2008
1	-2848.0000	7.0000	-0.1959
1	-2848.0000	8.0000	-0.1854
1	-2848.0000	9.0000	-0.1726
1	-2848.0000	10.0000	-0.1603
1	-2848.0000	11.0000	-0.1505
1	-2848.0000	12.0000	-0.1441
1	-2848.0000	13.0000	-0.1412
1	-2848.0000	14.0000	-0.1417
1	-2848.0000	15.0000	-0.1452
1	-2848.0000	16.0000	-0.1516
1	-2848.0000	17.0000	-0.1606
1	-2848.0000	18.0000	-0.1718
1	-2848.0000	19.0000	-0.1841
1	-2848.0000	20.0000	-0.1963
1	-2848.0000	21.0000	-0.2073
1	-2848.0000	22.0000	-0.2164
1	-2848.0000	23.0000	-0.2233
1	-2848.0000	24.0000	-0.2280
1	-2848.0000	25.0000	-0.2312
1	-2848.0000	26.0000	-0.2340
1	-2848.0000	27.0000	-0.2370
1	-2848.0000	28.0000	-0.2405
1	-2848.0000	29.0000	-0.2448
1	-2848.0000	30.0000	-0.2497
1	-2848.0000	31.0000	-0.2556
1	-2848.0000	32.0000	-0.2623
1	-2848.0000	33.0000	-0.2699
1	-2848.0000	34.0000	-0.2778
1	-2848.0000	35.0000	-0.2853
1	-2848.0000	36.0000	-0.2909
1	-2848.0000	37.0000	-0.2938
1	-2848.0000	38.0000	-0.2932
1	-2848.0000	39.0000	-0.2889
1	-2848.0000	40.0000	-0.2815
1	-2848.0000	41.0000	-0.2719
1	-2848.0000	42.0000	-0.2614
1	-2848.0000	43.0000	-0.2510
1	-2848.0000	44.0000	-0.2417
1	-2848.0000	45.0000	-0.2343
1	-2844.0000	2.0000	-0.1411
1	-2844.0000	3.0000	-0.1700
1	-2844.0000	4.0000	-0.1931
1	-2844.0000	5.0000	-0.2077
1	-2844.0000	6.0000	-0.2126
1	-2844.0000	7.0000	-0.2090
1	-2844.0000	8.0000	-0.1994
1	-2844.0000	9.0000	-0.1869
1	-2844.0000	10.0000	-0.1744
1	-2844.0000	11.0000	-0.1639
1	-2844.0000	12.0000	-0.1567
1	-2844.0000	13.0000	-0.1528
1	-2844.0000	14.0000	-0.1522
1	-2844.0000	15.0000	-0.1547
1	-2844.0000	16.0000	-0.1601
1	-2844.0000	17.0000	-0.1683
1	-2844.0000	18.0000	-0.1787
1	-2844.0000	19.0000	-0.1902
1	-2844.0000	20.0000	-0.2016
1	-2844.0000	21.0000	-0.2118
1	-2844.0000	22.0000	-0.2203
1	-2844.0000	23.0000	-0.2266
1	-2844.0000	24.0000	-0.2312
1	-2844.0000	25.0000	-0.2350
1	-2844.0000	26.0000	-0.2389
1	-2844.0000	27.0000	-0.2434
1	-2844.0000	28.0000	-0.2489
1	-2844.0000	29.0000	-0.2550
1	-2844.0000	30.0000	-0.2617
1	-2844.0000	31.0000	-0.2688
1	-2844.0000	32.0000	-0.2766
1	-2844.0000	33.0000	-0.2848
1	-2844.0000	34.0000	-0.2933
1	-2844.0000	35.0000	-0.3011
1	-2844.0000	36.0000	-0.3069
1	-2844.0000	37.0000	-0.3096
1	-2844.0000	38.0000	-0.3085
1	-2844.0000	39.0000	-0.3036
1	-2844.0000	40.0000	-0.2956
1	-2844.0000	41.0000	-0.2856
1	-2844.0000	42.0000	-0.2749
1	-2844.0000	43.0000	-0.2649
1	-2844.0000	44.0000	-0.2565
1	-2844.0000	45.0000	-0.2506
1	-2840.0000	2.0000	-0.1455
1	-2840.0000	3.0000	-0.1761
1	-2840.0000	4.0000	-0.2011
1	-2840.0000	5.0000	-0.2174
1	-2840.0000	6.0000	-0.2240
1	-2840.0000	7.0000	-0.2218
1	-2840.0000	8.0000	-0.2130
1	-2840.0000	9.0000	-0.2008
1	-2840.0000	10.0000	-0.1881
1	-2840.0000	11.0000	-0.1772
1	-2840.0000	12.0000	-0.1691
1	-2840.0000	13.0000	-0.1643
1	-2840.0000	14.0000	-0.1627
1	-2840.0000	15.0000	-0.1642
1	-2840.0000	16.0000	-0.1686
1	-2840.0000	17.0000	-0.1759
1	-2840.0000	18.0000	-0.1853
1	-2840.0000	19.0000	-0.1959
1	-2840.0000	20.0000	-0.2064
1	-2840.0000	21.0000	-0.2158
1	-2840.0000	22.0000	-0.2234
1	-2840.0000	23.0000	-0.2292
1	-2840.0000	24.0000	-0.2336
1	-2840.0000	25.0000	-0.2378
1	-2840.0000	26.0000	-0.2427
1	-2840.0000	27.0000	-0.2488
1	-2840.0000	28.0000	-0.2562
1	-2840.0000	29.0000	-0.2643
1	-2840.0000	30.0000	-0.2727
1	-2840.0000	31.0000	-0.2813
1	-2840.0000	32.0000	-0.2901
1	-2840.0000	33.0000	-0.2992
1	-2840.0000	34.0000	-0.3082
1	-2840.0000	35.0000	-0.3163
1	-2840.0000	36.0000	-0.3222
1	-2840.0000	37.0000	-0.3248
1	-2840.0000	38.0000	-0.3234
1	-2840.0000	39.0000	-0.3182
1	-2840.0000	40.0000	-0.3101
1	-2840.0000	41.0000	-0.3003
1	-2840.0000	42.0000	-0.2903
1	-2840.0000	43.0000	-0.2814
1	-2840.0000	44.0000	-0.2747
1	-2840.0000	45.0000	-0.2708
1	-2836.0000	2.0000	-0.1497
1	-2836.0000	3.0000	-0.1819
1	-2836.0000	4.0000	-0.2087
1	-2836.0000	5.0000	-0.2268
1	-2836.0000	6.0000	-0.2351
1	-2836.0000	7.0000	-0.2341
1	-2836.0000	8.0000	-0.2262
1	-2836.0000	9.0000	-0.2143
1	-2836.0000	10.0000	-0.2016
1	-2836.0000	11.0000	-0.1901
1	-2836.0000	12.0000	-0.1814
1	-2836.0000	13.0000	-0.1757
1	-2836.0000	14.0000	-0.1732
1	-2836.0000	15.0000	-0.1737
1	-2836.0000	16.0000	-0.1772
1	-2836.0000	17.0000	-0.1834
1	-2836.0000	18.0000	-0.1919
1	-2836.0000	19.0000	-0.2014
1	-2836.0000	20.0000	-0.2109
1	-2836.0000	21.0000	-0.2192
1	-2836.0000	22.0000	-0.2260
1	-2836.0000	23.0000	-0.2311
1	-2836.0000	24.0000	-0.2354
1	-2836.0000	25.0000	-0.2398
1	-2836.0000	26.0000	-0.2455
1	-2836.0000	27.0000	-0.2530
1	-2836.0000	28.0000	-0.2621
1	-2836.0000	29.0000	-0.2720
1	-2836.0000	30.0000	-0.2821
1	-2836.0000	31.0000	-0.2921
1	-2836.0000	32.0000	-0.3021
1	-2836.0000	33.0000	-0.3119
1	-2836.0000	34.0000	-0.3213
1	-2836.0000	35.0000	-0.3296
1	-2836.0000	36.0000	-0.3354
1	-2836.0000	37.0000	-0.3379
1	-2836.0000	38.0000	-0.3364
1	-2836.0000	39.0000	-0.3313
1	-2836.0000	40.0000	-0.3235
1	-2836.0000	41.0000	-0.3145
1	-2836.0000	42.0000	-0.3058
1	-2836.0000	43.0000	-0.2986
1	-2836.0000	44.0000	-0.2938
1	-2836.0000	45.0000	-0.2919
1	-2832.0000	2.0000	-0.1537
1	-2832.0000	3.0000	-0.1875
1	-2832.0000	4.0000	-0.2159
1	-2832.0000	5.0000	-0.2358
1	-2832.0000	6.0000	-0.2457
1	-2832.0000	7.0000	-0.2460
1	-2832.0000	8.0000	-0.2390
1	-2832.0000	9.0000	-0.2276
1	-2832.0000	10.0000	-0.2147
1	-2832.0000	11.0000	-0.2029
1	-2832.0000	12.0000	-0.1935
1	-2832.0000	13.0000	-0.1871
1	-2832.0000	14.0000	-0.1838
1	-2832.0000	15.0000	-0.1834
1	-2832.0000	16.0000	-0.1859
1	-2832.0000	17.0000	-0.1911
1	-2832.0000	18.0000	-0.1984
1	-2832.0000	19.0000	-0.2068
1	-2832.0000	20.0000	-0.2151
1	-2832.0000	21.0000	-0.2224
1	-2832.0000	22.0000	-0.2283
1	-2832.0000	23.0000	-0.2328
1	-2832.0000	24.0000	-0.2367
1	-2832.0000	25.0000	-0.2412
1	-2832.0000	26.0000	-0.2475
1	-2832.0000	27.0000	-0.2559
1	-2832.0000	28.0000	-0.2663
1	-2832.0000	29.0000	-0.2777
1	-2832.0000	30.0000	-0.2893
1	-2832.0000	31.0000	-0.3007
1	-2832.0000	32.0000	-0.3116
1	-2832.0000	33.0000	-0.3219
1	-2832.0000	34.0000	-0.3315
1	-2832.0000	35.0000	-0.3396
1	-2832.0000	36.0000	-0.3452
1	-2832.0000	37.0000	-0.3475
1	-2832.0000	38.0000	-0.3462
1	-2832.0000	39.0000	-0.3416
1	-2832.0000	40.0000	-0.3348
1	-2832.0000	41.0000	-0.3271
1	-2832.0000	42.0000	-0.3198
1	-2832.0000	43.0000	-0.3142
1	-2832.0000	44.0000	-0.3110
1	-2832.0000	45.0000	-0.3105
1	-2828.0000	2.0000	-0.1575
1	-2828.0000	3.0000	-0.1928
1	-2828.0000	4.0000	-0.2229
1	-2828.0000	5.0000	-0.2445
1	-2828.0000	6.0000	-0.2559
1	-2828.0000	7.0000	-0.2576
1	-2828.0000	8.0000	-0.2514
1	-2828.0000	9.0000	-0.2405
1	-2828.0000	10.0000	-0.2276
1	-2828.0000	11.0000	-0.2155
1	-2828.0000	12.0000	-0.2055
1	-2828.0000	13.0000	-0.1985
1	-2828.0000	14.0000	-0.1944
1	-2828.0000	15.0000	-0.1932
1	-2828.0000	16.0000	-0.1947
1	-2828.0000	17.0000	-0.1988
1	-2828.0000	18.0000	-0.2049
1	-2828.0000	19.0000	-0.2121
1	-2828.0000	20.0000	-0.2193
1	-2828.0000	21.0000	-0.2255
1	-2828.0000	22.0000	-0.2305
1	-2828.0000	23.0000	-0.2343
1	-2828.0000	24.0000	-0.2378
1	-2828.0000	25.0000	-0.2421
1	-2828.0000	26.0000	-0.2486
1	-2828.0000	27.0000	-0.2576
1	-2828.0000	28.0000	-0.2688
1	-2828.0000	29.0000	-0.2812
1	-2828.0000	30.0000	-0.2939
1	-2828.0000	31.0000	-0.3062
1	-2828.0000	32.0000	-0.3177
1	-2828.0000	33.0000	-0.3283
1	-2828.0000	34.0000	-0.3378
1	-2828.0000	35.0000	-0.3456
1	-2828.0000	36.0000	-0.3509
1	-2828.0000	37.0000	-0.3531
1	-2828.0000	38.0000	-0.3522
1	-2828.0000	39.0000	-0.3486
1	-2828.0000	40.0000	-0.3431
1	-2828.0000	41.0000	-0.3368
1	-2828.0000	42.0000	-0.3311
1	-2828.0000	43.0000	-0.3268
1	-2828.0000	44.0000	-0.3246
1	-2828.0000	45.0000	-0.3246
1	-2824.0000	2.0000	-0.1611
1	-2824.0000	3.0000	-0.1978
1	-2824.0000	4.0000	-0.2295
1	-2824.0000	5.0000	-0.2528
1	-2824.0000	6.0000	-0.2658
1	-2824.0000	7.0000	-0.2687
1	-2824.0000	8.0000	-0.2635
1	-2824.0000	9.0000	-0.2530
1	-2824.0000	10.0000	-0.2403
1	-2824.0000	11.0000	-0.2278
1	-2824.0000	12.0000	-0.2174
1	-2824.0000	13.0000	-0.2098
1	-2824.0000	14.0000	-0.2051
1	-2824.0000	15.0000	-0.2031
1	-2824.0000	16.0000	-0.2037
1	-2824.0000	17.0000	-0.2066
1	-2824.0000	18.0000	-0.2115
1	-2824.0000	19.0000	-0.2175
1	-2824.0000	20.0000	-0.2235
1	-2824.0000	21.0000	-0.2287
1	-2824.0000	22.0000	-0.2327
1	-2824.0000	23.0000	-0.2358
1	-2824.0000	24.0000	-0.2387
1	-2824.0000	25.0000	-0.2427
1	-2824.0000	26.0000	-0.2489
1	-2824.0000	27.0000	-0.2579
1	-2824.0000	28.0000	-0.2693
1	-2824.0000	29.0000	-0.2822
1	-2824.0000	30.0000	-0.2953
1	-2824.0000	31.0000	-0.3081
1	-2824.0000	32.0000	-0.3199
1	-2824.0000	33.0000	-0.3306
1	-2824.0000	34.0000	-0.3399
1	-2824.0000	35.0000	-0.3473
1	-2824.0000	36.0000	-0.3524
1	-2824.0000	37.0000	-0.3547
1	-2824.0000	38.0000	-0.3544
1	-2824.0000	39.0000	-0.3519
1	-2824.0000	40.0000	-0.3478
1	-2824.0000	41.0000	-0.3431
1	-2824.0000	42.0000	-0.3386
1	-2824.0000	43.0000	-0.3353
1	-2824.0000	44.0000	-0.3335
1	-2824.0000	45.0000	-0.3335
1	-2820.0000	2.0000	-0.1645
1	-2820.0000	3.0000	-0.2025
1	-2820.0000	4.0000	-0.2358
1	-2820.0000	5.0000	-0.2607
1	-2820.0000	6.0000	-0.2752
1	-2820.0000	7.0000	-0.2795
1	-2820.0000	8.0000	-0.2753
1	-2820.0000	9.0000	-0.2653
1	-2820.0000	10.0000	-0.2527
1	-2820.0000	11.0000	-0.2400
1	-2820.0000	12.0000	-0.2292
1	-2820.0000	13.0000	-0.2211
1	-2820.0000	14.0000	-0.2158
1	-2820.0000	15.0000	-0.2131
1	-2820.0000	16.0000	-0.2128
1	-2820.0000	17.0000	-0.2146
1	-2820.0000	18.0000	-0.2183
1	-2820.0000	19.0000	-0.2230
1	-2820.0000	20.0000	-0.2278
[truncated: 218,353+ more rows]

## Sheet: RDK_55-115Hz
Subject	Time	Frequency	Power
1	-2996.0000	55.0000	0.1017
1	-2996.0000	56.0000	0.1100
1	-2996.0000	57.0000	0.1165
1	-2996.0000	58.0000	0.1224
1	-2996.0000	59.0000	0.1276
1	-2996.0000	60.0000	0.1313
1	-2996.0000	61.0000	0.1326
1	-2996.0000	62.0000	0.1309
1	-2996.0000	63.0000	0.1262
1	-2996.0000	64.0000	0.1187
1	-2996.0000	65.0000	0.1089
1	-2996.0000	66.0000	0.0979
1	-2996.0000	67.0000	0.0873
1	-2996.0000	68.0000	0.0789
1	-2996.0000	69.0000	0.0742
1	-2996.0000	70.0000	0.0736
1	-2996.0000	71.0000	0.0765
1	-2996.0000	72.0000	0.0812
1	-2996.0000	73.0000	0.0857
1	-2996.0000	74.0000	0.0884
1	-2996.0000	75.0000	0.0889
1	-2996.0000	76.0000	0.0869
1	-2996.0000	77.0000	0.0831
1	-2996.0000	78.0000	0.0780
1	-2996.0000	79.0000	0.0723
1	-2996.0000	80.0000	0.0666
1	-2996.0000	81.0000	0.0614
1	-2996.0000	82.0000	0.0574
1	-2996.0000	83.0000	0.0552
1	-2996.0000	84.0000	0.0558
1	-2996.0000	85.0000	0.0602
1	-2996.0000	86.0000	0.0691
1	-2996.0000	87.0000	0.0826
1	-2996.0000	88.0000	0.0998
1	-2996.0000	89.0000	0.1187
1	-2996.0000	90.0000	0.1366
1	-2996.0000	91.0000	0.1512
1	-2996.0000	92.0000	0.1608
1	-2996.0000	93.0000	0.1651
1	-2996.0000	94.0000	0.1645
1	-2996.0000	95.0000	0.1608
1	-2996.0000	96.0000	0.1555
1	-2996.0000	97.0000	0.1506
1	-2996.0000	98.0000	0.1473
1	-2996.0000	99.0000	0.1463
1	-2996.0000	100.0000	0.1477
1	-2996.0000	101.0000	0.1506
1	-2996.0000	102.0000	0.1536
1	-2996.0000	103.0000	0.1548
1	-2996.0000	104.0000	0.1524
1	-2996.0000	105.0000	0.1452
1	-2996.0000	106.0000	0.1333
1	-2996.0000	107.0000	0.1172
1	-2996.0000	108.0000	0.0980
1	-2996.0000	109.0000	0.0769
1	-2996.0000	110.0000	0.0558
1	-2996.0000	111.0000	0.0371
1	-2996.0000	112.0000	0.0232
1	-2996.0000	113.0000	0.0157
1	-2996.0000	114.0000	0.0140
1	-2996.0000	115.0000	0.0158
1	-2984.0000	55.0000	0.0651
1	-2984.0000	56.0000	0.0645
1	-2984.0000	57.0000	0.0634
1	-2984.0000	58.0000	0.0634
1	-2984.0000	59.0000	0.0648
1	-2984.0000	60.0000	0.0663
1	-2984.0000	61.0000	0.0665
1	-2984.0000	62.0000	0.0639
1	-2984.0000	63.0000	0.0580
1	-2984.0000	64.0000	0.0486
1	-2984.0000	65.0000	0.0366
1	-2984.0000	66.0000	0.0233
1	-2984.0000	67.0000	0.0109
1	-2984.0000	68.0000	0.0017
1	-2984.0000	69.0000	-0.0024
1	-2984.0000	70.0000	-0.0007
1	-2984.0000	71.0000	0.0055
1	-2984.0000	72.0000	0.0137
1	-2984.0000	73.0000	0.0211
1	-2984.0000	74.0000	0.0257
1	-2984.0000	75.0000	0.0262
1	-2984.0000	76.0000	0.0225
1	-2984.0000	77.0000	0.0154
1	-2984.0000	78.0000	0.0058
1	-2984.0000	79.0000	-0.0048
1	-2984.0000	80.0000	-0.0152
1	-2984.0000	81.0000	-0.0242
1	-2984.0000	82.0000	-0.0309
1	-2984.0000	83.0000	-0.0346
1	-2984.0000	84.0000	-0.0344
1	-2984.0000	85.0000	-0.0297
1	-2984.0000	86.0000	-0.0202
1	-2984.0000	87.0000	-0.0061
1	-2984.0000	88.0000	0.0112
1	-2984.0000	89.0000	0.0294
1	-2984.0000	90.0000	0.0460
1	-2984.0000	91.0000	0.0586
1	-2984.0000	92.0000	0.0661
1	-2984.0000	93.0000	0.0685
1	-2984.0000	94.0000	0.0671
1	-2984.0000	95.0000	0.0639
1	-2984.0000	96.0000	0.0609
1	-2984.0000	97.0000	0.0598
1	-2984.0000	98.0000	0.0614
1	-2984.0000	99.0000	0.0658
1	-2984.0000	100.0000	0.0728
1	-2984.0000	101.0000	0.0812
1	-2984.0000	102.0000	0.0895
1	-2984.0000	103.0000	0.0958
1	-2984.0000	104.0000	0.0984
1	-2984.0000	105.0000	0.0964
1	-2984.0000	106.0000	0.0902
1	-2984.0000	107.0000	0.0806
1	-2984.0000	108.0000	0.0687
1	-2984.0000	109.0000	0.0556
1	-2984.0000	110.0000	0.0426
1	-2984.0000	111.0000	0.0315
1	-2984.0000	112.0000	0.0244
1	-2984.0000	113.0000	0.0222
1	-2984.0000	114.0000	0.0241
1	-2984.0000	115.0000	0.0278
1	-2972.0000	55.0000	0.0206
1	-2972.0000	56.0000	0.0129
1	-2972.0000	57.0000	0.0058
1	-2972.0000	58.0000	0.0010
1	-2972.0000	59.0000	-0.0009
1	-2972.0000	60.0000	-0.0013
1	-2972.0000	61.0000	-0.0020
1	-2972.0000	62.0000	-0.0046
1	-2972.0000	63.0000	-0.0102
1	-2972.0000	64.0000	-0.0188
1	-2972.0000	65.0000	-0.0295
1	-2972.0000	66.0000	-0.0410
1	-2972.0000	67.0000	-0.0512
1	-2972.0000	68.0000	-0.0579
1	-2972.0000	69.0000	-0.0594
1	-2972.0000	70.0000	-0.0552
1	-2972.0000	71.0000	-0.0468
1	-2972.0000	72.0000	-0.0368
1	-2972.0000	73.0000	-0.0281
1	-2972.0000	74.0000	-0.0232
1	-2972.0000	75.0000	-0.0230
1	-2972.0000	76.0000	-0.0279
1	-2972.0000	77.0000	-0.0369
1	-2972.0000	78.0000	-0.0487
1	-2972.0000	79.0000	-0.0618
1	-2972.0000	80.0000	-0.0745
1	-2972.0000	81.0000	-0.0857
1	-2972.0000	82.0000	-0.0946
1	-2972.0000	83.0000	-0.1006
1	-2972.0000	84.0000	-0.1031
1	-2972.0000	85.0000	-0.1017
1	-2972.0000	86.0000	-0.0963
1	-2972.0000	87.0000	-0.0875
1	-2972.0000	88.0000	-0.0764
1	-2972.0000	89.0000	-0.0647
1	-2972.0000	90.0000	-0.0544
1	-2972.0000	91.0000	-0.0470
1	-2972.0000	92.0000	-0.0433
1	-2972.0000	93.0000	-0.0427
1	-2972.0000	94.0000	-0.0436
1	-2972.0000	95.0000	-0.0442
1	-2972.0000	96.0000	-0.0424
1	-2972.0000	97.0000	-0.0374
1	-2972.0000	98.0000	-0.0289
1	-2972.0000	99.0000	-0.0174
1	-2972.0000	100.0000	-0.0040
1	-2972.0000	101.0000	0.0099
1	-2972.0000	102.0000	0.0230
1	-2972.0000	103.0000	0.0336
1	-2972.0000	104.0000	0.0406
1	-2972.0000	105.0000	0.0430
1	-2972.0000	106.0000	0.0412
1	-2972.0000	107.0000	0.0355
1	-2972.0000	108.0000	0.0270
1	-2972.0000	109.0000	0.0168
1	-2972.0000	110.0000	0.0065
1	-2972.0000	111.0000	-0.0015
1	-2972.0000	112.0000	-0.0050
1	-2972.0000	113.0000	-0.0031
1	-2972.0000	114.0000	0.0033
1	-2972.0000	115.0000	0.0111
1	-2960.0000	55.0000	-0.0161
1	-2960.0000	56.0000	-0.0292
1	-2960.0000	57.0000	-0.0409
1	-2960.0000	58.0000	-0.0492
1	-2960.0000	59.0000	-0.0535
1	-2960.0000	60.0000	-0.0551
1	-2960.0000	61.0000	-0.0559
1	-2960.0000	62.0000	-0.0583
1	-2960.0000	63.0000	-0.0634
1	-2960.0000	64.0000	-0.0715
1	-2960.0000	65.0000	-0.0816
1	-2960.0000	66.0000	-0.0921
1	-2960.0000	67.0000	-0.1007
1	-2960.0000	68.0000	-0.1052
1	-2960.0000	69.0000	-0.1041
1	-2960.0000	70.0000	-0.0973
1	-2960.0000	71.0000	-0.0863
1	-2960.0000	72.0000	-0.0741
1	-2960.0000	73.0000	-0.0636
1	-2960.0000	74.0000	-0.0572
1	-2960.0000	75.0000	-0.0561
1	-2960.0000	76.0000	-0.0604
1	-2960.0000	77.0000	-0.0693
1	-2960.0000	78.0000	-0.0814
1	-2960.0000	79.0000	-0.0951
1	-2960.0000	80.0000	-0.1089
1	-2960.0000	81.0000	-0.1218
1	-2960.0000	82.0000	-0.1330
1	-2960.0000	83.0000	-0.1419
1	-2960.0000	84.0000	-0.1483
1	-2960.0000	85.0000	-0.1517
1	-2960.0000	86.0000	-0.1523
1	-2960.0000	87.0000	-0.1505
1	-2960.0000	88.0000	-0.1470
1	-2960.0000	89.0000	-0.1431
1	-2960.0000	90.0000	-0.1399
1	-2960.0000	91.0000	-0.1384
1	-2960.0000	92.0000	-0.1387
1	-2960.0000	93.0000	-0.1401
1	-2960.0000	94.0000	-0.1409
1	-2960.0000	95.0000	-0.1393
1	-2960.0000	96.0000	-0.1341
1	-2960.0000	97.0000	-0.1248
1	-2960.0000	98.0000	-0.1118
1	-2960.0000	99.0000	-0.0963
1	-2960.0000	100.0000	-0.0795
1	-2960.0000	101.0000	-0.0628
1	-2960.0000	102.0000	-0.0475
1	-2960.0000	103.0000	-0.0351
1	-2960.0000	104.0000	-0.0268
1	-2960.0000	105.0000	-0.0235
1	-2960.0000	106.0000	-0.0251
1	-2960.0000	107.0000	-0.0313
1	-2960.0000	108.0000	-0.0410
1	-2960.0000	109.0000	-0.0525
1	-2960.0000	110.0000	-0.0635
1	-2960.0000	111.0000	-0.0710
1	-2960.0000	112.0000	-0.0722
1	-2960.0000	113.0000	-0.0657
1	-2960.0000	114.0000	-0.0527
1	-2960.0000	115.0000	-0.0362
1	-2948.0000	55.0000	-0.0475
1	-2948.0000	56.0000	-0.0653
1	-2948.0000	57.0000	-0.0807
1	-2948.0000	58.0000	-0.0916
1	-2948.0000	59.0000	-0.0974
1	-2948.0000	60.0000	-0.0993
1	-2948.0000	61.0000	-0.0997
1	-2948.0000	62.0000	-0.1009
1	-2948.0000	63.0000	-0.1047
1	-2948.0000	64.0000	-0.1114
1	-2948.0000	65.0000	-0.1201
1	-2948.0000	66.0000	-0.1290
1	-2948.0000	67.0000	-0.1356
1	-2948.0000	68.0000	-0.1378
1	-2948.0000	69.0000	-0.1343
1	-2948.0000	70.0000	-0.1253
1	-2948.0000	71.0000	-0.1125
1	-2948.0000	72.0000	-0.0987
1	-2948.0000	73.0000	-0.0869
1	-2948.0000	74.0000	-0.0794
1	-2948.0000	75.0000	-0.0774
1	-2948.0000	76.0000	-0.0808
1	-2948.0000	77.0000	-0.0884
1	-2948.0000	78.0000	-0.0991
1	-2948.0000	79.0000	-0.1116
1	-2948.0000	80.0000	-0.1249
1	-2948.0000	81.0000	-0.1382
1	-2948.0000	82.0000	-0.1509
1	-2948.0000	83.0000	-0.1625
1	-2948.0000	84.0000	-0.1727
1	-2948.0000	85.0000	-0.1814
1	-2948.0000	86.0000	-0.1886
1	-2948.0000	87.0000	-0.1943
1	-2948.0000	88.0000	-0.1988
1	-2948.0000	89.0000	-0.2028
1	-2948.0000	90.0000	-0.2065
1	-2948.0000	91.0000	-0.2104
1	-2948.0000	92.0000	-0.2143
1	-2948.0000	93.0000	-0.2173
1	-2948.0000	94.0000	-0.2179
1	-2948.0000	95.0000	-0.2147
1	-2948.0000	96.0000	-0.2070
1	-2948.0000	97.0000	-0.1949
1	-2948.0000	98.0000	-0.1795
1	-2948.0000	99.0000	-0.1617
1	-2948.0000	100.0000	-0.1426
1	-2948.0000	101.0000	-0.1228
1	-2948.0000	102.0000	-0.1030
1	-2948.0000	103.0000	-0.0839
1	-2948.0000	104.0000	-0.0666
1	-2948.0000	105.0000	-0.0522
1	-2948.0000	106.0000	-0.0417
1	-2948.0000	107.0000	-0.0355
1	-2948.0000	108.0000	-0.0333
1	-2948.0000	109.0000	-0.0344
1	-2948.0000	110.0000	-0.0368
1	-2948.0000	111.0000	-0.0383
1	-2948.0000	112.0000	-0.0364
1	-2948.0000	113.0000	-0.0299
1	-2948.0000	114.0000	-0.0195
1	-2948.0000	115.0000	-0.0079
1	-2936.0000	55.0000	-0.0707
1	-2936.0000	56.0000	-0.0915
1	-2936.0000	57.0000	-0.1090
1	-2936.0000	58.0000	-0.1212
1	-2936.0000	59.0000	-0.1278
1	-2936.0000	60.0000	-0.1301
1	-2936.0000	61.0000	-0.1307
1	-2936.0000	62.0000	-0.1319
1	-2936.0000	63.0000	-0.1353
1	-2936.0000	64.0000	-0.1413
1	-2936.0000	65.0000	-0.1488
1	-2936.0000	66.0000	-0.1558
1	-2936.0000	67.0000	-0.1598
1	-2936.0000	68.0000	-0.1590
1	-2936.0000	69.0000	-0.1526
1	-2936.0000	70.0000	-0.1411
1	-2936.0000	71.0000	-0.1265
1	-2936.0000	72.0000	-0.1115
1	-2936.0000	73.0000	-0.0991
1	-2936.0000	74.0000	-0.0914
1	-2936.0000	75.0000	-0.0894
1	-2936.0000	76.0000	-0.0927
1	-2936.0000	77.0000	-0.1000
1	-2936.0000	78.0000	-0.1100
1	-2936.0000	79.0000	-0.1217
1	-2936.0000	80.0000	-0.1342
1	-2936.0000	81.0000	-0.1470
1	-2936.0000	82.0000	-0.1595
1	-2936.0000	83.0000	-0.1716
1	-2936.0000	84.0000	-0.1832
1	-2936.0000	85.0000	-0.1947
1	-2936.0000	86.0000	-0.2063
1	-2936.0000	87.0000	-0.2180
1	-2936.0000	88.0000	-0.2297
1	-2936.0000	89.0000	-0.2412
1	-2936.0000	90.0000	-0.2521
1	-2936.0000	91.0000	-0.2621
1	-2936.0000	92.0000	-0.2703
1	-2936.0000	93.0000	-0.2757
1	-2936.0000	94.0000	-0.2768
1	-2936.0000	95.0000	-0.2723
1	-2936.0000	96.0000	-0.2619
1	-2936.0000	97.0000	-0.2459
1	-2936.0000	98.0000	-0.2256
1	-2936.0000	99.0000	-0.2021
1	-2936.0000	100.0000	-0.1767
1	-2936.0000	101.0000	-0.1501
1	-2936.0000	102.0000	-0.1230
1	-2936.0000	103.0000	-0.0966
1	-2936.0000	104.0000	-0.0720
1	-2936.0000	105.0000	-0.0503
1	-2936.0000	106.0000	-0.0326
1	-2936.0000	107.0000	-0.0194
1	-2936.0000	108.0000	-0.0108
1	-2936.0000	109.0000	-0.0061
1	-2936.0000	110.0000	-0.0038
1	-2936.0000	111.0000	-0.0019
1	-2936.0000	112.0000	0.0017
1	-2936.0000	113.0000	0.0079
1	-2936.0000	114.0000	0.0161
1	-2936.0000	115.0000	0.0241
1	-2924.0000	55.0000	-0.0832
1	-2924.0000	56.0000	-0.1062
1	-2924.0000	57.0000	-0.1255
1	-2924.0000	58.0000	-0.1390
1	-2924.0000	59.0000	-0.1466
1	-2924.0000	60.0000	-0.1497
1	-2924.0000	61.0000	-0.1509
1	-2924.0000	62.0000	-0.1522
1	-2924.0000	63.0000	-0.1552
1	-2924.0000	64.0000	-0.1599
1	-2924.0000	65.0000	-0.1654
1	-2924.0000	66.0000	-0.1701
1	-2924.0000	67.0000	-0.1717
1	-2924.0000	68.0000	-0.1689
1	-2924.0000	69.0000	-0.1610
1	-2924.0000	70.0000	-0.1486
1	-2924.0000	71.0000	-0.1337
1	-2924.0000	72.0000	-0.1186
1	-2924.0000	73.0000	-0.1060
1	-2924.0000	74.0000	-0.0981
1	-2924.0000	75.0000	-0.0958
1	-2924.0000	76.0000	-0.0986
1	-2924.0000	77.0000	-0.1053
1	-2924.0000	78.0000	-0.1146
1	-2924.0000	79.0000	-0.1255
1	-2924.0000	80.0000	-0.1374
1	-2924.0000	81.0000	-0.1495
1	-2924.0000	82.0000	-0.1615
1	-2924.0000	83.0000	-0.1734
1	-2924.0000	84.0000	-0.1856
1	-2924.0000	85.0000	-0.1988
1	-2924.0000	86.0000	-0.2134
1	-2924.0000	87.0000	-0.2296
1	-2924.0000	88.0000	-0.2467
1	-2924.0000	89.0000	-0.2641
1	-2924.0000	90.0000	-0.2806
1	-2924.0000	91.0000	-0.2950
1	-2924.0000	92.0000	-0.3062
1	-2924.0000	93.0000	-0.3130
1	-2924.0000	94.0000	-0.3140
1	-2924.0000	95.0000	-0.3086
1	-2924.0000	96.0000	-0.2964
1	-2924.0000	97.0000	-0.2783
1	-2924.0000	98.0000	-0.2557
1	-2924.0000	99.0000	-0.2304
1	-2924.0000	100.0000	-0.2040
1	-2924.0000	101.0000	-0.1778
1	-2924.0000	102.0000	-0.1532
1	-2924.0000	103.0000	-0.1314
1	-2924.0000	104.0000	-0.1132
1	-2924.0000	105.0000	-0.0988
1	-2924.0000	106.0000	-0.0876
1	-2924.0000	107.0000	-0.0787
1	-2924.0000	108.0000	-0.0715
1	-2924.0000	109.0000	-0.0652
1	-2924.0000	110.0000	-0.0592
1	-2924.0000	111.0000	-0.0525
1	-2924.0000	112.0000	-0.0440
1	-2924.0000	113.0000	-0.0331
1	-2924.0000	114.0000	-0.0202
1	-2924.0000	115.0000	-0.0074
1	-2912.0000	55.0000	-0.0876
1	-2912.0000	56.0000	-0.1107
1	-2912.0000	57.0000	-0.1301
1	-2912.0000	58.0000	-0.1438
1	-2912.0000	59.0000	-0.1519
1	-2912.0000	60.0000	-0.1561
1	-2912.0000	61.0000	-0.1588
1	-2912.0000	62.0000	-0.1617
1	-2912.0000	63.0000	-0.1657
1	-2912.0000	64.0000	-0.1703
1	-2912.0000	65.0000	-0.1746
1	-2912.0000	66.0000	-0.1771
1	-2912.0000	67.0000	-0.1766
1	-2912.0000	68.0000	-0.1723
1	-2912.0000	69.0000	-0.1639
1	-2912.0000	70.0000	-0.1523
1	-2912.0000	71.0000	-0.1387
1	-2912.0000	72.0000	-0.1253
1	-2912.0000	73.0000	-0.1141
1	-2912.0000	74.0000	-0.1069
1	-2912.0000	75.0000	-0.1044
1	-2912.0000	76.0000	-0.1063
1	-2912.0000	77.0000	-0.1115
1	-2912.0000	78.0000	-0.1190
1	-2912.0000	79.0000	-0.1281
1	-2912.0000	80.0000	-0.1382
1	-2912.0000	81.0000	-0.1489
1	-2912.0000	82.0000	-0.1598
1	-2912.0000	83.0000	-0.1711
1	-2912.0000	84.0000	-0.1833
1	-2912.0000	85.0000	-0.1973
1	-2912.0000	86.0000	-0.2134
1	-2912.0000	87.0000	-0.2320
1	-2912.0000	88.0000	-0.2523
1	-2912.0000	89.0000	-0.2732
1	-2912.0000	90.0000	-0.2932
1	-2912.0000	91.0000	-0.3106
1	-2912.0000	92.0000	-0.3237
1	-2912.0000	93.0000	-0.3314
1	-2912.0000	94.0000	-0.3325
1	-2912.0000	95.0000	-0.3266
1	-2912.0000	96.0000	-0.3138
1	-2912.0000	97.0000	-0.2949
1	-2912.0000	98.0000	-0.2717
1	-2912.0000	99.0000	-0.2459
1	-2912.0000	100.0000	-0.2197
1	-2912.0000	101.0000	-0.1946
1	-2912.0000	102.0000	-0.1722
1	-2912.0000	103.0000	-0.1539
1	-2912.0000	104.0000	-0.1402
1	-2912.0000	105.0000	-0.1311
1	-2912.0000	106.0000	-0.1257
1	-2912.0000	107.0000	-0.1228
1	-2912.0000	108.0000	-0.1213
1	-2912.0000	109.0000	-0.1204
1	-2912.0000	110.0000	-0.1190
1	-2912.0000	111.0000	-0.1156
1	-2912.0000	112.0000	-0.1084
1	-2912.0000	113.0000	-0.0965
1	-2912.0000	114.0000	-0.0803
1	-2912.0000	115.0000	-0.0618
1	-2900.0000	55.0000	-0.0867
1	-2900.0000	56.0000	-0.1101
1	-2900.0000	57.0000	-0.1304
1	-2900.0000	58.0000	-0.1455
1	-2900.0000	59.0000	-0.1554
1	-2900.0000	60.0000	-0.1616
1	-2900.0000	61.0000	-0.1659
1	-2900.0000	62.0000	-0.1697
1	-2900.0000	63.0000	-0.1733
1	-2900.0000	64.0000	-0.1765
1	-2900.0000	65.0000	-0.1784
1	-2900.0000	66.0000	-0.1785
1	-2900.0000	67.0000	-0.1762
1	-2900.0000	68.0000	-0.1711
1	-2900.0000	69.0000	-0.1633
1	-2900.0000	70.0000	-0.1533
1	-2900.0000	71.0000	-0.1419
1	-2900.0000	72.0000	-0.1305
1	-2900.0000	73.0000	-0.1207
1	-2900.0000	74.0000	-0.1140
1	-2900.0000	75.0000	-0.1111
1	-2900.0000	76.0000	-0.1118
1	-2900.0000	77.0000	-0.1155
1	-2900.0000	78.0000	-0.1212
1	-2900.0000	79.0000	-0.1283
1	-2900.0000	80.0000	-0.1364
1	-2900.0000	81.0000	-0.1451
1	-2900.0000	82.0000	-0.1544
1	-2900.0000	83.0000	-0.1647
1	-2900.0000	84.0000	-0.1766
1	-2900.0000	85.0000	-0.1909
1	-2900.0000	86.0000	-0.2080
1	-2900.0000	87.0000	-0.2278
1	-2900.0000	88.0000	-0.2496
1	-2900.0000	89.0000	-0.2722
1	-2900.0000	90.0000	-0.2937
1	-2900.0000	91.0000	-0.3123
1	-2900.0000	92.0000	-0.3261
1	-2900.0000	93.0000	-0.3339
1	-2900.0000	94.0000	-0.3349
1	-2900.0000	95.0000	-0.3288
1	-2900.0000	96.0000	-0.3160
1	-2900.0000	97.0000	-0.2976
1	-2900.0000	98.0000	-0.2750
1	-2900.0000	99.0000	-0.2504
1	-2900.0000	100.0000	-0.2256
1	-2900.0000	101.0000	-0.2025
1	-2900.0000	102.0000	-0.1822
1	-2900.0000	103.0000	-0.1655
1	-2900.0000	104.0000	-0.1530
1	-2900.0000	105.0000	-0.1442
1	-2900.0000	106.0000	-0.1385
1	-2900.0000	107.0000	-0.1348
1	-2900.0000	108.0000	-0.1320
1	-2900.0000	109.0000	-0.1292
1	-2900.0000	110.0000	-0.1251
1	-2900.0000	111.0000	-0.1182
1	-2900.0000	112.0000	-0.1074
1	-2900.0000	113.0000	-0.0922
1	-2900.0000	114.0000	-0.0738
1	-2900.0000	115.0000	-0.0543
1	-2888.0000	55.0000	-0.0865
1	-2888.0000	56.0000	-0.1101
1	-2888.0000	57.0000	-0.1311
1	-2888.0000	58.0000	-0.1477
1	-2888.0000	59.0000	-0.1597
1	-2888.0000	60.0000	-0.1682
1	-2888.0000	61.0000	-0.1748
1	-2888.0000	62.0000	-0.1800
1	-2888.0000	63.0000	-0.1839
1	-2888.0000	64.0000	-0.1859
1	-2888.0000	65.0000	-0.1857
1	-2888.0000	66.0000	-0.1831
1	-2888.0000	67.0000	-0.1784
1	-2888.0000	68.0000	-0.1720
1	-2888.0000	69.0000	-0.1641
1	-2888.0000	70.0000	-0.1551
1	-2888.0000	71.0000	-0.1454
1	-2888.0000	72.0000	-0.1356
1	-2888.0000	73.0000	-0.1268
1	-2888.0000	74.0000	-0.1200
1	-2888.0000	75.0000	-0.1161
1	-2888.0000	76.0000	-0.1153
1	-2888.0000	77.0000	-0.1171
1	-2888.0000	78.0000	-0.1211
1	-2888.0000	79.0000	-0.1265
1	-2888.0000	80.0000	-0.1327
1	-2888.0000	81.0000	-0.1398
1	-2888.0000	82.0000	-0.1478
1	-2888.0000	83.0000	-0.1572
1	-2888.0000	84.0000	-0.1688
1	-2888.0000	85.0000	-0.1830
1	-2888.0000	86.0000	-0.1999
1	-2888.0000	87.0000	-0.2194
1	-2888.0000	88.0000	-0.2408
1	-2888.0000	89.0000	-0.2631
1	-2888.0000	90.0000	-0.2846
1	-2888.0000	91.0000	-0.3033
1	-2888.0000	92.0000	-0.3171
1	-2888.0000	93.0000	-0.3247
1	-2888.0000	94.0000	-0.3253
1	-2888.0000	95.0000	-0.3189
1	-2888.0000	96.0000	-0.3061
1	-2888.0000	97.0000	-0.2877
1	-2888.0000	98.0000	-0.2651
1	-2888.0000	99.0000	-0.2400
1	-2888.0000	100.0000	-0.2142
1	-2888.0000	101.0000	-0.1895
1	-2888.0000	102.0000	-0.1671
1	-2888.0000	103.0000	-0.1476
1	-2888.0000	104.0000	-0.1312
1	-2888.0000	105.0000	-0.1179
1	-2888.0000	106.0000	-0.1071
1	-2888.0000	107.0000	-0.0985
1	-2888.0000	108.0000	-0.0913
1	-2888.0000	109.0000	-0.0849
1	-2888.0000	110.0000	-0.0782
1	-2888.0000	111.0000	-0.0699
1	-2888.0000	112.0000	-0.0591
1	-2888.0000	113.0000	-0.0455
1	-2888.0000	114.0000	-0.0302
1	-2888.0000	115.0000	-0.0154
1	-2876.0000	55.0000	-0.0836
1	-2876.0000	56.0000	-0.1082
1	-2876.0000	57.0000	-0.1311
1	-2876.0000	58.0000	-0.1507
1	-2876.0000	59.0000	-0.1662
1	-2876.0000	60.0000	-0.1783
1	-2876.0000	61.0000	-0.1875
1	-2876.0000	62.0000	-0.1941
1	-2876.0000	63.0000	-0.1978
1	-2876.0000	64.0000	-0.1983
1	-2876.0000	65.0000	-0.1956
1	-2876.0000	66.0000	-0.1905
1	-2876.0000	67.0000	-0.1838
1	-2876.0000	68.0000	-0.1762
1	-2876.0000	69.0000	-0.1684
1	-2876.0000	70.0000	-0.1603
1	-2876.0000	71.0000	-0.1520
1	-2876.0000	72.0000	-0.1438
1	-2876.0000	73.0000	-0.1361
1	-2876.0000	74.0000	-0.1294
1	-2876.0000	75.0000	-0.1245
1	-2876.0000	76.0000	-0.1218
1	-2876.0000	77.0000	-0.1215
1	-2876.0000	78.0000	-0.1232
1	-2876.0000	79.0000	-0.1266
1	-2876.0000	80.0000	-0.1311
1	-2876.0000	81.0000	-0.1367
1	-2876.0000	82.0000	-0.1436
1	-2876.0000	83.0000	-0.1521
1	-2876.0000	84.0000	-0.1628
1	-2876.0000	85.0000	-0.1759
1	-2876.0000	86.0000	-0.1913
1	-2876.0000	87.0000	-0.2090
1	-2876.0000	88.0000	-0.2285
1	-2876.0000	89.0000	-0.2488
1	-2876.0000	90.0000	-0.2686
1	-2876.0000	91.0000	-0.2860
1	-2876.0000	92.0000	-0.2990
1	-2876.0000	93.0000	-0.3059
1	-2876.0000	94.0000	-0.3063
1	-2876.0000	95.0000	-0.3001
1	-2876.0000	96.0000	-0.2882
1	-2876.0000	97.0000	-0.2718
1	-2876.0000	98.0000	-0.2520
1	-2876.0000	99.0000	-0.2303
1	-2876.0000	100.0000	-0.2078
1	-2876.0000	101.0000	-0.1859
1	-2876.0000	102.0000	-0.1653
1	-2876.0000	103.0000	-0.1467
1	-2876.0000	104.0000	-0.1305
1	-2876.0000	105.0000	-0.1169
1	-2876.0000	106.0000	-0.1061
1	-2876.0000	107.0000	-0.0980
1	-2876.0000	108.0000	-0.0922
1	-2876.0000	109.0000	-0.0881
1	-2876.0000	110.0000	-0.0844
1	-2876.0000	111.0000	-0.0790
1	-2876.0000	112.0000	-0.0700
1	-2876.0000	113.0000	-0.0567
1	-2876.0000	114.0000	-0.0400
1	-2876.0000	115.0000	-0.0227
1	-2864.0000	55.0000	-0.0913
1	-2864.0000	56.0000	-0.1183
1	-2864.0000	57.0000	-0.1438
1	-2864.0000	58.0000	-0.1657
1	-2864.0000	59.0000	-0.1833
1	-2864.0000	60.0000	-0.1964
1	-2864.0000	61.0000	-0.2055
1	-2864.0000	62.0000	-0.2105
1	-2864.0000	63.0000	-0.2116
1	-2864.0000	64.0000	-0.2091
1	-2864.0000	65.0000	-0.2035
1	-2864.0000	66.0000	-0.1960
1	-2864.0000	67.0000	-0.1876
1	-2864.0000	68.0000	-0.1792
1	-2864.0000	69.0000	-0.1713
1	-2864.0000	70.0000	-0.1640
1	-2864.0000	71.0000	-0.1573
1	-2864.0000	72.0000	-0.1511
1	-2864.0000	73.0000	-0.1454
1	-2864.0000	74.0000	-0.1402
1	-2864.0000	75.0000	-0.1359
1	-2864.0000	76.0000	-0.1328
1	-2864.0000	77.0000	-0.1311
1	-2864.0000	78.0000	-0.1308
1	-2864.0000	79.0000	-0.1319
1	-2864.0000	80.0000	-0.1343
1	-2864.0000	81.0000	-0.1381
1	-2864.0000	82.0000	-0.1435
1	-2864.0000	83.0000	-0.1508
1	-2864.0000	84.0000	-0.1602
1	-2864.0000	85.0000	-0.1716
1	-2864.0000	86.0000	-0.1848
1	-2864.0000	87.0000	-0.1997
1	-2864.0000	88.0000	-0.2159
1	-2864.0000	89.0000	-0.2330
1	-2864.0000	90.0000	-0.2498
1	-2864.0000	91.0000	-0.2647
1	-2864.0000	92.0000	-0.2760
1	-2864.0000	93.0000	-0.2823
1	-2864.0000	94.0000	-0.2829
1	-2864.0000	95.0000	-0.2781
1	-2864.0000	96.0000	-0.2688
1	-2864.0000	97.0000	-0.2560
1	-2864.0000	98.0000	-0.2409
1	-2864.0000	99.0000	-0.2246
1	-2864.0000	100.0000	-0.2078
1	-2864.0000	101.0000	-0.1914
1	-2864.0000	102.0000	-0.1759
1	-2864.0000	103.0000	-0.1619
1	-2864.0000	104.0000	-0.1494
1	-2864.0000	105.0000	-0.1387
1	-2864.0000	106.0000	-0.1296
1	-2864.0000	107.0000	-0.1222
1	-2864.0000	108.0000	-0.1166
1	-2864.0000	109.0000	-0.1127
1	-2864.0000	110.0000	-0.1095
1	-2864.0000	111.0000	-0.1053
1	-2864.0000	112.0000	-0.0974
1	-2864.0000	113.0000	-0.0844
1	-2864.0000	114.0000	-0.0667
1	-2864.0000	115.0000	-0.0470
1	-2852.0000	55.0000	-0.0974
1	-2852.0000	56.0000	-0.1264
1	-2852.0000	57.0000	-0.1541
1	-2852.0000	58.0000	-0.1778
1	-2852.0000	59.0000	-0.1966
1	-2852.0000	60.0000	-0.2101
1	-2852.0000	61.0000	-0.2186
1	-2852.0000	62.0000	-0.2224
1	-2852.0000	63.0000	-0.2221
1	-2852.0000	64.0000	-0.2182
1	-2852.0000	65.0000	-0.2117
1	-2852.0000	66.0000	-0.2035
1	-2852.0000	67.0000	-0.1946
1	-2852.0000	68.0000	-0.1857
1	-2852.0000	69.0000	-0.1773
1	-2852.0000	70.0000	-0.1697
1	-2852.0000	71.0000	-0.1632
1	-2852.0000	72.0000	-0.1576
1	-2852.0000	73.0000	-0.1527
1	-2852.0000	74.0000	-0.1484
1	-2852.0000	75.0000	-0.1445
1	-2852.0000	76.0000	-0.1412
1	-2852.0000	77.0000	-0.1388
1	-2852.0000	78.0000	-0.1375
1	-2852.0000	79.0000	-0.1376
1	-2852.0000	80.0000	-0.1393
1	-2852.0000	81.0000	-0.1427
1	-2852.0000	82.0000	-0.1479
1	-2852.0000	83.0000	-0.1550
1	-2852.0000	84.0000	-0.1636
1	-2852.0000	85.0000	-0.1734
1	-2852.0000	86.0000	-0.1843
1	-2852.0000	87.0000	-0.1959
1	-2852.0000	88.0000	-0.2083
1	-2852.0000	89.0000	-0.2212
1	-2852.0000	90.0000	-0.2339
1	-2852.0000	91.0000	-0.2452
1	-2852.0000	92.0000	-0.2537
1	-2852.0000	93.0000	-0.2583
1	-2852.0000	94.0000	-0.2586
1	-2852.0000	95.0000	-0.2549
1	-2852.0000	96.0000	-0.2478
1	-2852.0000	97.0000	-0.2382
1	-2852.0000	98.0000	-0.2269
1	-2852.0000	99.0000	-0.2144
1	-2852.0000	100.0000	-0.2009
1	-2852.0000	101.0000	-0.1872
1	-2852.0000	102.0000	-0.1741
1	-2852.0000	103.0000	-0.1626
1	-2852.0000	104.0000	-0.1536
1	-2852.0000	105.0000	-0.1474
1	-2852.0000	106.0000	-0.1441
1	-2852.0000	107.0000	-0.1434
1	-2852.0000	108.0000	-0.1449
1	-2852.0000	109.0000	-0.1479
1	-2852.0000	110.0000	-0.1508
1	-2852.0000	111.0000	-0.1512
1	-2852.0000	112.0000	-0.1463
1	-2852.0000	113.0000	-0.1342
1	-2852.0000	114.0000	-0.1152
1	-2852.0000	115.0000	-0.0919
1	-2840.0000	55.0000	-0.1050
1	-2840.0000	56.0000	-0.1358
1	-2840.0000	57.0000	-0.1648
1	-2840.0000	58.0000	-0.1891
1	-2840.0000	59.0000	-0.2073
1	-2840.0000	60.0000	-0.2192
1	-2840.0000	61.0000	-0.2255
1	-2840.0000	62.0000	-0.2272
1	-2840.0000	63.0000	-0.2254
1	-2840.0000	64.0000	-0.2210
1	-2840.0000	65.0000	-0.2147
1	-2840.0000	66.0000	-0.2074
1	-2840.0000	67.0000	-0.1997
1	-2840.0000	68.0000	-0.1921
1	-2840.0000	69.0000	-0.1851
1	-2840.0000	70.0000	-0.1789
1	-2840.0000	71.0000	-0.1738
1	-2840.0000	72.0000	-0.1694
1	-2840.0000	73.0000	-0.1656
1	-2840.0000	74.0000	-0.1618
1	-2840.0000	75.0000	-0.1578
1	-2840.0000	76.0000	-0.1538
1	-2840.0000	77.0000	-0.1501
1	-2840.0000	78.0000	-0.1474
1	-2840.0000	79.0000	-0.1463
1	-2840.0000	80.0000	-0.1471
1	-2840.0000	81.0000	-0.1502
1	-2840.0000	82.0000	-0.1555
1	-2840.0000	83.0000	-0.1625
1	-2840.0000	84.0000	-0.1708
1	-2840.0000	85.0000	-0.1798
1	-2840.0000	86.0000	-0.1889
1	-2840.0000	87.0000	-0.1978
1	-2840.0000	88.0000	-0.2065
1	-2840.0000	89.0000	-0.2147
1	-2840.0000	90.0000	-0.2223
1	-2840.0000	91.0000	-0.2286
1	-2840.0000	92.0000	-0.2328
1	-2840.0000	93.0000	-0.2345
1	-2840.0000	94.0000	-0.2334
1	-2840.0000	95.0000	-0.2299
1	-2840.0000	96.0000	-0.2242
1	-2840.0000	97.0000	-0.2166
1	-2840.0000	98.0000	-0.2072
1	-2840.0000	99.0000	-0.1963
1	-2840.0000	100.0000	-0.1839
1	-2840.0000	101.0000	-0.1705
1	-2840.0000	102.0000	-0.1569
1	-2840.0000	103.0000	-0.1443
1	-2840.0000	104.0000	-0.1334
1	-2840.0000	105.0000	-0.1247
1	-2840.0000	106.0000	-0.1181
1	-2840.0000	107.0000	-0.1135
1	-2840.0000	108.0000	-0.1108
1	-2840.0000	109.0000	-0.1095
1	-2840.0000	110.0000	-0.1086
1	-2840.0000	111.0000	-0.1058
1	-2840.0000	112.0000	-0.0988
1	-2840.0000	113.0000	-0.0864
1	-2840.0000	114.0000	-0.0693
1	-2840.0000	115.0000	-0.0502
1	-2828.0000	55.0000	-0.1072
1	-2828.0000	56.0000	-0.1386
1	-2828.0000	57.0000	-0.1676
1	-2828.0000	58.0000	-0.1910
1	-2828.0000	59.0000	-0.2074
1	-2828.0000	60.0000	-0.2169
1	-2828.0000	61.0000	-0.2210
1	-2828.0000	62.0000	-0.2216
1	-2828.0000	63.0000	-0.2201
1	-2828.0000	64.0000	-0.2175
1	-2828.0000	65.0000	-0.2142
1	-2828.0000	66.0000	-0.2104
1	-2828.0000	67.0000	-0.2062
1	-2828.0000	68.0000	-0.2020
1	-2828.0000	69.0000	-0.1981
1	-2828.0000	70.0000	-0.1945
1	-2828.0000	71.0000	-0.1910
1	-2828.0000	72.0000	-0.1875
1	-2828.0000	73.0000	-0.1833
1	-2828.0000	74.0000	-0.1783
1	-2828.0000	75.0000	-0.1724
1	-2828.0000	76.0000	-0.1660
1	-2828.0000	77.0000	-0.1598
1	-2828.0000	78.0000	-0.1548
1	-2828.0000	79.0000	-0.1521
1	-2828.0000	80.0000	-0.1521
1	-2828.0000	81.0000	-0.1553
1	-2828.0000	82.0000	-0.1613
1	-2828.0000	83.0000	-0.1693
1	-2828.0000	84.0000	-0.1784
1	-2828.0000	85.0000	-0.1877
1	-2828.0000	86.0000	-0.1962
1	-2828.0000	87.0000	-0.2034
1	-2828.0000	88.0000	-0.2090
1	-2828.0000	89.0000	-0.2128
1	-2828.0000	90.0000	-0.2148
1	-2828.0000	91.0000	-0.2151
1	-2828.0000	92.0000	-0.2137
1	-2828.0000	93.0000	-0.2111
1	-2828.0000	94.0000	-0.2075
1	-2828.0000	95.0000	-0.2036
1	-2828.0000	96.0000	-0.1993
1	-2828.0000	97.0000	-0.1947
1	-2828.0000	98.0000	-0.1894
1	-2828.0000	99.0000	-0.1831
1	-2828.0000	100.0000	-0.1757
1	-2828.0000	101.0000	-0.1672
1	-2828.0000	102.0000	-0.1584
1	-2828.0000	103.0000	-0.1499
1	-2828.0000	104.0000	-0.1424
1	-2828.0000	105.0000	-0.1363
1	-2828.0000	106.0000	-0.1314
1	-2828.0000	107.0000	-0.1275
1	-2828.0000	108.0000	-0.1243
1	-2828.0000	109.0000	-0.1216
1	-2828.0000	110.0000	-0.1185
1	-2828.0000	111.0000	-0.1133
1	-2828.0000	112.0000	-0.1040
1	-2828.0000	113.0000	-0.0895
1	-2828.0000	114.0000	-0.0706
1	-2828.0000	115.0000	-0.0499
1	-2816.0000	55.0000	-0.1118
1	-2816.0000	56.0000	-0.1426
1	-2816.0000	57.0000	-0.1700
1	-2816.0000	58.0000	-0.1910
1	-2816.0000	59.0000	-0.2044
1	-2816.0000	60.0000	-0.2111
1	-2816.0000	61.0000	-0.2133
1	-2816.0000	62.0000	-0.2134
1	-2816.0000	63.0000	-0.2134
1	-2816.0000	64.0000	-0.2137
1	-2816.0000	65.0000	-0.2143
1	-2816.0000	66.0000	-0.2148
1	-2816.0000	67.0000	-0.2146
1	-2816.0000	68.0000	-0.2138
1	-2816.0000	69.0000	-0.2124
1	-2816.0000	70.0000	-0.2103
1	-2816.0000	71.0000	-0.2073
1	-2816.0000	72.0000	-0.2029
1	-2816.0000	73.0000	-0.1969
1	-2816.0000	74.0000	-0.1895
1	-2816.0000	75.0000	-0.1810
1	-2816.0000	76.0000	-0.1722
1	-2816.0000	77.0000	-0.1640
1	-2816.0000	78.0000	-0.1575
1	-2816.0000	79.0000	-0.1539
1	-2816.0000	80.0000	-0.1537
1	-2816.0000	81.0000	-0.1572
1	-2816.0000	82.0000	-0.1639
1	-2816.0000	83.0000	-0.1728
1	-2816.0000	84.0000	-0.1827
1	-2816.0000	85.0000	-0.1924
1	-2816.0000	86.0000	-0.2007
1	-2816.0000	87.0000	-0.2067
1	-2816.0000	88.0000	-0.2098
1	-2816.0000	89.0000	-0.2097
1	-2816.0000	90.0000	-0.2066
1	-2816.0000	91.0000	-0.2013
1	-2816.0000	92.0000	-0.1947
1	-2816.0000	93.0000	-0.1879
1	-2816.0000	94.0000	-0.1822
1	-2816.0000	95.0000	-0.1782
1	-2816.0000	96.0000	-0.1760
1	-2816.0000	97.0000	-0.1749
1	-2816.0000	98.0000	-0.1741
1	-2816.0000	99.0000	-0.1724
1	-2816.0000	100.0000	-0.1694
1	-2816.0000	101.0000	-0.1647
1	-2816.0000	102.0000	-0.1587
1	-2816.0000	103.0000	-0.1523
1	-2816.0000	104.0000	-0.1465
1	-2816.0000	105.0000	-0.1417
1	-2816.0000	106.0000	-0.1377
1	-2816.0000	107.0000	-0.1338
1	-2816.0000	108.0000	-0.1294
1	-2816.0000	109.0000	-0.1240
1	-2816.0000	110.0000	-0.1172
1	-2816.0000	111.0000	-0.1081
1	-2816.0000	112.0000	-0.0956
1	-2816.0000	113.0000	-0.0794
1	-2816.0000	114.0000	-0.0604
1	-2816.0000	115.0000	-0.0408
1	-2804.0000	55.0000	-0.1156
1	-2804.0000	56.0000	-0.1460
1	-2804.0000	57.0000	-0.1724
1	-2804.0000	58.0000	-0.1917
1	-2804.0000	59.0000	-0.2031
1	-2804.0000	60.0000	-0.2081
1	-2804.0000	61.0000	-0.2093
1	-2804.0000	62.0000	-0.2095
1	-2804.0000	63.0000	-0.2104
1	-2804.0000	64.0000	-0.2125
1	-2804.0000	65.0000	-0.2153
1	-2804.0000	66.0000	-0.2180
1	-2804.0000	67.0000	-0.2200
1	-2804.0000	68.0000	-0.2211
1	-2804.0000	69.0000	-0.2211
1	-2804.0000	70.0000	-0.2201
1	-2804.0000	71.0000	-0.2177
1	-2804.0000	72.0000	-0.2135
1	-2804.0000	73.0000	-0.2072
1	-2804.0000	74.0000	-0.1991
1	-2804.0000	75.0000	-0.1897
1	-2804.0000	76.0000	-0.1797
1	-2804.0000	77.0000	-0.1702
1	-2804.0000	78.0000	-0.1624
1	-2804.0000	79.0000	-0.1573
1	-2804.0000	80.0000	-0.1559
1	-2804.0000	81.0000	-0.1586
1	-2804.0000	82.0000	-0.1649
1	-2804.0000	83.0000	-0.1740
1	-2804.0000	84.0000	-0.1845
1	-2804.0000	85.0000	-0.1948
1	-2804.0000	86.0000	-0.2035
1	-2804.0000	87.0000	-0.2089
1	-2804.0000	88.0000	-0.2099
1	-2804.0000	89.0000	-0.2062
1	-2804.0000	90.0000	-0.1983
1	-2804.0000	91.0000	-0.1876
1	-2804.0000	92.0000	-0.1758
1	-2804.0000	93.0000	-0.1653
1	-2804.0000	94.0000	-0.1577
1	-2804.0000	95.0000	-0.1539
1	-2804.0000	96.0000	-0.1539
1	-2804.0000	97.0000	-0.1566
1	-2804.0000	98.0000	-0.1604
1	-2804.0000	99.0000	-0.1637
1	-2804.0000	100.0000	-0.1648
1	-2804.0000	101.0000	-0.1630
1	-2804.0000	102.0000	-0.1580
1	-2804.0000	103.0000	-0.1510
1	-2804.0000	104.0000	-0.1432
1	-2804.0000	105.0000	-0.1357
1	-2804.0000	106.0000	-0.1294
1	-2804.0000	107.0000	-0.1245
1	-2804.0000	108.0000	-0.1212
1	-2804.0000	109.0000	-0.1193
1	-2804.0000	110.0000	-0.1179
1	-2804.0000	111.0000	-0.1150
1	-2804.0000	112.0000	-0.1081
1	-2804.0000	113.0000	-0.0957
1	-2804.0000	114.0000	-0.0782
1	-2804.0000	115.0000	-0.0579
1	-2792.0000	55.0000	-0.1101
1	-2792.0000	56.0000	-0.1397
1	-2792.0000	57.0000	-0.1654
1	-2792.0000	58.0000	-0.1842
1	-2792.0000	59.0000	-0.1954
1	-2792.0000	60.0000	-0.2006
1	-2792.0000	61.0000	-0.2024
1	-2792.0000	62.0000	-0.2032
1	-2792.0000	63.0000	-0.2047
1	-2792.0000	64.0000	-0.2073
1	-2792.0000	65.0000	-0.2107
1	-2792.0000	66.0000	-0.2144
1	-2792.0000	67.0000	-0.2177
1	-2792.0000	68.0000	-0.2206
1	-2792.0000	69.0000	-0.2228
1	-2792.0000	70.0000	-0.2240
1	-2792.0000	71.0000	-0.2236
1	-2792.0000	72.0000	-0.2211
1	-2792.0000	73.0000	-0.2161
1	-2792.0000	74.0000	-0.2089
1	-2792.0000	75.0000	-0.1998
1	-2792.0000	76.0000	-0.1897
1	-2792.0000	77.0000	-0.1796
1	-2792.0000	78.0000	-0.1705
1	-2792.0000	79.0000	-0.1638
1	-2792.0000	80.0000	-0.1606
1	-2792.0000	81.0000	-0.1615
1	-2792.0000	82.0000	-0.1666
1	-2792.0000	83.0000	-0.1750
1	-2792.0000	84.0000	-0.1856
1	-2792.0000	85.0000	-0.1963
1	-2792.0000	86.0000	-0.2050
1	-2792.0000	87.0000	-0.2095
1	-2792.0000	88.0000	-0.2084
1	-2792.0000	89.0000	-0.2012
1	-2792.0000	90.0000	-0.1888
1	-2792.0000	91.0000	-0.1734
1	-2792.0000	92.0000	-0.1575
1	-2792.0000	93.0000	-0.1441
1	-2792.0000	94.0000	-0.1352
1	-2792.0000	95.0000	-0.1320
1	-2792.0000	96.0000	-0.1342
1	-2792.0000	97.0000	-0.1404
1	-2792.0000	98.0000	-0.1484
1	-2792.0000	99.0000	-0.1558
1	-2792.0000	100.0000	-0.1603
1	-2792.0000	101.0000	-0.1601
1	-2792.0000	102.0000	-0.1547
1	-2792.0000	103.0000	-0.1448
1	-2792.0000	104.0000	-0.1320
1	-2792.0000	105.0000	-0.1180
1	-2792.0000	106.0000	-0.1044
1	-2792.0000	107.0000	-0.0928
1	-2792.0000	108.0000	-0.0846
1	-2792.0000	109.0000	-0.0807
1	-2792.0000	110.0000	-0.0806
1	-2792.0000	111.0000	-0.0817
1	-2792.0000	112.0000	-0.0806
1	-2792.0000	113.0000	-0.0743
1	-2792.0000	114.0000	-0.0621
1	-2792.0000	115.0000	-0.0462
1	-2780.0000	55.0000	-0.1020
1	-2780.0000	56.0000	-0.1316
1	-2780.0000	57.0000	-0.1578
1	-2780.0000	58.0000	-0.1777
1	-2780.0000	59.0000	-0.1903
1	-2780.0000	60.0000	-0.1969
1	-2780.0000	61.0000	-0.1999
1	-2780.0000	62.0000	-0.2012
1	-2780.0000	63.0000	-0.2024
1	-2780.0000	64.0000	-0.2041
1	-2780.0000	65.0000	-0.2065
1	-2780.0000	66.0000	-0.2092
1	-2780.0000	67.0000	-0.2122
1	-2780.0000	68.0000	-0.2154
1	-2780.0000	69.0000	-0.2186
1	-2780.0000	70.0000	-0.2214
1	-2780.0000	71.0000	-0.2228
1	-2780.0000	72.0000	-0.2222
1	-2780.0000	73.0000	-0.2193
1	-2780.0000	74.0000	-0.2140
1	-2780.0000	75.0000	-0.2069
1	-2780.0000	76.0000	-0.1984
1	-2780.0000	77.0000	-0.1892
1	-2780.0000	78.0000	-0.1806
1	-2780.0000	79.0000	-0.1736
1	-2780.0000	80.0000	-0.1695
1	-2780.0000	81.0000	-0.1692
1	-2780.0000	82.0000	-0.1729
1	-2780.0000	83.0000	-0.1801
1	-2780.0000	84.0000	-0.1895
1	-2780.0000	85.0000	-0.1989
1	-2780.0000	86.0000	-0.2061
1	-2780.0000	87.0000	-0.2084
1	-2780.0000	88.0000	-0.2045
1	-2780.0000	89.0000	-0.1939
1	-2780.0000	90.0000	-0.1781
1	-2780.0000	91.0000	-0.1597
1	-2780.0000	92.0000	-0.1419
1	-2780.0000	93.0000	-0.1276
1	-2780.0000	94.0000	-0.1191
1	-2780.0000	95.0000	-0.1173
1	-2780.0000	96.0000	-0.1217
1	-2780.0000	97.0000	-0.1305
1	-2780.0000	98.0000	-0.1413
1	-2780.0000	99.0000	-0.1511
1	-2780.0000	100.0000	-0.1572
1	-2780.0000	101.0000	-0.1574
1	-2780.0000	102.0000	-0.1509
1	-2780.0000	103.0000	-0.1386
1	-2780.0000	104.0000	-0.1224
1	-2780.0000	105.0000	-0.1046
1	-2780.0000	106.0000	-0.0873
1	-2780.0000	107.0000	-0.0725
1	-2780.0000	108.0000	-0.0621
1	-2780.0000	109.0000	-0.0572
1	-2780.0000	110.0000	-0.0571
1	-2780.0000	111.0000	-0.0594
1	-2780.0000	112.0000	-0.0606
1	-2780.0000	113.0000	-0.0576
1	-2780.0000	114.0000	-0.0496
1	-2780.0000	115.0000	-0.0383
1	-2768.0000	55.0000	-0.0948
1	-2768.0000	56.0000	-0.1244
1	-2768.0000	57.0000	-0.1512
1	-2768.0000	58.0000	-0.1722
1	-2768.0000	59.0000	-0.1863
1	-2768.0000	60.0000	-0.1943
1	-2768.0000	61.0000	-0.1979
1	-2768.0000	62.0000	-0.1988
1	-2768.0000	63.0000	-0.1983
1	-2768.0000	64.0000	-0.1976
1	-2768.0000	65.0000	-0.1975
1	-2768.0000	66.0000	-0.1985
1	-2768.0000	67.0000	-0.2011
1	-2768.0000	68.0000	-0.2054
1	-2768.0000	69.0000	-0.2108
1	-2768.0000	70.0000	-0.2163
1	-2768.0000	71.0000	-0.2207
1	-2768.0000	72.0000	-0.2227
1	-2768.0000	73.0000	-0.2218
1	-2768.0000	74.0000	-0.2181
1	-2768.0000	75.0000	-0.2121
1	-2768.0000	76.0000	-0.2042
1	-2768.0000	77.0000	-0.1954
1	-2768.0000	78.0000	-0.1868
1	-2768.0000	79.0000	-0.1797
1	-2768.0000	80.0000	-0.1752
1	-2768.0000	81.0000	-0.1742
1	-2768.0000	82.0000	-0.1769
1	-2768.0000	83.0000	-0.1828
1	-2768.0000	84.0000	-0.1906
1	-2768.0000	85.0000	-0.1982
1	-2768.0000	86.0000	-0.2034
1	-2768.0000	87.0000	-0.2038
1	-2768.0000	88.0000	-0.1981
1	-2768.0000	89.0000	-0.1861
1	-2768.0000	90.0000	-0.1693
1	-2768.0000	91.0000	-0.1502
1	-2768.0000	92.0000	-0.1321
1	-2768.0000	93.0000	-0.1179
1	-2768.0000	94.0000	-0.1096
1	-2768.0000	95.0000	-0.1081
1	-2768.0000	96.0000	-0.1128
1	-2768.0000	97.0000	-0.1222
1	-2768.0000	98.0000	-0.1339
1	-2768.0000	99.0000	-0.1450
1	-2768.0000	100.0000	-0.1529
1	-2768.0000	101.0000	-0.1557
1	-2768.0000	102.0000	-0.1528
1	-2768.0000	103.0000	-0.1451
1	-2768.0000	104.0000	-0.1342
1	-2768.0000	105.0000	-0.1222
1	-2768.0000	106.0000	-0.1107
1	-2768.0000	107.0000	-0.1009
1	-2768.0000	108.0000	-0.0939
1	-2768.0000	109.0000	-0.0899
1	-2768.0000	110.0000	-0.0881
1	-2768.0000	111.0000	-0.0866
1	-2768.0000	112.0000	-0.0829
1	-2768.0000	113.0000	-0.0751
1	-2768.0000	114.0000	-0.0631
1	-2768.0000	115.0000	-0.0487
1	-2756.0000	55.0000	-0.0919
1	-2756.0000	56.0000	-0.1214
1	-2756.0000	57.0000	-0.1486
1	-2756.0000	58.0000	-0.1705
1	-2756.0000	59.0000	-0.1858
1	-2756.0000	60.0000	-0.1947
1	-2756.0000	61.0000	-0.1983
1	-2756.0000	62.0000	-0.1980
1	-2756.0000	63.0000	-0.1953
1	-2756.0000	64.0000	-0.1915
1	-2756.0000	65.0000	-0.1884
1	-2756.0000	66.0000	-0.1872
1	-2756.0000	67.0000	-0.1890
1	-2756.0000	68.0000	-0.1942
1	-2756.0000	69.0000	-0.2022
1	-2756.0000	70.0000	-0.2114
1	-2756.0000	71.0000	-0.2200
1	-2756.0000	72.0000	-0.2261
1	-2756.0000	73.0000	-0.2286
1	-2756.0000	74.0000	-0.2273
1	-2756.0000	75.0000	-0.2225
1	-2756.0000	76.0000	-0.2151
1	-2756.0000	77.0000	-0.2062
1	-2756.0000	78.0000	-0.1969
1	-2756.0000	79.0000	-0.1886
1	-2756.0000	80.0000	-0.1825
1	-2756.0000	81.0000	-0.1792
1	-2756.0000	82.0000	-0.1792
1	-2756.0000	83.0000	-0.1820
1	-2756.0000	84.0000	-0.1867
1	-2756.0000	85.0000	-0.1915
1	-2756.0000	86.0000	-0.1944
1	-2756.0000	87.0000	-0.1935
1	-2756.0000	88.0000	-0.1875
1	-2756.0000	89.0000	-0.1761
1	-2756.0000	90.0000	-0.1607
1	-2756.0000	91.0000	-0.1433
1	-2756.0000	92.0000	-0.1268
1	-2756.0000	93.0000	-0.1137
1	-2756.0000	94.0000	-0.1058
1	-2756.0000	95.0000	-0.1039
1	-2756.0000	96.0000	-0.1077
1	-2756.0000	97.0000	-0.1159
1	-2756.0000	98.0000	-0.1265
1	-2756.0000	99.0000	-0.1371
1	-2756.0000	100.0000	-0.1454
1	-2756.0000	101.0000	-0.1499
1	-2756.0000	102.0000	-0.1505
1	-2756.0000	103.0000	-0.1483
1	-2756.0000	104.0000	-0.1455
1	-2756.0000	105.0000	-0.1440
1	-2756.0000	106.0000	-0.1453
1	-2756.0000	107.0000	-0.1500
1	-2756.0000	108.0000	-0.1577
1	-2756.0000	109.0000	-0.1672
1	-2756.0000	110.0000	-0.1761
1	-2756.0000	111.0000	-0.1809
1	-2756.0000	112.0000	-0.1782
1	-2756.0000	113.0000	-0.1660
1	-2756.0000	114.0000	-0.1447
1	-2756.0000	115.0000	-0.1175
1	-2744.0000	55.0000	-0.0882
1	-2744.0000	56.0000	-0.1180
1	-2744.0000	57.0000	-0.1462
1	-2744.0000	58.0000	-0.1696
1	-2744.0000	59.0000	-0.1863
1	-2744.0000	60.0000	-0.1961
1	-2744.0000	61.0000	-0.1995
1	-2744.0000	62.0000	-0.1975
1	-2744.0000	63.0000	-0.1920
1	-2744.0000	64.0000	-0.1850
1	-2744.0000	65.0000	-0.1788
1	-2744.0000	66.0000	-0.1755
1	-2744.0000	67.0000	-0.1765
1	-2744.0000	68.0000	-0.1824
1	-2744.0000	69.0000	-0.1922
1	-2744.0000	70.0000	-0.2043
1	-2744.0000	71.0000	-0.2163
1	-2744.0000	72.0000	-0.2258
1	-2744.0000	73.0000	-0.2315
1	-2744.0000	74.0000	-0.2328
1	-2744.0000	75.0000	-0.2297
1	-2744.0000	76.0000	-0.2233
1	-2744.0000	77.0000	-0.2146
1	-2744.0000	78.0000	-0.2048
1	-2744.0000	79.0000	-0.1951
1	-2744.0000	80.0000	-0.1867
1	-2744.0000	81.0000	-0.1803
1	-2744.0000	82.0000	-0.1766
1	-2744.0000	83.0000	-0.1757
1	-2744.0000	84.0000	-0.1768
1	-2744.0000	85.0000	-0.1789
1	-2744.0000	86.0000	-0.1802
1	-2744.0000	87.0000	-0.1792
1	-2744.0000	88.0000	-0.1748
1	-2744.0000	89.0000	-0.1666
1	-2744.0000	90.0000	-0.1552
1	-2744.0000	91.0000	-0.1423
1	-2744.0000	92.0000	-0.1295
1	-2744.0000	93.0000	-0.1187
1	-2744.0000	94.0000	-0.1112
1	-2744.0000	95.0000	-0.1079
1	-2744.0000	96.0000	-0.1086
1	-2744.0000	97.0000	-0.1130
1	-2744.0000	98.0000	-0.1197
1	-2744.0000	99.0000	-0.1268
1	-2744.0000	100.0000	-0.1325
1	-2744.0000	101.0000	-0.1353
1	-2744.0000	102.0000	-0.1348
1	-2744.0000	103.0000	-0.1320
1	-2744.0000	104.0000	-0.1289
1	-2744.0000	105.0000	-0.1278
1	-2744.0000	106.0000	-0.1303
1	-2744.0000	107.0000	-0.1371
1	-2744.0000	108.0000	-0.1475
1	-2744.0000	109.0000	-0.1597
1	-2744.0000	110.0000	-0.1707
1	-2744.0000	111.0000	-0.1763
1	-2744.0000	112.0000	-0.1729
1	-2744.0000	113.0000	-0.1588
1	-2744.0000	114.0000	-0.1355
1	-2744.0000	115.0000	-0.1070
1	-2732.0000	55.0000	-0.0934
1	-2732.0000	56.0000	-0.1239
1	-2732.0000	57.0000	-0.1525
1	-2732.0000	58.0000	-0.1758
1	-2732.0000	59.0000	-0.1916
1	-2732.0000	60.0000	-0.1995
1	-2732.0000	61.0000	-0.2000
1	-2732.0000	62.0000	-0.1949
1	-2732.0000	63.0000	-0.1863
1	-2732.0000	64.0000	-0.1768
1	-2732.0000	65.0000	-0.1690
1	-2732.0000	66.0000	-0.1652
1	-2732.0000	67.0000	-0.1667
1	-2732.0000	68.0000	-0.1738
1	-2732.0000	69.0000	-0.1854
1	-2732.0000	70.0000	-0.1994
1	-2732.0000	71.0000	-0.2132
1	-2732.0000	72.0000	-0.2243
1	-2732.0000	73.0000	-0.2311
1	-2732.0000	74.0000	-0.2329
1	-2732.0000	75.0000	-0.2301
1	-2732.0000	76.0000	-0.2236
1	-2732.0000	77.0000	-0.2145
1	-2732.0000	78.0000	-0.2038
1	-2732.0000	79.0000	-0.1926
1	-2732.0000	80.0000	-0.1820
1	-2732.0000	81.0000	-0.1731
1	-2732.0000	82.0000	-0.1668
1	-2732.0000	83.0000	-0.1634
1	-2732.0000	84.0000	-0.1626
1	-2732.0000	85.0000	-0.1634
1	-2732.0000	86.0000	-0.1644
1	-2732.0000	87.0000	-0.1643
1	-2732.0000	88.0000	-0.1622
1	-2732.0000	89.0000	-0.1579
1	-2732.0000	90.0000	-0.1515
1	-2732.0000	91.0000	-0.1439
1	-2732.0000	92.0000	-0.1359
1	-2732.0000	93.0000	-0.1283
1	-2732.0000	94.0000	-0.1218
1	-2732.0000	95.0000	-0.1168
1	-2732.0000	96.0000	-0.1136
1	-2732.0000	97.0000	-0.1125
1	-2732.0000	98.0000	-0.1131
1	-2732.0000	99.0000	-0.1147
1	-2732.0000	100.0000	-0.1163
1	-2732.0000	101.0000	-0.1169
1	-2732.0000	102.0000	-0.1162
1	-2732.0000	103.0000	-0.1149
1	-2732.0000	104.0000	-0.1145
1	-2732.0000	105.0000	-0.1166
1	-2732.0000	106.0000	-0.1224
1	-2732.0000	107.0000	-0.1322
1	-2732.0000	108.0000	-0.1452
1	-2732.0000	109.0000	-0.1596
1	-2732.0000	110.0000	-0.1721
1	-2732.0000	111.0000	-0.1787
1	-2732.0000	112.0000	-0.1760
1	-2732.0000	113.0000	-0.1625
1	-2732.0000	114.0000	-0.1394
1	-2732.0000	115.0000	-0.1108
1	-2720.0000	55.0000	-0.0999
1	-2720.0000	56.0000	-0.1306
1	-2720.0000	57.0000	-0.1588
1	-2720.0000	58.0000	-0.1809
1	-2720.0000	59.0000	-0.1947
1	-2720.0000	60.0000	-0.1999
1	-2720.0000	61.0000	-0.1974
1	-2720.0000	62.0000	-0.1894
1	-2720.0000	63.0000	-0.1785
1	-2720.0000	64.0000	-0.1674
1	-2720.0000	65.0000	-0.1589
1	-2720.0000	66.0000	-0.1549
1	-2720.0000	67.0000	-0.1567
1	-2720.0000	68.0000	-0.1642
1	-2720.0000	69.0000	-0.1763
1	-2720.0000	70.0000	-0.1908
1	-2720.0000	71.0000	-0.2052
1	-2720.0000	72.0000	-0.2169
1	-2720.0000	73.0000	-0.2243
1	-2720.0000	74.0000	-0.2265
1	-2720.0000	75.0000	-0.2237
1	-2720.0000	76.0000	-0.2168
1	-2720.0000	77.0000	-0.2068
1	-2720.0000	78.0000	-0.1949
1	-2720.0000	79.0000	-0.1821
1	-2720.0000	80.0000	-0.1698
1	-2720.0000	81.0000	-0.1593
1	-2720.0000	82.0000	-0.1516
1	-2720.0000	83.0000	-0.1472
1	-2720.0000	84.0000	-0.1456
1	-2720.0000	85.0000	-0.1461
1	-2720.0000	86.0000	-0.1475
1	-2720.0000	87.0000	-0.1488
1	-2720.0000	88.0000	-0.1492
1	-2720.0000	89.0000	-0.1485
1	-2720.0000	90.0000	-0.1469
1	-2720.0000	91.0000	-0.1445
1	-2720.0000	92.0000	-0.1414
1	-2720.0000	93.0000	-0.1376
1	-2720.0000	94.0000	-0.1330
1	-2720.0000	95.0000	-0.1278
1	-2720.0000	96.0000	-0.1221
1	-2720.0000	97.0000	-0.1168
1	-2720.0000	98.0000	-0.1124
1	-2720.0000	99.0000	-0.1093
1	-2720.0000	100.0000	-0.1076
1	-2720.0000	101.0000	-0.1070
1	-2720.0000	102.0000	-0.1072
1	-2720.0000	103.0000	-0.1081
1	-2720.0000	104.0000	-0.1099
1	-2720.0000	105.0000	-0.1128
1	-2720.0000	106.0000	-0.1172
1	-2720.0000	107.0000	-0.1232
1	-2720.0000	108.0000	-0.1309
1	-2720.0000	109.0000	-0.1396
1	-2720.0000	110.0000	-0.1475
1	-2720.0000	111.0000	-0.1518
1	-2720.0000	112.0000	-0.1495
1	-2720.0000	113.0000	-0.1390
1	-2720.0000	114.0000	-0.1208
1	-2720.0000	115.0000	-0.0975
1	-2708.0000	55.0000	-0.1058
1	-2708.0000	56.0000	-0.1363
1	-2708.0000	57.0000	-0.1637
1	-2708.0000	58.0000	-0.1843
1	-2708.0000	59.0000	-0.1965
1	-2708.0000	60.0000	-0.2000
1	-2708.0000	61.0000	-0.1964
1	-2708.0000	62.0000	-0.1878
1	-2708.0000	63.0000	-0.1768
1	-2708.0000	64.0000	-0.1662
1	-2708.0000	65.0000	-0.1582
1	-2708.0000	66.0000	-0.1545
1	-2708.0000	67.0000	-0.1559
1	-2708.0000	68.0000	-0.1623
1	-2708.0000	69.0000	-0.1726
1	-2708.0000	70.0000	-0.1849
1	-2708.0000	71.0000	-0.1971
1	-2708.0000	72.0000	-0.2071
1	-2708.0000	73.0000	-0.2133
1	-2708.0000	74.0000	-0.2148
1	-2708.0000	75.0000	-0.2116
1	-2708.0000	76.0000	-0.2042
1	-2708.0000	77.0000	-0.1934
1	-2708.0000	78.0000	-0.1805
1	-2708.0000	79.0000	-0.1668
1	-2708.0000	80.0000	-0.1540
1	-2708.0000	81.0000	-0.1435
1	-2708.0000	82.0000	-0.1360
1	-2708.0000	83.0000	-0.1318
1	-2708.0000	84.0000	-0.1306
1	-2708.0000	85.0000	-0.1314
1	-2708.0000	86.0000	-0.1334
1	-2708.0000	87.0000	-0.1358
1	-2708.0000	88.0000	-0.1384
1	-2708.0000	89.0000	-0.1407
1	-2708.0000	90.0000	-0.1429
1	-2708.0000	91.0000	-0.1446
1	-2708.0000	92.0000	-0.1455
1	-2708.0000	93.0000	-0.1452
1	-2708.0000	94.0000	-0.1431
1	-2708.0000	95.0000	-0.1390
1	-2708.0000	96.0000	-0.1332
1	-2708.0000	97.0000	-0.1265
1	-2708.0000	98.0000	-0.1198
1	-2708.0000	99.0000	-0.1139
1	-2708.0000	100.0000	-0.1094
1	-2708.0000	101.0000	-0.1065
1	-2708.0000	102.0000	-0.1049
1	-2708.0000	103.0000	-0.1043
1	-2708.0000	104.0000	-0.1041
1	-2708.0000	105.0000	-0.1040
1	-2708.0000	106.0000	-0.1038
1	-2708.0000	107.0000	-0.1035
1	-2708.0000	108.0000	-0.1035
1	-2708.0000	109.0000	-0.1039
1	-2708.0000	110.0000	-0.1042
1	-2708.0000	111.0000	-0.1029
1	-2708.0000	112.0000	-0.0981
1	-2708.0000	113.0000	-0.0881
1	-2708.0000	114.0000	-0.0734
1	-2708.0000	115.0000	-0.0560
1	-2696.0000	55.0000	-0.1098
1	-2696.0000	56.0000	-0.1380
1	-2696.0000	57.0000	-0.1617
1	-2696.0000	58.0000	-0.1782
1	-2696.0000	59.0000	-0.1863
1	-2696.0000	60.0000	-0.1872
1	-2696.0000	61.0000	-0.1828
1	-2696.0000	62.0000	-0.1755
1	-2696.0000	63.0000	-0.1675
1	-2696.0000	64.0000	-0.1606
1	-2696.0000	65.0000	-0.1562
1	-2696.0000	66.0000	-0.1553
1	-2696.0000	67.0000	-0.1583
1	-2696.0000	68.0000	-0.1648
1	-2696.0000	69.0000	-0.1738
1	-2696.0000	70.0000	-0.1837
1	-2696.0000	71.0000	-0.1927
1	-2696.0000	72.0000	-0.1994
1	-2696.0000	73.0000	-0.2029
1	-2696.0000	74.0000	-0.2026
1	-2696.0000	75.0000	-0.1986
1	-2696.0000	76.0000	-0.1911
1	-2696.0000	77.0000	-0.1808
1	-2696.0000	78.0000	-0.1689
1	-2696.0000	79.0000	-0.1566
1	-2696.0000	80.0000	-0.1453
1	-2696.0000	81.0000	-0.1360
1	-2696.0000	82.0000	-0.1291
1	-2696.0000	83.0000	-0.1246
1	-2696.0000	84.0000	-0.1224
1	-2696.0000	85.0000	-0.1220
1	-2696.0000	86.0000	-0.1232
1	-2696.0000	87.0000	-0.1257
1	-2696.0000	88.0000	-0.1294
1	-2696.0000	89.0000	-0.1340
1	-2696.0000	90.0000	-0.1391
1	-2696.0000	91.0000	-0.1442
1	-2696.0000	92.0000	-0.1487
1	-2696.0000	93.0000	-0.1518
1	-2696.0000	94.0000	-0.1526
1	-2696.0000	95.0000	-0.1506
1	-2696.0000	96.0000	-0.1458
1	-2696.0000	97.0000	-0.1385
1	-2696.0000	98.0000	-0.1299
1	-2696.0000	99.0000	-0.1210
1	-2696.0000	100.0000	-0.1126
1	-2696.0000	101.0000	-0.1054
1	-2696.0000	102.0000	-0.1000
1	-2696.0000	103.0000	-0.0968
1	-2696.0000	104.0000	-0.0962
1	-2696.0000	105.0000	-0.0980
1	-2696.0000	106.0000	-0.1017
1	-2696.0000	107.0000	-0.1059
1	-2696.0000	108.0000	-0.1097
1	-2696.0000	109.0000	-0.1121
1	-2696.0000	110.0000	-0.1122
1	-2696.0000	111.0000	-0.1087
1	-2696.0000	112.0000	-0.1006
1	-2696.0000	113.0000	-0.0872
1	-2696.0000	114.0000	-0.0697
1	-2696.0000	115.0000	-0.0504
1	-2684.0000	55.0000	-0.1114
1	-2684.0000	56.0000	-0.1373
1	-2684.0000	57.0000	-0.1579
1	-2684.0000	58.0000	-0.1706
1	-2684.0000	59.0000	-0.1754
1	-2684.0000	60.0000	-0.1743
1	-2684.0000	61.0000	-0.1699
1	-2684.0000	62.0000	-0.1648
1	-2684.0000	63.0000	-0.1605
1	-2684.0000	64.0000	-0.1579
1	-2684.0000	65.0000	-0.1571
1	-2684.0000	66.0000	-0.1585
1	-2684.0000	67.0000	-0.1622
1	-2684.0000	68.0000	-0.1679
1	-2684.0000	69.0000	-0.1747
1	-2684.0000	70.0000	-0.1814
1	-2684.0000	71.0000	-0.1868
1	-2684.0000	72.0000	-0.1900
1	-2684.0000	73.0000	-0.1906
1	-2684.0000	74.0000	-0.1888
1	-2684.0000	75.0000	-0.1845
1	-2684.0000	76.0000	-0.1779
1	-2684.0000	77.0000	-0.1695
1	-2684.0000	78.0000	-0.1600
1	-2684.0000	79.0000	-0.1503
1	-2684.0000	80.0000	-0.1413
1	-2684.0000	81.0000	-0.1332
1	-2684.0000	82.0000	-0.1261
1	-2684.0000	83.0000	-0.1204
1	-2684.0000	84.0000	-0.1161
1	-2684.0000	85.0000	-0.1137
1	-2684.0000	86.0000	-0.1136
1	-2684.0000	87.0000	-0.1158
1	-2684.0000	88.0000	-0.1204
1	-2684.0000	89.0000	-0.1268
1	-2684.0000	90.0000	-0.1346
1	-2684.0000	91.0000	-0.1430
1	-2684.0000	92.0000	-0.1512
1	-2684.0000	93.0000	-0.1583
1	-2684.0000	94.0000	-0.1632
1	-2684.0000	95.0000	-0.1650
1	-2684.0000	96.0000	-0.1632
1	-2684.0000	97.0000	-0.1581
1	-2684.0000	98.0000	-0.1504
1	-2684.0000	99.0000	-0.1411
1	-2684.0000	100.0000	-0.1308
1	-2684.0000	101.0000	-0.1201
1	-2684.0000	102.0000	-0.1094
1	-2684.0000	103.0000	-0.0997
1	-2684.0000	104.0000	-0.0923
1	-2684.0000	105.0000	-0.0882
1	-2684.0000	106.0000	-0.0879
1	-2684.0000	107.0000	-0.0906
1	-2684.0000	108.0000	-0.0951
1	-2684.0000	109.0000	-0.0996
1	-2684.0000	110.0000	-0.1024
1	-2684.0000	111.0000	-0.1013
1	-2684.0000	112.0000	-0.0945
1	-2684.0000	113.0000	-0.0817
1	-2684.0000	114.0000	-0.0641
1	-2684.0000	115.0000	-0.0448
1	-2672.0000	55.0000	-0.1048
1	-2672.0000	56.0000	-0.1278
1	-2672.0000	57.0000	-0.1453
1	-2672.0000	58.0000	-0.1553
1	-2672.0000	59.0000	-0.1585
1	-2672.0000	60.0000	-0.1575
1	-2672.0000	61.0000	-0.1552
1	-2672.0000	62.0000	-0.1536
1	-2672.0000	63.0000	-0.1537
1	-2672.0000	64.0000	-0.1550
1	-2672.0000	65.0000	-0.1571
1	-2672.0000	66.0000	-0.1599
1	-2672.0000	67.0000	-0.1636
1	-2672.0000	68.0000	-0.1682
1	-2672.0000	69.0000	-0.1732
1	-2672.0000	70.0000	-0.1775
1	-2672.0000	71.0000	-0.1805
1	-2672.0000	72.0000	-0.1818
1	-2672.0000	73.0000	-0.1812
1	-2672.0000	74.0000	-0.1791
1	-2672.0000	75.0000	-0.1755
1	-2672.0000	76.0000	-0.1706
1	-2672.0000	77.0000	-0.1645
1	-2672.0000	78.0000	-0.1577
1	-2672.0000	79.0000	-0.1508
1	-2672.0000	80.0000	-0.1438
1	-2672.0000	81.0000	-0.1366
1	-2672.0000	82.0000	-0.1290
1	-2672.0000	83.0000	-0.1214
1	-2672.0000	84.0000	-0.1145
1	-2672.0000	85.0000	-0.1094
1	-2672.0000	86.0000	-0.1070
1	-2672.0000	87.0000	-0.1080
1	-2672.0000	88.0000	-0.1125
1	-2672.0000	89.0000	-0.1201
1	-2672.0000	90.0000	-0.1299
1	-2672.0000	91.0000	-0.1412
1	-2672.0000	92.0000	-0.1530
1	-2672.0000	93.0000	-0.1641
1	-2672.0000	94.0000	-0.1731
1	-2672.0000	95.0000	-0.1786
1	-2672.0000	96.0000	-0.1794
1	-2672.0000	97.0000	-0.1756
1	-2672.0000	98.0000	-0.1677
1	-2672.0000	99.0000	-0.1569
1	-2672.0000	100.0000	-0.1442
1	-2672.0000	101.0000	-0.1302
1	-2672.0000	102.0000	-0.1159
1	-2672.0000	103.0000	-0.1023
1	-2672.0000	104.0000	-0.0909
1	-2672.0000	105.0000	-0.0833
1	-2672.0000	106.0000	-0.0804
1	-2672.0000	107.0000	-0.0824
1	-2672.0000	108.0000	-0.0882
1	-2672.0000	109.0000	-0.0962
1	-2672.0000	110.0000	-0.1038
1	-2672.0000	111.0000	-0.1079
1	-2672.0000	112.0000	-0.1060
1	-2672.0000	113.0000	-0.0965
1	-2672.0000	114.0000	-0.0806
1	-2672.0000	115.0000	-0.0611
1	-2660.0000	55.0000	-0.0903
1	-2660.0000	56.0000	-0.1113
1	-2660.0000	57.0000	-0.1277
1	-2660.0000	58.0000	-0.1381
1	-2660.0000	59.0000	-0.1431
1	-2660.0000	60.0000	-0.1450
1	-2660.0000	61.0000	-0.1463
1	-2660.0000	62.0000	-0.1486
1	-2660.0000	63.0000	-0.1522
1	-2660.0000	64.0000	-0.1561
1	-2660.0000	65.0000	-0.1599
1	-2660.0000	66.0000	-0.1633
1	-2660.0000	67.0000	-0.1668
1	-2660.0000	68.0000	-0.1706
1	-2660.0000	69.0000	-0.1744
1	-2660.0000	70.0000	-0.1776
1	-2660.0000	71.0000	-0.1795
1	-2660.0000	72.0000	-0.1800
1	-2660.0000	73.0000	-0.1791
1	-2660.0000	74.0000	-0.1770
1	-2660.0000	75.0000	-0.1740
1	-2660.0000	76.0000	-0.1702
1	-2660.0000	77.0000	-0.1660
1	-2660.0000	78.0000	-0.1616
1	-2660.0000	79.0000	-0.1569
1	-2660.0000	80.0000	-0.1518
1	-2660.0000	81.0000	-0.1454
1	-2660.0000	82.0000	-0.1374
1	-2660.0000	83.0000	-0.1280
1	-2660.0000	84.0000	-0.1184
1	-2660.0000	85.0000	-0.1098
1	-2660.0000	86.0000	-0.1040
1	-2660.0000	87.0000	-0.1021
1	-2660.0000	88.0000	-0.1048
1	-2660.0000	89.0000	-0.1120
1	-2660.0000	90.0000	-0.1229
1	-2660.0000	91.0000	-0.1366
1	-2660.0000	92.0000	-0.1517
1	-2660.0000	93.0000	-0.1666
1	-2660.0000	94.0000	-0.1793
1	-2660.0000	95.0000	-0.1877
1	-2660.0000	96.0000	-0.1906
1	-2660.0000	97.0000	-0.1875
1	-2660.0000	98.0000	-0.1789
1	-2660.0000	99.0000	-0.1662
1	-2660.0000	100.0000	-0.1506
1	-2660.0000	101.0000	-0.1335
1	-2660.0000	102.0000	-0.1161
1	-2660.0000	103.0000	-0.1000
1	-2660.0000	104.0000	-0.0872
1	-2660.0000	105.0000	-0.0794
1	-2660.0000	106.0000	-0.0778
1	-2660.0000	107.0000	-0.0825
1	-2660.0000	108.0000	-0.0924
1	-2660.0000	109.0000	-0.1052
1	-2660.0000	110.0000	-0.1176
1	-2660.0000	111.0000	-0.1259
1	-2660.0000	112.0000	-0.1270
1	-2660.0000	113.0000	-0.1190
1	-2660.0000	114.0000	-0.1027
1	-2660.0000	115.0000	-0.0812
1	-2648.0000	55.0000	-0.0757
1	-2648.0000	56.0000	-0.0960
1	-2648.0000	57.0000	-0.1131
1	-2648.0000	58.0000	-0.1256
1	-2648.0000	59.0000	-0.1337
1	-2648.0000	60.0000	-0.1391
1	-2648.0000	61.0000	-0.1435
1	-2648.0000	62.0000	-0.1481
1	-2648.0000	63.0000	-0.1528
1	-2648.0000	64.0000	-0.1571
1	-2648.0000	65.0000	-0.1606
1	-2648.0000	66.0000	-0.1637
1	-2648.0000	67.0000	-0.1670
1	-2648.0000	68.0000	-0.1707
1	-2648.0000	69.0000	-0.1746
1	-2648.0000	70.0000	-0.1780
1	-2648.0000	71.0000	-0.1805
1	-2648.0000	72.0000	-0.1817
1	-2648.0000	73.0000	-0.1817
1	-2648.0000	74.0000	-0.1807
1	-2648.0000	75.0000	-0.1789
1	-2648.0000	76.0000	-0.1767
1	-2648.0000	77.0000	-0.1740
1	-2648.0000	78.0000	-0.1709
1	-2648.0000	79.0000	-0.1671
1	-2648.0000	80.0000	-0.1617
1	-2648.0000	81.0000	-0.1543
1	-2648.0000	82.0000	-0.1447
1	-2648.0000	83.0000	-0.1335
1	-2648.0000	84.0000	-0.1218
1	-2648.0000	85.0000	-0.1112
1	-2648.0000	86.0000	-0.1032
1	-2648.0000	87.0000	-0.0991
1	-2648.0000	88.0000	-0.0998
1	-2648.0000	89.0000	-0.1057
1	-2648.0000	90.0000	-0.1164
1	-2648.0000	91.0000	-0.1310
1	-2648.0000	92.0000	-0.1479
1	-2648.0000	93.0000	-0.1653
1	-2648.0000	94.0000	-0.1805
1	-2648.0000	95.0000	-0.1914
1	-2648.0000	96.0000	-0.1960
1	-2648.0000	97.0000	-0.1940
1	-2648.0000	98.0000	-0.1855
1	-2648.0000	99.0000	-0.1719
1	-2648.0000	100.0000	-0.1546
1	-2648.0000	101.0000	-0.1352
1	-2648.0000	102.0000	-0.1152
1	-2648.0000	103.0000	-0.0967
1	-2648.0000	104.0000	-0.0818
1	-2648.0000	105.0000	-0.0725
1	-2648.0000	106.0000	-0.0699
1	-2648.0000	107.0000	-0.0740
1	-2648.0000	108.0000	-0.0837
1	-2648.0000	109.0000	-0.0965
1	-2648.0000	110.0000	-0.1093
1	-2648.0000	111.0000	-0.1182
1	-2648.0000	112.0000	-0.1200
1	-2648.0000	113.0000	-0.1127
1	-2648.0000	114.0000	-0.0972
1	-2648.0000	115.0000	-0.0766
1	-2636.0000	55.0000	-0.0647
1	-2636.0000	56.0000	-0.0856
1	-2636.0000	57.0000	-0.1050
1	-2636.0000	58.0000	-0.1211
1	-2636.0000	59.0000	-0.1337
1	-2636.0000	60.0000	-0.1436
1	-2636.0000	61.0000	-0.1517
1	-2636.0000	62.0000	-0.1586
1	-2636.0000	63.0000	-0.1638
1	-2636.0000	64.0000	-0.1674
1	-2636.0000	65.0000	-0.1693
1	-2636.0000	66.0000	-0.1704
1	-2636.0000	67.0000	-0.1718
1	-2636.0000	68.0000	-0.1740
1	-2636.0000	69.0000	-0.1772
1	-2636.0000	70.0000	-0.1810
1	-2636.0000	71.0000	-0.1846
1	-2636.0000	72.0000	-0.1876
1	-2636.0000	73.0000	-0.1896
1	-2636.0000	74.0000	-0.1902
1	-2636.0000	75.0000	-0.1896
1	-2636.0000	76.0000	-0.1878
1	-2636.0000	77.0000	-0.1852
1	-2636.0000	78.0000	-0.1814
1	-2636.0000	79.0000	-0.1762
1	-2636.0000	80.0000	-0.1691
1	-2636.0000	81.0000	-0.1598
1	-2636.0000	82.0000	-0.1487
1	-2636.0000	83.0000	-0.1366
1	-2636.0000	84.0000	-0.1246
1	-2636.0000	85.0000	-0.1138
1	-2636.0000	86.0000	-0.1053
1	-2636.0000	87.0000	-0.1001
1	-2636.0000	88.0000	-0.0991
1	-2636.0000	89.0000	-0.1031
1	-2636.0000	90.0000	-0.1122
1	-2636.0000	91.0000	-0.1261
1	-2636.0000	92.0000	-0.1432
1	-2636.0000	93.0000	-0.1614
1	-2636.0000	94.0000	-0.1778
1	-2636.0000	95.0000	-0.1896
1	-2636.0000	96.0000	-0.1947
1	-2636.0000	97.0000	-0.1924
1	-2636.0000	98.0000	-0.1828
1	-2636.0000	99.0000	-0.1672
1	-2636.0000	100.0000	-0.1471
1	-2636.0000	101.0000	-0.1243
1	-2636.0000	102.0000	-0.1007
1	-2636.0000	103.0000	-0.0786
1	-2636.0000	104.0000	-0.0601
1	-2636.0000	105.0000	-0.0471
1	-2636.0000	106.0000	-0.0405
1	-2636.0000	107.0000	-0.0404
1	-2636.0000	108.0000	-0.0457
1	-2636.0000	109.0000	-0.0545
1	-2636.0000	110.0000	-0.0639
1	-2636.0000	111.0000	-0.0709
1	-2636.0000	112.0000	-0.0725
1	-2636.0000	113.0000	-0.0672
1	-2636.0000	114.0000	-0.0557
1	-2636.0000	115.0000	-0.0408
1	-2624.0000	55.0000	-0.0586
1	-2624.0000	56.0000	-0.0806
1	-2624.0000	57.0000	-0.1025
1	-2624.0000	58.0000	-0.1224
1	-2624.0000	59.0000	-0.1398
1	-2624.0000	60.0000	-0.1545
1	-2624.0000	61.0000	-0.1667
1	-2624.0000	62.0000	-0.1760
1	-2624.0000	63.0000	-0.1820
1	-2624.0000	64.0000	-0.1844
1	-2624.0000	65.0000	-0.1840
1	-2624.0000	66.0000	-0.1822
1	-2624.0000	67.0000	-0.1805
1	-2624.0000	68.0000	-0.1803
1	-2624.0000	69.0000	-0.1822
1	-2624.0000	70.0000	-0.1861
1	-2624.0000	71.0000	-0.1911
1	-2624.0000	72.0000	-0.1964
1	-2624.0000	73.0000	-0.2010
1	-2624.0000	74.0000	-0.2040
1	-2624.0000	75.0000	-0.2049
1	-2624.0000	76.0000	-0.2036
1	-2624.0000	77.0000	-0.2004
1	-2624.0000	78.0000	-0.1953
1	-2624.0000	79.0000	-0.1879
1	-2624.0000	80.0000	-0.1784
1	-2624.0000	81.0000	-0.1669
1	-2624.0000	82.0000	-0.1542
1	-2624.0000	83.0000	-0.1413
1	-2624.0000	84.0000	-0.1292
1	-2624.0000	85.0000	-0.1184
1	-2624.0000	86.0000	-0.1097
1	-2624.0000	87.0000	-0.1038
1	-2624.0000	88.0000	-0.1015
1	-2624.0000	89.0000	-0.1038
1	-2624.0000	90.0000	-0.1111
1	-2624.0000	91.0000	-0.1233
1	-2624.0000	92.0000	-0.1390
1	-2624.0000	93.0000	-0.1559
1	-2624.0000	94.0000	-0.1710
1	-2624.0000	95.0000	-0.1816
1	-2624.0000	96.0000	-0.1855
1	-2624.0000	97.0000	-0.1820
1	-2624.0000	98.0000	-0.1715
1	-2624.0000	99.0000	-0.1555
1	-2624.0000	100.0000	-0.1361
1	-2624.0000	101.0000	-0.1155
1	-2624.0000	102.0000	-0.0961
1	-2624.0000	103.0000	-0.0798
1	-2624.0000	104.0000	-0.0684
1	-2624.0000	105.0000	-0.0627
1	-2624.0000	106.0000	-0.0625
1	-2624.0000	107.0000	-0.0672
1	-2624.0000	108.0000	-0.0756
1	-2624.0000	109.0000	-0.0858
1	-2624.0000	110.0000	-0.0956
1	-2624.0000	111.0000	-0.1021
1	-2624.0000	112.0000	-0.1028
1	-2624.0000	113.0000	-0.0962
1	-2624.0000	114.0000	-0.0828
1	-2624.0000	115.0000	-0.0653
1	-2612.0000	55.0000	-0.0556
1	-2612.0000	56.0000	-0.0796
1	-2612.0000	57.0000	-0.1043
1	-2612.0000	58.0000	-0.1277
1	-2612.0000	59.0000	-0.1485
1	-2612.0000	60.0000	-0.1664
1	-2612.0000	61.0000	-0.1809
1	-2612.0000	62.0000	-0.1915
1	-2612.0000	63.0000	-0.1977
1	-2612.0000	64.0000	-0.1995
1	-2612.0000	65.0000	-0.1977
1	-2612.0000	66.0000	-0.1940
1	-2612.0000	67.0000	-0.1904
1	-2612.0000	68.0000	-0.1885
1	-2612.0000	69.0000	-0.1890
1	-2612.0000	70.0000	-0.1922
1	-2612.0000	71.0000	-0.1974
1	-2612.0000	72.0000	-0.2038
1	-2612.0000	73.0000	-0.2102
1	-2612.0000	74.0000	-0.2154
1	-2612.0000	75.0000	-0.2184
1	-2612.0000	76.0000	-0.2189
1	-2612.0000	77.0000	-0.2165
1	-2612.0000	78.0000	-0.2113
1	-2612.0000	79.0000	-0.2031
1	-2612.0000	80.0000	-0.1922
1	-2612.0000	81.0000	-0.1793
1	-2612.0000	82.0000	-0.1653
1	-2612.0000	83.0000	-0.1514
1	-2612.0000	84.0000	-0.1384
1	-2612.0000	85.0000	-0.1269
1	-2612.0000	86.0000	-0.1175
1	-2612.0000	87.0000	-0.1106
1	-2612.0000	88.0000	-0.1071
1	-2612.0000	89.0000	-0.1078
1	-2612.0000	90.0000	-0.1133
1	-2612.0000	91.0000	-0.1231
1	-2612.0000	92.0000	-0.1358
1	-2612.0000	93.0000	-0.1492
1	-2612.0000	94.0000	-0.1606
1	-2612.0000	95.0000	-0.1676
1	-2612.0000	96.0000	-0.1686
1	-2612.0000	97.0000	-0.1629
1	-2612.0000	98.0000	-0.1514
1	-2612.0000	99.0000	-0.1359
1	-2612.0000	100.0000	-0.1186
1	-2612.0000	101.0000	-0.1022
[truncated: 99,993 more rows]

## Sheet: InstructionCue_2-45Hz
Subject	Time	Frequency	Power
1	-500.0000	2.0000	1.8083
1	-500.0000	3.0000	1.9268
1	-500.0000	4.0000	1.9495
1	-500.0000	5.0000	1.8749
1	-500.0000	6.0000	1.7134
1	-500.0000	7.0000	1.4857
1	-500.0000	8.0000	1.2202
1	-500.0000	9.0000	0.9487
1	-500.0000	10.0000	0.7006
1	-500.0000	11.0000	0.4971
1	-500.0000	12.0000	0.3475
1	-500.0000	13.0000	0.2502
1	-500.0000	14.0000	0.1957
1	-500.0000	15.0000	0.1715
1	-500.0000	16.0000	0.1664
1	-500.0000	17.0000	0.1717
1	-500.0000	18.0000	0.1818
1	-500.0000	19.0000	0.1925
1	-500.0000	20.0000	0.2012
1	-500.0000	21.0000	0.2059
1	-500.0000	22.0000	0.2061
1	-500.0000	23.0000	0.2018
1	-500.0000	24.0000	0.1947
1	-500.0000	25.0000	0.1872
1	-500.0000	26.0000	0.1819
1	-500.0000	27.0000	0.1816
1	-500.0000	28.0000	0.1876
1	-500.0000	29.0000	0.2003
1	-500.0000	30.0000	0.2187
1	-500.0000	31.0000	0.2408
1	-500.0000	32.0000	0.2644
1	-500.0000	33.0000	0.2873
1	-500.0000	34.0000	0.3074
1	-500.0000	35.0000	0.3233
1	-500.0000	36.0000	0.3342
1	-500.0000	37.0000	0.3401
1	-500.0000	38.0000	0.3417
1	-500.0000	39.0000	0.3398
1	-500.0000	40.0000	0.3353
1	-500.0000	41.0000	0.3293
1	-500.0000	42.0000	0.3227
1	-500.0000	43.0000	0.3165
1	-500.0000	44.0000	0.3111
1	-500.0000	45.0000	0.3071
1	-496.0000	2.0000	2.2287
1	-496.0000	3.0000	2.3633
1	-496.0000	4.0000	2.3832
1	-496.0000	5.0000	2.2867
1	-496.0000	6.0000	2.0848
1	-496.0000	7.0000	1.7998
1	-496.0000	8.0000	1.4640
1	-496.0000	9.0000	1.1154
1	-496.0000	10.0000	0.7911
1	-496.0000	11.0000	0.5205
1	-496.0000	12.0000	0.3188
1	-496.0000	13.0000	0.1869
1	-496.0000	14.0000	0.1138
1	-496.0000	15.0000	0.0830
1	-496.0000	16.0000	0.0786
1	-496.0000	17.0000	0.0886
1	-496.0000	18.0000	0.1052
1	-496.0000	19.0000	0.1233
1	-496.0000	20.0000	0.1393
1	-496.0000	21.0000	0.1509
1	-496.0000	22.0000	0.1569
1	-496.0000	23.0000	0.1573
1	-496.0000	24.0000	0.1529
1	-496.0000	25.0000	0.1461
1	-496.0000	26.0000	0.1404
1	-496.0000	27.0000	0.1396
1	-496.0000	28.0000	0.1464
1	-496.0000	29.0000	0.1616
1	-496.0000	30.0000	0.1844
1	-496.0000	31.0000	0.2124
1	-496.0000	32.0000	0.2428
1	-496.0000	33.0000	0.2725
1	-496.0000	34.0000	0.2988
1	-496.0000	35.0000	0.3198
1	-496.0000	36.0000	0.3344
1	-496.0000	37.0000	0.3426
1	-496.0000	38.0000	0.3450
1	-496.0000	39.0000	0.3428
1	-496.0000	40.0000	0.3375
1	-496.0000	41.0000	0.3305
1	-496.0000	42.0000	0.3231
1	-496.0000	43.0000	0.3164
1	-496.0000	44.0000	0.3113
1	-496.0000	45.0000	0.3082
1	-492.0000	2.0000	2.3120
1	-492.0000	3.0000	2.4497
1	-492.0000	4.0000	2.4692
1	-492.0000	5.0000	2.3687
1	-492.0000	6.0000	2.1591
1	-492.0000	7.0000	1.8630
1	-492.0000	8.0000	1.5133
1	-492.0000	9.0000	1.1490
1	-492.0000	10.0000	0.8089
1	-492.0000	11.0000	0.5237
1	-492.0000	12.0000	0.3105
1	-492.0000	13.0000	0.1706
1	-492.0000	14.0000	0.0930
1	-492.0000	15.0000	0.0602
1	-492.0000	16.0000	0.0554
1	-492.0000	17.0000	0.0658
1	-492.0000	18.0000	0.0832
1	-492.0000	19.0000	0.1026
1	-492.0000	20.0000	0.1202
1	-492.0000	21.0000	0.1340
1	-492.0000	22.0000	0.1426
1	-492.0000	23.0000	0.1455
1	-492.0000	24.0000	0.1433
1	-492.0000	25.0000	0.1381
1	-492.0000	26.0000	0.1333
1	-492.0000	27.0000	0.1329
1	-492.0000	28.0000	0.1399
1	-492.0000	29.0000	0.1552
1	-492.0000	30.0000	0.1783
1	-492.0000	31.0000	0.2067
1	-492.0000	32.0000	0.2374
1	-492.0000	33.0000	0.2674
1	-492.0000	34.0000	0.2940
1	-492.0000	35.0000	0.3152
1	-492.0000	36.0000	0.3299
1	-492.0000	37.0000	0.3382
1	-492.0000	38.0000	0.3406
1	-492.0000	39.0000	0.3382
1	-492.0000	40.0000	0.3326
1	-492.0000	41.0000	0.3252
1	-492.0000	42.0000	0.3174
1	-492.0000	43.0000	0.3104
1	-492.0000	44.0000	0.3049
1	-492.0000	45.0000	0.3015
1	-488.0000	2.0000	2.3300
1	-488.0000	3.0000	2.4689
1	-488.0000	4.0000	2.4888
1	-488.0000	5.0000	2.3881
1	-488.0000	6.0000	2.1775
1	-488.0000	7.0000	1.8799
1	-488.0000	8.0000	1.5282
1	-488.0000	9.0000	1.1615
1	-488.0000	10.0000	0.8189
1	-488.0000	11.0000	0.5316
1	-488.0000	12.0000	0.3165
1	-488.0000	13.0000	0.1751
1	-488.0000	14.0000	0.0963
1	-488.0000	15.0000	0.0626
1	-488.0000	16.0000	0.0569
1	-488.0000	17.0000	0.0665
1	-488.0000	18.0000	0.0832
1	-488.0000	19.0000	0.1021
1	-488.0000	20.0000	0.1199
1	-488.0000	21.0000	0.1344
1	-488.0000	22.0000	0.1442
1	-488.0000	23.0000	0.1488
1	-488.0000	24.0000	0.1482
1	-488.0000	25.0000	0.1444
1	-488.0000	26.0000	0.1407
1	-488.0000	27.0000	0.1408
1	-488.0000	28.0000	0.1477
1	-488.0000	29.0000	0.1625
1	-488.0000	30.0000	0.1844
1	-488.0000	31.0000	0.2113
1	-488.0000	32.0000	0.2403
1	-488.0000	33.0000	0.2682
1	-488.0000	34.0000	0.2928
1	-488.0000	35.0000	0.3122
1	-488.0000	36.0000	0.3256
1	-488.0000	37.0000	0.3330
1	-488.0000	38.0000	0.3351
1	-488.0000	39.0000	0.3327
1	-488.0000	40.0000	0.3271
1	-488.0000	41.0000	0.3196
1	-488.0000	42.0000	0.3115
1	-488.0000	43.0000	0.3041
1	-488.0000	44.0000	0.2980
1	-488.0000	45.0000	0.2938
1	-484.0000	2.0000	2.3439
1	-484.0000	3.0000	2.4837
1	-484.0000	4.0000	2.5041
1	-484.0000	5.0000	2.4033
1	-484.0000	6.0000	2.1923
1	-484.0000	7.0000	1.8937
1	-484.0000	8.0000	1.5406
1	-484.0000	9.0000	1.1724
1	-484.0000	10.0000	0.8284
1	-484.0000	11.0000	0.5396
1	-484.0000	12.0000	0.3233
1	-484.0000	13.0000	0.1810
1	-484.0000	14.0000	0.1013
1	-484.0000	15.0000	0.0667
1	-484.0000	16.0000	0.0602
1	-484.0000	17.0000	0.0689
1	-484.0000	18.0000	0.0849
1	-484.0000	19.0000	0.1034
1	-484.0000	20.0000	0.1212
1	-484.0000	21.0000	0.1362
1	-484.0000	22.0000	0.1471
1	-484.0000	23.0000	0.1531
1	-484.0000	24.0000	0.1540
1	-484.0000	25.0000	0.1516
1	-484.0000	26.0000	0.1489
1	-484.0000	27.0000	0.1494
1	-484.0000	28.0000	0.1560
1	-484.0000	29.0000	0.1698
1	-484.0000	30.0000	0.1900
1	-484.0000	31.0000	0.2147
1	-484.0000	32.0000	0.2409
1	-484.0000	33.0000	0.2658
1	-484.0000	34.0000	0.2873
1	-484.0000	35.0000	0.3041
1	-484.0000	36.0000	0.3156
1	-484.0000	37.0000	0.3219
1	-484.0000	38.0000	0.3234
1	-484.0000	39.0000	0.3210
1	-484.0000	40.0000	0.3155
1	-484.0000	41.0000	0.3081
1	-484.0000	42.0000	0.3000
1	-484.0000	43.0000	0.2923
1	-484.0000	44.0000	0.2857
1	-484.0000	45.0000	0.2807
1	-480.0000	2.0000	2.3574
1	-480.0000	3.0000	2.4982
1	-480.0000	4.0000	2.5190
1	-480.0000	5.0000	2.4181
1	-480.0000	6.0000	2.2065
1	-480.0000	7.0000	1.9070
1	-480.0000	8.0000	1.5526
1	-480.0000	9.0000	1.1830
1	-480.0000	10.0000	0.8375
1	-480.0000	11.0000	0.5474
1	-480.0000	12.0000	0.3301
1	-480.0000	13.0000	0.1869
1	-480.0000	14.0000	0.1064
1	-480.0000	15.0000	0.0711
1	-480.0000	16.0000	0.0638
1	-480.0000	17.0000	0.0717
1	-480.0000	18.0000	0.0869
1	-480.0000	19.0000	0.1049
1	-480.0000	20.0000	0.1227
1	-480.0000	21.0000	0.1383
1	-480.0000	22.0000	0.1502
1	-480.0000	23.0000	0.1574
1	-480.0000	24.0000	0.1598
1	-480.0000	25.0000	0.1586
1	-480.0000	26.0000	0.1567
1	-480.0000	27.0000	0.1575
1	-480.0000	28.0000	0.1635
1	-480.0000	29.0000	0.1758
1	-480.0000	30.0000	0.1939
1	-480.0000	31.0000	0.2157
1	-480.0000	32.0000	0.2385
1	-480.0000	33.0000	0.2598
1	-480.0000	34.0000	0.2778
1	-480.0000	35.0000	0.2915
1	-480.0000	36.0000	0.3007
1	-480.0000	37.0000	0.3056
1	-480.0000	38.0000	0.3065
1	-480.0000	39.0000	0.3041
1	-480.0000	40.0000	0.2989
1	-480.0000	41.0000	0.2917
1	-480.0000	42.0000	0.2836
1	-480.0000	43.0000	0.2756
1	-480.0000	44.0000	0.2685
1	-480.0000	45.0000	0.2627
1	-476.0000	2.0000	2.3707
1	-476.0000	3.0000	2.5122
1	-476.0000	4.0000	2.5334
1	-476.0000	5.0000	2.4324
1	-476.0000	6.0000	2.2202
1	-476.0000	7.0000	1.9198
1	-476.0000	8.0000	1.5642
1	-476.0000	9.0000	1.1932
1	-476.0000	10.0000	0.8463
1	-476.0000	11.0000	0.5551
1	-476.0000	12.0000	0.3368
1	-476.0000	13.0000	0.1928
1	-476.0000	14.0000	0.1116
1	-476.0000	15.0000	0.0755
1	-476.0000	16.0000	0.0675
1	-476.0000	17.0000	0.0747
1	-476.0000	18.0000	0.0893
1	-476.0000	19.0000	0.1068
1	-476.0000	20.0000	0.1246
1	-476.0000	21.0000	0.1406
1	-476.0000	22.0000	0.1533
1	-476.0000	23.0000	0.1617
1	-476.0000	24.0000	0.1652
1	-476.0000	25.0000	0.1651
1	-476.0000	26.0000	0.1638
1	-476.0000	27.0000	0.1645
1	-476.0000	28.0000	0.1697
1	-476.0000	29.0000	0.1803
1	-476.0000	30.0000	0.1958
1	-476.0000	31.0000	0.2143
1	-476.0000	32.0000	0.2333
1	-476.0000	33.0000	0.2506
1	-476.0000	34.0000	0.2647
1	-476.0000	35.0000	0.2752
1	-476.0000	36.0000	0.2821
1	-476.0000	37.0000	0.2857
1	-476.0000	38.0000	0.2862
1	-476.0000	39.0000	0.2837
1	-476.0000	40.0000	0.2787
1	-476.0000	41.0000	0.2717
1	-476.0000	42.0000	0.2636
1	-476.0000	43.0000	0.2553
1	-476.0000	44.0000	0.2478
1	-476.0000	45.0000	0.2414
1	-472.0000	2.0000	2.3836
1	-472.0000	3.0000	2.5259
1	-472.0000	4.0000	2.5474
1	-472.0000	5.0000	2.4463
1	-472.0000	6.0000	2.2336
1	-472.0000	7.0000	1.9322
1	-472.0000	8.0000	1.5754
1	-472.0000	9.0000	1.2031
1	-472.0000	10.0000	0.8549
1	-472.0000	11.0000	0.5625
1	-472.0000	12.0000	0.3434
1	-472.0000	13.0000	0.1986
1	-472.0000	14.0000	0.1168
1	-472.0000	15.0000	0.0801
1	-472.0000	16.0000	0.0714
1	-472.0000	17.0000	0.0778
1	-472.0000	18.0000	0.0918
1	-472.0000	19.0000	0.1089
1	-472.0000	20.0000	0.1266
1	-472.0000	21.0000	0.1430
1	-472.0000	22.0000	0.1564
1	-472.0000	23.0000	0.1657
1	-472.0000	24.0000	0.1702
1	-472.0000	25.0000	0.1708
1	-472.0000	26.0000	0.1698
1	-472.0000	27.0000	0.1702
1	-472.0000	28.0000	0.1743
1	-472.0000	29.0000	0.1829
1	-472.0000	30.0000	0.1955
1	-472.0000	31.0000	0.2104
1	-472.0000	32.0000	0.2253
1	-472.0000	33.0000	0.2385
1	-472.0000	34.0000	0.2489
1	-472.0000	35.0000	0.2562
1	-472.0000	36.0000	0.2610
1	-472.0000	37.0000	0.2634
1	-472.0000	38.0000	0.2635
1	-472.0000	39.0000	0.2611
1	-472.0000	40.0000	0.2563
1	-472.0000	41.0000	0.2494
1	-472.0000	42.0000	0.2412
1	-472.0000	43.0000	0.2329
1	-472.0000	44.0000	0.2251
1	-472.0000	45.0000	0.2185
1	-468.0000	2.0000	2.3962
1	-468.0000	3.0000	2.5393
1	-468.0000	4.0000	2.5611
1	-468.0000	5.0000	2.4598
1	-468.0000	6.0000	2.2464
1	-468.0000	7.0000	1.9441
1	-468.0000	8.0000	1.5862
1	-468.0000	9.0000	1.2125
1	-468.0000	10.0000	0.8631
1	-468.0000	11.0000	0.5698
1	-468.0000	12.0000	0.3499
1	-468.0000	13.0000	0.2045
1	-468.0000	14.0000	0.1220
1	-468.0000	15.0000	0.0847
1	-468.0000	16.0000	0.0753
1	-468.0000	17.0000	0.0811
1	-468.0000	18.0000	0.0944
1	-468.0000	19.0000	0.1111
1	-468.0000	20.0000	0.1287
1	-468.0000	21.0000	0.1454
1	-468.0000	22.0000	0.1595
1	-468.0000	23.0000	0.1695
1	-468.0000	24.0000	0.1746
1	-468.0000	25.0000	0.1756
1	-468.0000	26.0000	0.1746
1	-468.0000	27.0000	0.1745
1	-468.0000	28.0000	0.1772
1	-468.0000	29.0000	0.1835
1	-468.0000	30.0000	0.1930
1	-468.0000	31.0000	0.2041
1	-468.0000	32.0000	0.2149
1	-468.0000	33.0000	0.2240
1	-468.0000	34.0000	0.2307
1	-468.0000	35.0000	0.2352
1	-468.0000	36.0000	0.2380
1	-468.0000	37.0000	0.2394
1	-468.0000	38.0000	0.2391
1	-468.0000	39.0000	0.2367
1	-468.0000	40.0000	0.2321
1	-468.0000	41.0000	0.2254
1	-468.0000	42.0000	0.2175
1	-468.0000	43.0000	0.2094
1	-468.0000	44.0000	0.2020
1	-468.0000	45.0000	0.1959
1	-464.0000	2.0000	2.4085
1	-464.0000	3.0000	2.5523
1	-464.0000	4.0000	2.5743
1	-464.0000	5.0000	2.4728
1	-464.0000	6.0000	2.2589
1	-464.0000	7.0000	1.9556
1	-464.0000	8.0000	1.5965
1	-464.0000	9.0000	1.2216
1	-464.0000	10.0000	0.8711
1	-464.0000	11.0000	0.5768
1	-464.0000	12.0000	0.3562
1	-464.0000	13.0000	0.2102
1	-464.0000	14.0000	0.1272
1	-464.0000	15.0000	0.0892
1	-464.0000	16.0000	0.0792
1	-464.0000	17.0000	0.0843
1	-464.0000	18.0000	0.0970
1	-464.0000	19.0000	0.1132
1	-464.0000	20.0000	0.1307
1	-464.0000	21.0000	0.1476
1	-464.0000	22.0000	0.1622
1	-464.0000	23.0000	0.1728
1	-464.0000	24.0000	0.1783
1	-464.0000	25.0000	0.1794
1	-464.0000	26.0000	0.1782
1	-464.0000	27.0000	0.1771
1	-464.0000	28.0000	0.1782
1	-464.0000	29.0000	0.1822
1	-464.0000	30.0000	0.1885
1	-464.0000	31.0000	0.1957
1	-464.0000	32.0000	0.2024
1	-464.0000	33.0000	0.2076
1	-464.0000	34.0000	0.2109
1	-464.0000	35.0000	0.2127
1	-464.0000	36.0000	0.2136
1	-464.0000	37.0000	0.2139
1	-464.0000	38.0000	0.2131
1	-464.0000	39.0000	0.2106
1	-464.0000	40.0000	0.2063
1	-464.0000	41.0000	0.2001
1	-464.0000	42.0000	0.1930
1	-464.0000	43.0000	0.1859
1	-464.0000	44.0000	0.1797
1	-464.0000	45.0000	0.1751
1	-460.0000	2.0000	2.4205
1	-460.0000	3.0000	2.5649
1	-460.0000	4.0000	2.5872
1	-460.0000	5.0000	2.4854
1	-460.0000	6.0000	2.2708
1	-460.0000	7.0000	1.9666
1	-460.0000	8.0000	1.6064
1	-460.0000	9.0000	1.2304
1	-460.0000	10.0000	0.8787
1	-460.0000	11.0000	0.5836
1	-460.0000	12.0000	0.3624
1	-460.0000	13.0000	0.2159
1	-460.0000	14.0000	0.1323
1	-460.0000	15.0000	0.0938
1	-460.0000	16.0000	0.0831
1	-460.0000	17.0000	0.0875
1	-460.0000	18.0000	0.0996
1	-460.0000	19.0000	0.1153
1	-460.0000	20.0000	0.1326
1	-460.0000	21.0000	0.1497
1	-460.0000	22.0000	0.1646
1	-460.0000	23.0000	0.1755
1	-460.0000	24.0000	0.1813
1	-460.0000	25.0000	0.1823
1	-460.0000	26.0000	0.1805
1	-460.0000	27.0000	0.1784
1	-460.0000	28.0000	0.1777
1	-460.0000	29.0000	0.1792
1	-460.0000	30.0000	0.1822
1	-460.0000	31.0000	0.1856
1	-460.0000	32.0000	0.1883
1	-460.0000	33.0000	0.1897
1	-460.0000	34.0000	0.1897
1	-460.0000	35.0000	0.1890
1	-460.0000	36.0000	0.1881
1	-460.0000	37.0000	0.1870
1	-460.0000	38.0000	0.1855
1	-460.0000	39.0000	0.1829
1	-460.0000	40.0000	0.1790
1	-460.0000	41.0000	0.1740
1	-460.0000	42.0000	0.1684
1	-460.0000	43.0000	0.1632
1	-460.0000	44.0000	0.1593
1	-460.0000	45.0000	0.1572
1	-456.0000	2.0000	2.4322
1	-456.0000	3.0000	2.5772
1	-456.0000	4.0000	2.5996
1	-456.0000	5.0000	2.4976
1	-456.0000	6.0000	2.2824
1	-456.0000	7.0000	1.9772
1	-456.0000	8.0000	1.6159
1	-456.0000	9.0000	1.2387
1	-456.0000	10.0000	0.8860
1	-456.0000	11.0000	0.5902
1	-456.0000	12.0000	0.3684
1	-456.0000	13.0000	0.2215
1	-456.0000	14.0000	0.1374
1	-456.0000	15.0000	0.0983
1	-456.0000	16.0000	0.0870
1	-456.0000	17.0000	0.0907
1	-456.0000	18.0000	0.1020
1	-456.0000	19.0000	0.1172
1	-456.0000	20.0000	0.1342
1	-456.0000	21.0000	0.1514
1	-456.0000	22.0000	0.1666
1	-456.0000	23.0000	0.1777
1	-456.0000	24.0000	0.1835
1	-456.0000	25.0000	0.1842
1	-456.0000	26.0000	0.1817
1	-456.0000	27.0000	0.1784
1	-456.0000	28.0000	0.1760
1	-456.0000	29.0000	0.1749
1	-456.0000	30.0000	0.1748
1	-456.0000	31.0000	0.1745
1	-456.0000	32.0000	0.1733
1	-456.0000	33.0000	0.1710
1	-456.0000	34.0000	0.1680
1	-456.0000	35.0000	0.1648
1	-456.0000	36.0000	0.1618
1	-456.0000	37.0000	0.1592
1	-456.0000	38.0000	0.1567
1	-456.0000	39.0000	0.1541
1	-456.0000	40.0000	0.1510
1	-456.0000	41.0000	0.1475
1	-456.0000	42.0000	0.1443
1	-456.0000	43.0000	0.1420
1	-456.0000	44.0000	0.1414
1	-456.0000	45.0000	0.1426
1	-452.0000	2.0000	2.4436
1	-452.0000	3.0000	2.5892
1	-452.0000	4.0000	2.6117
1	-452.0000	5.0000	2.5094
1	-452.0000	6.0000	2.2935
1	-452.0000	7.0000	1.9874
1	-452.0000	8.0000	1.6249
1	-452.0000	9.0000	1.2466
1	-452.0000	10.0000	0.8930
1	-452.0000	11.0000	0.5965
1	-452.0000	12.0000	0.3743
1	-452.0000	13.0000	0.2270
1	-452.0000	14.0000	0.1425
1	-452.0000	15.0000	0.1028
1	-452.0000	16.0000	0.0908
1	-452.0000	17.0000	0.0937
1	-452.0000	18.0000	0.1043
1	-452.0000	19.0000	0.1188
1	-452.0000	20.0000	0.1356
1	-452.0000	21.0000	0.1527
1	-452.0000	22.0000	0.1680
1	-452.0000	23.0000	0.1792
1	-452.0000	24.0000	0.1849
1	-452.0000	25.0000	0.1853
1	-452.0000	26.0000	0.1821
1	-452.0000	27.0000	0.1776
1	-452.0000	28.0000	0.1734
1	-452.0000	29.0000	0.1699
1	-452.0000	30.0000	0.1667
1	-452.0000	31.0000	0.1630
1	-452.0000	32.0000	0.1582
1	-452.0000	33.0000	0.1525
1	-452.0000	34.0000	0.1465
1	-452.0000	35.0000	0.1407
1	-452.0000	36.0000	0.1356
1	-452.0000	37.0000	0.1313
1	-452.0000	38.0000	0.1279
1	-452.0000	39.0000	0.1252
1	-452.0000	40.0000	0.1232
1	-452.0000	41.0000	0.1219
1	-452.0000	42.0000	0.1216
1	-452.0000	43.0000	0.1229
1	-452.0000	44.0000	0.1260
1	-452.0000	45.0000	0.1310
1	-448.0000	2.0000	2.4547
1	-448.0000	3.0000	2.6008
1	-448.0000	4.0000	2.6234
1	-448.0000	5.0000	2.5207
1	-448.0000	6.0000	2.3041
1	-448.0000	7.0000	1.9971
1	-448.0000	8.0000	1.6336
1	-448.0000	9.0000	1.2542
1	-448.0000	10.0000	0.8997
1	-448.0000	11.0000	0.6025
1	-448.0000	12.0000	0.3799
1	-448.0000	13.0000	0.2324
1	-448.0000	14.0000	0.1475
1	-448.0000	15.0000	0.1073
1	-448.0000	16.0000	0.0945
1	-448.0000	17.0000	0.0967
1	-448.0000	18.0000	0.1064
1	-448.0000	19.0000	0.1203
1	-448.0000	20.0000	0.1365
1	-448.0000	21.0000	0.1535
1	-448.0000	22.0000	0.1688
1	-448.0000	23.0000	0.1800
1	-448.0000	24.0000	0.1856
1	-448.0000	25.0000	0.1857
1	-448.0000	26.0000	0.1818
1	-448.0000	27.0000	0.1762
1	-448.0000	28.0000	0.1704
1	-448.0000	29.0000	0.1647
1	-448.0000	30.0000	0.1587
1	-448.0000	31.0000	0.1518
1	-448.0000	32.0000	0.1438
1	-448.0000	33.0000	0.1350
1	-448.0000	34.0000	0.1262
1	-448.0000	35.0000	0.1178
1	-448.0000	36.0000	0.1105
1	-448.0000	37.0000	0.1046
1	-448.0000	38.0000	0.1002
1	-448.0000	39.0000	0.0977
1	-448.0000	40.0000	0.0969
1	-448.0000	41.0000	0.0979
1	-448.0000	42.0000	0.1007
1	-448.0000	43.0000	0.1055
1	-448.0000	44.0000	0.1123
1	-448.0000	45.0000	0.1210
1	-444.0000	2.0000	2.4655
1	-444.0000	3.0000	2.6121
1	-444.0000	4.0000	2.6347
1	-444.0000	5.0000	2.5317
1	-444.0000	6.0000	2.3144
1	-444.0000	7.0000	2.0064
1	-444.0000	8.0000	1.6418
1	-444.0000	9.0000	1.2613
1	-444.0000	10.0000	0.9060
1	-444.0000	11.0000	0.6083
1	-444.0000	12.0000	0.3854
1	-444.0000	13.0000	0.2377
1	-444.0000	14.0000	0.1525
1	-444.0000	15.0000	0.1118
1	-444.0000	16.0000	0.0983
1	-444.0000	17.0000	0.0996
1	-444.0000	18.0000	0.1085
1	-444.0000	19.0000	0.1215
1	-444.0000	20.0000	0.1372
1	-444.0000	21.0000	0.1538
1	-444.0000	22.0000	0.1690
1	-444.0000	23.0000	0.1802
1	-444.0000	24.0000	0.1857
1	-444.0000	25.0000	0.1855
1	-444.0000	26.0000	0.1812
1	-444.0000	27.0000	0.1747
1	-444.0000	28.0000	0.1674
1	-444.0000	29.0000	0.1597
1	-444.0000	30.0000	0.1513
1	-444.0000	31.0000	0.1417
1	-444.0000	32.0000	0.1309
1	-444.0000	33.0000	0.1193
1	-444.0000	34.0000	0.1079
1	-444.0000	35.0000	0.0972
1	-444.0000	36.0000	0.0879
1	-444.0000	37.0000	0.0804
1	-444.0000	38.0000	0.0753
1	-444.0000	39.0000	0.0730
1	-444.0000	40.0000	0.0734
1	-444.0000	41.0000	0.0765
1	-444.0000	42.0000	0.0820
1	-444.0000	43.0000	0.0898
1	-444.0000	44.0000	0.0998
1	-444.0000	45.0000	0.1117
1	-440.0000	2.0000	2.4760
1	-440.0000	3.0000	2.6230
1	-440.0000	4.0000	2.6456
1	-440.0000	5.0000	2.5422
1	-440.0000	6.0000	2.3242
1	-440.0000	7.0000	2.0152
1	-440.0000	8.0000	1.6495
1	-440.0000	9.0000	1.2681
1	-440.0000	10.0000	0.9119
1	-440.0000	11.0000	0.6137
1	-440.0000	12.0000	0.3907
1	-440.0000	13.0000	0.2429
1	-440.0000	14.0000	0.1575
1	-440.0000	15.0000	0.1164
1	-440.0000	16.0000	0.1023
1	-440.0000	17.0000	0.1027
1	-440.0000	18.0000	0.1105
1	-440.0000	19.0000	0.1227
1	-440.0000	20.0000	0.1376
1	-440.0000	21.0000	0.1538
1	-440.0000	22.0000	0.1687
1	-440.0000	23.0000	0.1798
1	-440.0000	24.0000	0.1852
1	-440.0000	25.0000	0.1849
1	-440.0000	26.0000	0.1803
1	-440.0000	27.0000	0.1731
1	-440.0000	28.0000	0.1647
1	-440.0000	29.0000	0.1553
1	-440.0000	30.0000	0.1448
1	-440.0000	31.0000	0.1330
1	-440.0000	32.0000	0.1198
1	-440.0000	33.0000	0.1060
1	-440.0000	34.0000	0.0923
1	-440.0000	35.0000	0.0796
1	-440.0000	36.0000	0.0686
1	-440.0000	37.0000	0.0600
1	-440.0000	38.0000	0.0543
1	-440.0000	39.0000	0.0522
1	-440.0000	40.0000	0.0537
1	-440.0000	41.0000	0.0584
1	-440.0000	42.0000	0.0661
1	-440.0000	43.0000	0.0763
1	-440.0000	44.0000	0.0888
1	-440.0000	45.0000	0.1033
1	-436.0000	2.0000	2.4862
1	-436.0000	3.0000	2.6337
1	-436.0000	4.0000	2.6562
1	-436.0000	5.0000	2.5523
1	-436.0000	6.0000	2.3335
1	-436.0000	7.0000	2.0236
1	-436.0000	8.0000	1.6568
1	-436.0000	9.0000	1.2744
1	-436.0000	10.0000	0.9175
1	-436.0000	11.0000	0.6189
1	-436.0000	12.0000	0.3958
1	-436.0000	13.0000	0.2480
1	-436.0000	14.0000	0.1626
1	-436.0000	15.0000	0.1211
1	-436.0000	16.0000	0.1063
1	-436.0000	17.0000	0.1059
1	-436.0000	18.0000	0.1127
1	-436.0000	19.0000	0.1238
1	-436.0000	20.0000	0.1378
1	-436.0000	21.0000	0.1533
1	-436.0000	22.0000	0.1679
1	-436.0000	23.0000	0.1788
1	-436.0000	24.0000	0.1843
1	-436.0000	25.0000	0.1840
1	-436.0000	26.0000	0.1793
1	-436.0000	27.0000	0.1718
1	-436.0000	28.0000	0.1624
1	-436.0000	29.0000	0.1517
1	-436.0000	30.0000	0.1395
1	-436.0000	31.0000	0.1259
1	-436.0000	32.0000	0.1109
1	-436.0000	33.0000	0.0953
1	-436.0000	34.0000	0.0799
1	-436.0000	35.0000	0.0657
1	-436.0000	36.0000	0.0535
1	-436.0000	37.0000	0.0441
1	-436.0000	38.0000	0.0382
1	-436.0000	39.0000	0.0362
1	-436.0000	40.0000	0.0384
1	-436.0000	41.0000	0.0444
1	-436.0000	42.0000	0.0536
1	-436.0000	43.0000	0.0657
1	-436.0000	44.0000	0.0804
1	-436.0000	45.0000	0.0969
1	-432.0000	2.0000	2.4962
1	-432.0000	3.0000	2.6439
1	-432.0000	4.0000	2.6664
1	-432.0000	5.0000	2.5621
1	-432.0000	6.0000	2.3424
1	-432.0000	7.0000	2.0315
1	-432.0000	8.0000	1.6637
1	-432.0000	9.0000	1.2803
1	-432.0000	10.0000	0.9227
1	-432.0000	11.0000	0.6238
1	-432.0000	12.0000	0.4007
1	-432.0000	13.0000	0.2531
1	-432.0000	14.0000	0.1677
1	-432.0000	15.0000	0.1260
1	-432.0000	16.0000	0.1107
1	-432.0000	17.0000	0.1093
1	-432.0000	18.0000	0.1150
1	-432.0000	19.0000	0.1250
1	-432.0000	20.0000	0.1380
1	-432.0000	21.0000	0.1526
1	-432.0000	22.0000	0.1666
1	-432.0000	23.0000	0.1773
1	-432.0000	24.0000	0.1829
1	-432.0000	25.0000	0.1829
1	-432.0000	26.0000	0.1783
1	-432.0000	27.0000	0.1706
1	-432.0000	28.0000	0.1606
1	-432.0000	29.0000	0.1489
1	-432.0000	30.0000	0.1356
1	-432.0000	31.0000	0.1206
1	-432.0000	32.0000	0.1043
1	-432.0000	33.0000	0.0874
1	-432.0000	34.0000	0.0707
1	-432.0000	35.0000	0.0556
1	-432.0000	36.0000	0.0428
1	-432.0000	37.0000	0.0331
1	-432.0000	38.0000	0.0272
1	-432.0000	39.0000	0.0256
1	-432.0000	40.0000	0.0283
1	-432.0000	41.0000	0.0352
1	-432.0000	42.0000	0.0456
1	-432.0000	43.0000	0.0594
1	-432.0000	44.0000	0.0757
1	-432.0000	45.0000	0.0940
1	-428.0000	2.0000	2.5058
1	-428.0000	3.0000	2.6539
1	-428.0000	4.0000	2.6762
1	-428.0000	5.0000	2.5714
1	-428.0000	6.0000	2.3509
1	-428.0000	7.0000	2.0390
1	-428.0000	8.0000	1.6701
1	-428.0000	9.0000	1.2858
1	-428.0000	10.0000	0.9276
1	-428.0000	11.0000	0.6284
1	-428.0000	12.0000	0.4054
1	-428.0000	13.0000	0.2580
1	-428.0000	14.0000	0.1729
1	-428.0000	15.0000	0.1311
1	-428.0000	16.0000	0.1154
1	-428.0000	17.0000	0.1131
1	-428.0000	18.0000	0.1177
1	-428.0000	19.0000	0.1264
1	-428.0000	20.0000	0.1381
1	-428.0000	21.0000	0.1516
1	-428.0000	22.0000	0.1649
1	-428.0000	23.0000	0.1754
1	-428.0000	24.0000	0.1811
1	-428.0000	25.0000	0.1815
1	-428.0000	26.0000	0.1773
1	-428.0000	27.0000	0.1697
1	-428.0000	28.0000	0.1594
1	-428.0000	29.0000	0.1471
1	-428.0000	30.0000	0.1329
1	-428.0000	31.0000	0.1171
1	-428.0000	32.0000	0.1000
1	-428.0000	33.0000	0.0823
1	-428.0000	34.0000	0.0651
1	-428.0000	35.0000	0.0495
1	-428.0000	36.0000	0.0367
1	-428.0000	37.0000	0.0272
1	-428.0000	38.0000	0.0217
1	-428.0000	39.0000	0.0206
1	-428.0000	40.0000	0.0238
1	-428.0000	41.0000	0.0314
1	-428.0000	42.0000	0.0429
1	-428.0000	43.0000	0.0579
1	-428.0000	44.0000	0.0757
1	-428.0000	45.0000	0.0953
1	-424.0000	2.0000	2.5152
1	-424.0000	3.0000	2.6635
1	-424.0000	4.0000	2.6857
1	-424.0000	5.0000	2.5803
1	-424.0000	6.0000	2.3590
1	-424.0000	7.0000	2.0460
1	-424.0000	8.0000	1.6761
1	-424.0000	9.0000	1.2909
1	-424.0000	10.0000	0.9320
1	-424.0000	11.0000	0.6326
1	-424.0000	12.0000	0.4099
1	-424.0000	13.0000	0.2630
1	-424.0000	14.0000	0.1782
1	-424.0000	15.0000	0.1365
1	-424.0000	16.0000	0.1204
1	-424.0000	17.0000	0.1174
1	-424.0000	18.0000	0.1208
1	-424.0000	19.0000	0.1281
1	-424.0000	20.0000	0.1383
1	-424.0000	21.0000	0.1506
1	-424.0000	22.0000	0.1630
1	-424.0000	23.0000	0.1731
1	-424.0000	24.0000	0.1790
1	-424.0000	25.0000	0.1799
1	-424.0000	26.0000	0.1762
1	-424.0000	27.0000	0.1690
1	-424.0000	28.0000	0.1588
1	-424.0000	29.0000	0.1461
1	-424.0000	30.0000	0.1315
1	-424.0000	31.0000	0.1153
1	-424.0000	32.0000	0.0979
1	-424.0000	33.0000	0.0800
1	-424.0000	34.0000	0.0628
1	-424.0000	35.0000	0.0475
1	-424.0000	36.0000	0.0352
1	-424.0000	37.0000	0.0264
1	-424.0000	38.0000	0.0216
1	-424.0000	39.0000	0.0211
1	-424.0000	40.0000	0.0250
1	-424.0000	41.0000	0.0333
1	-424.0000	42.0000	0.0456
1	-424.0000	43.0000	0.0616
1	-424.0000	44.0000	0.0803
1	-424.0000	45.0000	0.1008
1	-420.0000	2.0000	2.5244
1	-420.0000	3.0000	2.6729
1	-420.0000	4.0000	2.6948
1	-420.0000	5.0000	2.5888
1	-420.0000	6.0000	2.3667
1	-420.0000	7.0000	2.0526
1	-420.0000	8.0000	1.6816
1	-420.0000	9.0000	1.2955
1	-420.0000	10.0000	0.9361
1	-420.0000	11.0000	0.6366
1	-420.0000	12.0000	0.4142
1	-420.0000	13.0000	0.2679
1	-420.0000	14.0000	0.1836
1	-420.0000	15.0000	0.1422
1	-420.0000	16.0000	0.1260
1	-420.0000	17.0000	0.1223
1	-420.0000	18.0000	0.1245
1	-420.0000	19.0000	0.1302
1	-420.0000	20.0000	0.1388
1	-420.0000	21.0000	0.1495
1	-420.0000	22.0000	0.1609
1	-420.0000	23.0000	0.1705
1	-420.0000	24.0000	0.1765
1	-420.0000	25.0000	0.1780
1	-420.0000	26.0000	0.1751
1	-420.0000	27.0000	0.1684
1	-420.0000	28.0000	0.1585
1	-420.0000	29.0000	0.1459
1	-420.0000	30.0000	0.1313
1	-420.0000	31.0000	0.1152
1	-420.0000	32.0000	0.0979
1	-420.0000	33.0000	0.0805
1	-420.0000	34.0000	0.0639
1	-420.0000	35.0000	0.0495
1	-420.0000	36.0000	0.0381
1	-420.0000	37.0000	0.0304
1	-420.0000	38.0000	0.0265
1	-420.0000	39.0000	0.0268
1	-420.0000	40.0000	0.0313
1	-420.0000	41.0000	0.0402
1	-420.0000	42.0000	0.0532
1	-420.0000	43.0000	0.0698
1	-420.0000	44.0000	0.0891
1	-420.0000	45.0000	0.1099
1	-416.0000	2.0000	2.5332
1	-416.0000	3.0000	2.6819
1	-416.0000	4.0000	2.7036
1	-416.0000	5.0000	2.5970
1	-416.0000	6.0000	2.3739
1	-416.0000	7.0000	2.0588
1	-416.0000	8.0000	1.6867
1	-416.0000	9.0000	1.2997
1	-416.0000	10.0000	0.9398
1	-416.0000	11.0000	0.6403
1	-416.0000	12.0000	0.4184
1	-416.0000	13.0000	0.2728
1	-416.0000	14.0000	0.1893
1	-416.0000	15.0000	0.1483
1	-416.0000	16.0000	0.1320
1	-416.0000	17.0000	0.1278
1	-416.0000	18.0000	0.1289
1	-416.0000	19.0000	0.1330
1	-416.0000	20.0000	0.1398
1	-416.0000	21.0000	0.1487
1	-416.0000	22.0000	0.1588
1	-416.0000	23.0000	0.1678
1	-416.0000	24.0000	0.1738
1	-416.0000	25.0000	0.1759
1	-416.0000	26.0000	0.1737
1	-416.0000	27.0000	0.1678
1	-416.0000	28.0000	0.1585
1	-416.0000	29.0000	0.1464
1	-416.0000	30.0000	0.1322
1	-416.0000	31.0000	0.1165
1	-416.0000	32.0000	0.1000
1	-416.0000	33.0000	0.0835
1	-416.0000	34.0000	0.0681
1	-416.0000	35.0000	0.0551
1	-416.0000	36.0000	0.0451
1	-416.0000	37.0000	0.0385
1	-416.0000	38.0000	0.0357
1	-416.0000	39.0000	0.0368
1	-416.0000	40.0000	0.0419
1	-416.0000	41.0000	0.0512
1	-416.0000	42.0000	0.0646
1	-416.0000	43.0000	0.0815
1	-416.0000	44.0000	0.1008
1	-416.0000	45.0000	0.1214
1	-412.0000	2.0000	2.5418
1	-412.0000	3.0000	2.6906
1	-412.0000	4.0000	2.7120
1	-412.0000	5.0000	2.6047
1	-412.0000	6.0000	2.3807
1	-412.0000	7.0000	2.0645
1	-412.0000	8.0000	1.6913
1	-412.0000	9.0000	1.3035
1	-412.0000	10.0000	0.9431
1	-412.0000	11.0000	0.6437
1	-412.0000	12.0000	0.4224
1	-412.0000	13.0000	0.2777
1	-412.0000	14.0000	0.1950
1	-412.0000	15.0000	0.1547
1	-412.0000	16.0000	0.1386
1	-412.0000	17.0000	0.1339
1	-412.0000	18.0000	0.1340
1	-412.0000	19.0000	0.1365
1	-412.0000	20.0000	0.1413
1	-412.0000	21.0000	0.1484
1	-412.0000	22.0000	0.1569
1	-412.0000	23.0000	0.1650
1	-412.0000	24.0000	0.1710
1	-412.0000	25.0000	0.1735
1	-412.0000	26.0000	0.1722
1	-412.0000	27.0000	0.1672
1	-412.0000	28.0000	0.1587
1	-412.0000	29.0000	0.1474
1	-412.0000	30.0000	0.1340
1	-412.0000	31.0000	0.1192
1	-412.0000	32.0000	0.1038
1	-412.0000	33.0000	0.0887
1	-412.0000	34.0000	0.0750
1	-412.0000	35.0000	0.0636
1	-412.0000	36.0000	0.0551
1	-412.0000	37.0000	0.0499
1	-412.0000	38.0000	0.0481
1	-412.0000	39.0000	0.0498
1	-412.0000	40.0000	0.0553
1	-412.0000	41.0000	0.0649
1	-412.0000	42.0000	0.0784
1	-412.0000	43.0000	0.0952
1	-412.0000	44.0000	0.1142
1	-412.0000	45.0000	0.1343
1	-408.0000	2.0000	2.5501
1	-408.0000	3.0000	2.6990
1	-408.0000	4.0000	2.7200
1	-408.0000	5.0000	2.6121
1	-408.0000	6.0000	2.3871
1	-408.0000	7.0000	2.0697
1	-408.0000	8.0000	1.6955
1	-408.0000	9.0000	1.3068
1	-408.0000	10.0000	0.9461
1	-408.0000	11.0000	0.6469
1	-408.0000	12.0000	0.4262
1	-408.0000	13.0000	0.2826
1	-408.0000	14.0000	0.2010
1	-408.0000	15.0000	0.1615
1	-408.0000	16.0000	0.1457
1	-408.0000	17.0000	0.1408
1	-408.0000	18.0000	0.1400
1	-408.0000	19.0000	0.1410
1	-408.0000	20.0000	0.1437
1	-408.0000	21.0000	0.1487
1	-408.0000	22.0000	0.1554
1	-408.0000	23.0000	0.1625
1	-408.0000	24.0000	0.1682
1	-408.0000	25.0000	0.1711
1	-408.0000	26.0000	0.1706
1	-408.0000	27.0000	0.1665
1	-408.0000	28.0000	0.1591
1	-408.0000	29.0000	0.1488
1	-408.0000	30.0000	0.1364
1	-408.0000	31.0000	0.1227
1	-408.0000	32.0000	0.1088
1	-408.0000	33.0000	0.0954
1	-408.0000	34.0000	0.0835
1	-408.0000	35.0000	0.0740
1	-408.0000	36.0000	0.0672
1	-408.0000	37.0000	0.0632
1	-408.0000	38.0000	0.0622
1	-408.0000	39.0000	0.0643
1	-408.0000	40.0000	0.0700
1	-408.0000	41.0000	0.0795
1	-408.0000	42.0000	0.0928
1	-408.0000	43.0000	0.1093
1	-408.0000	44.0000	0.1279
1	-408.0000	45.0000	0.1472
1	-404.0000	2.0000	2.5582
1	-404.0000	3.0000	2.7070
1	-404.0000	4.0000	2.7277
1	-404.0000	5.0000	2.6191
1	-404.0000	6.0000	2.3931
1	-404.0000	7.0000	2.0746
1	-404.0000	8.0000	1.6993
1	-404.0000	9.0000	1.3098
1	-404.0000	10.0000	0.9487
1	-404.0000	11.0000	0.6497
1	-404.0000	12.0000	0.4299
1	-404.0000	13.0000	0.2874
1	-404.0000	14.0000	0.2072
1	-404.0000	15.0000	0.1687
1	-404.0000	16.0000	0.1535
1	-404.0000	17.0000	0.1485
1	-404.0000	18.0000	0.1470
1	-404.0000	19.0000	0.1465
1	-404.0000	20.0000	0.1472
1	-404.0000	21.0000	0.1500
1	-404.0000	22.0000	0.1548
1	-404.0000	23.0000	0.1606
1	-404.0000	24.0000	0.1657
1	-404.0000	25.0000	0.1687
1	-404.0000	26.0000	0.1688
1	-404.0000	27.0000	0.1657
1	-404.0000	28.0000	0.1594
1	-404.0000	29.0000	0.1502
1	-404.0000	30.0000	0.1391
1	-404.0000	31.0000	0.1267
1	-404.0000	32.0000	0.1143
1	-404.0000	33.0000	0.1027
1	-404.0000	34.0000	0.0928
1	-404.0000	35.0000	0.0851
1	-404.0000	36.0000	0.0797
1	-404.0000	37.0000	0.0767
1	-404.0000	38.0000	0.0762
1	-404.0000	39.0000	0.0786
1	-404.0000	40.0000	0.0841
1	-404.0000	41.0000	0.0934
1	-404.0000	42.0000	0.1064
1	-404.0000	43.0000	0.1224
1	-404.0000	44.0000	0.1404
1	-404.0000	45.0000	0.1588
1	-400.0000	2.0000	2.5660
1	-400.0000	3.0000	2.7148
1	-400.0000	4.0000	2.7351
1	-400.0000	5.0000	2.6257
1	-400.0000	6.0000	2.3986
1	-400.0000	7.0000	2.0790
1	-400.0000	8.0000	1.7026
1	-400.0000	9.0000	1.3123
1	-400.0000	10.0000	0.9509
1	-400.0000	11.0000	0.6523
1	-400.0000	12.0000	0.4334
1	-400.0000	13.0000	0.2923
1	-400.0000	14.0000	0.2135
1	-400.0000	15.0000	0.1762
1	-400.0000	16.0000	0.1618
1	-400.0000	17.0000	0.1570
1	-400.0000	18.0000	0.1549
1	-400.0000	19.0000	0.1531
1	-400.0000	20.0000	0.1520
1	-400.0000	21.0000	0.1526
1	-400.0000	22.0000	0.1553
1	-400.0000	23.0000	0.1596
1	-400.0000	24.0000	0.1638
1	-400.0000	25.0000	0.1667
1	-400.0000	26.0000	0.1672
1	-400.0000	27.0000	0.1648
1	-400.0000	28.0000	0.1595
1	-400.0000	29.0000	0.1515
1	-400.0000	30.0000	0.1416
1	-400.0000	31.0000	0.1307
1	-400.0000	32.0000	0.1197
1	-400.0000	33.0000	0.1098
1	-400.0000	34.0000	0.1017
1	-400.0000	35.0000	0.0955
1	-400.0000	36.0000	0.0913
1	-400.0000	37.0000	0.0890
1	-400.0000	38.0000	0.0888
1	-400.0000	39.0000	0.0911
1	-400.0000	40.0000	0.0964
1	-400.0000	41.0000	0.1053
1	-400.0000	42.0000	0.1178
1	-400.0000	43.0000	0.1334
1	-400.0000	44.0000	0.1507
1	-400.0000	45.0000	0.1683
1	-396.0000	2.0000	2.5735
1	-396.0000	3.0000	2.7223
1	-396.0000	4.0000	2.7422
1	-396.0000	5.0000	2.6319
1	-396.0000	6.0000	2.4038
1	-396.0000	7.0000	2.0830
1	-396.0000	8.0000	1.7054
1	-396.0000	9.0000	1.3143
1	-396.0000	10.0000	0.9527
1	-396.0000	11.0000	0.6546
1	-396.0000	12.0000	0.4368
1	-396.0000	13.0000	0.2972
1	-396.0000	14.0000	0.2200
1	-396.0000	15.0000	0.1841
1	-396.0000	16.0000	0.1707
1	-396.0000	17.0000	0.1664
1	-396.0000	18.0000	0.1640
1	-396.0000	19.0000	0.1612
1	-396.0000	20.0000	0.1583
1	-396.0000	21.0000	0.1568
1	-396.0000	22.0000	0.1574
1	-396.0000	23.0000	0.1599
1	-396.0000	24.0000	0.1630
1	-396.0000	25.0000	0.1654
1	-396.0000	26.0000	0.1659
1	-396.0000	27.0000	0.1640
1	-396.0000	28.0000	0.1595
1	-396.0000	29.0000	0.1525
1	-396.0000	30.0000	0.1437
1	-396.0000	31.0000	0.1340
1	-396.0000	32.0000	0.1244
1	-396.0000	33.0000	0.1159
1	-396.0000	34.0000	0.1092
1	-396.0000	35.0000	0.1043
1	-396.0000	36.0000	0.1009
1	-396.0000	37.0000	0.0991
1	-396.0000	38.0000	0.0989
1	-396.0000	39.0000	0.1011
1	-396.0000	40.0000	0.1061
1	-396.0000	41.0000	0.1145
1	-396.0000	42.0000	0.1265
1	-396.0000	43.0000	0.1415
1	-396.0000	44.0000	0.1582
1	-396.0000	45.0000	0.1752
1	-392.0000	2.0000	2.5808
1	-392.0000	3.0000	2.7295
1	-392.0000	4.0000	2.7489
1	-392.0000	5.0000	2.6378
1	-392.0000	6.0000	2.4086
1	-392.0000	7.0000	2.0865
1	-392.0000	8.0000	1.7079
1	-392.0000	9.0000	1.3160
1	-392.0000	10.0000	0.9542
1	-392.0000	11.0000	0.6566
1	-392.0000	12.0000	0.4400
1	-392.0000	13.0000	0.3021
1	-392.0000	14.0000	0.2267
1	-392.0000	15.0000	0.1924
1	-392.0000	16.0000	0.1802
1	-392.0000	17.0000	0.1766
1	-392.0000	18.0000	0.1743
1	-392.0000	19.0000	0.1707
1	-392.0000	20.0000	0.1664
1	-392.0000	21.0000	0.1629
1	-392.0000	22.0000	0.1614
1	-392.0000	23.0000	0.1619
1	-392.0000	24.0000	0.1636
1	-392.0000	25.0000	0.1650
1	-392.0000	26.0000	0.1652
1	-392.0000	27.0000	0.1635
1	-392.0000	28.0000	0.1594
1	-392.0000	29.0000	0.1532
1	-392.0000	30.0000	0.1452
1	-392.0000	31.0000	0.1363
1	-392.0000	32.0000	0.1278
1	-392.0000	33.0000	0.1204
1	-392.0000	34.0000	0.1148
1	-392.0000	35.0000	0.1107
1	-392.0000	36.0000	0.1080
1	-392.0000	37.0000	0.1064
1	-392.0000	38.0000	0.1063
1	-392.0000	39.0000	0.1083
1	-392.0000	40.0000	0.1131
1	-392.0000	41.0000	0.1212
1	-392.0000	42.0000	0.1326
1	-392.0000	43.0000	0.1470
1	-392.0000	44.0000	0.1631
1	-392.0000	45.0000	0.1797
1	-388.0000	2.0000	2.5878
1	-388.0000	3.0000	2.7364
1	-388.0000	4.0000	2.7553
1	-388.0000	5.0000	2.6433
1	-388.0000	6.0000	2.4130
1	-388.0000	7.0000	2.0897
1	-388.0000	8.0000	1.7099
1	-388.0000	9.0000	1.3172
1	-388.0000	10.0000	0.9553
1	-388.0000	11.0000	0.6583
1	-388.0000	12.0000	0.4431
1	-388.0000	13.0000	0.3070
1	-388.0000	14.0000	0.2335
1	-388.0000	15.0000	0.2010
1	-388.0000	16.0000	0.1903
1	-388.0000	17.0000	0.1877
1	-388.0000	18.0000	0.1857
1	-388.0000	19.0000	0.1818
1	-388.0000	20.0000	0.1763
1	-388.0000	21.0000	0.1710
1	-388.0000	22.0000	0.1675
1	-388.0000	23.0000	0.1660
1	-388.0000	24.0000	0.1659
1	-388.0000	25.0000	0.1661
1	-388.0000	26.0000	0.1656
1	-388.0000	27.0000	0.1635
1	-388.0000	28.0000	0.1596
1	-388.0000	29.0000	0.1537
1	-388.0000	30.0000	0.1461
1	-388.0000	31.0000	0.1377
1	-388.0000	32.0000	0.1298
1	-388.0000	33.0000	0.1231
1	-388.0000	34.0000	0.1181
1	-388.0000	35.0000	0.1147
1	-388.0000	36.0000	0.1124
1	-388.0000	37.0000	0.1112
1	-388.0000	38.0000	0.1113
1	-388.0000	39.0000	0.1133
1	-388.0000	40.0000	0.1181
1	-388.0000	41.0000	0.1259
1	-388.0000	42.0000	0.1370
1	-388.0000	43.0000	0.1507
1	-388.0000	44.0000	0.1663
1	-388.0000	45.0000	0.1823
1	-384.0000	2.0000	2.5946
1	-384.0000	3.0000	2.7431
1	-384.0000	4.0000	2.7614
1	-384.0000	5.0000	2.6485
1	-384.0000	6.0000	2.4170
1	-384.0000	7.0000	2.0924
1	-384.0000	8.0000	1.7115
1	-384.0000	9.0000	1.3181
1	-384.0000	10.0000	0.9560
1	-384.0000	11.0000	0.6597
1	-384.0000	12.0000	0.4459
1	-384.0000	13.0000	0.3118
1	-384.0000	14.0000	0.2404
1	-384.0000	15.0000	0.2100
1	-384.0000	16.0000	0.2009
1	-384.0000	17.0000	0.1997
1	-384.0000	18.0000	0.1984
1	-384.0000	19.0000	0.1945
1	-384.0000	20.0000	0.1882
1	-384.0000	21.0000	0.1815
1	-384.0000	22.0000	0.1760
1	-384.0000	23.0000	0.1724
1	-384.0000	24.0000	0.1703
1	-384.0000	25.0000	0.1689
1	-384.0000	26.0000	0.1673
1	-384.0000	27.0000	0.1646
1	-384.0000	28.0000	0.1603
1	-384.0000	29.0000	0.1543
1	-384.0000	30.0000	0.1468
1	-384.0000	31.0000	0.1385
1	-384.0000	32.0000	0.1306
1	-384.0000	33.0000	0.1241
1	-384.0000	34.0000	0.1194
1	-384.0000	35.0000	0.1164
1	-384.0000	36.0000	0.1146
1	-384.0000	37.0000	0.1138
1	-384.0000	38.0000	0.1143
1	-384.0000	39.0000	0.1168
1	-384.0000	40.0000	0.1218
1	-384.0000	41.0000	0.1298
1	-384.0000	42.0000	0.1407
1	-384.0000	43.0000	0.1540
1	-384.0000	44.0000	0.1690
1	-384.0000	45.0000	0.1845
1	-380.0000	2.0000	2.6012
1	-380.0000	3.0000	2.7494
1	-380.0000	4.0000	2.7671
1	-380.0000	5.0000	2.6533
1	-380.0000	6.0000	2.4206
1	-380.0000	7.0000	2.0947
1	-380.0000	8.0000	1.7126
1	-380.0000	9.0000	1.3185
1	-380.0000	10.0000	0.9564
1	-380.0000	11.0000	0.6608
1	-380.0000	12.0000	0.4486
1	-380.0000	13.0000	0.3166
1	-380.0000	14.0000	0.2475
1	-380.0000	15.0000	0.2192
1	-380.0000	16.0000	0.2122
1	-380.0000	17.0000	0.2125
1	-380.0000	18.0000	0.2124
1	-380.0000	19.0000	0.2088
1	-380.0000	20.0000	0.2021
1	-380.0000	21.0000	0.1942
1	-380.0000	22.0000	0.1870
1	-380.0000	23.0000	0.1813
1	-380.0000	24.0000	0.1770
1	-380.0000	25.0000	0.1738
1	-380.0000	26.0000	0.1708
1	-380.0000	27.0000	0.1672
1	-380.0000	28.0000	0.1622
1	-380.0000	29.0000	0.1558
1	-380.0000	30.0000	0.1479
1	-380.0000	31.0000	0.1392
1	-380.0000	32.0000	0.1309
1	-380.0000	33.0000	0.1240
1	-380.0000	34.0000	0.1191
1	-380.0000	35.0000	0.1162
1	-380.0000	36.0000	0.1148
1	-380.0000	37.0000	0.1146
1	-380.0000	38.0000	0.1160
1	-380.0000	39.0000	0.1193
1	-380.0000	40.0000	0.1250
1	-380.0000	41.0000	0.1335
1	-380.0000	42.0000	0.1445
1	-380.0000	43.0000	0.1577
1	-380.0000	44.0000	0.1724
1	-380.0000	45.0000	0.1874
1	-376.0000	2.0000	2.6075
1	-376.0000	3.0000	2.7555
1	-376.0000	4.0000	2.7726
1	-376.0000	5.0000	2.6578
1	-376.0000	6.0000	2.4239
1	-376.0000	7.0000	2.0966
1	-376.0000	8.0000	1.7133
1	-376.0000	9.0000	1.3185
1	-376.0000	10.0000	0.9563
1	-376.0000	11.0000	0.6616
1	-376.0000	12.0000	0.4510
1	-376.0000	13.0000	0.3212
1	-376.0000	14.0000	0.2545
1	-376.0000	15.0000	0.2287
1	-376.0000	16.0000	0.2239
1	-376.0000	17.0000	0.2261
1	-376.0000	18.0000	0.2275
1	-376.0000	19.0000	0.2247
1	-376.0000	20.0000	0.2180
1	-376.0000	21.0000	0.2093
1	-376.0000	22.0000	0.2004
1	-376.0000	23.0000	0.1926
1	-376.0000	24.0000	0.1863
1	-376.0000	25.0000	0.1811
1	-376.0000	26.0000	0.1765
1	-376.0000	27.0000	0.1716
1	-376.0000	28.0000	0.1659
1	-376.0000	29.0000	0.1587
1	-376.0000	30.0000	0.1502
1	-376.0000	31.0000	0.1407
1	-376.0000	32.0000	0.1315
1	-376.0000	33.0000	0.1236
1	-376.0000	34.0000	0.1179
1	-376.0000	35.0000	0.1147
1	-376.0000	36.0000	0.1135
1	-376.0000	37.0000	0.1142
1	-376.0000	38.0000	0.1166
1	-376.0000	39.0000	0.1211
1	-376.0000	40.0000	0.1280
1	-376.0000	41.0000	0.1374
1	-376.0000	42.0000	0.1492
1	-376.0000	43.0000	0.1628
1	-376.0000	44.0000	0.1775
1	-376.0000	45.0000	0.1923
1	-372.0000	2.0000	2.6136
1	-372.0000	3.0000	2.7613
1	-372.0000	4.0000	2.7778
1	-372.0000	5.0000	2.6620
1	-372.0000	6.0000	2.4267
1	-372.0000	7.0000	2.0981
1	-372.0000	8.0000	1.7137
1	-372.0000	9.0000	1.3180
1	-372.0000	10.0000	0.9559
1	-372.0000	11.0000	0.6620
1	-372.0000	12.0000	0.4531
1	-372.0000	13.0000	0.3256
1	-372.0000	14.0000	0.2615
1	-372.0000	15.0000	0.2383
1	-372.0000	16.0000	0.2360
1	-372.0000	17.0000	0.2405
1	-372.0000	18.0000	0.2437
1	-372.0000	19.0000	0.2421
1	-372.0000	20.0000	0.2358
1	-372.0000	21.0000	0.2265
1	-372.0000	22.0000	0.2162
1	-372.0000	23.0000	0.2065
1	-372.0000	24.0000	0.1979
1	-372.0000	25.0000	0.1908
1	-372.0000	26.0000	0.1845
1	-372.0000	27.0000	0.1785
1	-372.0000	28.0000	0.1717
1	-372.0000	29.0000	0.1637
1	-372.0000	30.0000	0.1543
1	-372.0000	31.0000	0.1438
1	-372.0000	32.0000	0.1332
1	-372.0000	33.0000	0.1239
1	-372.0000	34.0000	0.1169
1	-372.0000	35.0000	0.1128
1	-372.0000	36.0000	0.1115
1	-372.0000	37.0000	0.1128
1	-372.0000	38.0000	0.1165
1	-372.0000	39.0000	0.1225
1	-372.0000	40.0000	0.1311
1	-372.0000	41.0000	0.1420
1	-372.0000	42.0000	0.1552
1	-372.0000	43.0000	0.1699
1	-372.0000	44.0000	0.1852
1	-372.0000	45.0000	0.2003
1	-368.0000	2.0000	2.6195
1	-368.0000	3.0000	2.7669
1	-368.0000	4.0000	2.7826
1	-368.0000	5.0000	2.6658
1	-368.0000	6.0000	2.4293
1	-368.0000	7.0000	2.0993
1	-368.0000	8.0000	1.7136
1	-368.0000	9.0000	1.3172
1	-368.0000	10.0000	0.9550
1	-368.0000	11.0000	0.6620
1	-368.0000	12.0000	0.4549
1	-368.0000	13.0000	0.3297
1	-368.0000	14.0000	0.2684
1	-368.0000	15.0000	0.2480
1	-368.0000	16.0000	0.2484
1	-368.0000	17.0000	0.2555
1	-368.0000	18.0000	0.2608
1	-368.0000	19.0000	0.2608
1	-368.0000	20.0000	0.2551
1	-368.0000	21.0000	0.2456
1	-368.0000	22.0000	0.2341
1	-368.0000	23.0000	0.2226
1	-368.0000	24.0000	0.2120
1	-368.0000	25.0000	0.2029
1	-368.0000	26.0000	0.1951
1	-368.0000	27.0000	0.1878
1	-368.0000	28.0000	0.1800
1	-368.0000	29.0000	0.1711
1	-368.0000	30.0000	0.1607
1	-368.0000	31.0000	0.1491
1	-368.0000	32.0000	0.1370
1	-368.0000	33.0000	0.1257
1	-368.0000	34.0000	0.1169
1	-368.0000	35.0000	0.1114
1	-368.0000	36.0000	0.1096
1	-368.0000	37.0000	0.1113
1	-368.0000	38.0000	0.1162
1	-368.0000	39.0000	0.1241
1	-368.0000	40.0000	0.1348
1	-368.0000	41.0000	0.1479
1	-368.0000	42.0000	0.1630
1	-368.0000	43.0000	0.1795
1	-368.0000	44.0000	0.1962
1	-368.0000	45.0000	0.2120
1	-364.0000	2.0000	2.6251
1	-364.0000	3.0000	2.7722
1	-364.0000	4.0000	2.7872
1	-364.0000	5.0000	2.6693
1	-364.0000	6.0000	2.4314
1	-364.0000	7.0000	2.1000
1	-364.0000	8.0000	1.7131
1	-364.0000	9.0000	1.3159
1	-364.0000	10.0000	0.9537
1	-364.0000	11.0000	0.6616
1	-364.0000	12.0000	0.4562
1	-364.0000	13.0000	0.3335
1	-364.0000	14.0000	0.2750
1	-364.0000	15.0000	0.2576
1	-364.0000	16.0000	0.2611
1	-364.0000	17.0000	0.2709
1	-364.0000	18.0000	0.2787
1	-364.0000	19.0000	0.2805
1	-364.0000	20.0000	0.2759
1	-364.0000	21.0000	0.2663
1	-364.0000	22.0000	0.2539
1	-364.0000	23.0000	0.2406
1	-364.0000	24.0000	0.2282
1	-364.0000	25.0000	0.2173
1	-364.0000	26.0000	0.2081
1	-364.0000	27.0000	0.1996
1	-364.0000	28.0000	0.1909
1	-364.0000	29.0000	0.1811
1	-364.0000	30.0000	0.1698
1	-364.0000	31.0000	0.1569
1	-364.0000	32.0000	0.1431
1	-364.0000	33.0000	0.1298
1	-364.0000	34.0000	0.1188
1	-364.0000	35.0000	0.1115
1	-364.0000	36.0000	0.1087
1	-364.0000	37.0000	0.1106
1	-364.0000	38.0000	0.1167
1	-364.0000	39.0000	0.1265
1	-364.0000	40.0000	0.1396
1	-364.0000	41.0000	0.1554
1	-364.0000	42.0000	0.1732
1	-364.0000	43.0000	0.1920
1	-364.0000	44.0000	0.2107
1	-364.0000	45.0000	0.2279
1	-360.0000	2.0000	2.6305
1	-360.0000	3.0000	2.7772
1	-360.0000	4.0000	2.7915
1	-360.0000	5.0000	2.6725
1	-360.0000	6.0000	2.4333
1	-360.0000	7.0000	2.1004
1	-360.0000	8.0000	1.7122
1	-360.0000	9.0000	1.3142
1	-360.0000	10.0000	0.9520
1	-360.0000	11.0000	0.6608
1	-360.0000	12.0000	0.4571
1	-360.0000	13.0000	0.3368
1	-360.0000	14.0000	0.2813
1	-360.0000	15.0000	0.2670
1	-360.0000	16.0000	0.2737
1	-360.0000	17.0000	0.2866
1	-360.0000	18.0000	0.2971
1	-360.0000	19.0000	0.3010
1	-360.0000	20.0000	0.2976
1	-360.0000	21.0000	0.2882
1	-360.0000	22.0000	0.2750
1	-360.0000	23.0000	0.2603
1	-360.0000	24.0000	0.2461
1	-360.0000	25.0000	0.2336
1	-360.0000	26.0000	0.2230
1	-360.0000	27.0000	0.2136
1	-360.0000	28.0000	0.2041
1	-360.0000	29.0000	0.1935
1	-360.0000	30.0000	0.1813
1	-360.0000	31.0000	0.1672
1	-360.0000	32.0000	0.1518
1	-360.0000	33.0000	0.1365
1	-360.0000	34.0000	0.1233
1	-360.0000	35.0000	0.1140
1	-360.0000	36.0000	0.1100
1	-360.0000	37.0000	0.1116
1	-360.0000	38.0000	0.1186
1	-360.0000	39.0000	0.1304
1	-360.0000	40.0000	0.1460
1	-360.0000	41.0000	0.1648
1	-360.0000	42.0000	0.1856
1	-360.0000	43.0000	0.2073
1	-360.0000	44.0000	0.2286
1	-360.0000	45.0000	0.2480
1	-356.0000	2.0000	2.6357
1	-356.0000	3.0000	2.7820
1	-356.0000	4.0000	2.7955
1	-356.0000	5.0000	2.6753
1	-356.0000	6.0000	2.4348
1	-356.0000	7.0000	2.1004
1	-356.0000	8.0000	1.7108
1	-356.0000	9.0000	1.3121
1	-356.0000	10.0000	0.9498
1	-356.0000	11.0000	0.6594
1	-356.0000	12.0000	0.4575
1	-356.0000	13.0000	0.3397
1	-356.0000	14.0000	0.2870
1	-356.0000	15.0000	0.2761
1	-356.0000	16.0000	0.2861
1	-356.0000	17.0000	0.3023
1	-356.0000	18.0000	0.3157
1	-356.0000	19.0000	0.3219
1	-356.0000	20.0000	0.3200
1	-356.0000	21.0000	0.3110
1	-356.0000	22.0000	0.2972
1	-356.0000	23.0000	0.2811
1	-356.0000	24.0000	0.2653
1	-356.0000	25.0000	0.2513
1	-356.0000	26.0000	0.2395
1	-356.0000	27.0000	0.2292
1	-356.0000	28.0000	0.2189
1	-356.0000	29.0000	0.2077
1	-356.0000	30.0000	0.1946
1	-356.0000	31.0000	0.1795
1	-356.0000	32.0000	0.1627
1	-356.0000	33.0000	0.1456
1	-356.0000	34.0000	0.1304
1	-356.0000	35.0000	0.1193
1	-356.0000	36.0000	0.1139
1	-356.0000	37.0000	0.1151
1	-356.0000	38.0000	0.1227
1	-356.0000	39.0000	0.1361
1	-356.0000	40.0000	0.1542
1	-356.0000	41.0000	0.1759
1	-356.0000	42.0000	0.2000
1	-356.0000	43.0000	0.2249
1	-356.0000	44.0000	0.2492
1	-356.0000	45.0000	0.2712
1	-352.0000	2.0000	2.6407
1	-352.0000	3.0000	2.7866
1	-352.0000	4.0000	2.7992
1	-352.0000	5.0000	2.6779
1	-352.0000	6.0000	2.4359
1	-352.0000	7.0000	2.1001
1	-352.0000	8.0000	1.7091
1	-352.0000	9.0000	1.3095
1	-352.0000	10.0000	0.9471
1	-352.0000	11.0000	0.6575
1	-352.0000	12.0000	0.4572
1	-352.0000	13.0000	0.3418
1	-352.0000	14.0000	0.2922
1	-352.0000	15.0000	0.2845
1	-352.0000	16.0000	0.2980
1	-352.0000	17.0000	0.3177
1	-352.0000	18.0000	0.3342
1	-352.0000	19.0000	0.3429
1	-352.0000	20.0000	0.3425
1	-352.0000	21.0000	0.3340
1	-352.0000	22.0000	0.3198
1	-352.0000	23.0000	0.3026
1	-352.0000	24.0000	0.2852
1	-352.0000	25.0000	0.2698
1	-352.0000	26.0000	0.2569
1	-352.0000	27.0000	0.2457
1	-352.0000	28.0000	0.2347
1	-352.0000	29.0000	0.2228
1	-352.0000	30.0000	0.2090
1	-352.0000	31.0000	0.1929
1	-352.0000	32.0000	0.1749
1	-352.0000	33.0000	0.1564
1	-352.0000	34.0000	0.1397
1	-352.0000	35.0000	0.1270
1	-352.0000	36.0000	0.1205
1	-352.0000	37.0000	0.1212
1	-352.0000	38.0000	0.1292
1	-352.0000	39.0000	0.1439
1	-352.0000	40.0000	0.1641
1	-352.0000	41.0000	0.1885
1	-352.0000	42.0000	0.2154
1	-352.0000	43.0000	0.2433
1	-352.0000	44.0000	0.2705
1	-352.0000	45.0000	0.2953
1	-348.0000	2.0000	2.6454
1	-348.0000	3.0000	2.7909
1	-348.0000	4.0000	2.8027
1	-348.0000	5.0000	2.6802
1	-348.0000	6.0000	2.4368
1	-348.0000	7.0000	2.0993
1	-348.0000	8.0000	1.7070
1	-348.0000	9.0000	1.3064
1	-348.0000	10.0000	0.9439
1	-348.0000	11.0000	0.6550
1	-348.0000	12.0000	0.4563
1	-348.0000	13.0000	0.3433
1	-348.0000	14.0000	0.2966
1	-348.0000	15.0000	0.2923
1	-348.0000	16.0000	0.3093
1	-348.0000	17.0000	0.3324
1	-348.0000	18.0000	0.3521
1	-348.0000	19.0000	0.3634
1	-348.0000	20.0000	0.3647
1	-348.0000	21.0000	0.3569
1	-348.0000	22.0000	0.3424
1	-348.0000	23.0000	0.3241
1	-348.0000	24.0000	0.3054
1	-348.0000	25.0000	0.2885
1	-348.0000	26.0000	0.2744
1	-348.0000	27.0000	0.2623
1	-348.0000	28.0000	0.2506
1	-348.0000	29.0000	0.2380
1	-348.0000	30.0000	0.2234
1	-348.0000	31.0000	0.2065
1	-348.0000	32.0000	0.1875
1	-348.0000	33.0000	0.1681
1	-348.0000	34.0000	0.1503
1	-348.0000	35.0000	0.1367
1	-348.0000	36.0000	0.1295
1	-348.0000	37.0000	0.1298
1	-348.0000	38.0000	0.1381
1	-348.0000	39.0000	0.1536
1	-348.0000	40.0000	0.1753
1	-348.0000	41.0000	0.2015
1	-348.0000	42.0000	0.2306
1	-348.0000	43.0000	0.2608
1	-348.0000	44.0000	0.2902
1	-348.0000	45.0000	0.3172
1	-344.0000	2.0000	2.6500
1	-344.0000	3.0000	2.7950
1	-344.0000	4.0000	2.8059
1	-344.0000	5.0000	2.6822
1	-344.0000	6.0000	2.4373
1	-344.0000	7.0000	2.0983
1	-344.0000	8.0000	1.7045
1	-344.0000	9.0000	1.3029
1	-344.0000	10.0000	0.9401
1	-344.0000	11.0000	0.6518
1	-344.0000	12.0000	0.4546
1	-344.0000	13.0000	0.3439
1	-344.0000	14.0000	0.3000
1	-344.0000	15.0000	0.2990
1	-344.0000	16.0000	0.3195
1	-344.0000	17.0000	0.3462
1	-344.0000	18.0000	0.3691
1	-344.0000	19.0000	0.3830
1	-344.0000	20.0000	0.3860
1	-344.0000	21.0000	0.3791
1	-344.0000	22.0000	0.3644
1	-344.0000	23.0000	0.3453
1	-344.0000	24.0000	0.3252
1	-344.0000	25.0000	0.3069
1	-344.0000	26.0000	0.2915
1	-344.0000	27.0000	0.2783
1	-344.0000	28.0000	0.2658
1	-344.0000	29.0000	0.2524
1	-344.0000	30.0000	0.2370
1	-344.0000	31.0000	0.2192
1	-344.0000	32.0000	0.1995
1	-344.0000	33.0000	0.1794
1	-344.0000	34.0000	0.1612
1	-344.0000	35.0000	0.1473
1	-344.0000	36.0000	0.1398
1	-344.0000	37.0000	0.1401
1	-344.0000	38.0000	0.1486
1	-344.0000	39.0000	0.1646
1	-344.0000	40.0000	0.1870
1	-344.0000	41.0000	0.2141
1	-344.0000	42.0000	0.2442
1	-344.0000	43.0000	0.2754
1	-344.0000	44.0000	0.3058
1	-344.0000	45.0000	0.3338
1	-340.0000	2.0000	2.6543
1	-340.0000	3.0000	2.7988
1	-340.0000	4.0000	2.8089
1	-340.0000	5.0000	2.6839
1	-340.0000	6.0000	2.4375
1	-340.0000	7.0000	2.0969
1	-340.0000	8.0000	1.7016
1	-340.0000	9.0000	1.2990
1	-340.0000	10.0000	0.9358
1	-340.0000	11.0000	0.6480
1	-340.0000	12.0000	0.4521
1	-340.0000	13.0000	0.3435
1	-340.0000	14.0000	0.3024
1	-340.0000	15.0000	0.3046
1	-340.0000	16.0000	0.3286
1	-340.0000	17.0000	0.3587
1	-340.0000	18.0000	0.3848
1	-340.0000	19.0000	0.4012
1	-340.0000	20.0000	0.4061
1	-340.0000	21.0000	0.4000
1	-340.0000	22.0000	0.3853
1	-340.0000	23.0000	0.3655
1	-340.0000	24.0000	0.3442
1	-340.0000	25.0000	0.3245
1	-340.0000	26.0000	0.3077
1	-340.0000	27.0000	0.2932
1	-340.0000	28.0000	0.2797
1	-340.0000	29.0000	0.2653
1	-340.0000	30.0000	0.2490
1	-340.0000	31.0000	0.2303
1	-340.0000	32.0000	0.2100
1	-340.0000	33.0000	0.1896
1	-340.0000	34.0000	0.1714
1	-340.0000	35.0000	0.1577
1	-340.0000	36.0000	0.1505
1	-340.0000	37.0000	0.1511
1	-340.0000	38.0000	0.1597
1	-340.0000	39.0000	0.1758
1	-340.0000	40.0000	0.1982
1	-340.0000	41.0000	0.2252
1	-340.0000	42.0000	0.2549
1	-340.0000	43.0000	0.2856
1	-340.0000	44.0000	0.3156
1	-340.0000	45.0000	0.3430
1	-336.0000	2.0000	2.6585
1	-336.0000	3.0000	2.8024
1	-336.0000	4.0000	2.8116
1	-336.0000	5.0000	2.6854
1	-336.0000	6.0000	2.4374
1	-336.0000	7.0000	2.0951
1	-336.0000	8.0000	1.6983
1	-336.0000	9.0000	1.2945
1	-336.0000	10.0000	0.9309
1	-336.0000	11.0000	0.6435
1	-336.0000	12.0000	0.4488
1	-336.0000	13.0000	0.3420
1	-336.0000	14.0000	0.3036
1	-336.0000	15.0000	0.3088
1	-336.0000	16.0000	0.3361
1	-336.0000	17.0000	0.3696
1	-336.0000	18.0000	0.3987
1	-336.0000	19.0000	0.4176
1	-336.0000	20.0000	0.4243
1	-336.0000	21.0000	0.4192
1	-336.0000	22.0000	0.4047
1	-336.0000	23.0000	0.3844
1	-336.0000	24.0000	0.3620
1	-336.0000	25.0000	0.3409
1	-336.0000	26.0000	0.3225
1	-336.0000	27.0000	0.3066
1	-336.0000	28.0000	0.2918
1	-336.0000	29.0000	0.2763
1	-336.0000	30.0000	0.2589
1	-336.0000	31.0000	0.2394
1	-336.0000	32.0000	0.2185
1	-336.0000	33.0000	0.1980
1	-336.0000	34.0000	0.1801
1	-336.0000	35.0000	0.1670
1	-336.0000	36.0000	0.1605
1	-336.0000	37.0000	0.1616
1	-336.0000	38.0000	0.1705
1	-336.0000	39.0000	0.1863
1	-336.0000	40.0000	0.2080
1	-336.0000	41.0000	0.2339
1	-336.0000	42.0000	0.2621
1	-336.0000	43.0000	0.2911
1	-336.0000	44.0000	0.3192
1	-336.0000	45.0000	0.3448
1	-332.0000	2.0000	2.6624
1	-332.0000	3.0000	2.8058
1	-332.0000	4.0000	2.8140
1	-332.0000	5.0000	2.6865
1	-332.0000	6.0000	2.4370
1	-332.0000	7.0000	2.0930
1	-332.0000	8.0000	1.6946
1	-332.0000	9.0000	1.2896
1	-332.0000	10.0000	0.9254
1	-332.0000	11.0000	0.6381
1	-332.0000	12.0000	0.4444
1	-332.0000	13.0000	0.3395
1	-332.0000	14.0000	0.3034
1	-332.0000	15.0000	0.3115
1	-332.0000	16.0000	0.3419
1	-332.0000	17.0000	0.3785
1	-332.0000	18.0000	0.4104
1	-332.0000	19.0000	0.4318
1	-332.0000	20.0000	0.4402
1	-332.0000	21.0000	0.4362
1	-332.0000	22.0000	0.4221
1	-332.0000	23.0000	0.4015
1	-332.0000	24.0000	0.3782
1	-332.0000	25.0000	0.3558
1	-332.0000	26.0000	0.3358
1	-332.0000	27.0000	0.3184
1	-332.0000	28.0000	0.3021
1	-332.0000	29.0000	0.2853
1	-332.0000	30.0000	0.2668
1	-332.0000	31.0000	0.2463
1	-332.0000	32.0000	0.2249
1	-332.0000	33.0000	0.2044
1	-332.0000	34.0000	0.1870
1	-332.0000	35.0000	0.1748
1	-332.0000	36.0000	0.1692
1	-332.0000	37.0000	0.1710
1	-332.0000	38.0000	0.1801
1	-332.0000	39.0000	0.1956
1	-332.0000	40.0000	0.2161
1	-332.0000	41.0000	0.2401
1	-332.0000	42.0000	0.2660
1	-332.0000	43.0000	0.2922
1	-332.0000	44.0000	0.3175
1	-332.0000	45.0000	0.3404
1	-328.0000	2.0000	2.6662
1	-328.0000	3.0000	2.8090
1	-328.0000	4.0000	2.8162
1	-328.0000	5.0000	2.6874
1	-328.0000	6.0000	2.4363
1	-328.0000	7.0000	2.0906
1	-328.0000	8.0000	1.6905
1	-328.0000	9.0000	1.2842
1	-328.0000	10.0000	0.9193
1	-328.0000	11.0000	0.6321
1	-328.0000	12.0000	0.4391
1	-328.0000	13.0000	0.3357
1	-328.0000	14.0000	0.3017
1	-328.0000	15.0000	0.3125
1	-328.0000	16.0000	0.3457
1	-328.0000	17.0000	0.3851
1	-328.0000	18.0000	0.4198
1	-328.0000	19.0000	0.4433
1	-328.0000	20.0000	0.4534
1	-328.0000	21.0000	0.4506
1	-328.0000	22.0000	0.4371
1	-328.0000	23.0000	0.4164
1	-328.0000	24.0000	0.3926
1	-328.0000	25.0000	0.3690
1	-328.0000	26.0000	0.3475
1	-328.0000	27.0000	0.3284
1	-328.0000	28.0000	0.3106
1	-328.0000	29.0000	0.2925
1	-328.0000	30.0000	0.2728
1	-328.0000	31.0000	0.2514
1	-328.0000	32.0000	0.2295
1	-328.0000	33.0000	0.2090
1	-328.0000	34.0000	0.1922
1	-328.0000	35.0000	0.1809
1	-328.0000	36.0000	0.1764
1	-328.0000	37.0000	0.1790
1	-328.0000	38.0000	0.1883
1	-328.0000	39.0000	0.2033
1	-328.0000	40.0000	0.2224
1	-328.0000	41.0000	0.2442
1	-328.0000	42.0000	0.2674
1	-328.0000	43.0000	0.2905
1	-328.0000	44.0000	0.3125
1	-328.0000	45.0000	0.3323
1	-324.0000	2.0000	2.6698
1	-324.0000	3.0000	2.8120
1	-324.0000	4.0000	2.8182
1	-324.0000	5.0000	2.6881
1	-324.0000	6.0000	2.4353
1	-324.0000	7.0000	2.0878
1	-324.0000	8.0000	1.6861
1	-324.0000	9.0000	1.2784
1	-324.0000	10.0000	0.9126
1	-324.0000	11.0000	0.6252
1	-324.0000	12.0000	0.4327
1	-324.0000	13.0000	0.3305
1	-324.0000	14.0000	0.2985
1	-324.0000	15.0000	0.3116
1	-324.0000	16.0000	0.3474
1	-324.0000	17.0000	0.3894
1	-324.0000	18.0000	0.4264
1	-324.0000	19.0000	0.4520
1	-324.0000	20.0000	0.4637
1	-324.0000	21.0000	0.4620
1	-324.0000	22.0000	0.4493
1	-324.0000	23.0000	0.4289
1	-324.0000	24.0000	0.4048
1	-324.0000	25.0000	0.3803
1	-324.0000	26.0000	0.3575
1	-324.0000	27.0000	0.3369
1	-324.0000	28.0000	0.3175
1	-324.0000	29.0000	0.2981
1	-324.0000	30.0000	0.2773
1	-324.0000	31.0000	0.2552
1	-324.0000	32.0000	0.2328
1	-324.0000	33.0000	0.2124
1	-324.0000	34.0000	0.1962
1	-324.0000	35.0000	0.1858
1	-324.0000	36.0000	0.1824
1	-324.0000	37.0000	0.1858
1	-324.0000	38.0000	0.1954
1	-324.0000	39.0000	0.2098
1	-324.0000	40.0000	0.2275
1	-324.0000	41.0000	0.2470
1	-324.0000	42.0000	0.2674
1	-324.0000	43.0000	0.2875
1	-324.0000	44.0000	0.3064
1	-324.0000	45.0000	0.3232
1	-320.0000	2.0000	2.6732
1	-320.0000	3.0000	2.8147
1	-320.0000	4.0000	2.8200
1	-320.0000	5.0000	2.6885
1	-320.0000	6.0000	2.4341
1	-320.0000	7.0000	2.0848
1	-320.0000	8.0000	1.6812
1	-320.0000	9.0000	1.2720
1	-320.0000	10.0000	0.9053
1	-320.0000	11.0000	0.6174
1	-320.0000	12.0000	0.4253
1	-320.0000	13.0000	0.3241
1	-320.0000	14.0000	0.2936
1	-320.0000	15.0000	0.3087
1	-320.0000	16.0000	0.3467
1	-320.0000	17.0000	0.3909
1	-320.0000	18.0000	0.4300
1	-320.0000	19.0000	0.4574
1	-320.0000	20.0000	0.4706
[truncated: 86,353 more rows]

## Sheet: InstructionCue_55-115Hz
Subject	Time	Frequency	Power
1	-496.0000	55.0000	0.6079
1	-496.0000	56.0000	0.7092
1	-496.0000	57.0000	0.7991
1	-496.0000	58.0000	0.8746
1	-496.0000	59.0000	0.9331
1	-496.0000	60.0000	0.9737
1	-496.0000	61.0000	0.9968
1	-496.0000	62.0000	1.0045
1	-496.0000	63.0000	1.0000
1	-496.0000	64.0000	0.9867
1	-496.0000	65.0000	0.9678
1	-496.0000	66.0000	0.9452
1	-496.0000	67.0000	0.9204
1	-496.0000	68.0000	0.8938
1	-496.0000	69.0000	0.8659
1	-496.0000	70.0000	0.8375
1	-496.0000	71.0000	0.8093
1	-496.0000	72.0000	0.7826
1	-496.0000	73.0000	0.7584
1	-496.0000	74.0000	0.7381
1	-496.0000	75.0000	0.7231
1	-496.0000	76.0000	0.7139
1	-496.0000	77.0000	0.7110
1	-496.0000	78.0000	0.7142
1	-496.0000	79.0000	0.7230
1	-496.0000	80.0000	0.7364
1	-496.0000	81.0000	0.7527
1	-496.0000	82.0000	0.7701
1	-496.0000	83.0000	0.7867
1	-496.0000	84.0000	0.8014
1	-496.0000	85.0000	0.8136
1	-496.0000	86.0000	0.8234
1	-496.0000	87.0000	0.8307
1	-496.0000	88.0000	0.8359
1	-496.0000	89.0000	0.8388
1	-496.0000	90.0000	0.8399
1	-496.0000	91.0000	0.8401
1	-496.0000	92.0000	0.8407
1	-496.0000	93.0000	0.8437
1	-496.0000	94.0000	0.8506
1	-496.0000	95.0000	0.8622
1	-496.0000	96.0000	0.8777
1	-496.0000	97.0000	0.8950
1	-496.0000	98.0000	0.9110
1	-496.0000	99.0000	0.9218
1	-496.0000	100.0000	0.9237
1	-496.0000	101.0000	0.9131
1	-496.0000	102.0000	0.8877
1	-496.0000	103.0000	0.8464
1	-496.0000	104.0000	0.7891
1	-496.0000	105.0000	0.7172
1	-496.0000	106.0000	0.6325
1	-496.0000	107.0000	0.5378
1	-496.0000	108.0000	0.4367
1	-496.0000	109.0000	0.3342
1	-496.0000	110.0000	0.2363
1	-496.0000	111.0000	0.1497
1	-496.0000	112.0000	0.0806
1	-496.0000	113.0000	0.0327
1	-496.0000	114.0000	0.0058
1	-496.0000	115.0000	-0.0043
1	-484.0000	55.0000	0.6505
1	-484.0000	56.0000	0.7570
1	-484.0000	57.0000	0.8520
1	-484.0000	58.0000	0.9323
1	-484.0000	59.0000	0.9953
1	-484.0000	60.0000	1.0394
1	-484.0000	61.0000	1.0649
1	-484.0000	62.0000	1.0738
1	-484.0000	63.0000	1.0694
1	-484.0000	64.0000	1.0558
1	-484.0000	65.0000	1.0361
1	-484.0000	66.0000	1.0128
1	-484.0000	67.0000	0.9868
1	-484.0000	68.0000	0.9589
1	-484.0000	69.0000	0.9298
1	-484.0000	70.0000	0.9003
1	-484.0000	71.0000	0.8716
1	-484.0000	72.0000	0.8450
1	-484.0000	73.0000	0.8219
1	-484.0000	74.0000	0.8035
1	-484.0000	75.0000	0.7909
1	-484.0000	76.0000	0.7843
1	-484.0000	77.0000	0.7834
1	-484.0000	78.0000	0.7878
1	-484.0000	79.0000	0.7970
1	-484.0000	80.0000	0.8100
1	-484.0000	81.0000	0.8254
1	-484.0000	82.0000	0.8414
1	-484.0000	83.0000	0.8567
1	-484.0000	84.0000	0.8705
1	-484.0000	85.0000	0.8825
1	-484.0000	86.0000	0.8925
1	-484.0000	87.0000	0.9005
1	-484.0000	88.0000	0.9062
1	-484.0000	89.0000	0.9093
1	-484.0000	90.0000	0.9102
1	-484.0000	91.0000	0.9097
1	-484.0000	92.0000	0.9095
1	-484.0000	93.0000	0.9118
1	-484.0000	94.0000	0.9185
1	-484.0000	95.0000	0.9303
1	-484.0000	96.0000	0.9468
1	-484.0000	97.0000	0.9655
1	-484.0000	98.0000	0.9830
1	-484.0000	99.0000	0.9951
1	-484.0000	100.0000	0.9975
1	-484.0000	101.0000	0.9865
1	-484.0000	102.0000	0.9600
1	-484.0000	103.0000	0.9173
1	-484.0000	104.0000	0.8589
1	-484.0000	105.0000	0.7861
1	-484.0000	106.0000	0.7010
1	-484.0000	107.0000	0.6059
1	-484.0000	108.0000	0.5037
1	-484.0000	109.0000	0.3986
1	-484.0000	110.0000	0.2964
1	-484.0000	111.0000	0.2041
1	-484.0000	112.0000	0.1284
1	-484.0000	113.0000	0.0738
1	-484.0000	114.0000	0.0404
1	-484.0000	115.0000	0.0241
1	-472.0000	55.0000	0.6301
1	-472.0000	56.0000	0.7335
1	-472.0000	57.0000	0.8262
1	-472.0000	58.0000	0.9054
1	-472.0000	59.0000	0.9683
1	-472.0000	60.0000	1.0133
1	-472.0000	61.0000	1.0403
1	-472.0000	62.0000	1.0512
1	-472.0000	63.0000	1.0491
1	-472.0000	64.0000	1.0378
1	-472.0000	65.0000	1.0201
1	-472.0000	66.0000	0.9981
1	-472.0000	67.0000	0.9731
1	-472.0000	68.0000	0.9460
1	-472.0000	69.0000	0.9176
1	-472.0000	70.0000	0.8893
1	-472.0000	71.0000	0.8624
1	-472.0000	72.0000	0.8385
1	-472.0000	73.0000	0.8190
1	-472.0000	74.0000	0.8050
1	-472.0000	75.0000	0.7969
1	-472.0000	76.0000	0.7941
1	-472.0000	77.0000	0.7957
1	-472.0000	78.0000	0.8009
1	-472.0000	79.0000	0.8092
1	-472.0000	80.0000	0.8198
1	-472.0000	81.0000	0.8319
1	-472.0000	82.0000	0.8443
1	-472.0000	83.0000	0.8561
1	-472.0000	84.0000	0.8670
1	-472.0000	85.0000	0.8768
1	-472.0000	86.0000	0.8855
1	-472.0000	87.0000	0.8926
1	-472.0000	88.0000	0.8979
1	-472.0000	89.0000	0.9012
1	-472.0000	90.0000	0.9028
1	-472.0000	91.0000	0.9035
1	-472.0000	92.0000	0.9047
1	-472.0000	93.0000	0.9082
1	-472.0000	94.0000	0.9155
1	-472.0000	95.0000	0.9274
1	-472.0000	96.0000	0.9434
1	-472.0000	97.0000	0.9613
1	-472.0000	98.0000	0.9779
1	-472.0000	99.0000	0.9890
1	-472.0000	100.0000	0.9906
1	-472.0000	101.0000	0.9794
1	-472.0000	102.0000	0.9530
1	-472.0000	103.0000	0.9108
1	-472.0000	104.0000	0.8531
1	-472.0000	105.0000	0.7813
1	-472.0000	106.0000	0.6975
1	-472.0000	107.0000	0.6038
1	-472.0000	108.0000	0.5028
1	-472.0000	109.0000	0.3985
1	-472.0000	110.0000	0.2963
1	-472.0000	111.0000	0.2031
1	-472.0000	112.0000	0.1257
1	-472.0000	113.0000	0.0690
1	-472.0000	114.0000	0.0337
1	-472.0000	115.0000	0.0159
1	-460.0000	55.0000	0.6175
1	-460.0000	56.0000	0.7180
1	-460.0000	57.0000	0.8081
1	-460.0000	58.0000	0.8852
1	-460.0000	59.0000	0.9467
1	-460.0000	60.0000	0.9909
1	-460.0000	61.0000	1.0178
1	-460.0000	62.0000	1.0294
1	-460.0000	63.0000	1.0287
1	-460.0000	64.0000	1.0192
1	-460.0000	65.0000	1.0036
1	-460.0000	66.0000	0.9837
1	-460.0000	67.0000	0.9606
1	-460.0000	68.0000	0.9353
1	-460.0000	69.0000	0.9087
1	-460.0000	70.0000	0.8820
1	-460.0000	71.0000	0.8568
1	-460.0000	72.0000	0.8348
1	-460.0000	73.0000	0.8177
1	-460.0000	74.0000	0.8066
1	-460.0000	75.0000	0.8014
1	-460.0000	76.0000	0.8010
1	-460.0000	77.0000	0.8036
1	-460.0000	78.0000	0.8082
1	-460.0000	79.0000	0.8143
1	-460.0000	80.0000	0.8218
1	-460.0000	81.0000	0.8302
1	-460.0000	82.0000	0.8392
1	-460.0000	83.0000	0.8481
1	-460.0000	84.0000	0.8569
1	-460.0000	85.0000	0.8653
1	-460.0000	86.0000	0.8731
1	-460.0000	87.0000	0.8800
1	-460.0000	88.0000	0.8857
1	-460.0000	89.0000	0.8899
1	-460.0000	90.0000	0.8929
1	-460.0000	91.0000	0.8953
1	-460.0000	92.0000	0.8980
1	-460.0000	93.0000	0.9022
1	-460.0000	94.0000	0.9094
1	-460.0000	95.0000	0.9203
1	-460.0000	96.0000	0.9345
1	-460.0000	97.0000	0.9504
1	-460.0000	98.0000	0.9648
1	-460.0000	99.0000	0.9739
1	-460.0000	100.0000	0.9737
1	-460.0000	101.0000	0.9611
1	-460.0000	102.0000	0.9342
1	-460.0000	103.0000	0.8921
1	-460.0000	104.0000	0.8356
1	-460.0000	105.0000	0.7658
1	-460.0000	106.0000	0.6844
1	-460.0000	107.0000	0.5929
1	-460.0000	108.0000	0.4938
1	-460.0000	109.0000	0.3910
1	-460.0000	110.0000	0.2903
1	-460.0000	111.0000	0.1990
1	-460.0000	112.0000	0.1241
1	-460.0000	113.0000	0.0700
1	-460.0000	114.0000	0.0367
1	-460.0000	115.0000	0.0200
1	-448.0000	55.0000	0.6105
1	-448.0000	56.0000	0.7077
1	-448.0000	57.0000	0.7944
1	-448.0000	58.0000	0.8682
1	-448.0000	59.0000	0.9268
1	-448.0000	60.0000	0.9687
1	-448.0000	61.0000	0.9943
1	-448.0000	62.0000	1.0055
1	-448.0000	63.0000	1.0055
1	-448.0000	64.0000	0.9977
1	-448.0000	65.0000	0.9844
1	-448.0000	66.0000	0.9673
1	-448.0000	67.0000	0.9473
1	-448.0000	68.0000	0.9252
1	-448.0000	69.0000	0.9019
1	-448.0000	70.0000	0.8782
1	-448.0000	71.0000	0.8556
1	-448.0000	72.0000	0.8359
1	-448.0000	73.0000	0.8208
1	-448.0000	74.0000	0.8114
1	-448.0000	75.0000	0.8074
1	-448.0000	76.0000	0.8072
1	-448.0000	77.0000	0.8088
1	-448.0000	78.0000	0.8109
1	-448.0000	79.0000	0.8133
1	-448.0000	80.0000	0.8164
1	-448.0000	81.0000	0.8205
1	-448.0000	82.0000	0.8260
1	-448.0000	83.0000	0.8326
1	-448.0000	84.0000	0.8400
1	-448.0000	85.0000	0.8479
1	-448.0000	86.0000	0.8556
1	-448.0000	87.0000	0.8628
1	-448.0000	88.0000	0.8690
1	-448.0000	89.0000	0.8742
1	-448.0000	90.0000	0.8785
1	-448.0000	91.0000	0.8822
1	-448.0000	92.0000	0.8859
1	-448.0000	93.0000	0.8905
1	-448.0000	94.0000	0.8973
1	-448.0000	95.0000	0.9071
1	-448.0000	96.0000	0.9200
1	-448.0000	97.0000	0.9344
1	-448.0000	98.0000	0.9480
1	-448.0000	99.0000	0.9570
1	-448.0000	100.0000	0.9576
1	-448.0000	101.0000	0.9464
1	-448.0000	102.0000	0.9208
1	-448.0000	103.0000	0.8798
1	-448.0000	104.0000	0.8235
1	-448.0000	105.0000	0.7531
1	-448.0000	106.0000	0.6703
1	-448.0000	107.0000	0.5767
1	-448.0000	108.0000	0.4748
1	-448.0000	109.0000	0.3688
1	-448.0000	110.0000	0.2651
1	-448.0000	111.0000	0.1718
1	-448.0000	112.0000	0.0965
1	-448.0000	113.0000	0.0441
1	-448.0000	114.0000	0.0143
1	-448.0000	115.0000	0.0022
1	-436.0000	55.0000	0.6116
1	-436.0000	56.0000	0.7056
1	-436.0000	57.0000	0.7882
1	-436.0000	58.0000	0.8571
1	-436.0000	59.0000	0.9106
1	-436.0000	60.0000	0.9479
1	-436.0000	61.0000	0.9698
1	-436.0000	62.0000	0.9789
1	-436.0000	63.0000	0.9785
1	-436.0000	64.0000	0.9718
1	-436.0000	65.0000	0.9610
1	-436.0000	66.0000	0.9472
1	-436.0000	67.0000	0.9311
1	-436.0000	68.0000	0.9130
1	-436.0000	69.0000	0.8936
1	-436.0000	70.0000	0.8736
1	-436.0000	71.0000	0.8542
1	-436.0000	72.0000	0.8372
1	-436.0000	73.0000	0.8242
1	-436.0000	74.0000	0.8160
1	-436.0000	75.0000	0.8122
1	-436.0000	76.0000	0.8110
1	-436.0000	77.0000	0.8104
1	-436.0000	78.0000	0.8093
1	-436.0000	79.0000	0.8076
1	-436.0000	80.0000	0.8062
1	-436.0000	81.0000	0.8064
1	-436.0000	82.0000	0.8088
1	-436.0000	83.0000	0.8134
1	-436.0000	84.0000	0.8198
1	-436.0000	85.0000	0.8271
1	-436.0000	86.0000	0.8349
1	-436.0000	87.0000	0.8423
1	-436.0000	88.0000	0.8491
1	-436.0000	89.0000	0.8552
1	-436.0000	90.0000	0.8605
1	-436.0000	91.0000	0.8652
1	-436.0000	92.0000	0.8695
1	-436.0000	93.0000	0.8740
1	-436.0000	94.0000	0.8799
1	-436.0000	95.0000	0.8882
1	-436.0000	96.0000	0.8994
1	-436.0000	97.0000	0.9129
1	-436.0000	98.0000	0.9268
1	-436.0000	99.0000	0.9383
1	-436.0000	100.0000	0.9441
1	-436.0000	101.0000	0.9402
1	-436.0000	102.0000	0.9233
1	-436.0000	103.0000	0.8907
1	-436.0000	104.0000	0.8414
1	-436.0000	105.0000	0.7757
1	-436.0000	106.0000	0.6950
1	-436.0000	107.0000	0.6014
1	-436.0000	108.0000	0.4979
1	-436.0000	109.0000	0.3891
1	-436.0000	110.0000	0.2819
1	-436.0000	111.0000	0.1850
1	-436.0000	112.0000	0.1067
1	-436.0000	113.0000	0.0523
1	-436.0000	114.0000	0.0218
1	-436.0000	115.0000	0.0098
1	-424.0000	55.0000	0.6153
1	-424.0000	56.0000	0.7065
1	-424.0000	57.0000	0.7847
1	-424.0000	58.0000	0.8478
1	-424.0000	59.0000	0.8947
1	-424.0000	60.0000	0.9255
1	-424.0000	61.0000	0.9417
1	-424.0000	62.0000	0.9466
1	-424.0000	63.0000	0.9441
1	-424.0000	64.0000	0.9376
1	-424.0000	65.0000	0.9292
1	-424.0000	66.0000	0.9198
1	-424.0000	67.0000	0.9095
1	-424.0000	68.0000	0.8981
1	-424.0000	69.0000	0.8852
1	-424.0000	70.0000	0.8709
1	-424.0000	71.0000	0.8562
1	-424.0000	72.0000	0.8422
1	-424.0000	73.0000	0.8305
1	-424.0000	74.0000	0.8221
1	-424.0000	75.0000	0.8169
1	-424.0000	76.0000	0.8137
1	-424.0000	77.0000	0.8107
1	-424.0000	78.0000	0.8067
1	-424.0000	79.0000	0.8018
1	-424.0000	80.0000	0.7970
1	-424.0000	81.0000	0.7940
1	-424.0000	82.0000	0.7935
1	-424.0000	83.0000	0.7958
1	-424.0000	84.0000	0.8004
1	-424.0000	85.0000	0.8063
1	-424.0000	86.0000	0.8130
1	-424.0000	87.0000	0.8199
1	-424.0000	88.0000	0.8267
1	-424.0000	89.0000	0.8334
1	-424.0000	90.0000	0.8398
1	-424.0000	91.0000	0.8455
1	-424.0000	92.0000	0.8503
1	-424.0000	93.0000	0.8547
1	-424.0000	94.0000	0.8596
1	-424.0000	95.0000	0.8662
1	-424.0000	96.0000	0.8753
1	-424.0000	97.0000	0.8868
1	-424.0000	98.0000	0.8994
1	-424.0000	99.0000	0.9108
1	-424.0000	100.0000	0.9180
1	-424.0000	101.0000	0.9176
1	-424.0000	102.0000	0.9060
1	-424.0000	103.0000	0.8806
1	-424.0000	104.0000	0.8405
1	-424.0000	105.0000	0.7858
1	-424.0000	106.0000	0.7175
1	-424.0000	107.0000	0.6366
1	-424.0000	108.0000	0.5451
1	-424.0000	109.0000	0.4464
1	-424.0000	110.0000	0.3465
1	-424.0000	111.0000	0.2531
1	-424.0000	112.0000	0.1743
1	-424.0000	113.0000	0.1155
1	-424.0000	114.0000	0.0774
1	-424.0000	115.0000	0.0561
1	-412.0000	55.0000	0.6149
1	-412.0000	56.0000	0.7029
1	-412.0000	57.0000	0.7766
1	-412.0000	58.0000	0.8344
1	-412.0000	59.0000	0.8759
1	-412.0000	60.0000	0.9017
1	-412.0000	61.0000	0.9140
1	-412.0000	62.0000	0.9162
1	-412.0000	63.0000	0.9124
1	-412.0000	64.0000	0.9062
1	-412.0000	65.0000	0.8999
1	-412.0000	66.0000	0.8944
1	-412.0000	67.0000	0.8894
1	-412.0000	68.0000	0.8841
1	-412.0000	69.0000	0.8776
1	-412.0000	70.0000	0.8693
1	-412.0000	71.0000	0.8595
1	-412.0000	72.0000	0.8489
1	-412.0000	73.0000	0.8387
1	-412.0000	74.0000	0.8302
1	-412.0000	75.0000	0.8238
1	-412.0000	76.0000	0.8189
1	-412.0000	77.0000	0.8143
1	-412.0000	78.0000	0.8087
1	-412.0000	79.0000	0.8021
1	-412.0000	80.0000	0.7955
1	-412.0000	81.0000	0.7902
1	-412.0000	82.0000	0.7874
1	-412.0000	83.0000	0.7873
1	-412.0000	84.0000	0.7894
1	-412.0000	85.0000	0.7927
1	-412.0000	86.0000	0.7969
1	-412.0000	87.0000	0.8016
1	-412.0000	88.0000	0.8068
1	-412.0000	89.0000	0.8125
1	-412.0000	90.0000	0.8184
1	-412.0000	91.0000	0.8239
1	-412.0000	92.0000	0.8286
1	-412.0000	93.0000	0.8326
1	-412.0000	94.0000	0.8367
1	-412.0000	95.0000	0.8416
1	-412.0000	96.0000	0.8481
1	-412.0000	97.0000	0.8562
1	-412.0000	98.0000	0.8653
1	-412.0000	99.0000	0.8737
1	-412.0000	100.0000	0.8790
1	-412.0000	101.0000	0.8782
1	-412.0000	102.0000	0.8678
1	-412.0000	103.0000	0.8450
1	-412.0000	104.0000	0.8080
1	-412.0000	105.0000	0.7561
1	-412.0000	106.0000	0.6893
1	-412.0000	107.0000	0.6083
1	-412.0000	108.0000	0.5149
1	-412.0000	109.0000	0.4131
1	-412.0000	110.0000	0.3098
1	-412.0000	111.0000	0.2141
1	-412.0000	112.0000	0.1350
1	-412.0000	113.0000	0.0782
1	-412.0000	114.0000	0.0441
1	-412.0000	115.0000	0.0282
1	-400.0000	55.0000	0.6170
1	-400.0000	56.0000	0.7027
1	-400.0000	57.0000	0.7728
1	-400.0000	58.0000	0.8262
1	-400.0000	59.0000	0.8630
1	-400.0000	60.0000	0.8845
1	-400.0000	61.0000	0.8934
1	-400.0000	62.0000	0.8935
1	-400.0000	63.0000	0.8889
1	-400.0000	64.0000	0.8833
1	-400.0000	65.0000	0.8786
1	-400.0000	66.0000	0.8757
1	-400.0000	67.0000	0.8741
1	-400.0000	68.0000	0.8726
1	-400.0000	69.0000	0.8702
1	-400.0000	70.0000	0.8661
1	-400.0000	71.0000	0.8602
1	-400.0000	72.0000	0.8530
1	-400.0000	73.0000	0.8454
1	-400.0000	74.0000	0.8385
1	-400.0000	75.0000	0.8331
1	-400.0000	76.0000	0.8289
1	-400.0000	77.0000	0.8249
1	-400.0000	78.0000	0.8199
1	-400.0000	79.0000	0.8133
1	-400.0000	80.0000	0.8057
1	-400.0000	81.0000	0.7985
1	-400.0000	82.0000	0.7927
1	-400.0000	83.0000	0.7889
1	-400.0000	84.0000	0.7867
1	-400.0000	85.0000	0.7857
1	-400.0000	86.0000	0.7853
1	-400.0000	87.0000	0.7857
1	-400.0000	88.0000	0.7871
1	-400.0000	89.0000	0.7896
1	-400.0000	90.0000	0.7930
1	-400.0000	91.0000	0.7972
1	-400.0000	92.0000	0.8017
1	-400.0000	93.0000	0.8063
1	-400.0000	94.0000	0.8112
1	-400.0000	95.0000	0.8168
1	-400.0000	96.0000	0.8232
1	-400.0000	97.0000	0.8307
1	-400.0000	98.0000	0.8389
1	-400.0000	99.0000	0.8468
1	-400.0000	100.0000	0.8524
1	-400.0000	101.0000	0.8523
1	-400.0000	102.0000	0.8428
1	-400.0000	103.0000	0.8202
1	-400.0000	104.0000	0.7818
1	-400.0000	105.0000	0.7267
1	-400.0000	106.0000	0.6550
1	-400.0000	107.0000	0.5685
1	-400.0000	108.0000	0.4704
1	-400.0000	109.0000	0.3660
1	-400.0000	110.0000	0.2626
1	-400.0000	111.0000	0.1692
1	-400.0000	112.0000	0.0940
1	-400.0000	113.0000	0.0422
1	-400.0000	114.0000	0.0137
1	-400.0000	115.0000	0.0034
1	-388.0000	55.0000	0.6176
1	-388.0000	56.0000	0.7026
1	-388.0000	57.0000	0.7717
1	-388.0000	58.0000	0.8234
1	-388.0000	59.0000	0.8582
1	-388.0000	60.0000	0.8777
1	-388.0000	61.0000	0.8849
1	-388.0000	62.0000	0.8836
1	-388.0000	63.0000	0.8783
1	-388.0000	64.0000	0.8725
1	-388.0000	65.0000	0.8684
1	-388.0000	66.0000	0.8668
1	-388.0000	67.0000	0.8670
1	-388.0000	68.0000	0.8678
1	-388.0000	69.0000	0.8680
1	-388.0000	70.0000	0.8665
1	-388.0000	71.0000	0.8630
1	-388.0000	72.0000	0.8577
1	-388.0000	73.0000	0.8514
1	-388.0000	74.0000	0.8455
1	-388.0000	75.0000	0.8409
1	-388.0000	76.0000	0.8377
1	-388.0000	77.0000	0.8352
1	-388.0000	78.0000	0.8318
1	-388.0000	79.0000	0.8267
1	-388.0000	80.0000	0.8199
1	-388.0000	81.0000	0.8122
1	-388.0000	82.0000	0.8047
1	-388.0000	83.0000	0.7979
1	-388.0000	84.0000	0.7916
1	-388.0000	85.0000	0.7855
1	-388.0000	86.0000	0.7795
1	-388.0000	87.0000	0.7737
1	-388.0000	88.0000	0.7688
1	-388.0000	89.0000	0.7654
1	-388.0000	90.0000	0.7640
1	-388.0000	91.0000	0.7649
1	-388.0000	92.0000	0.7680
1	-388.0000	93.0000	0.7731
1	-388.0000	94.0000	0.7798
1	-388.0000	95.0000	0.7877
1	-388.0000	96.0000	0.7966
1	-388.0000	97.0000	0.8063
1	-388.0000	98.0000	0.8167
1	-388.0000	99.0000	0.8268
1	-388.0000	100.0000	0.8343
1	-388.0000	101.0000	0.8356
1	-388.0000	102.0000	0.8265
1	-388.0000	103.0000	0.8031
1	-388.0000	104.0000	0.7626
1	-388.0000	105.0000	0.7041
1	-388.0000	106.0000	0.6286
1	-388.0000	107.0000	0.5387
1	-388.0000	108.0000	0.4385
1	-388.0000	109.0000	0.3335
1	-388.0000	110.0000	0.2309
1	-388.0000	111.0000	0.1390
1	-388.0000	112.0000	0.0656
1	-388.0000	113.0000	0.0155
1	-388.0000	114.0000	-0.0114
1	-388.0000	115.0000	-0.0197
1	-376.0000	55.0000	0.6108
1	-376.0000	56.0000	0.6966
1	-376.0000	57.0000	0.7672
1	-376.0000	58.0000	0.8213
1	-376.0000	59.0000	0.8589
1	-376.0000	60.0000	0.8812
1	-376.0000	61.0000	0.8909
1	-376.0000	62.0000	0.8917
1	-376.0000	63.0000	0.8875
1	-376.0000	64.0000	0.8818
1	-376.0000	65.0000	0.8768
1	-376.0000	66.0000	0.8736
1	-376.0000	67.0000	0.8721
1	-376.0000	68.0000	0.8714
1	-376.0000	69.0000	0.8705
1	-376.0000	70.0000	0.8684
1	-376.0000	71.0000	0.8645
1	-376.0000	72.0000	0.8590
1	-376.0000	73.0000	0.8527
1	-376.0000	74.0000	0.8468
1	-376.0000	75.0000	0.8426
1	-376.0000	76.0000	0.8405
1	-376.0000	77.0000	0.8396
1	-376.0000	78.0000	0.8385
1	-376.0000	79.0000	0.8360
1	-376.0000	80.0000	0.8319
1	-376.0000	81.0000	0.8264
1	-376.0000	82.0000	0.8199
1	-376.0000	83.0000	0.8122
1	-376.0000	84.0000	0.8031
1	-376.0000	85.0000	0.7922
1	-376.0000	86.0000	0.7798
1	-376.0000	87.0000	0.7668
1	-376.0000	88.0000	0.7543
1	-376.0000	89.0000	0.7439
1	-376.0000	90.0000	0.7366
1	-376.0000	91.0000	0.7333
1	-376.0000	92.0000	0.7343
1	-376.0000	93.0000	0.7392
1	-376.0000	94.0000	0.7472
1	-376.0000	95.0000	0.7570
1	-376.0000	96.0000	0.7679
1	-376.0000	97.0000	0.7794
1	-376.0000	98.0000	0.7913
1	-376.0000	99.0000	0.8030
1	-376.0000	100.0000	0.8122
1	-376.0000	101.0000	0.8156
1	-376.0000	102.0000	0.8088
1	-376.0000	103.0000	0.7875
1	-376.0000	104.0000	0.7486
1	-376.0000	105.0000	0.6907
1	-376.0000	106.0000	0.6151
1	-376.0000	107.0000	0.5249
1	-376.0000	108.0000	0.4248
1	-376.0000	109.0000	0.3206
1	-376.0000	110.0000	0.2195
1	-376.0000	111.0000	0.1297
1	-376.0000	112.0000	0.0585
1	-376.0000	113.0000	0.0108
1	-376.0000	114.0000	-0.0136
1	-376.0000	115.0000	-0.0198
1	-364.0000	55.0000	0.6098
1	-364.0000	56.0000	0.6965
1	-364.0000	57.0000	0.7688
1	-364.0000	58.0000	0.8253
1	-364.0000	59.0000	0.8658
1	-364.0000	60.0000	0.8912
1	-364.0000	61.0000	0.9038
1	-364.0000	62.0000	0.9066
1	-364.0000	63.0000	0.9032
1	-364.0000	64.0000	0.8968
1	-364.0000	65.0000	0.8899
1	-364.0000	66.0000	0.8842
1	-364.0000	67.0000	0.8800
1	-364.0000	68.0000	0.8771
1	-364.0000	69.0000	0.8749
1	-364.0000	70.0000	0.8724
1	-364.0000	71.0000	0.8688
1	-364.0000	72.0000	0.8638
1	-364.0000	73.0000	0.8576
1	-364.0000	74.0000	0.8515
1	-364.0000	75.0000	0.8469
1	-364.0000	76.0000	0.8442
1	-364.0000	77.0000	0.8430
1	-364.0000	78.0000	0.8421
1	-364.0000	79.0000	0.8407
1	-364.0000	80.0000	0.8386
1	-364.0000	81.0000	0.8355
1	-364.0000	82.0000	0.8308
1	-364.0000	83.0000	0.8236
1	-364.0000	84.0000	0.8131
1	-364.0000	85.0000	0.7989
1	-364.0000	86.0000	0.7818
1	-364.0000	87.0000	0.7631
1	-364.0000	88.0000	0.7448
1	-364.0000	89.0000	0.7287
1	-364.0000	90.0000	0.7164
1	-364.0000	91.0000	0.7090
1	-364.0000	92.0000	0.7070
1	-364.0000	93.0000	0.7099
1	-364.0000	94.0000	0.7169
1	-364.0000	95.0000	0.7264
1	-364.0000	96.0000	0.7372
1	-364.0000	97.0000	0.7489
1	-364.0000	98.0000	0.7611
1	-364.0000	99.0000	0.7733
1	-364.0000	100.0000	0.7834
1	-364.0000	101.0000	0.7878
1	-364.0000	102.0000	0.7823
1	-364.0000	103.0000	0.7624
1	-364.0000	104.0000	0.7246
1	-364.0000	105.0000	0.6677
1	-364.0000	106.0000	0.5929
1	-364.0000	107.0000	0.5037
1	-364.0000	108.0000	0.4047
1	-364.0000	109.0000	0.3021
1	-364.0000	110.0000	0.2029
1	-364.0000	111.0000	0.1150
1	-364.0000	112.0000	0.0459
1	-364.0000	113.0000	0.0004
1	-364.0000	114.0000	-0.0218
1	-364.0000	115.0000	-0.0258
1	-352.0000	55.0000	0.6101
1	-352.0000	56.0000	0.6974
1	-352.0000	57.0000	0.7709
1	-352.0000	58.0000	0.8294
1	-352.0000	59.0000	0.8728
1	-352.0000	60.0000	0.9019
1	-352.0000	61.0000	0.9185
1	-352.0000	62.0000	0.9251
1	-352.0000	63.0000	0.9247
1	-352.0000	64.0000	0.9198
1	-352.0000	65.0000	0.9126
1	-352.0000	66.0000	0.9048
1	-352.0000	67.0000	0.8975
1	-352.0000	68.0000	0.8909
1	-352.0000	69.0000	0.8852
1	-352.0000	70.0000	0.8797
1	-352.0000	71.0000	0.8737
1	-352.0000	72.0000	0.8668
1	-352.0000	73.0000	0.8591
1	-352.0000	74.0000	0.8519
1	-352.0000	75.0000	0.8464
1	-352.0000	76.0000	0.8432
1	-352.0000	77.0000	0.8417
1	-352.0000	78.0000	0.8410
1	-352.0000	79.0000	0.8405
1	-352.0000	80.0000	0.8400
1	-352.0000	81.0000	0.8388
1	-352.0000	82.0000	0.8359
1	-352.0000	83.0000	0.8299
1	-352.0000	84.0000	0.8196
1	-352.0000	85.0000	0.8047
1	-352.0000	86.0000	0.7857
1	-352.0000	87.0000	0.7643
1	-352.0000	88.0000	0.7424
1	-352.0000	89.0000	0.7222
1	-352.0000	90.0000	0.7052
1	-352.0000	91.0000	0.6927
1	-352.0000	92.0000	0.6854
1	-352.0000	93.0000	0.6835
1	-352.0000	94.0000	0.6866
1	-352.0000	95.0000	0.6938
1	-352.0000	96.0000	0.7042
1	-352.0000	97.0000	0.7168
1	-352.0000	98.0000	0.7310
1	-352.0000	99.0000	0.7454
1	-352.0000	100.0000	0.7575
1	-352.0000	101.0000	0.7637
1	-352.0000	102.0000	0.7596
1	-352.0000	103.0000	0.7409
1	-352.0000	104.0000	0.7044
1	-352.0000	105.0000	0.6486
1	-352.0000	106.0000	0.5745
1	-352.0000	107.0000	0.4846
1	-352.0000	108.0000	0.3836
1	-352.0000	109.0000	0.2775
1	-352.0000	110.0000	0.1739
1	-352.0000	111.0000	0.0821
1	-352.0000	112.0000	0.0105
1	-352.0000	113.0000	-0.0354
1	-352.0000	114.0000	-0.0558
1	-352.0000	115.0000	-0.0562
1	-340.0000	55.0000	0.6170
1	-340.0000	56.0000	0.7050
1	-340.0000	57.0000	0.7793
1	-340.0000	58.0000	0.8393
1	-340.0000	59.0000	0.8848
1	-340.0000	60.0000	0.9168
1	-340.0000	61.0000	0.9367
1	-340.0000	62.0000	0.9466
1	-340.0000	63.0000	0.9486
1	-340.0000	64.0000	0.9447
1	-340.0000	65.0000	0.9366
1	-340.0000	66.0000	0.9261
1	-340.0000	67.0000	0.9145
1	-340.0000	68.0000	0.9029
1	-340.0000	69.0000	0.8920
1	-340.0000	70.0000	0.8817
1	-340.0000	71.0000	0.8719
1	-340.0000	72.0000	0.8621
1	-340.0000	73.0000	0.8526
1	-340.0000	74.0000	0.8443
1	-340.0000	75.0000	0.8380
1	-340.0000	76.0000	0.8340
1	-340.0000	77.0000	0.8319
1	-340.0000	78.0000	0.8309
1	-340.0000	79.0000	0.8306
1	-340.0000	80.0000	0.8307
1	-340.0000	81.0000	0.8305
1	-340.0000	82.0000	0.8290
1	-340.0000	83.0000	0.8248
1	-340.0000	84.0000	0.8167
1	-340.0000	85.0000	0.8041
1	-340.0000	86.0000	0.7873
1	-340.0000	87.0000	0.7672
1	-340.0000	88.0000	0.7453
1	-340.0000	89.0000	0.7232
1	-340.0000	90.0000	0.7025
1	-340.0000	91.0000	0.6844
1	-340.0000	92.0000	0.6703
1	-340.0000	93.0000	0.6614
1	-340.0000	94.0000	0.6587
1	-340.0000	95.0000	0.6623
1	-340.0000	96.0000	0.6717
1	-340.0000	97.0000	0.6857
1	-340.0000	98.0000	0.7027
1	-340.0000	99.0000	0.7202
1	-340.0000	100.0000	0.7351
1	-340.0000	101.0000	0.7433
1	-340.0000	102.0000	0.7405
1	-340.0000	103.0000	0.7228
1	-340.0000	104.0000	0.6876
1	-340.0000	105.0000	0.6341
1	-340.0000	106.0000	0.5632
1	-340.0000	107.0000	0.4775
1	-340.0000	108.0000	0.3809
1	-340.0000	109.0000	0.2788
1	-340.0000	110.0000	0.1780
1	-340.0000	111.0000	0.0869
1	-340.0000	112.0000	0.0140
1	-340.0000	113.0000	-0.0349
1	-340.0000	114.0000	-0.0589
1	-340.0000	115.0000	-0.0626
1	-328.0000	55.0000	0.6201
1	-328.0000	56.0000	0.7081
1	-328.0000	57.0000	0.7828
1	-328.0000	58.0000	0.8438
1	-328.0000	59.0000	0.8913
1	-328.0000	60.0000	0.9263
1	-328.0000	61.0000	0.9499
1	-328.0000	62.0000	0.9636
1	-328.0000	63.0000	0.9688
1	-328.0000	64.0000	0.9665
1	-328.0000	65.0000	0.9581
1	-328.0000	66.0000	0.9450
1	-328.0000	67.0000	0.9288
1	-328.0000	68.0000	0.9111
1	-328.0000	69.0000	0.8935
1	-328.0000	70.0000	0.8768
1	-328.0000	71.0000	0.8613
1	-328.0000	72.0000	0.8471
1	-328.0000	73.0000	0.8346
1	-328.0000	74.0000	0.8244
1	-328.0000	75.0000	0.8171
1	-328.0000	76.0000	0.8127
1	-328.0000	77.0000	0.8106
1	-328.0000	78.0000	0.8101
1	-328.0000	79.0000	0.8106
1	-328.0000	80.0000	0.8119
1	-328.0000	81.0000	0.8132
1	-328.0000	82.0000	0.8136
1	-328.0000	83.0000	0.8121
1	-328.0000	84.0000	0.8075
1	-328.0000	85.0000	0.7993
1	-328.0000	86.0000	0.7872
1	-328.0000	87.0000	0.7713
1	-328.0000	88.0000	0.7521
1	-328.0000	89.0000	0.7304
1	-328.0000	90.0000	0.7074
1	-328.0000	91.0000	0.6844
1	-328.0000	92.0000	0.6636
1	-328.0000	93.0000	0.6473
1	-328.0000	94.0000	0.6377
1	-328.0000	95.0000	0.6363
1	-328.0000	96.0000	0.6431
1	-328.0000	97.0000	0.6571
1	-328.0000	98.0000	0.6762
1	-328.0000	99.0000	0.6976
1	-328.0000	100.0000	0.7172
1	-328.0000	101.0000	0.7306
1	-328.0000	102.0000	0.7330
1	-328.0000	103.0000	0.7202
1	-328.0000	104.0000	0.6890
1	-328.0000	105.0000	0.6385
1	-328.0000	106.0000	0.5689
1	-328.0000	107.0000	0.4827
1	-328.0000	108.0000	0.3834
1	-328.0000	109.0000	0.2772
1	-328.0000	110.0000	0.1718
1	-328.0000	111.0000	0.0767
1	-328.0000	112.0000	0.0011
1	-328.0000	113.0000	-0.0489
1	-328.0000	114.0000	-0.0729
1	-328.0000	115.0000	-0.0758
1	-316.0000	55.0000	0.6241
1	-316.0000	56.0000	0.7112
1	-316.0000	57.0000	0.7850
1	-316.0000	58.0000	0.8455
1	-316.0000	59.0000	0.8936
1	-316.0000	60.0000	0.9304
1	-316.0000	61.0000	0.9569
1	-316.0000	62.0000	0.9737
1	-316.0000	63.0000	0.9814
1	-316.0000	64.0000	0.9805
1	-316.0000	65.0000	0.9718
1	-316.0000	66.0000	0.9566
1	-316.0000	67.0000	0.9368
1	-316.0000	68.0000	0.9144
1	-316.0000	69.0000	0.8913
1	-316.0000	70.0000	0.8688
1	-316.0000	71.0000	0.8479
1	-316.0000	72.0000	0.8291
1	-316.0000	73.0000	0.8128
1	-316.0000	74.0000	0.7995
1	-316.0000	75.0000	0.7895
1	-316.0000	76.0000	0.7826
1	-316.0000	77.0000	0.7787
1	-316.0000	78.0000	0.7775
1	-316.0000	79.0000	0.7787
1	-316.0000	80.0000	0.7818
1	-316.0000	81.0000	0.7859
1	-316.0000	82.0000	0.7897
1	-316.0000	83.0000	0.7920
1	-316.0000	84.0000	0.7922
1	-316.0000	85.0000	0.7894
1	-316.0000	86.0000	0.7833
1	-316.0000	87.0000	0.7730
1	-316.0000	88.0000	0.7581
1	-316.0000	89.0000	0.7385
1	-316.0000	90.0000	0.7150
1	-316.0000	91.0000	0.6889
1	-316.0000	92.0000	0.6629
1	-316.0000	93.0000	0.6405
1	-316.0000	94.0000	0.6248
1	-316.0000	95.0000	0.6186
1	-316.0000	96.0000	0.6227
1	-316.0000	97.0000	0.6363
1	-316.0000	98.0000	0.6572
1	-316.0000	99.0000	0.6819
1	-316.0000	100.0000	0.7060
1	-316.0000	101.0000	0.7242
1	-316.0000	102.0000	0.7312
1	-316.0000	103.0000	0.7228
1	-316.0000	104.0000	0.6960
1	-316.0000	105.0000	0.6497
1	-316.0000	106.0000	0.5848
1	-316.0000	107.0000	0.5034
1	-316.0000	108.0000	0.4094
1	-316.0000	109.0000	0.3086
1	-316.0000	110.0000	0.2086
1	-316.0000	111.0000	0.1182
1	-316.0000	112.0000	0.0458
1	-316.0000	113.0000	-0.0035
1	-316.0000	114.0000	-0.0290
1	-316.0000	115.0000	-0.0356
1	-304.0000	55.0000	0.6308
1	-304.0000	56.0000	0.7171
1	-304.0000	57.0000	0.7892
1	-304.0000	58.0000	0.8477
1	-304.0000	59.0000	0.8941
1	-304.0000	60.0000	0.9298
1	-304.0000	61.0000	0.9560
1	-304.0000	62.0000	0.9730
1	-304.0000	63.0000	0.9810
1	-304.0000	64.0000	0.9801
1	-304.0000	65.0000	0.9710
1	-304.0000	66.0000	0.9547
1	-304.0000	67.0000	0.9330
1	-304.0000	68.0000	0.9079
1	-304.0000	69.0000	0.8815
1	-304.0000	70.0000	0.8554
1	-304.0000	71.0000	0.8308
1	-304.0000	72.0000	0.8085
1	-304.0000	73.0000	0.7892
1	-304.0000	74.0000	0.7731
1	-304.0000	75.0000	0.7603
1	-304.0000	76.0000	0.7508
1	-304.0000	77.0000	0.7447
1	-304.0000	78.0000	0.7424
1	-304.0000	79.0000	0.7437
1	-304.0000	80.0000	0.7482
1	-304.0000	81.0000	0.7545
1	-304.0000	82.0000	0.7614
1	-304.0000	83.0000	0.7675
1	-304.0000	84.0000	0.7724
1	-304.0000	85.0000	0.7752
1	-304.0000	86.0000	0.7752
1	-304.0000	87.0000	0.7709
1	-304.0000	88.0000	0.7611
1	-304.0000	89.0000	0.7447
1	-304.0000	90.0000	0.7220
1	-304.0000	91.0000	0.6944
1	-304.0000	92.0000	0.6650
1	-304.0000	93.0000	0.6380
1	-304.0000	94.0000	0.6175
1	-304.0000	95.0000	0.6070
1	-304.0000	96.0000	0.6077
1	-304.0000	97.0000	0.6190
1	-304.0000	98.0000	0.6384
1	-304.0000	99.0000	0.6621
1	-304.0000	100.0000	0.6852
1	-304.0000	101.0000	0.7022
1	-304.0000	102.0000	0.7074
1	-304.0000	103.0000	0.6965
1	-304.0000	104.0000	0.6667
1	-304.0000	105.0000	0.6172
1	-304.0000	106.0000	0.5489
1	-304.0000	107.0000	0.4638
1	-304.0000	108.0000	0.3659
1	-304.0000	109.0000	0.2605
1	-304.0000	110.0000	0.1556
1	-304.0000	111.0000	0.0610
1	-304.0000	112.0000	-0.0140
1	-304.0000	113.0000	-0.0626
1	-304.0000	114.0000	-0.0840
1	-304.0000	115.0000	-0.0833
1	-292.0000	55.0000	0.6380
1	-292.0000	56.0000	0.7236
1	-292.0000	57.0000	0.7940
1	-292.0000	58.0000	0.8497
1	-292.0000	59.0000	0.8927
1	-292.0000	60.0000	0.9251
1	-292.0000	61.0000	0.9483
1	-292.0000	62.0000	0.9632
1	-292.0000	63.0000	0.9702
1	-292.0000	64.0000	0.9692
1	-292.0000	65.0000	0.9605
1	-292.0000	66.0000	0.9446
1	-292.0000	67.0000	0.9226
1	-292.0000	68.0000	0.8961
1	-292.0000	69.0000	0.8674
1	-292.0000	70.0000	0.8383
1	-292.0000	71.0000	0.8105
1	-292.0000	72.0000	0.7853
1	-292.0000	73.0000	0.7635
1	-292.0000	74.0000	0.7455
1	-292.0000	75.0000	0.7311
1	-292.0000	76.0000	0.7203
1	-292.0000	77.0000	0.7134
1	-292.0000	78.0000	0.7108
1	-292.0000	79.0000	0.7125
1	-292.0000	80.0000	0.7177
1	-292.0000	81.0000	0.7252
1	-292.0000	82.0000	0.7338
1	-292.0000	83.0000	0.7424
1	-292.0000	84.0000	0.7504
1	-292.0000	85.0000	0.7572
1	-292.0000	86.0000	0.7618
1	-292.0000	87.0000	0.7623
1	-292.0000	88.0000	0.7567
1	-292.0000	89.0000	0.7436
1	-292.0000	90.0000	0.7226
1	-292.0000	91.0000	0.6952
1	-292.0000	92.0000	0.6649
1	-292.0000	93.0000	0.6362
1	-292.0000	94.0000	0.6140
1	-292.0000	95.0000	0.6017
1	-292.0000	96.0000	0.6010
1	-292.0000	97.0000	0.6111
1	-292.0000	98.0000	0.6296
1	-292.0000	99.0000	0.6526
1	-292.0000	100.0000	0.6752
1	-292.0000	101.0000	0.6917
1	-292.0000	102.0000	0.6963
1	-292.0000	103.0000	0.6837
1	-292.0000	104.0000	0.6505
1	-292.0000	105.0000	0.5954
1	-292.0000	106.0000	0.5192
1	-292.0000	107.0000	0.4249
1	-292.0000	108.0000	0.3172
1	-292.0000	109.0000	0.2031
1	-292.0000	110.0000	0.0913
1	-292.0000	111.0000	-0.0078
1	-292.0000	112.0000	-0.0840
1	-292.0000	113.0000	-0.1304
1	-292.0000	114.0000	-0.1464
1	-292.0000	115.0000	-0.1376
1	-280.0000	55.0000	0.6332
1	-280.0000	56.0000	0.7187
1	-280.0000	57.0000	0.7886
1	-280.0000	58.0000	0.8434
1	-280.0000	59.0000	0.8849
1	-280.0000	60.0000	0.9151
1	-280.0000	61.0000	0.9358
1	-280.0000	62.0000	0.9482
1	-280.0000	63.0000	0.9530
1	-280.0000	64.0000	0.9506
1	-280.0000	65.0000	0.9412
1	-280.0000	66.0000	0.9249
1	-280.0000	67.0000	0.9025
1	-280.0000	68.0000	0.8752
1	-280.0000	69.0000	0.8452
1	-280.0000	70.0000	0.8145
1	-280.0000	71.0000	0.7853
1	-280.0000	72.0000	0.7591
1	-280.0000	73.0000	0.7369
1	-280.0000	74.0000	0.7189
1	-280.0000	75.0000	0.7046
1	-280.0000	76.0000	0.6938
1	-280.0000	77.0000	0.6867
1	-280.0000	78.0000	0.6837
1	-280.0000	79.0000	0.6849
1	-280.0000	80.0000	0.6897
1	-280.0000	81.0000	0.6971
1	-280.0000	82.0000	0.7058
1	-280.0000	83.0000	0.7150
1	-280.0000	84.0000	0.7242
1	-280.0000	85.0000	0.7327
1	-280.0000	86.0000	0.7396
1	-280.0000	87.0000	0.7428
1	-280.0000	88.0000	0.7404
1	-280.0000	89.0000	0.7304
1	-280.0000	90.0000	0.7124
1	-280.0000	91.0000	0.6878
1	-280.0000	92.0000	0.6600
1	-280.0000	93.0000	0.6335
1	-280.0000	94.0000	0.6129
1	-280.0000	95.0000	0.6015
1	-280.0000	96.0000	0.6011
1	-280.0000	97.0000	0.6111
1	-280.0000	98.0000	0.6294
1	-280.0000	99.0000	0.6523
1	-280.0000	100.0000	0.6751
1	-280.0000	101.0000	0.6923
1	-280.0000	102.0000	0.6977
1	-280.0000	103.0000	0.6860
1	-280.0000	104.0000	0.6533
1	-280.0000	105.0000	0.5984
1	-280.0000	106.0000	0.5228
1	-280.0000	107.0000	0.4307
1	-280.0000	108.0000	0.3281
1	-280.0000	109.0000	0.2222
1	-280.0000	110.0000	0.1215
1	-280.0000	111.0000	0.0347
1	-280.0000	112.0000	-0.0304
1	-280.0000	113.0000	-0.0693
1	-280.0000	114.0000	-0.0828
1	-280.0000	115.0000	-0.0771
1	-268.0000	55.0000	0.6249
1	-268.0000	56.0000	0.7100
1	-268.0000	57.0000	0.7798
1	-268.0000	58.0000	0.8340
1	-268.0000	59.0000	0.8741
1	-268.0000	60.0000	0.9015
1	-268.0000	61.0000	0.9182
1	-268.0000	62.0000	0.9261
1	-268.0000	63.0000	0.9268
1	-268.0000	64.0000	0.9212
1	-268.0000	65.0000	0.9100
1	-268.0000	66.0000	0.8934
1	-268.0000	67.0000	0.8716
1	-268.0000	68.0000	0.8457
1	-268.0000	69.0000	0.8170
1	-268.0000	70.0000	0.7876
1	-268.0000	71.0000	0.7593
1	-268.0000	72.0000	0.7337
1	-268.0000	73.0000	0.7118
1	-268.0000	74.0000	0.6938
1	-268.0000	75.0000	0.6793
1	-268.0000	76.0000	0.6679
1	-268.0000	77.0000	0.6600
1	-268.0000	78.0000	0.6561
1	-268.0000	79.0000	0.6565
1	-268.0000	80.0000	0.6608
1	-268.0000	81.0000	0.6679
1	-268.0000	82.0000	0.6768
1	-268.0000	83.0000	0.6864
1	-268.0000	84.0000	0.6961
1	-268.0000	85.0000	0.7055
1	-268.0000	86.0000	0.7133
1	-268.0000	87.0000	0.7177
1	-268.0000	88.0000	0.7168
1	-268.0000	89.0000	0.7089
1	-268.0000	90.0000	0.6939
1	-268.0000	91.0000	0.6731
1	-268.0000	92.0000	0.6497
1	-268.0000	93.0000	0.6278
1	-268.0000	94.0000	0.6113
1	-268.0000	95.0000	0.6028
1	-268.0000	96.0000	0.6036
1	-268.0000	97.0000	0.6133
1	-268.0000	98.0000	0.6300
1	-268.0000	99.0000	0.6505
1	-268.0000	100.0000	0.6702
1	-268.0000	101.0000	0.6837
1	-268.0000	102.0000	0.6854
1	-268.0000	103.0000	0.6701
1	-268.0000	104.0000	0.6345
1	-268.0000	105.0000	0.5778
1	-268.0000	106.0000	0.5021
1	-268.0000	107.0000	0.4116
1	-268.0000	108.0000	0.3123
1	-268.0000	109.0000	0.2112
1	-268.0000	110.0000	0.1159
1	-268.0000	111.0000	0.0344
1	-268.0000	112.0000	-0.0264
1	-268.0000	113.0000	-0.0626
1	-268.0000	114.0000	-0.0751
1	-268.0000	115.0000	-0.0696
1	-256.0000	55.0000	0.6092
1	-256.0000	56.0000	0.6926
1	-256.0000	57.0000	0.7612
1	-256.0000	58.0000	0.8149
1	-256.0000	59.0000	0.8541
1	-256.0000	60.0000	0.8801
1	-256.0000	61.0000	0.8944
1	-256.0000	62.0000	0.8990
1	-256.0000	63.0000	0.8961
1	-256.0000	64.0000	0.8874
1	-256.0000	65.0000	0.8742
1	-256.0000	66.0000	0.8571
1	-256.0000	67.0000	0.8367
1	-256.0000	68.0000	0.8133
1	-256.0000	69.0000	0.7879
1	-256.0000	70.0000	0.7617
1	-256.0000	71.0000	0.7360
1	-256.0000	72.0000	0.7123
1	-256.0000	73.0000	0.6912
1	-256.0000	74.0000	0.6733
1	-256.0000	75.0000	0.6585
1	-256.0000	76.0000	0.6468
1	-256.0000	77.0000	0.6385
1	-256.0000	78.0000	0.6341
1	-256.0000	79.0000	0.6339
1	-256.0000	80.0000	0.6375
1	-256.0000	81.0000	0.6440
1	-256.0000	82.0000	0.6521
1	-256.0000	83.0000	0.6610
1	-256.0000	84.0000	0.6700
1	-256.0000	85.0000	0.6786
1	-256.0000	86.0000	0.6856
1	-256.0000	87.0000	0.6893
1	-256.0000	88.0000	0.6881
1	-256.0000	89.0000	0.6810
1	-256.0000	90.0000	0.6684
1	-256.0000	91.0000	0.6517
1	-256.0000	92.0000	0.6338
1	-256.0000	93.0000	0.6180
1	-256.0000	94.0000	0.6070
1	-256.0000	95.0000	0.6026
1	-256.0000	96.0000	0.6057
1	-256.0000	97.0000	0.6158
1	-256.0000	98.0000	0.6312
1	-256.0000	99.0000	0.6492
1	-256.0000	100.0000	0.6660
1	-256.0000	101.0000	0.6769
1	-256.0000	102.0000	0.6772
1	-256.0000	103.0000	0.6625
1	-256.0000	104.0000	0.6298
1	-256.0000	105.0000	0.5782
1	-256.0000	106.0000	0.5085
1	-256.0000	107.0000	0.4238
1	-256.0000	108.0000	0.3286
1	-256.0000	109.0000	0.2292
1	-256.0000	110.0000	0.1334
1	-256.0000	111.0000	0.0501
1	-256.0000	112.0000	-0.0130
1	-256.0000	113.0000	-0.0510
1	-256.0000	114.0000	-0.0648
1	-256.0000	115.0000	-0.0601
1	-244.0000	55.0000	0.5921
1	-244.0000	56.0000	0.6733
1	-244.0000	57.0000	0.7403
1	-244.0000	58.0000	0.7927
1	-244.0000	59.0000	0.8308
1	-244.0000	60.0000	0.8554
1	-244.0000	61.0000	0.8679
1	-244.0000	62.0000	0.8700
1	-244.0000	63.0000	0.8642
1	-244.0000	64.0000	0.8527
1	-244.0000	65.0000	0.8373
1	-244.0000	66.0000	0.8195
1	-244.0000	67.0000	0.8000
1	-244.0000	68.0000	0.7793
1	-244.0000	69.0000	0.7575
1	-244.0000	70.0000	0.7351
1	-244.0000	71.0000	0.7128
1	-244.0000	72.0000	0.6917
1	-244.0000	73.0000	0.6725
1	-244.0000	74.0000	0.6561
1	-244.0000	75.0000	0.6428
1	-244.0000	76.0000	0.6328
1	-244.0000	77.0000	0.6261
1	-244.0000	78.0000	0.6229
1	-244.0000	79.0000	0.6231
1	-244.0000	80.0000	0.6264
1	-244.0000	81.0000	0.6319
1	-244.0000	82.0000	0.6386
1	-244.0000	83.0000	0.6456
1	-244.0000	84.0000	0.6522
1	-244.0000	85.0000	0.6577
1	-244.0000	86.0000	0.6612
1	-244.0000	87.0000	0.6615
1	-244.0000	88.0000	0.6578
1	-244.0000	89.0000	0.6500
1	-244.0000	90.0000	0.6388
1	-244.0000	91.0000	0.6258
1	-244.0000	92.0000	0.6133
1	-244.0000	93.0000	0.6035
1	-244.0000	94.0000	0.5982
1	-244.0000	95.0000	0.5987
1	-244.0000	96.0000	0.6052
1	-244.0000	97.0000	0.6175
1	-244.0000	98.0000	0.6340
1	-244.0000	99.0000	0.6523
1	-244.0000	100.0000	0.6688
1	-244.0000	101.0000	0.6795
1	-244.0000	102.0000	0.6801
1	-244.0000	103.0000	0.6670
1	-244.0000	104.0000	0.6380
1	-244.0000	105.0000	0.5921
1	-244.0000	106.0000	0.5302
1	-244.0000	107.0000	0.4543
1	-244.0000	108.0000	0.3678
1	-244.0000	109.0000	0.2759
1	-244.0000	110.0000	0.1855
1	-244.0000	111.0000	0.1049
1	-244.0000	112.0000	0.0420
1	-244.0000	113.0000	0.0013
1	-244.0000	114.0000	-0.0173
1	-244.0000	115.0000	-0.0190
1	-232.0000	55.0000	0.5713
1	-232.0000	56.0000	0.6494
1	-232.0000	57.0000	0.7139
1	-232.0000	58.0000	0.7646
1	-232.0000	59.0000	0.8017
1	-232.0000	60.0000	0.8259
1	-232.0000	61.0000	0.8382
1	-232.0000	62.0000	0.8401
1	-232.0000	63.0000	0.8338
1	-232.0000	64.0000	0.8215
1	-232.0000	65.0000	0.8056
1	-232.0000	66.0000	0.7879
1	-232.0000	67.0000	0.7698
1	-232.0000	68.0000	0.7516
1	-232.0000	69.0000	0.7331
1	-232.0000	70.0000	0.7142
1	-232.0000	71.0000	0.6952
1	-232.0000	72.0000	0.6766
1	-232.0000	73.0000	0.6596
1	-232.0000	74.0000	0.6451
1	-232.0000	75.0000	0.6339
1	-232.0000	76.0000	0.6261
1	-232.0000	77.0000	0.6217
1	-232.0000	78.0000	0.6204
1	-232.0000	79.0000	0.6215
1	-232.0000	80.0000	0.6247
1	-232.0000	81.0000	0.6291
1	-232.0000	82.0000	0.6336
1	-232.0000	83.0000	0.6373
1	-232.0000	84.0000	0.6395
1	-232.0000	85.0000	0.6397
1	-232.0000	86.0000	0.6376
1	-232.0000	87.0000	0.6332
1	-232.0000	88.0000	0.6265
1	-232.0000	89.0000	0.6181
1	-232.0000	90.0000	0.6090
1	-232.0000	91.0000	0.6004
1	-232.0000	92.0000	0.5937
1	-232.0000	93.0000	0.5902
1	-232.0000	94.0000	0.5910
1	-232.0000	95.0000	0.5966
1	-232.0000	96.0000	0.6072
1	-232.0000	97.0000	0.6222
1	-232.0000	98.0000	0.6402
1	-232.0000	99.0000	0.6583
1	-232.0000	100.0000	0.6734
1	-232.0000	101.0000	0.6815
1	-232.0000	102.0000	0.6788
1	-232.0000	103.0000	0.6619
1	-232.0000	104.0000	0.6286
1	-232.0000	105.0000	0.5779
1	-232.0000	106.0000	0.5103
1	-232.0000	107.0000	0.4278
1	-232.0000	108.0000	0.3339
1	-232.0000	109.0000	0.2342
1	-232.0000	110.0000	0.1366
1	-232.0000	111.0000	0.0503
1	-232.0000	112.0000	-0.0159
1	-232.0000	113.0000	-0.0566
1	-232.0000	114.0000	-0.0722
1	-232.0000	115.0000	-0.0681
1	-220.0000	55.0000	0.5526
1	-220.0000	56.0000	0.6271
1	-220.0000	57.0000	0.6884
1	-220.0000	58.0000	0.7366
1	-220.0000	59.0000	0.7722
1	-220.0000	60.0000	0.7960
1	-220.0000	61.0000	0.8088
1	-220.0000	62.0000	0.8121
1	-220.0000	63.0000	0.8073
1	-220.0000	64.0000	0.7964
1	-220.0000	65.0000	0.7816
1	-220.0000	66.0000	0.7651
1	-220.0000	67.0000	0.7482
1	-220.0000	68.0000	0.7316
1	-220.0000	69.0000	0.7150
1	-220.0000	70.0000	0.6979
1	-220.0000	71.0000	0.6805
1	-220.0000	72.0000	0.6634
1	-220.0000	73.0000	0.6481
1	-220.0000	74.0000	0.6356
1	-220.0000	75.0000	0.6270
1	-220.0000	76.0000	0.6224
1	-220.0000	77.0000	0.6213
1	-220.0000	78.0000	0.6228
1	-220.0000	79.0000	0.6258
1	-220.0000	80.0000	0.6293
1	-220.0000	81.0000	0.6322
1	-220.0000	82.0000	0.6335
1	-220.0000	83.0000	0.6326
1	-220.0000	84.0000	0.6294
1	-220.0000	85.0000	0.6239
1	-220.0000	86.0000	0.6166
1	-220.0000	87.0000	0.6080
1	-220.0000	88.0000	0.5990
1	-220.0000	89.0000	0.5904
1	-220.0000	90.0000	0.5832
1	-220.0000	91.0000	0.5782
1	-220.0000	92.0000	0.5761
1	-220.0000	93.0000	0.5777
1	-220.0000	94.0000	0.5837
1	-220.0000	95.0000	0.5943
1	-220.0000	96.0000	0.6094
1	-220.0000	97.0000	0.6279
1	-220.0000	98.0000	0.6480
1	-220.0000	99.0000	0.6671
1	-220.0000	100.0000	0.6816
1	-220.0000	101.0000	0.6879
1	-220.0000	102.0000	0.6820
1	-220.0000	103.0000	0.6606
1	-220.0000	104.0000	0.6209
1	-220.0000	105.0000	0.5623
1	-220.0000	106.0000	0.4856
1	-220.0000	107.0000	0.3934
1	-220.0000	108.0000	0.2902
1	-220.0000	109.0000	0.1823
1	-220.0000	110.0000	0.0781
1	-220.0000	111.0000	-0.0126
1	-220.0000	112.0000	-0.0807
1	-220.0000	113.0000	-0.1205
1	-220.0000	114.0000	-0.1321
1	-220.0000	115.0000	-0.1216
1	-208.0000	55.0000	0.5327
1	-208.0000	56.0000	0.6035
1	-208.0000	57.0000	0.6618
1	-208.0000	58.0000	0.7081
1	-208.0000	59.0000	0.7432
1	-208.0000	60.0000	0.7680
1	-208.0000	61.0000	0.7830
1	-208.0000	62.0000	0.7892
1	-208.0000	63.0000	0.7875
1	-208.0000	64.0000	0.7792
1	-208.0000	65.0000	0.7662
1	-208.0000	66.0000	0.7505
1	-208.0000	67.0000	0.7340
1	-208.0000	68.0000	0.7173
1	-208.0000	69.0000	0.7004
1	-208.0000	70.0000	0.6833
1	-208.0000	71.0000	0.6662
1	-208.0000	72.0000	0.6499
1	-208.0000	73.0000	0.6361
1	-208.0000	74.0000	0.6260
1	-208.0000	75.0000	0.6205
1	-208.0000	76.0000	0.6197
1	-208.0000	77.0000	0.6226
1	-208.0000	78.0000	0.6278
1	-208.0000	79.0000	0.6336
1	-208.0000	80.0000	0.6382
1	-208.0000	81.0000	0.6401
1	-208.0000	82.0000	0.6387
1	-208.0000	83.0000	0.6336
1	-208.0000	84.0000	0.6255
1	-208.0000	85.0000	0.6152
1	-208.0000	86.0000	0.6037
1	-208.0000	87.0000	0.5919
1	-208.0000	88.0000	0.5811
1	-208.0000	89.0000	0.5722
1	-208.0000	90.0000	0.5661
1	-208.0000	91.0000	0.5633
1	-208.0000	92.0000	0.5642
1	-208.0000	93.0000	0.5694
1	-208.0000	94.0000	0.5792
1	-208.0000	95.0000	0.5937
1	-208.0000	96.0000	0.6125
1	-208.0000	97.0000	0.6341
1	-208.0000	98.0000	0.6567
1	-208.0000	99.0000	0.6777
1	-208.0000	100.0000	0.6938
1	-208.0000	101.0000	0.7017
1	-208.0000	102.0000	0.6979
1	-208.0000	103.0000	0.6792
1	-208.0000	104.0000	0.6435
1	-208.0000	105.0000	0.5899
1	-208.0000	106.0000	0.5191
1	-208.0000	107.0000	0.4332
1	-208.0000	108.0000	0.3354
1	-208.0000	109.0000	0.2311
1	-208.0000	110.0000	0.1277
1	-208.0000	111.0000	0.0351
1	-208.0000	112.0000	-0.0373
1	-208.0000	113.0000	-0.0828
1	-208.0000	114.0000	-0.1007
1	-208.0000	115.0000	-0.0965
1	-196.0000	55.0000	0.5120
1	-196.0000	56.0000	0.5800
1	-196.0000	57.0000	0.6365
1	-196.0000	58.0000	0.6819
1	-196.0000	59.0000	0.7174
1	-196.0000	60.0000	0.7434
1	-196.0000	61.0000	0.7605
1	-196.0000	62.0000	0.7688
1	-196.0000	63.0000	0.7690
1	-196.0000	64.0000	0.7620
1	-196.0000	65.0000	0.7497
1	-196.0000	66.0000	0.7343
1	-196.0000	67.0000	0.7177
1	-196.0000	68.0000	0.7008
1	-196.0000	69.0000	0.6838
1	-196.0000	70.0000	0.6669
1	-196.0000	71.0000	0.6504
1	-196.0000	72.0000	0.6355
1	-196.0000	73.0000	0.6238
1	-196.0000	74.0000	0.6167
1	-196.0000	75.0000	0.6150
1	-196.0000	76.0000	0.6182
1	-196.0000	77.0000	0.6253
1	-196.0000	78.0000	0.6345
1	-196.0000	79.0000	0.6434
1	-196.0000	80.0000	0.6498
1	-196.0000	81.0000	0.6520
1	-196.0000	82.0000	0.6493
1	-196.0000	83.0000	0.6418
1	-196.0000	84.0000	0.6306
1	-196.0000	85.0000	0.6169
1	-196.0000	86.0000	0.6021
1	-196.0000	87.0000	0.5877
1	-196.0000	88.0000	0.5750
1	-196.0000	89.0000	0.5651
1	-196.0000	90.0000	0.5588
1	-196.0000	91.0000	0.5567
1	-196.0000	92.0000	0.5591
1	-196.0000	93.0000	0.5665
1	-196.0000	94.0000	0.5792
1	-196.0000	95.0000	0.5971
1	-196.0000	96.0000	0.6191
1	-196.0000	97.0000	0.6436
1	-196.0000	98.0000	0.6682
1	-196.0000	99.0000	0.6899
1	-196.0000	100.0000	0.7057
1	-196.0000	101.0000	0.7123
1	-196.0000	102.0000	0.7064
1	-196.0000	103.0000	0.6854
1	-196.0000	104.0000	0.6477
1	-196.0000	105.0000	0.5928
1	-196.0000	106.0000	0.5214
1	-196.0000	107.0000	0.4354
1	-196.0000	108.0000	0.3378
1	-196.0000	109.0000	0.2335
1	-196.0000	110.0000	0.1302
1	-196.0000	111.0000	0.0374
1	-196.0000	112.0000	-0.0352
1	-196.0000	113.0000	-0.0809
1	-196.0000	114.0000	-0.0989
1	-196.0000	115.0000	-0.0946
1	-184.0000	55.0000	0.4966
1	-184.0000	56.0000	0.5635
1	-184.0000	57.0000	0.6193
1	-184.0000	58.0000	0.6646
1	-184.0000	59.0000	0.7005
1	-184.0000	60.0000	0.7275
1	-184.0000	61.0000	0.7458
1	-184.0000	62.0000	0.7556
1	-184.0000	63.0000	0.7569
1	-184.0000	64.0000	0.7507
1	-184.0000	65.0000	0.7386
1	-184.0000	66.0000	0.7230
1	-184.0000	67.0000	0.7056
1	-184.0000	68.0000	0.6876
1	-184.0000	69.0000	0.6693
1	-184.0000	70.0000	0.6512
1	-184.0000	71.0000	0.6341
1	-184.0000	72.0000	0.6195
1	-184.0000	73.0000	0.6095
1	-184.0000	74.0000	0.6056
1	-184.0000	75.0000	0.6083
1	-184.0000	76.0000	0.6168
1	-184.0000	77.0000	0.6294
1	-184.0000	78.0000	0.6435
1	-184.0000	79.0000	0.6565
1	-184.0000	80.0000	0.6658
1	-184.0000	81.0000	0.6698
1	-184.0000	82.0000	0.6677
1	-184.0000	83.0000	0.6598
1	-184.0000	84.0000	0.6473
1	-184.0000	85.0000	0.6315
1	-184.0000	86.0000	0.6143
1	-184.0000	87.0000	0.5971
1	-184.0000	88.0000	0.5815
1	-184.0000	89.0000	0.5689
1	-184.0000	90.0000	0.5601
1	-184.0000	91.0000	0.5561
1	-184.0000	92.0000	0.5573
1	-184.0000	93.0000	0.5646
1	-184.0000	94.0000	0.5783
1	-184.0000	95.0000	0.5984
1	-184.0000	96.0000	0.6235
1	-184.0000	97.0000	0.6515
1	-184.0000	98.0000	0.6794
1	-184.0000	99.0000	0.7040
1	-184.0000	100.0000	0.7217
1	-184.0000	101.0000	0.7291
1	-184.0000	102.0000	0.7225
1	-184.0000	103.0000	0.6991
1	-184.0000	104.0000	0.6572
1	-184.0000	105.0000	0.5965
1	-184.0000	106.0000	0.5184
1	-184.0000	107.0000	0.4258
1	-184.0000	108.0000	0.3227
1	-184.0000	109.0000	0.2147
1	-184.0000	110.0000	0.1096
1	-184.0000	111.0000	0.0168
1	-184.0000	112.0000	-0.0544
1	-184.0000	113.0000	-0.0978
1	-184.0000	114.0000	-0.1130
1	-184.0000	115.0000	-0.1057
1	-172.0000	55.0000	0.4838
1	-172.0000	56.0000	0.5494
1	-172.0000	57.0000	0.6047
1	-172.0000	58.0000	0.6501
1	-172.0000	59.0000	0.6865
1	-172.0000	60.0000	0.7142
1	-172.0000	61.0000	0.7335
1	-172.0000	62.0000	0.7441
1	-172.0000	63.0000	0.7464
1	-172.0000	64.0000	0.7411
1	-172.0000	65.0000	0.7299
1	-172.0000	66.0000	0.7150
1	-172.0000	67.0000	0.6978
1	-172.0000	68.0000	0.6793
1	-172.0000	69.0000	0.6599
1	-172.0000	70.0000	0.6403
1	-172.0000	71.0000	0.6221
1	-172.0000	72.0000	0.6074
1	-172.0000	73.0000	0.5988
1	-172.0000	74.0000	0.5981
1	-172.0000	75.0000	0.6055
1	-172.0000	76.0000	0.6197
1	-172.0000	77.0000	0.6380
1	-172.0000	78.0000	0.6573
1	-172.0000	79.0000	0.6743
1	-172.0000	80.0000	0.6866
1	-172.0000	81.0000	0.6925
1	-172.0000	82.0000	0.6917
1	-172.0000	83.0000	0.6844
1	-172.0000	84.0000	0.6719
1	-172.0000	85.0000	0.6555
1	-172.0000	86.0000	0.6368
1	-172.0000	87.0000	0.6173
1	-172.0000	88.0000	0.5987
1	-172.0000	89.0000	0.5826
1	-172.0000	90.0000	0.5702
1	-172.0000	91.0000	0.5627
1	-172.0000	92.0000	0.5613
1	-172.0000	93.0000	0.5668
1	-172.0000	94.0000	0.5799
1	-172.0000	95.0000	0.6003
1	-172.0000	96.0000	0.6266
1	-172.0000	97.0000	0.6562
1	-172.0000	98.0000	0.6857
1	-172.0000	99.0000	0.7113
1	-172.0000	100.0000	0.7295
1	-172.0000	101.0000	0.7367
1	-172.0000	102.0000	0.7301
1	-172.0000	103.0000	0.7070
1	-172.0000	104.0000	0.6660
1	-172.0000	105.0000	0.6069
1	-172.0000	106.0000	0.5307
1	-172.0000	107.0000	0.4401
1	-172.0000	108.0000	0.3390
1	-172.0000	109.0000	0.2333
1	-172.0000	110.0000	0.1305
1	-172.0000	111.0000	0.0398
1	-172.0000	112.0000	-0.0302
1	-172.0000	113.0000	-0.0739
1	-172.0000	114.0000	-0.0910
1	-172.0000	115.0000	-0.0873
1	-160.0000	55.0000	0.4796
1	-160.0000	56.0000	0.5458
1	-160.0000	57.0000	0.6017
1	-160.0000	58.0000	0.6477
1	-160.0000	59.0000	0.6841
1	-160.0000	60.0000	0.7113
1	-160.0000	61.0000	0.7293
1	-160.0000	62.0000	0.7384
1	-160.0000	63.0000	0.7390
1	-160.0000	64.0000	0.7325
1	-160.0000	65.0000	0.7208
1	-160.0000	66.0000	0.7058
1	-160.0000	67.0000	0.6889
1	-160.0000	68.0000	0.6705
1	-160.0000	69.0000	0.6509
1	-160.0000	70.0000	0.6311
1	-160.0000	71.0000	0.6128
1	-160.0000	72.0000	0.5987
1	-160.0000	73.0000	0.5917
1	-160.0000	74.0000	0.5939
1	-160.0000	75.0000	0.6053
1	-160.0000	76.0000	0.6242
1	-160.0000	77.0000	0.6472
1	-160.0000	78.0000	0.6706
1	-160.0000	79.0000	0.6911
1	-160.0000	80.0000	0.7062
1	-160.0000	81.0000	0.7146
1	-160.0000	82.0000	0.7159
1	-160.0000	83.0000	0.7106
1	-160.0000	84.0000	0.6995
1	-160.0000	85.0000	0.6837
1	-160.0000	86.0000	0.6645
1	-160.0000	87.0000	0.6434
1	-160.0000	88.0000	0.6221
1	-160.0000	89.0000	0.6022
1	-160.0000	90.0000	0.5858
1	-160.0000	91.0000	0.5744
1	-160.0000	92.0000	0.5698
1	-160.0000	93.0000	0.5733
1	-160.0000	94.0000	0.5856
1	-160.0000	95.0000	0.6063
1	-160.0000	96.0000	0.6336
1	-160.0000	97.0000	0.6648
1	-160.0000	98.0000	0.6959
1	-160.0000	99.0000	0.7228
1	-160.0000	100.0000	0.7414
1	-160.0000	101.0000	0.7481
1	-160.0000	102.0000	0.7399
1	-160.0000	103.0000	0.7147
1	-160.0000	104.0000	0.6710
1	-160.0000	105.0000	0.6083
1	-160.0000	106.0000	0.5275
1	-160.0000	107.0000	0.4308
1	-160.0000	108.0000	0.3221
1	-160.0000	109.0000	0.2079
1	-160.0000	110.0000	0.0967
1	-160.0000	111.0000	-0.0011
1	-160.0000	112.0000	-0.0760
1	-160.0000	113.0000	-0.1217
1	-160.0000	114.0000	-0.1379
1	-160.0000	115.0000	-0.1304
1	-148.0000	55.0000	0.4908
1	-148.0000	56.0000	0.5588
1	-148.0000	57.0000	0.6158
1	-148.0000	58.0000	0.6617
1	-148.0000	59.0000	0.6966
1	-148.0000	60.0000	0.7209
1	-148.0000	61.0000	0.7350
1	-148.0000	62.0000	0.7397
1	-148.0000	63.0000	0.7363
1	-148.0000	64.0000	0.7266
1	-148.0000	65.0000	0.7127
1	-148.0000	66.0000	0.6964
1	-148.0000	67.0000	0.6787
1	-148.0000	68.0000	0.6598
1	-148.0000	69.0000	0.6399
1	-148.0000	70.0000	0.6202
1	-148.0000	71.0000	0.6028
1	-148.0000	72.0000	0.5906
1	-148.0000	73.0000	0.5864
1	-148.0000	74.0000	0.5922
1	-148.0000	75.0000	0.6077
1	-148.0000	76.0000	0.6307
1	-148.0000	77.0000	0.6575
1	-148.0000	78.0000	0.6840
1	-148.0000	79.0000	0.7071
1	-148.0000	80.0000	0.7245
1	-148.0000	81.0000	0.7352
1	-148.0000	82.0000	0.7387
1	-148.0000	83.0000	0.7354
1	-148.0000	84.0000	0.7258
1	-148.0000	85.0000	0.7107
1	-148.0000	86.0000	0.6911
1	-148.0000	87.0000	0.6684
1	-148.0000	88.0000	0.6444
1	-148.0000	89.0000	0.6213
1	-148.0000	90.0000	0.6014
1	-148.0000	91.0000	0.5870
1	-148.0000	92.0000	0.5801
1	-148.0000	93.0000	0.5822
1	-148.0000	94.0000	0.5937
1	-148.0000	95.0000	0.6141
1	-148.0000	96.0000	0.6415
1	-148.0000	97.0000	0.6730
1	-148.0000	98.0000	0.7048
1	-148.0000	99.0000	0.7326
1	-148.0000	100.0000	0.7525
1	-148.0000	101.0000	0.7608
1	-148.0000	102.0000	0.7545
1	-148.0000	103.0000	0.7311
1	-148.0000	104.0000	0.6889
1	-148.0000	105.0000	0.6267
1	-148.0000	106.0000	0.5446
1	-148.0000	107.0000	0.4445
1	-148.0000	108.0000	0.3308
1	-148.0000	109.0000	0.2103
1	-148.0000	110.0000	0.0928
1	-148.0000	111.0000	-0.0105
1	-148.0000	112.0000	-0.0890
1	-148.0000	113.0000	-0.1364
1	-148.0000	114.0000	-0.1523
1	-148.0000	115.0000	-0.1431
1	-136.0000	55.0000	0.5018
1	-136.0000	56.0000	0.5705
1	-136.0000	57.0000	0.6273
1	-136.0000	58.0000	0.6718
1	-136.0000	59.0000	0.7045
1	-136.0000	60.0000	0.7260
1	-136.0000	61.0000	0.7371
1	-136.0000	62.0000	0.7389
1	-136.0000	63.0000	0.7330
1	-136.0000	64.0000	0.7214
1	-136.0000	65.0000	0.7061
1	-136.0000	66.0000	0.6889
1	-136.0000	67.0000	0.6704
1	-136.0000	68.0000	0.6511
1	-136.0000	69.0000	0.6316
1	-136.0000	70.0000	0.6134
1	-136.0000	71.0000	0.5986
1	-136.0000	72.0000	0.5898
1	-136.0000	73.0000	0.5892
1	-136.0000	74.0000	0.5978
1	-136.0000	75.0000	0.6153
1	-136.0000	76.0000	0.6392
1	-136.0000	77.0000	0.6662
1	-136.0000	78.0000	0.6927
1	-136.0000	79.0000	0.7160
1	-136.0000	80.0000	0.7344
1	-136.0000	81.0000	0.7470
1	-136.0000	82.0000	0.7533
1	-136.0000	83.0000	0.7532
1	-136.0000	84.0000	0.7465
1	-136.0000	85.0000	0.7335
1	-136.0000	86.0000	0.7149
1	-136.0000	87.0000	0.6920
1	-136.0000	88.0000	0.6670
1	-136.0000	89.0000	0.6421
1	-136.0000	90.0000	0.6201
1	-136.0000	91.0000	0.6035
1	-136.0000	92.0000	0.5946
1	-136.0000	93.0000	0.5949
1	-136.0000	94.0000	0.6048
1	-136.0000	95.0000	0.6239
1	-136.0000	96.0000	0.6505
1	-136.0000	97.0000	0.6818
1	-136.0000	98.0000	0.7140
1	-136.0000	99.0000	0.7428
1	-136.0000	100.0000	0.7641
1	-136.0000	101.0000	0.7740
1	-136.0000	102.0000	0.7690
1	-136.0000	103.0000	0.7463
1	-136.0000	104.0000	0.7032
1	-136.0000	105.0000	0.6385
1	-136.0000	106.0000	0.5520
1	-136.0000	107.0000	0.4457
1	-136.0000	108.0000	0.3243
1	-136.0000	109.0000	0.1951
1	-136.0000	110.0000	0.0688
1	-136.0000	111.0000	-0.0426
1	-136.0000	112.0000	-0.1272
1	-136.0000	113.0000	-0.1776
1	-136.0000	114.0000	-0.1930
1	-136.0000	115.0000	-0.1801
1	-124.0000	55.0000	0.5127
1	-124.0000	56.0000	0.5814
1	-124.0000	57.0000	0.6369
1	-124.0000	58.0000	0.6792
1	-124.0000	59.0000	0.7092
1	-124.0000	60.0000	0.7278
1	-124.0000	61.0000	0.7362
1	-124.0000	62.0000	0.7357
1	-124.0000	63.0000	0.7279
1	-124.0000	64.0000	0.7149
1	-124.0000	65.0000	0.6984
1	-124.0000	66.0000	0.6798
1	-124.0000	67.0000	0.6601
1	-124.0000	68.0000	0.6403
1	-124.0000	69.0000	0.6217
1	-124.0000	70.0000	0.6062
1	-124.0000	71.0000	0.5957
1	-124.0000	72.0000	0.5920
1	-124.0000	73.0000	0.5961
1	-124.0000	74.0000	0.6082
1	-124.0000	75.0000	0.6272
1	-124.0000	76.0000	0.6509
1	-124.0000	77.0000	0.6762
1	-124.0000	78.0000	0.7006
1	-124.0000	79.0000	0.7220
1	-124.0000	80.0000	0.7394
1	-124.0000	81.0000	0.7523
1	-124.0000	82.0000	0.7602
1	-124.0000	83.0000	0.7625
1	-124.0000	84.0000	0.7584
1	-124.0000	85.0000	0.7477
1	-124.0000	86.0000	0.7310
1	-124.0000	87.0000	0.7098
1	-124.0000	88.0000	0.6862
1	-124.0000	89.0000	0.6625
1	-124.0000	90.0000	0.6414
1	-124.0000	91.0000	0.6252
1	-124.0000	92.0000	0.6158
1	-124.0000	93.0000	0.6144
1	-124.0000	94.0000	0.6218
1	-124.0000	95.0000	0.6380
1	-124.0000	96.0000	0.6615
1	-124.0000	97.0000	0.6900
1	-124.0000	98.0000	0.7202
1	-124.0000	99.0000	0.7481
1	-124.0000	100.0000	0.7695
1	-124.0000	101.0000	0.7804
1	-124.0000	102.0000	0.7767
1	-124.0000	103.0000	0.7548
1	-124.0000	104.0000	0.7113
1	-124.0000	105.0000	0.6446
1	-124.0000	106.0000	0.5548
1	-124.0000	107.0000	0.4443
1	-124.0000	108.0000	0.3185
1	-124.0000	109.0000	0.1857
1	-124.0000	110.0000	0.0573
1	-124.0000	111.0000	-0.0538
1	-124.0000	112.0000	-0.1361
1	-124.0000	113.0000	-0.1826
1	-124.0000	114.0000	-0.1939
1	-124.0000	115.0000	-0.1776
1	-112.0000	55.0000	0.5257
1	-112.0000	56.0000	0.5943
1	-112.0000	57.0000	0.6485
1	-112.0000	58.0000	0.6886
1	-112.0000	59.0000	0.7158
1	-112.0000	60.0000	0.7315
1	-112.0000	61.0000	0.7372
1	-112.0000	62.0000	0.7344
1	-112.0000	63.0000	0.7247
1	-112.0000	64.0000	0.7099
1	-112.0000	65.0000	0.6915
1	-112.0000	66.0000	0.6710
1	-112.0000	67.0000	0.6496
1	-112.0000	68.0000	0.6291
1	-112.0000	69.0000	0.6116
1	-112.0000	70.0000	0.5991
1	-112.0000	71.0000	0.5932
1	-112.0000	72.0000	0.5949
1	-112.0000	73.0000	0.6039
1	-112.0000	74.0000	0.6195
1	-112.0000	75.0000	0.6401
1	-112.0000	76.0000	0.6635
1	-112.0000	77.0000	0.6874
1	-112.0000	78.0000	0.7096
1	-112.0000	79.0000	0.7286
1	-112.0000	80.0000	0.7439
1	-112.0000	81.0000	0.7551
1	-112.0000	82.0000	0.7620
1	-112.0000	83.0000	0.7638
1	-112.0000	84.0000	0.7600
1	-112.0000	85.0000	0.7506
1	-112.0000	86.0000	0.7363
1	-112.0000	87.0000	0.7186
1	-112.0000	88.0000	0.6993
1	-112.0000	89.0000	0.6802
1	-112.0000	90.0000	0.6633
1	-112.0000	91.0000	0.6501
1	-112.0000	92.0000	0.6420
1	-112.0000	93.0000	0.6400
1	-112.0000	94.0000	0.6448
1	-112.0000	95.0000	0.6567
1	-112.0000	96.0000	0.6749
1	-112.0000	97.0000	0.6981
1	-112.0000	98.0000	0.7240
1	-112.0000	99.0000	0.7494
1	-112.0000	100.0000	0.7708
1	-112.0000	101.0000	0.7839
[truncated: 38,993 more rows]

## Sheet: Response_2-45Hz
Subject	Time	Frequency	Power
1	-1000.0000	2.0000	1.5946
1	-1000.0000	3.0000	1.7187
1	-1000.0000	4.0000	1.7726
1	-1000.0000	5.0000	1.7549
1	-1000.0000	6.0000	1.6716
1	-1000.0000	7.0000	1.5350
1	-1000.0000	8.0000	1.3612
1	-1000.0000	9.0000	1.1673
1	-1000.0000	10.0000	0.9681
1	-1000.0000	11.0000	0.7743
1	-1000.0000	12.0000	0.5925
1	-1000.0000	13.0000	0.4273
1	-1000.0000	14.0000	0.2820
1	-1000.0000	15.0000	0.1592
1	-1000.0000	16.0000	0.0597
1	-1000.0000	17.0000	-0.0181
1	-1000.0000	18.0000	-0.0778
1	-1000.0000	19.0000	-0.1234
1	-1000.0000	20.0000	-0.1578
1	-1000.0000	21.0000	-0.1828
1	-1000.0000	22.0000	-0.1991
1	-1000.0000	23.0000	-0.2077
1	-1000.0000	24.0000	-0.2100
1	-1000.0000	25.0000	-0.2080
1	-1000.0000	26.0000	-0.2037
1	-1000.0000	27.0000	-0.1985
1	-1000.0000	28.0000	-0.1934
1	-1000.0000	29.0000	-0.1886
1	-1000.0000	30.0000	-0.1837
1	-1000.0000	31.0000	-0.1781
1	-1000.0000	32.0000	-0.1709
1	-1000.0000	33.0000	-0.1613
1	-1000.0000	34.0000	-0.1491
1	-1000.0000	35.0000	-0.1345
1	-1000.0000	36.0000	-0.1180
1	-1000.0000	37.0000	-0.1004
1	-1000.0000	38.0000	-0.0826
1	-1000.0000	39.0000	-0.0654
1	-1000.0000	40.0000	-0.0491
1	-1000.0000	41.0000	-0.0342
1	-1000.0000	42.0000	-0.0208
1	-1000.0000	43.0000	-0.0089
1	-1000.0000	44.0000	0.0013
1	-1000.0000	45.0000	0.0097
1	-996.0000	2.0000	1.9534
1	-996.0000	3.0000	2.0943
1	-996.0000	4.0000	2.1510
1	-996.0000	5.0000	2.1213
1	-996.0000	6.0000	2.0111
1	-996.0000	7.0000	1.8330
1	-996.0000	8.0000	1.6047
1	-996.0000	9.0000	1.3459
1	-996.0000	10.0000	1.0744
1	-996.0000	11.0000	0.8045
1	-996.0000	12.0000	0.5469
1	-996.0000	13.0000	0.3102
1	-996.0000	14.0000	0.1017
1	-996.0000	15.0000	-0.0732
1	-996.0000	16.0000	-0.2124
1	-996.0000	17.0000	-0.3176
1	-996.0000	18.0000	-0.3939
1	-996.0000	19.0000	-0.4477
1	-996.0000	20.0000	-0.4846
1	-996.0000	21.0000	-0.5082
1	-996.0000	22.0000	-0.5203
1	-996.0000	23.0000	-0.5223
1	-996.0000	24.0000	-0.5162
1	-996.0000	25.0000	-0.5046
1	-996.0000	26.0000	-0.4905
1	-996.0000	27.0000	-0.4760
1	-996.0000	28.0000	-0.4622
1	-996.0000	29.0000	-0.4492
1	-996.0000	30.0000	-0.4366
1	-996.0000	31.0000	-0.4232
1	-996.0000	32.0000	-0.4077
1	-996.0000	33.0000	-0.3887
1	-996.0000	34.0000	-0.3653
1	-996.0000	35.0000	-0.3381
1	-996.0000	36.0000	-0.3085
1	-996.0000	37.0000	-0.2781
1	-996.0000	38.0000	-0.2486
1	-996.0000	39.0000	-0.2210
1	-996.0000	40.0000	-0.1958
1	-996.0000	41.0000	-0.1729
1	-996.0000	42.0000	-0.1522
1	-996.0000	43.0000	-0.1338
1	-996.0000	44.0000	-0.1176
1	-996.0000	45.0000	-0.1037
1	-992.0000	2.0000	2.0241
1	-992.0000	3.0000	2.1675
1	-992.0000	4.0000	2.2239
1	-992.0000	5.0000	2.1907
1	-992.0000	6.0000	2.0739
1	-992.0000	7.0000	1.8863
1	-992.0000	8.0000	1.6456
1	-992.0000	9.0000	1.3719
1	-992.0000	10.0000	1.0837
1	-992.0000	11.0000	0.7960
1	-992.0000	12.0000	0.5205
1	-992.0000	13.0000	0.2669
1	-992.0000	14.0000	0.0437
1	-992.0000	15.0000	-0.1432
1	-992.0000	16.0000	-0.2914
1	-992.0000	17.0000	-0.4029
1	-992.0000	18.0000	-0.4827
1	-992.0000	19.0000	-0.5378
1	-992.0000	20.0000	-0.5746
1	-992.0000	21.0000	-0.5970
1	-992.0000	22.0000	-0.6071
1	-992.0000	23.0000	-0.6064
1	-992.0000	24.0000	-0.5971
1	-992.0000	25.0000	-0.5818
1	-992.0000	26.0000	-0.5637
1	-992.0000	27.0000	-0.5452
1	-992.0000	28.0000	-0.5279
1	-992.0000	29.0000	-0.5120
1	-992.0000	30.0000	-0.4969
1	-992.0000	31.0000	-0.4815
1	-992.0000	32.0000	-0.4640
1	-992.0000	33.0000	-0.4426
1	-992.0000	34.0000	-0.4162
1	-992.0000	35.0000	-0.3854
1	-992.0000	36.0000	-0.3521
1	-992.0000	37.0000	-0.3183
1	-992.0000	38.0000	-0.2861
1	-992.0000	39.0000	-0.2563
1	-992.0000	40.0000	-0.2293
1	-992.0000	41.0000	-0.2049
1	-992.0000	42.0000	-0.1827
1	-992.0000	43.0000	-0.1627
1	-992.0000	44.0000	-0.1449
1	-992.0000	45.0000	-0.1295
1	-988.0000	2.0000	2.0395
1	-988.0000	3.0000	2.1834
1	-988.0000	4.0000	2.2393
1	-988.0000	5.0000	2.2049
1	-988.0000	6.0000	2.0862
1	-988.0000	7.0000	1.8959
1	-988.0000	8.0000	1.6523
1	-988.0000	9.0000	1.3756
1	-988.0000	10.0000	1.0845
1	-988.0000	11.0000	0.7941
1	-988.0000	12.0000	0.5163
1	-988.0000	13.0000	0.2609
1	-988.0000	14.0000	0.0364
1	-988.0000	15.0000	-0.1512
1	-988.0000	16.0000	-0.2999
1	-988.0000	17.0000	-0.4116
1	-988.0000	18.0000	-0.4916
1	-988.0000	19.0000	-0.5470
1	-988.0000	20.0000	-0.5841
1	-988.0000	21.0000	-0.6069
1	-988.0000	22.0000	-0.6172
1	-988.0000	23.0000	-0.6164
1	-988.0000	24.0000	-0.6067
1	-988.0000	25.0000	-0.5909
1	-988.0000	26.0000	-0.5719
1	-988.0000	27.0000	-0.5524
1	-988.0000	28.0000	-0.5342
1	-988.0000	29.0000	-0.5176
1	-988.0000	30.0000	-0.5021
1	-988.0000	31.0000	-0.4864
1	-988.0000	32.0000	-0.4686
1	-988.0000	33.0000	-0.4467
1	-988.0000	34.0000	-0.4195
1	-988.0000	35.0000	-0.3879
1	-988.0000	36.0000	-0.3538
1	-988.0000	37.0000	-0.3195
1	-988.0000	38.0000	-0.2870
1	-988.0000	39.0000	-0.2574
1	-988.0000	40.0000	-0.2306
1	-988.0000	41.0000	-0.2065
1	-988.0000	42.0000	-0.1845
1	-988.0000	43.0000	-0.1643
1	-988.0000	44.0000	-0.1460
1	-988.0000	45.0000	-0.1298
1	-984.0000	2.0000	2.0516
1	-984.0000	3.0000	2.1957
1	-984.0000	4.0000	2.2511
1	-984.0000	5.0000	2.2156
1	-984.0000	6.0000	2.0952
1	-984.0000	7.0000	1.9029
1	-984.0000	8.0000	1.6569
1	-984.0000	9.0000	1.3779
1	-984.0000	10.0000	1.0847
1	-984.0000	11.0000	0.7926
1	-984.0000	12.0000	0.5135
1	-984.0000	13.0000	0.2573
1	-984.0000	14.0000	0.0325
1	-984.0000	15.0000	-0.1552
1	-984.0000	16.0000	-0.3038
1	-984.0000	17.0000	-0.4153
1	-984.0000	18.0000	-0.4951
1	-984.0000	19.0000	-0.5506
1	-984.0000	20.0000	-0.5882
1	-984.0000	21.0000	-0.6114
1	-984.0000	22.0000	-0.6223
1	-984.0000	23.0000	-0.6220
1	-984.0000	24.0000	-0.6126
1	-984.0000	25.0000	-0.5969
1	-984.0000	26.0000	-0.5778
1	-984.0000	27.0000	-0.5581
1	-984.0000	28.0000	-0.5397
1	-984.0000	29.0000	-0.5229
1	-984.0000	30.0000	-0.5073
1	-984.0000	31.0000	-0.4914
1	-984.0000	32.0000	-0.4731
1	-984.0000	33.0000	-0.4504
1	-984.0000	34.0000	-0.4223
1	-984.0000	35.0000	-0.3898
1	-984.0000	36.0000	-0.3549
1	-984.0000	37.0000	-0.3201
1	-984.0000	38.0000	-0.2873
1	-984.0000	39.0000	-0.2575
1	-984.0000	40.0000	-0.2308
1	-984.0000	41.0000	-0.2066
1	-984.0000	42.0000	-0.1844
1	-984.0000	43.0000	-0.1639
1	-984.0000	44.0000	-0.1449
1	-984.0000	45.0000	-0.1278
1	-980.0000	2.0000	2.0634
1	-980.0000	3.0000	2.2076
1	-980.0000	4.0000	2.2626
1	-980.0000	5.0000	2.2260
1	-980.0000	6.0000	2.1039
1	-980.0000	7.0000	1.9095
1	-980.0000	8.0000	1.6613
1	-980.0000	9.0000	1.3800
1	-980.0000	10.0000	1.0848
1	-980.0000	11.0000	0.7911
1	-980.0000	12.0000	0.5107
1	-980.0000	13.0000	0.2537
1	-980.0000	14.0000	0.0285
1	-980.0000	15.0000	-0.1592
1	-980.0000	16.0000	-0.3076
1	-980.0000	17.0000	-0.4188
1	-980.0000	18.0000	-0.4985
1	-980.0000	19.0000	-0.5540
1	-980.0000	20.0000	-0.5919
1	-980.0000	21.0000	-0.6158
1	-980.0000	22.0000	-0.6274
1	-980.0000	23.0000	-0.6280
1	-980.0000	24.0000	-0.6194
1	-980.0000	25.0000	-0.6042
1	-980.0000	26.0000	-0.5855
1	-980.0000	27.0000	-0.5661
1	-980.0000	28.0000	-0.5478
1	-980.0000	29.0000	-0.5311
1	-980.0000	30.0000	-0.5155
1	-980.0000	31.0000	-0.4992
1	-980.0000	32.0000	-0.4803
1	-980.0000	33.0000	-0.4566
1	-980.0000	34.0000	-0.4275
1	-980.0000	35.0000	-0.3939
1	-980.0000	36.0000	-0.3581
1	-980.0000	37.0000	-0.3225
1	-980.0000	38.0000	-0.2890
1	-980.0000	39.0000	-0.2585
1	-980.0000	40.0000	-0.2311
1	-980.0000	41.0000	-0.2062
1	-980.0000	42.0000	-0.1832
1	-980.0000	43.0000	-0.1617
1	-980.0000	44.0000	-0.1417
1	-980.0000	45.0000	-0.1234
1	-976.0000	2.0000	2.0750
1	-976.0000	3.0000	2.2194
1	-976.0000	4.0000	2.2739
1	-976.0000	5.0000	2.2362
1	-976.0000	6.0000	2.1124
1	-976.0000	7.0000	1.9160
1	-976.0000	8.0000	1.6656
1	-976.0000	9.0000	1.3821
1	-976.0000	10.0000	1.0848
1	-976.0000	11.0000	0.7894
1	-976.0000	12.0000	0.5078
1	-976.0000	13.0000	0.2500
1	-976.0000	14.0000	0.0244
1	-976.0000	15.0000	-0.1633
1	-976.0000	16.0000	-0.3115
1	-976.0000	17.0000	-0.4224
1	-976.0000	18.0000	-0.5017
1	-976.0000	19.0000	-0.5573
1	-976.0000	20.0000	-0.5956
1	-976.0000	21.0000	-0.6203
1	-976.0000	22.0000	-0.6329
1	-976.0000	23.0000	-0.6346
1	-976.0000	24.0000	-0.6271
1	-976.0000	25.0000	-0.6130
1	-976.0000	26.0000	-0.5951
1	-976.0000	27.0000	-0.5763
1	-976.0000	28.0000	-0.5583
1	-976.0000	29.0000	-0.5418
1	-976.0000	30.0000	-0.5260
1	-976.0000	31.0000	-0.5093
1	-976.0000	32.0000	-0.4896
1	-976.0000	33.0000	-0.4650
1	-976.0000	34.0000	-0.4348
1	-976.0000	35.0000	-0.4003
1	-976.0000	36.0000	-0.3635
1	-976.0000	37.0000	-0.3269
1	-976.0000	38.0000	-0.2922
1	-976.0000	39.0000	-0.2603
1	-976.0000	40.0000	-0.2315
1	-976.0000	41.0000	-0.2050
1	-976.0000	42.0000	-0.1804
1	-976.0000	43.0000	-0.1573
1	-976.0000	44.0000	-0.1356
1	-976.0000	45.0000	-0.1157
1	-972.0000	2.0000	2.0864
1	-972.0000	3.0000	2.2310
1	-972.0000	4.0000	2.2850
1	-972.0000	5.0000	2.2461
1	-972.0000	6.0000	2.1207
1	-972.0000	7.0000	1.9223
1	-972.0000	8.0000	1.6697
1	-972.0000	9.0000	1.3840
1	-972.0000	10.0000	1.0848
1	-972.0000	11.0000	0.7877
1	-972.0000	12.0000	0.5048
1	-972.0000	13.0000	0.2463
1	-972.0000	14.0000	0.0203
1	-972.0000	15.0000	-0.1675
1	-972.0000	16.0000	-0.3155
1	-972.0000	17.0000	-0.4260
1	-972.0000	18.0000	-0.5051
1	-972.0000	19.0000	-0.5606
1	-972.0000	20.0000	-0.5994
1	-972.0000	21.0000	-0.6250
1	-972.0000	22.0000	-0.6389
1	-972.0000	23.0000	-0.6421
1	-972.0000	24.0000	-0.6361
1	-972.0000	25.0000	-0.6233
1	-972.0000	26.0000	-0.6065
1	-972.0000	27.0000	-0.5885
1	-972.0000	28.0000	-0.5711
1	-972.0000	29.0000	-0.5546
1	-972.0000	30.0000	-0.5384
1	-972.0000	31.0000	-0.5210
1	-972.0000	32.0000	-0.5004
1	-972.0000	33.0000	-0.4749
1	-972.0000	34.0000	-0.4440
1	-972.0000	35.0000	-0.4086
1	-972.0000	36.0000	-0.3708
1	-972.0000	37.0000	-0.3330
1	-972.0000	38.0000	-0.2967
1	-972.0000	39.0000	-0.2631
1	-972.0000	40.0000	-0.2322
1	-972.0000	41.0000	-0.2035
1	-972.0000	42.0000	-0.1766
1	-972.0000	43.0000	-0.1511
1	-972.0000	44.0000	-0.1273
1	-972.0000	45.0000	-0.1053
1	-968.0000	2.0000	2.0977
1	-968.0000	3.0000	2.2424
1	-968.0000	4.0000	2.2958
1	-968.0000	5.0000	2.2558
1	-968.0000	6.0000	2.1288
1	-968.0000	7.0000	1.9284
1	-968.0000	8.0000	1.6737
1	-968.0000	9.0000	1.3858
1	-968.0000	10.0000	1.0847
1	-968.0000	11.0000	0.7859
1	-968.0000	12.0000	0.5018
1	-968.0000	13.0000	0.2424
1	-968.0000	14.0000	0.0160
1	-968.0000	15.0000	-0.1718
1	-968.0000	16.0000	-0.3196
1	-968.0000	17.0000	-0.4299
1	-968.0000	18.0000	-0.5086
1	-968.0000	19.0000	-0.5641
1	-968.0000	20.0000	-0.6034
1	-968.0000	21.0000	-0.6302
1	-968.0000	22.0000	-0.6457
1	-968.0000	23.0000	-0.6507
1	-968.0000	24.0000	-0.6465
1	-968.0000	25.0000	-0.6353
1	-968.0000	26.0000	-0.6199
1	-968.0000	27.0000	-0.6028
1	-968.0000	28.0000	-0.5858
1	-968.0000	29.0000	-0.5691
1	-968.0000	30.0000	-0.5522
1	-968.0000	31.0000	-0.5338
1	-968.0000	32.0000	-0.5122
1	-968.0000	33.0000	-0.4858
1	-968.0000	34.0000	-0.4542
1	-968.0000	35.0000	-0.4181
1	-968.0000	36.0000	-0.3794
1	-968.0000	37.0000	-0.3402
1	-968.0000	38.0000	-0.3022
1	-968.0000	39.0000	-0.2665
1	-968.0000	40.0000	-0.2332
1	-968.0000	41.0000	-0.2020
1	-968.0000	42.0000	-0.1724
1	-968.0000	43.0000	-0.1441
1	-968.0000	44.0000	-0.1177
1	-968.0000	45.0000	-0.0934
1	-964.0000	2.0000	2.1088
1	-964.0000	3.0000	2.2536
1	-964.0000	4.0000	2.3065
1	-964.0000	5.0000	2.2654
1	-964.0000	6.0000	2.1367
1	-964.0000	7.0000	1.9344
1	-964.0000	8.0000	1.6775
1	-964.0000	9.0000	1.3876
1	-964.0000	10.0000	1.0845
1	-964.0000	11.0000	0.7841
1	-964.0000	12.0000	0.4988
1	-964.0000	13.0000	0.2385
1	-964.0000	14.0000	0.0116
1	-964.0000	15.0000	-0.1764
1	-964.0000	16.0000	-0.3240
1	-964.0000	17.0000	-0.4339
1	-964.0000	18.0000	-0.5124
1	-964.0000	19.0000	-0.5679
1	-964.0000	20.0000	-0.6078
1	-964.0000	21.0000	-0.6359
1	-964.0000	22.0000	-0.6534
1	-964.0000	23.0000	-0.6605
1	-964.0000	24.0000	-0.6583
1	-964.0000	25.0000	-0.6489
1	-964.0000	26.0000	-0.6351
1	-964.0000	27.0000	-0.6191
1	-964.0000	28.0000	-0.6024
1	-964.0000	29.0000	-0.5853
1	-964.0000	30.0000	-0.5673
1	-964.0000	31.0000	-0.5474
1	-964.0000	32.0000	-0.5245
1	-964.0000	33.0000	-0.4971
1	-964.0000	34.0000	-0.4648
1	-964.0000	35.0000	-0.4280
1	-964.0000	36.0000	-0.3883
1	-964.0000	37.0000	-0.3476
1	-964.0000	38.0000	-0.3078
1	-964.0000	39.0000	-0.2699
1	-964.0000	40.0000	-0.2343
1	-964.0000	41.0000	-0.2004
1	-964.0000	42.0000	-0.1680
1	-964.0000	43.0000	-0.1369
1	-964.0000	44.0000	-0.1077
1	-964.0000	45.0000	-0.0810
1	-960.0000	2.0000	2.1197
1	-960.0000	3.0000	2.2646
1	-960.0000	4.0000	2.3169
1	-960.0000	5.0000	2.2747
1	-960.0000	6.0000	2.1445
1	-960.0000	7.0000	1.9402
1	-960.0000	8.0000	1.6813
1	-960.0000	9.0000	1.3893
1	-960.0000	10.0000	1.0843
1	-960.0000	11.0000	0.7823
1	-960.0000	12.0000	0.4956
1	-960.0000	13.0000	0.2344
1	-960.0000	14.0000	0.0071
1	-960.0000	15.0000	-0.1811
1	-960.0000	16.0000	-0.3287
1	-960.0000	17.0000	-0.4383
1	-960.0000	18.0000	-0.5165
1	-960.0000	19.0000	-0.5721
1	-960.0000	20.0000	-0.6128
1	-960.0000	21.0000	-0.6424
1	-960.0000	22.0000	-0.6620
1	-960.0000	23.0000	-0.6715
1	-960.0000	24.0000	-0.6716
1	-960.0000	25.0000	-0.6643
1	-960.0000	26.0000	-0.6521
1	-960.0000	27.0000	-0.6372
1	-960.0000	28.0000	-0.6207
1	-960.0000	29.0000	-0.6029
1	-960.0000	30.0000	-0.5834
1	-960.0000	31.0000	-0.5618
1	-960.0000	32.0000	-0.5372
1	-960.0000	33.0000	-0.5085
1	-960.0000	34.0000	-0.4752
1	-960.0000	35.0000	-0.4375
1	-960.0000	36.0000	-0.3967
1	-960.0000	37.0000	-0.3545
1	-960.0000	38.0000	-0.3128
1	-960.0000	39.0000	-0.2728
1	-960.0000	40.0000	-0.2348
1	-960.0000	41.0000	-0.1983
1	-960.0000	42.0000	-0.1632
1	-960.0000	43.0000	-0.1295
1	-960.0000	44.0000	-0.0977
1	-960.0000	45.0000	-0.0686
1	-956.0000	2.0000	2.1305
1	-956.0000	3.0000	2.2754
1	-956.0000	4.0000	2.3273
1	-956.0000	5.0000	2.2839
1	-956.0000	6.0000	2.1521
1	-956.0000	7.0000	1.9460
1	-956.0000	8.0000	1.6850
1	-956.0000	9.0000	1.3910
1	-956.0000	10.0000	1.0841
1	-956.0000	11.0000	0.7804
1	-956.0000	12.0000	0.4924
1	-956.0000	13.0000	0.2303
1	-956.0000	14.0000	0.0023
1	-956.0000	15.0000	-0.1861
1	-956.0000	16.0000	-0.3337
1	-956.0000	17.0000	-0.4431
1	-956.0000	18.0000	-0.5210
1	-956.0000	19.0000	-0.5768
1	-956.0000	20.0000	-0.6183
1	-956.0000	21.0000	-0.6498
1	-956.0000	22.0000	-0.6717
1	-956.0000	23.0000	-0.6838
1	-956.0000	24.0000	-0.6863
1	-956.0000	25.0000	-0.6812
1	-956.0000	26.0000	-0.6708
1	-956.0000	27.0000	-0.6570
1	-956.0000	28.0000	-0.6406
1	-956.0000	29.0000	-0.6218
1	-956.0000	30.0000	-0.6007
1	-956.0000	31.0000	-0.5771
1	-956.0000	32.0000	-0.5505
1	-956.0000	33.0000	-0.5201
1	-956.0000	34.0000	-0.4854
1	-956.0000	35.0000	-0.4465
1	-956.0000	36.0000	-0.4043
1	-956.0000	37.0000	-0.3605
1	-956.0000	38.0000	-0.3169
1	-956.0000	39.0000	-0.2746
1	-956.0000	40.0000	-0.2341
1	-956.0000	41.0000	-0.1951
1	-956.0000	42.0000	-0.1575
1	-956.0000	43.0000	-0.1214
1	-956.0000	44.0000	-0.0873
1	-956.0000	45.0000	-0.0562
1	-952.0000	2.0000	2.1411
1	-952.0000	3.0000	2.2861
1	-952.0000	4.0000	2.3374
1	-952.0000	5.0000	2.2930
1	-952.0000	6.0000	2.1597
1	-952.0000	7.0000	1.9517
1	-952.0000	8.0000	1.6887
1	-952.0000	9.0000	1.3926
1	-952.0000	10.0000	1.0838
1	-952.0000	11.0000	0.7785
1	-952.0000	12.0000	0.4891
1	-952.0000	13.0000	0.2260
1	-952.0000	14.0000	-0.0026
1	-952.0000	15.0000	-0.1914
1	-952.0000	16.0000	-0.3390
1	-952.0000	17.0000	-0.4482
1	-952.0000	18.0000	-0.5261
1	-952.0000	19.0000	-0.5821
1	-952.0000	20.0000	-0.6246
1	-952.0000	21.0000	-0.6579
1	-952.0000	22.0000	-0.6824
1	-952.0000	23.0000	-0.6972
1	-952.0000	24.0000	-0.7024
1	-952.0000	25.0000	-0.6995
1	-952.0000	26.0000	-0.6909
1	-952.0000	27.0000	-0.6780
1	-952.0000	28.0000	-0.6616
1	-952.0000	29.0000	-0.6419
1	-952.0000	30.0000	-0.6190
1	-952.0000	31.0000	-0.5932
1	-952.0000	32.0000	-0.5643
1	-952.0000	33.0000	-0.5319
1	-952.0000	34.0000	-0.4954
1	-952.0000	35.0000	-0.4549
1	-952.0000	36.0000	-0.4112
1	-952.0000	37.0000	-0.3655
1	-952.0000	38.0000	-0.3197
1	-952.0000	39.0000	-0.2750
1	-952.0000	40.0000	-0.2319
1	-952.0000	41.0000	-0.1903
1	-952.0000	42.0000	-0.1503
1	-952.0000	43.0000	-0.1122
1	-952.0000	44.0000	-0.0765
1	-952.0000	45.0000	-0.0440
1	-948.0000	2.0000	2.1516
1	-948.0000	3.0000	2.2966
1	-948.0000	4.0000	2.3474
1	-948.0000	5.0000	2.3019
1	-948.0000	6.0000	2.1671
1	-948.0000	7.0000	1.9572
1	-948.0000	8.0000	1.6923
1	-948.0000	9.0000	1.3942
1	-948.0000	10.0000	1.0835
1	-948.0000	11.0000	0.7765
1	-948.0000	12.0000	0.4858
1	-948.0000	13.0000	0.2216
1	-948.0000	14.0000	-0.0078
1	-948.0000	15.0000	-0.1970
1	-948.0000	16.0000	-0.3447
1	-948.0000	17.0000	-0.4539
1	-948.0000	18.0000	-0.5317
1	-948.0000	19.0000	-0.5881
1	-948.0000	20.0000	-0.6317
1	-948.0000	21.0000	-0.6669
1	-948.0000	22.0000	-0.6940
1	-948.0000	23.0000	-0.7117
1	-948.0000	24.0000	-0.7195
1	-948.0000	25.0000	-0.7189
1	-948.0000	26.0000	-0.7119
1	-948.0000	27.0000	-0.7000
1	-948.0000	28.0000	-0.6835
1	-948.0000	29.0000	-0.6628
1	-948.0000	30.0000	-0.6382
1	-948.0000	31.0000	-0.6101
1	-948.0000	32.0000	-0.5787
1	-948.0000	33.0000	-0.5439
1	-948.0000	34.0000	-0.5053
1	-948.0000	35.0000	-0.4629
1	-948.0000	36.0000	-0.4173
1	-948.0000	37.0000	-0.3696
1	-948.0000	38.0000	-0.3214
1	-948.0000	39.0000	-0.2740
1	-948.0000	40.0000	-0.2279
1	-948.0000	41.0000	-0.1837
1	-948.0000	42.0000	-0.1416
1	-948.0000	43.0000	-0.1020
1	-948.0000	44.0000	-0.0653
1	-948.0000	45.0000	-0.0322
1	-944.0000	2.0000	2.1619
1	-944.0000	3.0000	2.3070
1	-944.0000	4.0000	2.3573
1	-944.0000	5.0000	2.3107
1	-944.0000	6.0000	2.1743
1	-944.0000	7.0000	1.9627
1	-944.0000	8.0000	1.6958
1	-944.0000	9.0000	1.3957
1	-944.0000	10.0000	1.0832
1	-944.0000	11.0000	0.7745
1	-944.0000	12.0000	0.4823
1	-944.0000	13.0000	0.2170
1	-944.0000	14.0000	-0.0132
1	-944.0000	15.0000	-0.2029
1	-944.0000	16.0000	-0.3508
1	-944.0000	17.0000	-0.4601
1	-944.0000	18.0000	-0.5380
1	-944.0000	19.0000	-0.5948
1	-944.0000	20.0000	-0.6396
1	-944.0000	21.0000	-0.6767
1	-944.0000	22.0000	-0.7064
1	-944.0000	23.0000	-0.7269
1	-944.0000	24.0000	-0.7374
1	-944.0000	25.0000	-0.7390
1	-944.0000	26.0000	-0.7336
1	-944.0000	27.0000	-0.7224
1	-944.0000	28.0000	-0.7059
1	-944.0000	29.0000	-0.6842
1	-944.0000	30.0000	-0.6578
1	-944.0000	31.0000	-0.6274
1	-944.0000	32.0000	-0.5934
1	-944.0000	33.0000	-0.5560
1	-944.0000	34.0000	-0.5150
1	-944.0000	35.0000	-0.4704
1	-944.0000	36.0000	-0.4228
1	-944.0000	37.0000	-0.3729
1	-944.0000	38.0000	-0.3222
1	-944.0000	39.0000	-0.2717
1	-944.0000	40.0000	-0.2227
1	-944.0000	41.0000	-0.1758
1	-944.0000	42.0000	-0.1317
1	-944.0000	43.0000	-0.0909
1	-944.0000	44.0000	-0.0538
1	-944.0000	45.0000	-0.0208
1	-940.0000	2.0000	2.1721
1	-940.0000	3.0000	2.3173
1	-940.0000	4.0000	2.3670
1	-940.0000	5.0000	2.3194
1	-940.0000	6.0000	2.1816
1	-940.0000	7.0000	1.9681
1	-940.0000	8.0000	1.6993
1	-940.0000	9.0000	1.3973
1	-940.0000	10.0000	1.0828
1	-940.0000	11.0000	0.7725
1	-940.0000	12.0000	0.4788
1	-940.0000	13.0000	0.2122
1	-940.0000	14.0000	-0.0188
1	-940.0000	15.0000	-0.2090
1	-940.0000	16.0000	-0.3573
1	-940.0000	17.0000	-0.4668
1	-940.0000	18.0000	-0.5451
1	-940.0000	19.0000	-0.6024
1	-940.0000	20.0000	-0.6482
1	-940.0000	21.0000	-0.6872
1	-940.0000	22.0000	-0.7193
1	-940.0000	23.0000	-0.7425
1	-940.0000	24.0000	-0.7555
1	-940.0000	25.0000	-0.7593
1	-940.0000	26.0000	-0.7553
1	-940.0000	27.0000	-0.7449
1	-940.0000	28.0000	-0.7283
1	-940.0000	29.0000	-0.7056
1	-940.0000	30.0000	-0.6774
1	-940.0000	31.0000	-0.6447
1	-940.0000	32.0000	-0.6080
1	-940.0000	33.0000	-0.5678
1	-940.0000	34.0000	-0.5241
1	-940.0000	35.0000	-0.4771
1	-940.0000	36.0000	-0.4273
1	-940.0000	37.0000	-0.3752
1	-940.0000	38.0000	-0.3220
1	-940.0000	39.0000	-0.2688
1	-940.0000	40.0000	-0.2168
1	-940.0000	41.0000	-0.1673
1	-940.0000	42.0000	-0.1214
1	-940.0000	43.0000	-0.0797
1	-940.0000	44.0000	-0.0427
1	-940.0000	45.0000	-0.0105
1	-936.0000	2.0000	2.1822
1	-936.0000	3.0000	2.3275
1	-936.0000	4.0000	2.3766
1	-936.0000	5.0000	2.3280
1	-936.0000	6.0000	2.1887
1	-936.0000	7.0000	1.9735
1	-936.0000	8.0000	1.7027
1	-936.0000	9.0000	1.3988
1	-936.0000	10.0000	1.0824
1	-936.0000	11.0000	0.7704
1	-936.0000	12.0000	0.4752
1	-936.0000	13.0000	0.2074
1	-936.0000	14.0000	-0.0246
1	-936.0000	15.0000	-0.2156
1	-936.0000	16.0000	-0.3643
1	-936.0000	17.0000	-0.4742
1	-936.0000	18.0000	-0.5528
1	-936.0000	19.0000	-0.6108
1	-936.0000	20.0000	-0.6576
1	-936.0000	21.0000	-0.6982
1	-936.0000	22.0000	-0.7324
1	-936.0000	23.0000	-0.7581
1	-936.0000	24.0000	-0.7735
1	-936.0000	25.0000	-0.7792
1	-936.0000	26.0000	-0.7766
1	-936.0000	27.0000	-0.7669
1	-936.0000	28.0000	-0.7501
1	-936.0000	29.0000	-0.7264
1	-936.0000	30.0000	-0.6966
1	-936.0000	31.0000	-0.6614
1	-936.0000	32.0000	-0.6219
1	-936.0000	33.0000	-0.5787
1	-936.0000	34.0000	-0.5321
1	-936.0000	35.0000	-0.4827
1	-936.0000	36.0000	-0.4306
1	-936.0000	37.0000	-0.3764
1	-936.0000	38.0000	-0.3209
1	-936.0000	39.0000	-0.2652
1	-936.0000	40.0000	-0.2109
1	-936.0000	41.0000	-0.1593
1	-936.0000	42.0000	-0.1119
1	-936.0000	43.0000	-0.0696
1	-936.0000	44.0000	-0.0330
1	-936.0000	45.0000	-0.0019
1	-932.0000	2.0000	2.1922
1	-932.0000	3.0000	2.3375
1	-932.0000	4.0000	2.3862
1	-932.0000	5.0000	2.3365
1	-932.0000	6.0000	2.1957
1	-932.0000	7.0000	1.9788
1	-932.0000	8.0000	1.7061
1	-932.0000	9.0000	1.4003
1	-932.0000	10.0000	1.0821
1	-932.0000	11.0000	0.7682
1	-932.0000	12.0000	0.4715
1	-932.0000	13.0000	0.2024
1	-932.0000	14.0000	-0.0307
1	-932.0000	15.0000	-0.2224
1	-932.0000	16.0000	-0.3718
1	-932.0000	17.0000	-0.4822
1	-932.0000	18.0000	-0.5613
1	-932.0000	19.0000	-0.6199
1	-932.0000	20.0000	-0.6676
1	-932.0000	21.0000	-0.7095
1	-932.0000	22.0000	-0.7455
1	-932.0000	23.0000	-0.7732
1	-932.0000	24.0000	-0.7907
1	-932.0000	25.0000	-0.7982
1	-932.0000	26.0000	-0.7969
1	-932.0000	27.0000	-0.7878
1	-932.0000	28.0000	-0.7709
1	-932.0000	29.0000	-0.7462
1	-932.0000	30.0000	-0.7146
1	-932.0000	31.0000	-0.6769
1	-932.0000	32.0000	-0.6345
1	-932.0000	33.0000	-0.5882
1	-932.0000	34.0000	-0.5388
1	-932.0000	35.0000	-0.4867
1	-932.0000	36.0000	-0.4322
1	-932.0000	37.0000	-0.3760
1	-932.0000	38.0000	-0.3186
1	-932.0000	39.0000	-0.2610
1	-932.0000	40.0000	-0.2049
1	-932.0000	41.0000	-0.1518
1	-932.0000	42.0000	-0.1035
1	-932.0000	43.0000	-0.0611
1	-932.0000	44.0000	-0.0251
1	-932.0000	45.0000	0.0047
1	-928.0000	2.0000	2.2021
1	-928.0000	3.0000	2.3474
1	-928.0000	4.0000	2.3956
1	-928.0000	5.0000	2.3449
1	-928.0000	6.0000	2.2027
1	-928.0000	7.0000	1.9840
1	-928.0000	8.0000	1.7095
1	-928.0000	9.0000	1.4017
1	-928.0000	10.0000	1.0816
1	-928.0000	11.0000	0.7661
1	-928.0000	12.0000	0.4678
1	-928.0000	13.0000	0.1973
1	-928.0000	14.0000	-0.0369
1	-928.0000	15.0000	-0.2295
1	-928.0000	16.0000	-0.3797
1	-928.0000	17.0000	-0.4908
1	-928.0000	18.0000	-0.5705
1	-928.0000	19.0000	-0.6296
1	-928.0000	20.0000	-0.6780
1	-928.0000	21.0000	-0.7208
1	-928.0000	22.0000	-0.7582
1	-928.0000	23.0000	-0.7876
1	-928.0000	24.0000	-0.8068
1	-928.0000	25.0000	-0.8157
1	-928.0000	26.0000	-0.8156
1	-928.0000	27.0000	-0.8071
1	-928.0000	28.0000	-0.7901
1	-928.0000	29.0000	-0.7645
1	-928.0000	30.0000	-0.7310
1	-928.0000	31.0000	-0.6909
1	-928.0000	32.0000	-0.6455
1	-928.0000	33.0000	-0.5961
1	-928.0000	34.0000	-0.5437
1	-928.0000	35.0000	-0.4889
1	-928.0000	36.0000	-0.4322
1	-928.0000	37.0000	-0.3740
1	-928.0000	38.0000	-0.3149
1	-928.0000	39.0000	-0.2559
1	-928.0000	40.0000	-0.1986
1	-928.0000	41.0000	-0.1448
1	-928.0000	42.0000	-0.0962
1	-928.0000	43.0000	-0.0541
1	-928.0000	44.0000	-0.0189
1	-928.0000	45.0000	0.0097
1	-924.0000	2.0000	2.2119
1	-924.0000	3.0000	2.3572
1	-924.0000	4.0000	2.4049
1	-924.0000	5.0000	2.3532
1	-924.0000	6.0000	2.2096
1	-924.0000	7.0000	1.9893
1	-924.0000	8.0000	1.7129
1	-924.0000	9.0000	1.4031
1	-924.0000	10.0000	1.0812
1	-924.0000	11.0000	0.7639
1	-924.0000	12.0000	0.4640
1	-924.0000	13.0000	0.1921
1	-924.0000	14.0000	-0.0433
1	-924.0000	15.0000	-0.2370
1	-924.0000	16.0000	-0.3880
1	-924.0000	17.0000	-0.4999
1	-924.0000	18.0000	-0.5802
1	-924.0000	19.0000	-0.6398
1	-924.0000	20.0000	-0.6886
1	-924.0000	21.0000	-0.7320
1	-924.0000	22.0000	-0.7701
1	-924.0000	23.0000	-0.8006
1	-924.0000	24.0000	-0.8211
1	-924.0000	25.0000	-0.8314
1	-924.0000	26.0000	-0.8322
1	-924.0000	27.0000	-0.8242
1	-924.0000	28.0000	-0.8071
1	-924.0000	29.0000	-0.7805
1	-924.0000	30.0000	-0.7454
1	-924.0000	31.0000	-0.7029
1	-924.0000	32.0000	-0.6546
1	-924.0000	33.0000	-0.6022
1	-924.0000	34.0000	-0.5470
1	-924.0000	35.0000	-0.4896
1	-924.0000	36.0000	-0.4307
1	-924.0000	37.0000	-0.3706
1	-924.0000	38.0000	-0.3100
1	-924.0000	39.0000	-0.2499
1	-924.0000	40.0000	-0.1920
1	-924.0000	41.0000	-0.1380
1	-924.0000	42.0000	-0.0897
1	-924.0000	43.0000	-0.0484
1	-924.0000	44.0000	-0.0143
1	-924.0000	45.0000	0.0129
1	-920.0000	2.0000	2.2216
1	-920.0000	3.0000	2.3669
1	-920.0000	4.0000	2.4141
1	-920.0000	5.0000	2.3614
1	-920.0000	6.0000	2.2164
1	-920.0000	7.0000	1.9944
1	-920.0000	8.0000	1.7162
1	-920.0000	9.0000	1.4046
1	-920.0000	10.0000	1.0807
1	-920.0000	11.0000	0.7616
1	-920.0000	12.0000	0.4602
1	-920.0000	13.0000	0.1868
1	-920.0000	14.0000	-0.0499
1	-920.0000	15.0000	-0.2446
1	-920.0000	16.0000	-0.3967
1	-920.0000	17.0000	-0.5094
1	-920.0000	18.0000	-0.5904
1	-920.0000	19.0000	-0.6504
1	-920.0000	20.0000	-0.6993
1	-920.0000	21.0000	-0.7426
1	-920.0000	22.0000	-0.7810
1	-920.0000	23.0000	-0.8120
1	-920.0000	24.0000	-0.8334
1	-920.0000	25.0000	-0.8446
1	-920.0000	26.0000	-0.8463
1	-920.0000	27.0000	-0.8387
1	-920.0000	28.0000	-0.8214
1	-920.0000	29.0000	-0.7941
1	-920.0000	30.0000	-0.7575
1	-920.0000	31.0000	-0.7128
1	-920.0000	32.0000	-0.6619
1	-920.0000	33.0000	-0.6066
1	-920.0000	34.0000	-0.5486
1	-920.0000	35.0000	-0.4889
1	-920.0000	36.0000	-0.4280
1	-920.0000	37.0000	-0.3664
1	-920.0000	38.0000	-0.3046
1	-920.0000	39.0000	-0.2439
1	-920.0000	40.0000	-0.1858
1	-920.0000	41.0000	-0.1322
1	-920.0000	42.0000	-0.0848
1	-920.0000	43.0000	-0.0447
1	-920.0000	44.0000	-0.0122
1	-920.0000	45.0000	0.0131
1	-916.0000	2.0000	2.2312
1	-916.0000	3.0000	2.3766
1	-916.0000	4.0000	2.4232
1	-916.0000	5.0000	2.3696
1	-916.0000	6.0000	2.2232
1	-916.0000	7.0000	1.9995
1	-916.0000	8.0000	1.7195
1	-916.0000	9.0000	1.4059
1	-916.0000	10.0000	1.0802
1	-916.0000	11.0000	0.7594
1	-916.0000	12.0000	0.4563
1	-916.0000	13.0000	0.1815
1	-916.0000	14.0000	-0.0565
1	-916.0000	15.0000	-0.2525
1	-916.0000	16.0000	-0.4056
1	-916.0000	17.0000	-0.5193
1	-916.0000	18.0000	-0.6009
1	-916.0000	19.0000	-0.6610
1	-916.0000	20.0000	-0.7096
1	-916.0000	21.0000	-0.7524
1	-916.0000	22.0000	-0.7904
1	-916.0000	23.0000	-0.8215
1	-916.0000	24.0000	-0.8434
1	-916.0000	25.0000	-0.8552
1	-916.0000	26.0000	-0.8574
1	-916.0000	27.0000	-0.8501
1	-916.0000	28.0000	-0.8326
1	-916.0000	29.0000	-0.8048
1	-916.0000	30.0000	-0.7670
1	-916.0000	31.0000	-0.7205
1	-916.0000	32.0000	-0.6673
1	-916.0000	33.0000	-0.6094
1	-916.0000	34.0000	-0.5489
1	-916.0000	35.0000	-0.4871
1	-916.0000	36.0000	-0.4246
1	-916.0000	37.0000	-0.3619
1	-916.0000	38.0000	-0.2997
1	-916.0000	39.0000	-0.2391
1	-916.0000	40.0000	-0.1817
1	-916.0000	41.0000	-0.1292
1	-916.0000	42.0000	-0.0834
1	-916.0000	43.0000	-0.0451
1	-916.0000	44.0000	-0.0146
1	-916.0000	45.0000	0.0086
1	-912.0000	2.0000	2.2407
1	-912.0000	3.0000	2.3861
1	-912.0000	4.0000	2.4323
1	-912.0000	5.0000	2.3777
1	-912.0000	6.0000	2.2299
1	-912.0000	7.0000	2.0046
1	-912.0000	8.0000	1.7227
1	-912.0000	9.0000	1.4073
1	-912.0000	10.0000	1.0797
1	-912.0000	11.0000	0.7571
1	-912.0000	12.0000	0.4524
1	-912.0000	13.0000	0.1761
1	-912.0000	14.0000	-0.0632
1	-912.0000	15.0000	-0.2604
1	-912.0000	16.0000	-0.4147
1	-912.0000	17.0000	-0.5293
1	-912.0000	18.0000	-0.6115
1	-912.0000	19.0000	-0.6716
1	-912.0000	20.0000	-0.7194
1	-912.0000	21.0000	-0.7612
1	-912.0000	22.0000	-0.7982
1	-912.0000	23.0000	-0.8288
1	-912.0000	24.0000	-0.8508
1	-912.0000	25.0000	-0.8630
1	-912.0000	26.0000	-0.8655
1	-912.0000	27.0000	-0.8583
1	-912.0000	28.0000	-0.8407
1	-912.0000	29.0000	-0.8124
1	-912.0000	30.0000	-0.7738
1	-912.0000	31.0000	-0.7260
1	-912.0000	32.0000	-0.6709
1	-912.0000	33.0000	-0.6108
1	-912.0000	34.0000	-0.5481
1	-912.0000	35.0000	-0.4846
1	-912.0000	36.0000	-0.4211
1	-912.0000	37.0000	-0.3583
1	-912.0000	38.0000	-0.2966
1	-912.0000	39.0000	-0.2372
1	-912.0000	40.0000	-0.1814
1	-912.0000	41.0000	-0.1310
1	-912.0000	42.0000	-0.0874
1	-912.0000	43.0000	-0.0514
1	-912.0000	44.0000	-0.0231
1	-912.0000	45.0000	-0.0019
1	-908.0000	2.0000	2.2501
1	-908.0000	3.0000	2.3956
1	-908.0000	4.0000	2.4413
1	-908.0000	5.0000	2.3857
1	-908.0000	6.0000	2.2366
1	-908.0000	7.0000	2.0097
1	-908.0000	8.0000	1.7260
1	-908.0000	9.0000	1.4087
1	-908.0000	10.0000	1.0792
1	-908.0000	11.0000	0.7548
1	-908.0000	12.0000	0.4485
1	-908.0000	13.0000	0.1707
1	-908.0000	14.0000	-0.0699
1	-908.0000	15.0000	-0.2684
1	-908.0000	16.0000	-0.4239
1	-908.0000	17.0000	-0.5395
1	-908.0000	18.0000	-0.6220
1	-908.0000	19.0000	-0.6818
1	-908.0000	20.0000	-0.7286
1	-908.0000	21.0000	-0.7688
1	-908.0000	22.0000	-0.8043
1	-908.0000	23.0000	-0.8339
1	-908.0000	24.0000	-0.8556
1	-908.0000	25.0000	-0.8679
1	-908.0000	26.0000	-0.8706
1	-908.0000	27.0000	-0.8634
1	-908.0000	28.0000	-0.8457
1	-908.0000	29.0000	-0.8172
1	-908.0000	30.0000	-0.7781
1	-908.0000	31.0000	-0.7294
1	-908.0000	32.0000	-0.6729
1	-908.0000	33.0000	-0.6111
1	-908.0000	34.0000	-0.5468
1	-908.0000	35.0000	-0.4822
1	-908.0000	36.0000	-0.4184
1	-908.0000	37.0000	-0.3563
1	-908.0000	38.0000	-0.2964
1	-908.0000	39.0000	-0.2393
1	-908.0000	40.0000	-0.1863
1	-908.0000	41.0000	-0.1387
1	-908.0000	42.0000	-0.0978
1	-908.0000	43.0000	-0.0642
1	-908.0000	44.0000	-0.0379
1	-908.0000	45.0000	-0.0182
1	-904.0000	2.0000	2.2595
1	-904.0000	3.0000	2.4050
1	-904.0000	4.0000	2.4502
1	-904.0000	5.0000	2.3937
1	-904.0000	6.0000	2.2433
1	-904.0000	7.0000	2.0147
1	-904.0000	8.0000	1.7292
1	-904.0000	9.0000	1.4100
1	-904.0000	10.0000	1.0787
1	-904.0000	11.0000	0.7525
1	-904.0000	12.0000	0.4446
1	-904.0000	13.0000	0.1653
1	-904.0000	14.0000	-0.0767
1	-904.0000	15.0000	-0.2764
1	-904.0000	16.0000	-0.4331
1	-904.0000	17.0000	-0.5495
1	-904.0000	18.0000	-0.6323
1	-904.0000	19.0000	-0.6915
1	-904.0000	20.0000	-0.7369
1	-904.0000	21.0000	-0.7752
1	-904.0000	22.0000	-0.8087
1	-904.0000	23.0000	-0.8370
1	-904.0000	24.0000	-0.8580
1	-904.0000	25.0000	-0.8702
1	-904.0000	26.0000	-0.8729
1	-904.0000	27.0000	-0.8656
1	-904.0000	28.0000	-0.8479
1	-904.0000	29.0000	-0.8194
1	-904.0000	30.0000	-0.7802
1	-904.0000	31.0000	-0.7310
1	-904.0000	32.0000	-0.6737
1	-904.0000	33.0000	-0.6110
1	-904.0000	34.0000	-0.5457
1	-904.0000	35.0000	-0.4806
1	-904.0000	36.0000	-0.4174
1	-904.0000	37.0000	-0.3569
1	-904.0000	38.0000	-0.2995
1	-904.0000	39.0000	-0.2456
1	-904.0000	40.0000	-0.1961
1	-904.0000	41.0000	-0.1519
1	-904.0000	42.0000	-0.1140
1	-904.0000	43.0000	-0.0828
1	-904.0000	44.0000	-0.0582
1	-904.0000	45.0000	-0.0394
1	-900.0000	2.0000	2.2687
1	-900.0000	3.0000	2.4143
1	-900.0000	4.0000	2.4590
1	-900.0000	5.0000	2.4016
1	-900.0000	6.0000	2.2499
1	-900.0000	7.0000	2.0197
1	-900.0000	8.0000	1.7324
1	-900.0000	9.0000	1.4113
1	-900.0000	10.0000	1.0781
1	-900.0000	11.0000	0.7502
1	-900.0000	12.0000	0.4406
1	-900.0000	13.0000	0.1600
1	-900.0000	14.0000	-0.0833
1	-900.0000	15.0000	-0.2843
1	-900.0000	16.0000	-0.4421
1	-900.0000	17.0000	-0.5592
1	-900.0000	18.0000	-0.6421
1	-900.0000	19.0000	-0.7005
1	-900.0000	20.0000	-0.7443
1	-900.0000	21.0000	-0.7803
1	-900.0000	22.0000	-0.8116
1	-900.0000	23.0000	-0.8382
1	-900.0000	24.0000	-0.8583
1	-900.0000	25.0000	-0.8701
1	-900.0000	26.0000	-0.8728
1	-900.0000	27.0000	-0.8656
1	-900.0000	28.0000	-0.8481
1	-900.0000	29.0000	-0.8198
1	-900.0000	30.0000	-0.7807
1	-900.0000	31.0000	-0.7315
1	-900.0000	32.0000	-0.6739
1	-900.0000	33.0000	-0.6107
1	-900.0000	34.0000	-0.5453
1	-900.0000	35.0000	-0.4806
1	-900.0000	36.0000	-0.4187
1	-900.0000	37.0000	-0.3603
1	-900.0000	38.0000	-0.3059
1	-900.0000	39.0000	-0.2555
1	-900.0000	40.0000	-0.2098
1	-900.0000	41.0000	-0.1692
1	-900.0000	42.0000	-0.1343
1	-900.0000	43.0000	-0.1053
1	-900.0000	44.0000	-0.0820
1	-900.0000	45.0000	-0.0637
1	-896.0000	2.0000	2.2779
1	-896.0000	3.0000	2.4235
1	-896.0000	4.0000	2.4678
1	-896.0000	5.0000	2.4095
1	-896.0000	6.0000	2.2564
1	-896.0000	7.0000	2.0246
1	-896.0000	8.0000	1.7356
1	-896.0000	9.0000	1.4126
1	-896.0000	10.0000	1.0775
1	-896.0000	11.0000	0.7478
1	-896.0000	12.0000	0.4367
1	-896.0000	13.0000	0.1547
1	-896.0000	14.0000	-0.0899
1	-896.0000	15.0000	-0.2921
1	-896.0000	16.0000	-0.4508
1	-896.0000	17.0000	-0.5686
1	-896.0000	18.0000	-0.6514
1	-896.0000	19.0000	-0.7088
1	-896.0000	20.0000	-0.7507
1	-896.0000	21.0000	-0.7843
1	-896.0000	22.0000	-0.8132
1	-896.0000	23.0000	-0.8378
1	-896.0000	24.0000	-0.8568
1	-896.0000	25.0000	-0.8682
1	-896.0000	26.0000	-0.8709
1	-896.0000	27.0000	-0.8639
1	-896.0000	28.0000	-0.8468
1	-896.0000	29.0000	-0.8189
1	-896.0000	30.0000	-0.7803
1	-896.0000	31.0000	-0.7313
1	-896.0000	32.0000	-0.6739
1	-896.0000	33.0000	-0.6110
1	-896.0000	34.0000	-0.5462
1	-896.0000	35.0000	-0.4826
1	-896.0000	36.0000	-0.4224
1	-896.0000	37.0000	-0.3665
1	-896.0000	38.0000	-0.3151
1	-896.0000	39.0000	-0.2681
1	-896.0000	40.0000	-0.2258
1	-896.0000	41.0000	-0.1885
1	-896.0000	42.0000	-0.1564
1	-896.0000	43.0000	-0.1294
1	-896.0000	44.0000	-0.1072
1	-896.0000	45.0000	-0.0893
1	-892.0000	2.0000	2.2871
1	-892.0000	3.0000	2.4327
1	-892.0000	4.0000	2.4765
1	-892.0000	5.0000	2.4173
1	-892.0000	6.0000	2.2629
1	-892.0000	7.0000	2.0296
1	-892.0000	8.0000	1.7387
1	-892.0000	9.0000	1.4139
1	-892.0000	10.0000	1.0769
1	-892.0000	11.0000	0.7455
1	-892.0000	12.0000	0.4328
1	-892.0000	13.0000	0.1494
1	-892.0000	14.0000	-0.0964
1	-892.0000	15.0000	-0.2997
1	-892.0000	16.0000	-0.4593
1	-892.0000	17.0000	-0.5775
1	-892.0000	18.0000	-0.6600
1	-892.0000	19.0000	-0.7163
1	-892.0000	20.0000	-0.7563
1	-892.0000	21.0000	-0.7874
1	-892.0000	22.0000	-0.8138
1	-892.0000	23.0000	-0.8364
1	-892.0000	24.0000	-0.8541
1	-892.0000	25.0000	-0.8650
1	-892.0000	26.0000	-0.8676
1	-892.0000	27.0000	-0.8610
1	-892.0000	28.0000	-0.8445
1	-892.0000	29.0000	-0.8175
1	-892.0000	30.0000	-0.7795
1	-892.0000	31.0000	-0.7312
1	-892.0000	32.0000	-0.6743
1	-892.0000	33.0000	-0.6122
1	-892.0000	34.0000	-0.5486
1	-892.0000	35.0000	-0.4866
1	-892.0000	36.0000	-0.4285
1	-892.0000	37.0000	-0.3751
1	-892.0000	38.0000	-0.3265
1	-892.0000	39.0000	-0.2826
1	-892.0000	40.0000	-0.2433
1	-892.0000	41.0000	-0.2086
1	-892.0000	42.0000	-0.1787
1	-892.0000	43.0000	-0.1532
1	-892.0000	44.0000	-0.1318
1	-892.0000	45.0000	-0.1142
1	-888.0000	2.0000	2.2961
1	-888.0000	3.0000	2.4418
1	-888.0000	4.0000	2.4852
1	-888.0000	5.0000	2.4251
1	-888.0000	6.0000	2.2694
1	-888.0000	7.0000	2.0345
1	-888.0000	8.0000	1.7418
1	-888.0000	9.0000	1.4151
1	-888.0000	10.0000	1.0763
1	-888.0000	11.0000	0.7431
1	-888.0000	12.0000	0.4289
1	-888.0000	13.0000	0.1442
1	-888.0000	14.0000	-0.1028
1	-888.0000	15.0000	-0.3071
1	-888.0000	16.0000	-0.4674
1	-888.0000	17.0000	-0.5859
1	-888.0000	18.0000	-0.6680
1	-888.0000	19.0000	-0.7230
1	-888.0000	20.0000	-0.7610
1	-888.0000	21.0000	-0.7897
1	-888.0000	22.0000	-0.8137
1	-888.0000	23.0000	-0.8344
1	-888.0000	24.0000	-0.8507
1	-888.0000	25.0000	-0.8608
1	-888.0000	26.0000	-0.8634
1	-888.0000	27.0000	-0.8574
1	-888.0000	28.0000	-0.8418
1	-888.0000	29.0000	-0.8159
1	-888.0000	30.0000	-0.7789
1	-888.0000	31.0000	-0.7315
1	-888.0000	32.0000	-0.6756
1	-888.0000	33.0000	-0.6148
1	-888.0000	34.0000	-0.5528
1	-888.0000	35.0000	-0.4928
1	-888.0000	36.0000	-0.4369
1	-888.0000	37.0000	-0.3859
1	-888.0000	38.0000	-0.3399
1	-888.0000	39.0000	-0.2984
1	-888.0000	40.0000	-0.2614
1	-888.0000	41.0000	-0.2287
1	-888.0000	42.0000	-0.2002
1	-888.0000	43.0000	-0.1756
1	-888.0000	44.0000	-0.1547
1	-888.0000	45.0000	-0.1372
1	-884.0000	2.0000	2.3051
1	-884.0000	3.0000	2.4509
1	-884.0000	4.0000	2.4938
1	-884.0000	5.0000	2.4328
1	-884.0000	6.0000	2.2759
1	-884.0000	7.0000	2.0393
1	-884.0000	8.0000	1.7449
1	-884.0000	9.0000	1.4163
1	-884.0000	10.0000	1.0756
1	-884.0000	11.0000	0.7407
1	-884.0000	12.0000	0.4250
1	-884.0000	13.0000	0.1390
1	-884.0000	14.0000	-0.1090
1	-884.0000	15.0000	-0.3142
1	-884.0000	16.0000	-0.4752
1	-884.0000	17.0000	-0.5937
1	-884.0000	18.0000	-0.6752
1	-884.0000	19.0000	-0.7289
1	-884.0000	20.0000	-0.7649
1	-884.0000	21.0000	-0.7914
1	-884.0000	22.0000	-0.8132
1	-884.0000	23.0000	-0.8319
1	-884.0000	24.0000	-0.8469
1	-884.0000	25.0000	-0.8562
1	-884.0000	26.0000	-0.8587
1	-884.0000	27.0000	-0.8533
1	-884.0000	28.0000	-0.8389
1	-884.0000	29.0000	-0.8142
1	-884.0000	30.0000	-0.7786
1	-884.0000	31.0000	-0.7325
1	-884.0000	32.0000	-0.6781
1	-884.0000	33.0000	-0.6189
1	-884.0000	34.0000	-0.5588
1	-884.0000	35.0000	-0.5010
1	-884.0000	36.0000	-0.4473
1	-884.0000	37.0000	-0.3985
1	-884.0000	38.0000	-0.3546
1	-884.0000	39.0000	-0.3151
1	-884.0000	40.0000	-0.2797
1	-884.0000	41.0000	-0.2481
1	-884.0000	42.0000	-0.2203
1	-884.0000	43.0000	-0.1960
1	-884.0000	44.0000	-0.1751
1	-884.0000	45.0000	-0.1573
1	-880.0000	2.0000	2.3141
1	-880.0000	3.0000	2.4599
1	-880.0000	4.0000	2.5024
1	-880.0000	5.0000	2.4405
1	-880.0000	6.0000	2.2823
1	-880.0000	7.0000	2.0442
1	-880.0000	8.0000	1.7480
1	-880.0000	9.0000	1.4175
1	-880.0000	10.0000	1.0749
1	-880.0000	11.0000	0.7382
1	-880.0000	12.0000	0.4211
1	-880.0000	13.0000	0.1339
1	-880.0000	14.0000	-0.1152
1	-880.0000	15.0000	-0.3212
1	-880.0000	16.0000	-0.4826
1	-880.0000	17.0000	-0.6010
1	-880.0000	18.0000	-0.6818
1	-880.0000	19.0000	-0.7341
1	-880.0000	20.0000	-0.7683
1	-880.0000	21.0000	-0.7926
1	-880.0000	22.0000	-0.8124
1	-880.0000	23.0000	-0.8294
1	-880.0000	24.0000	-0.8430
1	-880.0000	25.0000	-0.8514
1	-880.0000	26.0000	-0.8538
1	-880.0000	27.0000	-0.8490
1	-880.0000	28.0000	-0.8358
1	-880.0000	29.0000	-0.8126
1	-880.0000	30.0000	-0.7786
1	-880.0000	31.0000	-0.7342
1	-880.0000	32.0000	-0.6817
1	-880.0000	33.0000	-0.6246
1	-880.0000	34.0000	-0.5666
1	-880.0000	35.0000	-0.5108
1	-880.0000	36.0000	-0.4591
1	-880.0000	37.0000	-0.4122
1	-880.0000	38.0000	-0.3700
1	-880.0000	39.0000	-0.3319
1	-880.0000	40.0000	-0.2975
1	-880.0000	41.0000	-0.2664
1	-880.0000	42.0000	-0.2386
1	-880.0000	43.0000	-0.2139
1	-880.0000	44.0000	-0.1925
1	-880.0000	45.0000	-0.1741
1	-876.0000	2.0000	2.3230
1	-876.0000	3.0000	2.4688
1	-876.0000	4.0000	2.5109
1	-876.0000	5.0000	2.4481
1	-876.0000	6.0000	2.2887
1	-876.0000	7.0000	2.0490
1	-876.0000	8.0000	1.7510
1	-876.0000	9.0000	1.4186
1	-876.0000	10.0000	1.0741
1	-876.0000	11.0000	0.7358
1	-876.0000	12.0000	0.4172
1	-876.0000	13.0000	0.1288
1	-876.0000	14.0000	-0.1212
1	-876.0000	15.0000	-0.3279
1	-876.0000	16.0000	-0.4896
1	-876.0000	17.0000	-0.6078
1	-876.0000	18.0000	-0.6878
1	-876.0000	19.0000	-0.7387
1	-876.0000	20.0000	-0.7710
1	-876.0000	21.0000	-0.7935
1	-876.0000	22.0000	-0.8115
1	-876.0000	23.0000	-0.8270
1	-876.0000	24.0000	-0.8392
1	-876.0000	25.0000	-0.8468
1	-876.0000	26.0000	-0.8489
1	-876.0000	27.0000	-0.8446
1	-876.0000	28.0000	-0.8325
1	-876.0000	29.0000	-0.8109
1	-876.0000	30.0000	-0.7788
1	-876.0000	31.0000	-0.7365
1	-876.0000	32.0000	-0.6862
1	-876.0000	33.0000	-0.6313
1	-876.0000	34.0000	-0.5754
1	-876.0000	35.0000	-0.5215
1	-876.0000	36.0000	-0.4716
1	-876.0000	37.0000	-0.4261
1	-876.0000	38.0000	-0.3851
1	-876.0000	39.0000	-0.3478
1	-876.0000	40.0000	-0.3138
1	-876.0000	41.0000	-0.2826
1	-876.0000	42.0000	-0.2543
1	-876.0000	43.0000	-0.2290
1	-876.0000	44.0000	-0.2068
1	-876.0000	45.0000	-0.1876
1	-872.0000	2.0000	2.3318
1	-872.0000	3.0000	2.4777
1	-872.0000	4.0000	2.5194
1	-872.0000	5.0000	2.4557
1	-872.0000	6.0000	2.2950
1	-872.0000	7.0000	2.0538
1	-872.0000	8.0000	1.7540
1	-872.0000	9.0000	1.4197
1	-872.0000	10.0000	1.0733
1	-872.0000	11.0000	0.7333
1	-872.0000	12.0000	0.4132
1	-872.0000	13.0000	0.1237
1	-872.0000	14.0000	-0.1272
1	-872.0000	15.0000	-0.3345
1	-872.0000	16.0000	-0.4964
1	-872.0000	17.0000	-0.6142
1	-872.0000	18.0000	-0.6932
1	-872.0000	19.0000	-0.7426
1	-872.0000	20.0000	-0.7733
1	-872.0000	21.0000	-0.7941
1	-872.0000	22.0000	-0.8106
1	-872.0000	23.0000	-0.8247
1	-872.0000	24.0000	-0.8357
1	-872.0000	25.0000	-0.8424
1	-872.0000	26.0000	-0.8441
1	-872.0000	27.0000	-0.8402
1	-872.0000	28.0000	-0.8291
1	-872.0000	29.0000	-0.8091
1	-872.0000	30.0000	-0.7790
1	-872.0000	31.0000	-0.7389
1	-872.0000	32.0000	-0.6909
1	-872.0000	33.0000	-0.6382
1	-872.0000	34.0000	-0.5842
1	-872.0000	35.0000	-0.5320
1	-872.0000	36.0000	-0.4834
1	-872.0000	37.0000	-0.4390
1	-872.0000	38.0000	-0.3985
1	-872.0000	39.0000	-0.3614
1	-872.0000	40.0000	-0.3272
1	-872.0000	41.0000	-0.2956
1	-872.0000	42.0000	-0.2667
1	-872.0000	43.0000	-0.2406
1	-872.0000	44.0000	-0.2176
1	-872.0000	45.0000	-0.1978
1	-868.0000	2.0000	2.3406
1	-868.0000	3.0000	2.4866
1	-868.0000	4.0000	2.5278
1	-868.0000	5.0000	2.4633
1	-868.0000	6.0000	2.3013
1	-868.0000	7.0000	2.0585
1	-868.0000	8.0000	1.7569
1	-868.0000	9.0000	1.4207
1	-868.0000	10.0000	1.0725
1	-868.0000	11.0000	0.7307
1	-868.0000	12.0000	0.4093
1	-868.0000	13.0000	0.1187
1	-868.0000	14.0000	-0.1330
1	-868.0000	15.0000	-0.3408
1	-868.0000	16.0000	-0.5028
1	-868.0000	17.0000	-0.6202
1	-868.0000	18.0000	-0.6981
1	-868.0000	19.0000	-0.7462
1	-868.0000	20.0000	-0.7753
1	-868.0000	21.0000	-0.7946
1	-868.0000	22.0000	-0.8098
1	-868.0000	23.0000	-0.8227
1	-868.0000	24.0000	-0.8326
1	-868.0000	25.0000	-0.8384
1	-868.0000	26.0000	-0.8397
1	-868.0000	27.0000	-0.8359
1	-868.0000	28.0000	-0.8256
1	-868.0000	29.0000	-0.8070
1	-868.0000	30.0000	-0.7788
1	-868.0000	31.0000	-0.7409
1	-868.0000	32.0000	-0.6951
1	-868.0000	33.0000	-0.6442
1	-868.0000	34.0000	-0.5918
1	-868.0000	35.0000	-0.5409
1	-868.0000	36.0000	-0.4931
1	-868.0000	37.0000	-0.4491
1	-868.0000	38.0000	-0.4086
1	-868.0000	39.0000	-0.3712
1	-868.0000	40.0000	-0.3364
1	-868.0000	41.0000	-0.3041
1	-868.0000	42.0000	-0.2744
1	-868.0000	43.0000	-0.2476
1	-868.0000	44.0000	-0.2240
1	-868.0000	45.0000	-0.2040
1	-864.0000	2.0000	2.3494
1	-864.0000	3.0000	2.4954
1	-864.0000	4.0000	2.5362
1	-864.0000	5.0000	2.4708
1	-864.0000	6.0000	2.3076
1	-864.0000	7.0000	2.0632
1	-864.0000	8.0000	1.7599
1	-864.0000	9.0000	1.4217
1	-864.0000	10.0000	1.0716
1	-864.0000	11.0000	0.7281
1	-864.0000	12.0000	0.4053
1	-864.0000	13.0000	0.1136
1	-864.0000	14.0000	-0.1389
1	-864.0000	15.0000	-0.3471
1	-864.0000	16.0000	-0.5091
1	-864.0000	17.0000	-0.6259
1	-864.0000	18.0000	-0.7028
1	-864.0000	19.0000	-0.7494
1	-864.0000	20.0000	-0.7770
1	-864.0000	21.0000	-0.7950
1	-864.0000	22.0000	-0.8091
1	-864.0000	23.0000	-0.8210
1	-864.0000	24.0000	-0.8299
1	-864.0000	25.0000	-0.8349
1	-864.0000	26.0000	-0.8357
1	-864.0000	27.0000	-0.8318
1	-864.0000	28.0000	-0.8220
1	-864.0000	29.0000	-0.8045
1	-864.0000	30.0000	-0.7779
1	-864.0000	31.0000	-0.7420
1	-864.0000	32.0000	-0.6979
1	-864.0000	33.0000	-0.6485
1	-864.0000	34.0000	-0.5972
1	-864.0000	35.0000	-0.5468
1	-864.0000	36.0000	-0.4993
1	-864.0000	37.0000	-0.4551
1	-864.0000	38.0000	-0.4142
1	-864.0000	39.0000	-0.3760
1	-864.0000	40.0000	-0.3403
1	-864.0000	41.0000	-0.3071
1	-864.0000	42.0000	-0.2766
1	-864.0000	43.0000	-0.2492
1	-864.0000	44.0000	-0.2253
1	-864.0000	45.0000	-0.2052
1	-860.0000	2.0000	2.3581
1	-860.0000	3.0000	2.5041
1	-860.0000	4.0000	2.5446
1	-860.0000	5.0000	2.4784
1	-860.0000	6.0000	2.3139
1	-860.0000	7.0000	2.0679
1	-860.0000	8.0000	1.7627
1	-860.0000	9.0000	1.4227
1	-860.0000	10.0000	1.0707
1	-860.0000	11.0000	0.7255
1	-860.0000	12.0000	0.4013
1	-860.0000	13.0000	0.1086
1	-860.0000	14.0000	-0.1446
1	-860.0000	15.0000	-0.3532
1	-860.0000	16.0000	-0.5152
1	-860.0000	17.0000	-0.6313
1	-860.0000	18.0000	-0.7071
1	-860.0000	19.0000	-0.7524
1	-860.0000	20.0000	-0.7786
1	-860.0000	21.0000	-0.7954
1	-860.0000	22.0000	-0.8085
1	-860.0000	23.0000	-0.8196
1	-860.0000	24.0000	-0.8277
1	-860.0000	25.0000	-0.8319
1	-860.0000	26.0000	-0.8321
1	-860.0000	27.0000	-0.8280
1	-860.0000	28.0000	-0.8184
1	-860.0000	29.0000	-0.8016
1	-860.0000	30.0000	-0.7762
1	-860.0000	31.0000	-0.7417
1	-860.0000	32.0000	-0.6988
1	-860.0000	33.0000	-0.6503
1	-860.0000	34.0000	-0.5994
1	-860.0000	35.0000	-0.5491
1	-860.0000	36.0000	-0.5013
1	-860.0000	37.0000	-0.4565
1	-860.0000	38.0000	-0.4146
1	-860.0000	39.0000	-0.3754
1	-860.0000	40.0000	-0.3386
1	-860.0000	41.0000	-0.3045
1	-860.0000	42.0000	-0.2733
1	-860.0000	43.0000	-0.2455
1	-860.0000	44.0000	-0.2213
1	-860.0000	45.0000	-0.2012
1	-856.0000	2.0000	2.3667
1	-856.0000	3.0000	2.5128
1	-856.0000	4.0000	2.5529
1	-856.0000	5.0000	2.4858
1	-856.0000	6.0000	2.3201
1	-856.0000	7.0000	2.0726
1	-856.0000	8.0000	1.7656
1	-856.0000	9.0000	1.4236
1	-856.0000	10.0000	1.0697
1	-856.0000	11.0000	0.7228
1	-856.0000	12.0000	0.3973
1	-856.0000	13.0000	0.1036
1	-856.0000	14.0000	-0.1503
1	-856.0000	15.0000	-0.3593
1	-856.0000	16.0000	-0.5211
1	-856.0000	17.0000	-0.6366
1	-856.0000	18.0000	-0.7113
1	-856.0000	19.0000	-0.7553
1	-856.0000	20.0000	-0.7802
1	-856.0000	21.0000	-0.7959
1	-856.0000	22.0000	-0.8082
1	-856.0000	23.0000	-0.8185
1	-856.0000	24.0000	-0.8259
1	-856.0000	25.0000	-0.8293
1	-856.0000	26.0000	-0.8289
1	-856.0000	27.0000	-0.8244
1	-856.0000	28.0000	-0.8147
1	-856.0000	29.0000	-0.7982
1	-856.0000	30.0000	-0.7735
1	-856.0000	31.0000	-0.7397
1	-856.0000	32.0000	-0.6976
1	-856.0000	33.0000	-0.6494
1	-856.0000	34.0000	-0.5985
1	-856.0000	35.0000	-0.5478
1	-856.0000	36.0000	-0.4993
1	-856.0000	37.0000	-0.4535
1	-856.0000	38.0000	-0.4105
1	-856.0000	39.0000	-0.3702
1	-856.0000	40.0000	-0.3324
1	-856.0000	41.0000	-0.2974
1	-856.0000	42.0000	-0.2655
1	-856.0000	43.0000	-0.2373
1	-856.0000	44.0000	-0.2129
1	-856.0000	45.0000	-0.1928
1	-852.0000	2.0000	2.3753
1	-852.0000	3.0000	2.5215
1	-852.0000	4.0000	2.5612
1	-852.0000	5.0000	2.4933
1	-852.0000	6.0000	2.3263
1	-852.0000	7.0000	2.0772
1	-852.0000	8.0000	1.7684
1	-852.0000	9.0000	1.4245
1	-852.0000	10.0000	1.0687
1	-852.0000	11.0000	0.7202
1	-852.0000	12.0000	0.3933
1	-852.0000	13.0000	0.0986
1	-852.0000	14.0000	-0.1559
1	-852.0000	15.0000	-0.3652
1	-852.0000	16.0000	-0.5268
1	-852.0000	17.0000	-0.6417
1	-852.0000	18.0000	-0.7154
1	-852.0000	19.0000	-0.7582
1	-852.0000	20.0000	-0.7820
1	-852.0000	21.0000	-0.7967
1	-852.0000	22.0000	-0.8082
1	-852.0000	23.0000	-0.8178
1	-852.0000	24.0000	-0.8245
1	-852.0000	25.0000	-0.8272
1	-852.0000	26.0000	-0.8261
1	-852.0000	27.0000	-0.8209
1	-852.0000	28.0000	-0.8107
1	-852.0000	29.0000	-0.7941
1	-852.0000	30.0000	-0.7696
1	-852.0000	31.0000	-0.7362
1	-852.0000	32.0000	-0.6944
1	-852.0000	33.0000	-0.6462
1	-852.0000	34.0000	-0.5949
1	-852.0000	35.0000	-0.5435
1	-852.0000	36.0000	-0.4941
1	-852.0000	37.0000	-0.4473
1	-852.0000	38.0000	-0.4033
1	-852.0000	39.0000	-0.3619
1	-852.0000	40.0000	-0.3231
1	-852.0000	41.0000	-0.2873
1	-852.0000	42.0000	-0.2549
1	-852.0000	43.0000	-0.2263
1	-852.0000	44.0000	-0.2019
1	-852.0000	45.0000	-0.1819
1	-848.0000	2.0000	2.3839
1	-848.0000	3.0000	2.5302
1	-848.0000	4.0000	2.5695
1	-848.0000	5.0000	2.5007
1	-848.0000	6.0000	2.3325
1	-848.0000	7.0000	2.0818
1	-848.0000	8.0000	1.7712
1	-848.0000	9.0000	1.4254
1	-848.0000	10.0000	1.0676
1	-848.0000	11.0000	0.7174
1	-848.0000	12.0000	0.3893
1	-848.0000	13.0000	0.0937
1	-848.0000	14.0000	-0.1614
1	-848.0000	15.0000	-0.3710
1	-848.0000	16.0000	-0.5325
1	-848.0000	17.0000	-0.6467
1	-848.0000	18.0000	-0.7194
1	-848.0000	19.0000	-0.7611
1	-848.0000	20.0000	-0.7839
1	-848.0000	21.0000	-0.7978
1	-848.0000	22.0000	-0.8086
1	-848.0000	23.0000	-0.8175
1	-848.0000	24.0000	-0.8234
1	-848.0000	25.0000	-0.8253
1	-848.0000	26.0000	-0.8233
1	-848.0000	27.0000	-0.8173
1	-848.0000	28.0000	-0.8064
1	-848.0000	29.0000	-0.7894
1	-848.0000	30.0000	-0.7648
1	-848.0000	31.0000	-0.7314
1	-848.0000	32.0000	-0.6895
1	-848.0000	33.0000	-0.6411
1	-848.0000	34.0000	-0.5894
1	-848.0000	35.0000	-0.5373
1	-848.0000	36.0000	-0.4870
1	-848.0000	37.0000	-0.4394
1	-848.0000	38.0000	-0.3944
1	-848.0000	39.0000	-0.3520
1	-848.0000	40.0000	-0.3124
1	-848.0000	41.0000	-0.2758
1	-848.0000	42.0000	-0.2430
1	-848.0000	43.0000	-0.2142
1	-848.0000	44.0000	-0.1900
1	-848.0000	45.0000	-0.1702
1	-844.0000	2.0000	2.3925
1	-844.0000	3.0000	2.5388
1	-844.0000	4.0000	2.5777
1	-844.0000	5.0000	2.5081
1	-844.0000	6.0000	2.3387
1	-844.0000	7.0000	2.0864
1	-844.0000	8.0000	1.7740
1	-844.0000	9.0000	1.4262
1	-844.0000	10.0000	1.0666
1	-844.0000	11.0000	0.7147
1	-844.0000	12.0000	0.3853
1	-844.0000	13.0000	0.0888
1	-844.0000	14.0000	-0.1669
1	-844.0000	15.0000	-0.3767
1	-844.0000	16.0000	-0.5379
1	-844.0000	17.0000	-0.6516
1	-844.0000	18.0000	-0.7234
1	-844.0000	19.0000	-0.7642
1	-844.0000	20.0000	-0.7861
1	-844.0000	21.0000	-0.7993
1	-844.0000	22.0000	-0.8093
1	-844.0000	23.0000	-0.8175
1	-844.0000	24.0000	-0.8225
1	-844.0000	25.0000	-0.8235
1	-844.0000	26.0000	-0.8205
1	-844.0000	27.0000	-0.8134
1	-844.0000	28.0000	-0.8017
1	-844.0000	29.0000	-0.7841
1	-844.0000	30.0000	-0.7592
1	-844.0000	31.0000	-0.7257
1	-844.0000	32.0000	-0.6838
1	-844.0000	33.0000	-0.6352
1	-844.0000	34.0000	-0.5830
1	-844.0000	35.0000	-0.5302
1	-844.0000	36.0000	-0.4792
1	-844.0000	37.0000	-0.4307
1	-844.0000	38.0000	-0.3850
1	-844.0000	39.0000	-0.3419
1	-844.0000	40.0000	-0.3014
1	-844.0000	41.0000	-0.2642
1	-844.0000	42.0000	-0.2309
1	-844.0000	43.0000	-0.2022
1	-844.0000	44.0000	-0.1783
1	-844.0000	45.0000	-0.1592
1	-840.0000	2.0000	2.4010
1	-840.0000	3.0000	2.5474
1	-840.0000	4.0000	2.5859
1	-840.0000	5.0000	2.5155
1	-840.0000	6.0000	2.3448
1	-840.0000	7.0000	2.0910
1	-840.0000	8.0000	1.7767
1	-840.0000	9.0000	1.4270
1	-840.0000	10.0000	1.0655
1	-840.0000	11.0000	0.7120
1	-840.0000	12.0000	0.3813
1	-840.0000	13.0000	0.0840
1	-840.0000	14.0000	-0.1722
1	-840.0000	15.0000	-0.3822
1	-840.0000	16.0000	-0.5432
1	-840.0000	17.0000	-0.6563
1	-840.0000	18.0000	-0.7275
1	-840.0000	19.0000	-0.7675
1	-840.0000	20.0000	-0.7886
1	-840.0000	21.0000	-0.8011
1	-840.0000	22.0000	-0.8104
1	-840.0000	23.0000	-0.8177
1	-840.0000	24.0000	-0.8218
1	-840.0000	25.0000	-0.8217
1	-840.0000	26.0000	-0.8174
1	-840.0000	27.0000	-0.8092
1	-840.0000	28.0000	-0.7965
1	-840.0000	29.0000	-0.7784
1	-840.0000	30.0000	-0.7533
1	-840.0000	31.0000	-0.7198
1	-840.0000	32.0000	-0.6779
1	-840.0000	33.0000	-0.6292
1	-840.0000	34.0000	-0.5766
1	-840.0000	35.0000	-0.5232
1	-840.0000	36.0000	-0.4714
1	-840.0000	37.0000	-0.4221
1	-840.0000	38.0000	-0.3756
1	-840.0000	39.0000	-0.3318
1	-840.0000	40.0000	-0.2907
1	-840.0000	41.0000	-0.2530
1	-840.0000	42.0000	-0.2195
1	-840.0000	43.0000	-0.1909
1	-840.0000	44.0000	-0.1676
1	-840.0000	45.0000	-0.1496
1	-836.0000	2.0000	2.4095
1	-836.0000	3.0000	2.5560
1	-836.0000	4.0000	2.5941
1	-836.0000	5.0000	2.5229
1	-836.0000	6.0000	2.3510
1	-836.0000	7.0000	2.0956
1	-836.0000	8.0000	1.7795
1	-836.0000	9.0000	1.4278
1	-836.0000	10.0000	1.0644
1	-836.0000	11.0000	0.7093
1	-836.0000	12.0000	0.3774
1	-836.0000	13.0000	0.0792
1	-836.0000	14.0000	-0.1774
1	-836.0000	15.0000	-0.3875
1	-836.0000	16.0000	-0.5483
1	-836.0000	17.0000	-0.6610
1	-836.0000	18.0000	-0.7315
1	-836.0000	19.0000	-0.7709
1	-836.0000	20.0000	-0.7915
1	-836.0000	21.0000	-0.8033
1	-836.0000	22.0000	-0.8120
1	-836.0000	23.0000	-0.8183
1	-836.0000	24.0000	-0.8211
1	-836.0000	25.0000	-0.8196
1	-836.0000	26.0000	-0.8140
1	-836.0000	27.0000	-0.8046
1	-836.0000	28.0000	-0.7912
1	-836.0000	29.0000	-0.7726
1	-836.0000	30.0000	-0.7474
1	-836.0000	31.0000	-0.7142
1	-836.0000	32.0000	-0.6725
1	-836.0000	33.0000	-0.6239
1	-836.0000	34.0000	-0.5710
1	-836.0000	35.0000	-0.5169
1	-836.0000	36.0000	-0.4641
1	-836.0000	37.0000	-0.4139
1	-836.0000	38.0000	-0.3665
1	-836.0000	39.0000	-0.3219
1	-836.0000	40.0000	-0.2804
1	-836.0000	41.0000	-0.2424
1	-836.0000	42.0000	-0.2089
1	-836.0000	43.0000	-0.1809
1	-836.0000	44.0000	-0.1587
1	-836.0000	45.0000	-0.1421
1	-832.0000	2.0000	2.4179
1	-832.0000	3.0000	2.5645
1	-832.0000	4.0000	2.6023
1	-832.0000	5.0000	2.5302
1	-832.0000	6.0000	2.3571
1	-832.0000	7.0000	2.1001
1	-832.0000	8.0000	1.7822
1	-832.0000	9.0000	1.4286
1	-832.0000	10.0000	1.0633
1	-832.0000	11.0000	0.7066
1	-832.0000	12.0000	0.3735
1	-832.0000	13.0000	0.0746
1	-832.0000	14.0000	-0.1825
1	-832.0000	15.0000	-0.3926
1	-832.0000	16.0000	-0.5532
1	-832.0000	17.0000	-0.6654
1	-832.0000	18.0000	-0.7355
1	-832.0000	19.0000	-0.7744
1	-832.0000	20.0000	-0.7946
1	-832.0000	21.0000	-0.8059
1	-832.0000	22.0000	-0.8138
1	-832.0000	23.0000	-0.8191
1	-832.0000	24.0000	-0.8205
1	-832.0000	25.0000	-0.8175
1	-832.0000	26.0000	-0.8105
1	-832.0000	27.0000	-0.7999
1	-832.0000	28.0000	-0.7858
1	-832.0000	29.0000	-0.7670
1	-832.0000	30.0000	-0.7419
1	-832.0000	31.0000	-0.7091
1	-832.0000	32.0000	-0.6680
1	-832.0000	33.0000	-0.6196
1	-832.0000	34.0000	-0.5664
1	-832.0000	35.0000	-0.5116
1	-832.0000	36.0000	-0.4577
1	-832.0000	37.0000	-0.4062
1	-832.0000	38.0000	-0.3578
1	-832.0000	39.0000	-0.3125
1	-832.0000	40.0000	-0.2706
1	-832.0000	41.0000	-0.2328
1	-832.0000	42.0000	-0.2000
1	-832.0000	43.0000	-0.1730
1	-832.0000	44.0000	-0.1523
1	-832.0000	45.0000	-0.1373
1	-828.0000	2.0000	2.4263
1	-828.0000	3.0000	2.5730
1	-828.0000	4.0000	2.6105
1	-828.0000	5.0000	2.5376
1	-828.0000	6.0000	2.3633
1	-828.0000	7.0000	2.1047
1	-828.0000	8.0000	1.7850
1	-828.0000	9.0000	1.4294
1	-828.0000	10.0000	1.0623
1	-828.0000	11.0000	0.7040
1	-828.0000	12.0000	0.3697
1	-828.0000	13.0000	0.0700
1	-828.0000	14.0000	-0.1873
1	-828.0000	15.0000	-0.3974
1	-828.0000	16.0000	-0.5578
1	-828.0000	17.0000	-0.6696
1	-828.0000	18.0000	-0.7394
1	-828.0000	19.0000	-0.7781
1	-828.0000	20.0000	-0.7979
1	-828.0000	21.0000	-0.8088
1	-828.0000	22.0000	-0.8160
1	-828.0000	23.0000	-0.8201
1	-828.0000	24.0000	-0.8201
1	-828.0000	25.0000	-0.8154
1	-828.0000	26.0000	-0.8069
1	-828.0000	27.0000	-0.7953
1	-828.0000	28.0000	-0.7806
1	-828.0000	29.0000	-0.7617
1	-828.0000	30.0000	-0.7370
1	-828.0000	31.0000	-0.7047
1	-828.0000	32.0000	-0.6642
1	-828.0000	33.0000	-0.6162
1	-828.0000	34.0000	-0.5630
1	-828.0000	35.0000	-0.5075
1	-828.0000	36.0000	-0.4524
1	-828.0000	37.0000	-0.3996
1	-828.0000	38.0000	-0.3501
1	-828.0000	39.0000	-0.3043
1	-828.0000	40.0000	-0.2625
1	-828.0000	41.0000	-0.2253
1	-828.0000	42.0000	-0.1937
1	-828.0000	43.0000	-0.1683
1	-828.0000	44.0000	-0.1491
1	-828.0000	45.0000	-0.1356
1	-824.0000	2.0000	2.4347
1	-824.0000	3.0000	2.5815
1	-824.0000	4.0000	2.6186
1	-824.0000	5.0000	2.5449
1	-824.0000	6.0000	2.3694
1	-824.0000	7.0000	2.1093
1	-824.0000	8.0000	1.7878
1	-824.0000	9.0000	1.4303
1	-824.0000	10.0000	1.0613
1	-824.0000	11.0000	0.7014
1	-824.0000	12.0000	0.3659
1	-824.0000	13.0000	0.0656
1	-824.0000	14.0000	-0.1920
1	-824.0000	15.0000	-0.4020
1	-824.0000	16.0000	-0.5621
1	-824.0000	17.0000	-0.6736
1	-824.0000	18.0000	-0.7432
1	-824.0000	19.0000	-0.7818
1	-824.0000	20.0000	-0.8015
1	-824.0000	21.0000	-0.8120
1	-824.0000	22.0000	-0.8185
1	-824.0000	23.0000	-0.8215
1	-824.0000	24.0000	-0.8199
1	-824.0000	25.0000	-0.8136
1	-824.0000	26.0000	-0.8035
1	-824.0000	27.0000	-0.7909
1	-824.0000	28.0000	-0.7758
1	-824.0000	29.0000	-0.7569
1	-824.0000	30.0000	-0.7325
1	-824.0000	31.0000	-0.7009
1	-824.0000	32.0000	-0.6611
1	-824.0000	33.0000	-0.6136
1	-824.0000	34.0000	-0.5603
1	-824.0000	35.0000	-0.5042
1	-824.0000	36.0000	-0.4482
1	-824.0000	37.0000	-0.3944
1	-824.0000	38.0000	-0.3441
1	-824.0000	39.0000	-0.2981
1	-824.0000	40.0000	-0.2568
1	-824.0000	41.0000	-0.2209
1	-824.0000	42.0000	-0.1910
1	-824.0000	43.0000	-0.1672
1	-824.0000	44.0000	-0.1493
1	-824.0000	45.0000	-0.1366
1	-820.0000	2.0000	2.4431
1	-820.0000	3.0000	2.5900
1	-820.0000	4.0000	2.6267
1	-820.0000	5.0000	2.5523
1	-820.0000	6.0000	2.3756
1	-820.0000	7.0000	2.1139
1	-820.0000	8.0000	1.7906
1	-820.0000	9.0000	1.4312
1	-820.0000	10.0000	1.0603
1	-820.0000	11.0000	0.6989
1	-820.0000	12.0000	0.3623
1	-820.0000	13.0000	0.0614
1	-820.0000	14.0000	-0.1964
1	-820.0000	15.0000	-0.4062
1	-820.0000	16.0000	-0.5660
1	-820.0000	17.0000	-0.6773
1	-820.0000	18.0000	-0.7469
1	-820.0000	19.0000	-0.7855
1	-820.0000	20.0000	-0.8052
[truncated: 174,353 more rows]

## Sheet: Response_55-115Hz
Subject	Time	Frequency	Power
1	-1000.0000	55.0000	0.4013
1	-1000.0000	56.0000	0.4609
1	-1000.0000	57.0000	0.5114
1	-1000.0000	58.0000	0.5523
1	-1000.0000	59.0000	0.5839
1	-1000.0000	60.0000	0.6076
1	-1000.0000	61.0000	0.6256
1	-1000.0000	62.0000	0.6403
1	-1000.0000	63.0000	0.6540
1	-1000.0000	64.0000	0.6678
1	-1000.0000	65.0000	0.6818
1	-1000.0000	66.0000	0.6954
1	-1000.0000	67.0000	0.7077
1	-1000.0000	68.0000	0.7182
1	-1000.0000	69.0000	0.7263
1	-1000.0000	70.0000	0.7319
1	-1000.0000	71.0000	0.7349
1	-1000.0000	72.0000	0.7354
1	-1000.0000	73.0000	0.7338
1	-1000.0000	74.0000	0.7308
1	-1000.0000	75.0000	0.7275
1	-1000.0000	76.0000	0.7248
1	-1000.0000	77.0000	0.7234
1	-1000.0000	78.0000	0.7234
1	-1000.0000	79.0000	0.7246
1	-1000.0000	80.0000	0.7268
1	-1000.0000	81.0000	0.7296
1	-1000.0000	82.0000	0.7328
1	-1000.0000	83.0000	0.7365
1	-1000.0000	84.0000	0.7406
1	-1000.0000	85.0000	0.7454
1	-1000.0000	86.0000	0.7509
1	-1000.0000	87.0000	0.7575
1	-1000.0000	88.0000	0.7652
1	-1000.0000	89.0000	0.7741
1	-1000.0000	90.0000	0.7847
1	-1000.0000	91.0000	0.7969
1	-1000.0000	92.0000	0.8107
1	-1000.0000	93.0000	0.8257
1	-1000.0000	94.0000	0.8412
1	-1000.0000	95.0000	0.8564
1	-1000.0000	96.0000	0.8703
1	-1000.0000	97.0000	0.8819
1	-1000.0000	98.0000	0.8899
1	-1000.0000	99.0000	0.8935
1	-1000.0000	100.0000	0.8915
1	-1000.0000	101.0000	0.8828
1	-1000.0000	102.0000	0.8659
1	-1000.0000	103.0000	0.8389
1	-1000.0000	104.0000	0.7997
1	-1000.0000	105.0000	0.7474
1	-1000.0000	106.0000	0.6819
1	-1000.0000	107.0000	0.6047
1	-1000.0000	108.0000	0.5188
1	-1000.0000	109.0000	0.4282
1	-1000.0000	110.0000	0.3384
1	-1000.0000	111.0000	0.2552
1	-1000.0000	112.0000	0.1838
1	-1000.0000	113.0000	0.1278
1	-1000.0000	114.0000	0.0874
1	-1000.0000	115.0000	0.0603
1	-992.0000	55.0000	0.4540
1	-992.0000	56.0000	0.5184
1	-992.0000	57.0000	0.5731
1	-992.0000	58.0000	0.6180
1	-992.0000	59.0000	0.6538
1	-992.0000	60.0000	0.6816
1	-992.0000	61.0000	0.7033
1	-992.0000	62.0000	0.7214
1	-992.0000	63.0000	0.7382
1	-992.0000	64.0000	0.7550
1	-992.0000	65.0000	0.7717
1	-992.0000	66.0000	0.7876
1	-992.0000	67.0000	0.8020
1	-992.0000	68.0000	0.8143
1	-992.0000	69.0000	0.8242
1	-992.0000	70.0000	0.8317
1	-992.0000	71.0000	0.8367
1	-992.0000	72.0000	0.8390
1	-992.0000	73.0000	0.8386
1	-992.0000	74.0000	0.8360
1	-992.0000	75.0000	0.8322
1	-992.0000	76.0000	0.8283
1	-992.0000	77.0000	0.8254
1	-992.0000	78.0000	0.8238
1	-992.0000	79.0000	0.8236
1	-992.0000	80.0000	0.8246
1	-992.0000	81.0000	0.8267
1	-992.0000	82.0000	0.8299
1	-992.0000	83.0000	0.8341
1	-992.0000	84.0000	0.8394
1	-992.0000	85.0000	0.8459
1	-992.0000	86.0000	0.8537
1	-992.0000	87.0000	0.8628
1	-992.0000	88.0000	0.8732
1	-992.0000	89.0000	0.8853
1	-992.0000	90.0000	0.8991
1	-992.0000	91.0000	0.9148
1	-992.0000	92.0000	0.9322
1	-992.0000	93.0000	0.9504
1	-992.0000	94.0000	0.9688
1	-992.0000	95.0000	0.9865
1	-992.0000	96.0000	1.0026
1	-992.0000	97.0000	1.0163
1	-992.0000	98.0000	1.0264
1	-992.0000	99.0000	1.0316
1	-992.0000	100.0000	1.0307
1	-992.0000	101.0000	1.0222
1	-992.0000	102.0000	1.0039
1	-992.0000	103.0000	0.9733
1	-992.0000	104.0000	0.9282
1	-992.0000	105.0000	0.8671
1	-992.0000	106.0000	0.7902
1	-992.0000	107.0000	0.6992
1	-992.0000	108.0000	0.5977
1	-992.0000	109.0000	0.4905
1	-992.0000	110.0000	0.3841
1	-992.0000	111.0000	0.2857
1	-992.0000	112.0000	0.2020
1	-992.0000	113.0000	0.1374
1	-992.0000	114.0000	0.0924
1	-992.0000	115.0000	0.0636
1	-984.0000	55.0000	0.4542
1	-984.0000	56.0000	0.5188
1	-984.0000	57.0000	0.5740
1	-984.0000	58.0000	0.6194
1	-984.0000	59.0000	0.6556
1	-984.0000	60.0000	0.6836
1	-984.0000	61.0000	0.7050
1	-984.0000	62.0000	0.7222
1	-984.0000	63.0000	0.7378
1	-984.0000	64.0000	0.7532
1	-984.0000	65.0000	0.7688
1	-984.0000	66.0000	0.7840
1	-984.0000	67.0000	0.7981
1	-984.0000	68.0000	0.8106
1	-984.0000	69.0000	0.8212
1	-984.0000	70.0000	0.8298
1	-984.0000	71.0000	0.8361
1	-984.0000	72.0000	0.8394
1	-984.0000	73.0000	0.8394
1	-984.0000	74.0000	0.8364
1	-984.0000	75.0000	0.8313
1	-984.0000	76.0000	0.8255
1	-984.0000	77.0000	0.8203
1	-984.0000	78.0000	0.8163
1	-984.0000	79.0000	0.8138
1	-984.0000	80.0000	0.8127
1	-984.0000	81.0000	0.8131
1	-984.0000	82.0000	0.8152
1	-984.0000	83.0000	0.8191
1	-984.0000	84.0000	0.8249
1	-984.0000	85.0000	0.8325
1	-984.0000	86.0000	0.8419
1	-984.0000	87.0000	0.8529
1	-984.0000	88.0000	0.8653
1	-984.0000	89.0000	0.8793
1	-984.0000	90.0000	0.8951
1	-984.0000	91.0000	0.9125
1	-984.0000	92.0000	0.9313
1	-984.0000	93.0000	0.9506
1	-984.0000	94.0000	0.9697
1	-984.0000	95.0000	0.9881
1	-984.0000	96.0000	1.0050
1	-984.0000	97.0000	1.0196
1	-984.0000	98.0000	1.0308
1	-984.0000	99.0000	1.0374
1	-984.0000	100.0000	1.0379
1	-984.0000	101.0000	1.0305
1	-984.0000	102.0000	1.0130
1	-984.0000	103.0000	0.9831
1	-984.0000	104.0000	0.9386
1	-984.0000	105.0000	0.8782
1	-984.0000	106.0000	0.8021
1	-984.0000	107.0000	0.7120
1	-984.0000	108.0000	0.6112
1	-984.0000	109.0000	0.5045
1	-984.0000	110.0000	0.3981
1	-984.0000	111.0000	0.2993
1	-984.0000	112.0000	0.2148
1	-984.0000	113.0000	0.1492
1	-984.0000	114.0000	0.1032
1	-984.0000	115.0000	0.0735
1	-976.0000	55.0000	0.4567
1	-976.0000	56.0000	0.5218
1	-976.0000	57.0000	0.5773
1	-976.0000	58.0000	0.6230
1	-976.0000	59.0000	0.6593
1	-976.0000	60.0000	0.6871
1	-976.0000	61.0000	0.7078
1	-976.0000	62.0000	0.7240
1	-976.0000	63.0000	0.7382
1	-976.0000	64.0000	0.7523
1	-976.0000	65.0000	0.7669
1	-976.0000	66.0000	0.7815
1	-976.0000	67.0000	0.7953
1	-976.0000	68.0000	0.8079
1	-976.0000	69.0000	0.8190
1	-976.0000	70.0000	0.8283
1	-976.0000	71.0000	0.8352
1	-976.0000	72.0000	0.8391
1	-976.0000	73.0000	0.8392
1	-976.0000	74.0000	0.8356
1	-976.0000	75.0000	0.8291
1	-976.0000	76.0000	0.8214
1	-976.0000	77.0000	0.8138
1	-976.0000	78.0000	0.8073
1	-976.0000	79.0000	0.8023
1	-976.0000	80.0000	0.7989
1	-976.0000	81.0000	0.7974
1	-976.0000	82.0000	0.7983
1	-976.0000	83.0000	0.8019
1	-976.0000	84.0000	0.8083
1	-976.0000	85.0000	0.8172
1	-976.0000	86.0000	0.8284
1	-976.0000	87.0000	0.8414
1	-976.0000	88.0000	0.8561
1	-976.0000	89.0000	0.8723
1	-976.0000	90.0000	0.8902
1	-976.0000	91.0000	0.9096
1	-976.0000	92.0000	0.9298
1	-976.0000	93.0000	0.9502
1	-976.0000	94.0000	0.9701
1	-976.0000	95.0000	0.9886
1	-976.0000	96.0000	1.0055
1	-976.0000	97.0000	1.0198
1	-976.0000	98.0000	1.0308
1	-976.0000	99.0000	1.0370
1	-976.0000	100.0000	1.0372
1	-976.0000	101.0000	1.0295
1	-976.0000	102.0000	1.0119
1	-976.0000	103.0000	0.9818
1	-976.0000	104.0000	0.9372
1	-976.0000	105.0000	0.8765
1	-976.0000	106.0000	0.7998
1	-976.0000	107.0000	0.7083
1	-976.0000	108.0000	0.6052
1	-976.0000	109.0000	0.4955
1	-976.0000	110.0000	0.3858
1	-976.0000	111.0000	0.2837
1	-976.0000	112.0000	0.1964
1	-976.0000	113.0000	0.1288
1	-976.0000	114.0000	0.0820
1	-976.0000	115.0000	0.0529
1	-968.0000	55.0000	0.4606
1	-968.0000	56.0000	0.5260
1	-968.0000	57.0000	0.5816
1	-968.0000	58.0000	0.6270
1	-968.0000	59.0000	0.6628
1	-968.0000	60.0000	0.6898
1	-968.0000	61.0000	0.7096
1	-968.0000	62.0000	0.7245
1	-968.0000	63.0000	0.7374
1	-968.0000	64.0000	0.7503
1	-968.0000	65.0000	0.7641
1	-968.0000	66.0000	0.7783
1	-968.0000	67.0000	0.7924
1	-968.0000	68.0000	0.8055
1	-968.0000	69.0000	0.8172
1	-968.0000	70.0000	0.8270
1	-968.0000	71.0000	0.8341
1	-968.0000	72.0000	0.8377
1	-968.0000	73.0000	0.8369
1	-968.0000	74.0000	0.8319
1	-968.0000	75.0000	0.8236
1	-968.0000	76.0000	0.8138
1	-968.0000	77.0000	0.8043
1	-968.0000	78.0000	0.7962
1	-968.0000	79.0000	0.7898
1	-968.0000	80.0000	0.7856
1	-968.0000	81.0000	0.7838
1	-968.0000	82.0000	0.7848
1	-968.0000	83.0000	0.7889
1	-968.0000	84.0000	0.7960
1	-968.0000	85.0000	0.8058
1	-968.0000	86.0000	0.8177
1	-968.0000	87.0000	0.8315
1	-968.0000	88.0000	0.8470
1	-968.0000	89.0000	0.8643
1	-968.0000	90.0000	0.8835
1	-968.0000	91.0000	0.9043
1	-968.0000	92.0000	0.9262
1	-968.0000	93.0000	0.9483
1	-968.0000	94.0000	0.9696
1	-968.0000	95.0000	0.9894
1	-968.0000	96.0000	1.0070
1	-968.0000	97.0000	1.0217
1	-968.0000	98.0000	1.0328
1	-968.0000	99.0000	1.0391
1	-968.0000	100.0000	1.0395
1	-968.0000	101.0000	1.0324
1	-968.0000	102.0000	1.0159
1	-968.0000	103.0000	0.9879
1	-968.0000	104.0000	0.9462
1	-968.0000	105.0000	0.8891
1	-968.0000	106.0000	0.8159
1	-968.0000	107.0000	0.7277
1	-968.0000	108.0000	0.6273
1	-968.0000	109.0000	0.5194
1	-968.0000	110.0000	0.4108
1	-968.0000	111.0000	0.3088
1	-968.0000	112.0000	0.2207
1	-968.0000	113.0000	0.1511
1	-968.0000	114.0000	0.1013
1	-968.0000	115.0000	0.0687
1	-960.0000	55.0000	0.4623
1	-960.0000	56.0000	0.5279
1	-960.0000	57.0000	0.5835
1	-960.0000	58.0000	0.6287
1	-960.0000	59.0000	0.6640
1	-960.0000	60.0000	0.6901
1	-960.0000	61.0000	0.7088
1	-960.0000	62.0000	0.7226
1	-960.0000	63.0000	0.7342
1	-960.0000	64.0000	0.7460
1	-960.0000	65.0000	0.7590
1	-960.0000	66.0000	0.7730
1	-960.0000	67.0000	0.7874
1	-960.0000	68.0000	0.8014
1	-960.0000	69.0000	0.8140
1	-960.0000	70.0000	0.8244
1	-960.0000	71.0000	0.8316
1	-960.0000	72.0000	0.8344
1	-960.0000	73.0000	0.8325
1	-960.0000	74.0000	0.8259
1	-960.0000	75.0000	0.8159
1	-960.0000	76.0000	0.8046
1	-960.0000	77.0000	0.7938
1	-960.0000	78.0000	0.7846
1	-960.0000	79.0000	0.7776
1	-960.0000	80.0000	0.7730
1	-960.0000	81.0000	0.7713
1	-960.0000	82.0000	0.7728
1	-960.0000	83.0000	0.7777
1	-960.0000	84.0000	0.7857
1	-960.0000	85.0000	0.7962
1	-960.0000	86.0000	0.8085
1	-960.0000	87.0000	0.8226
1	-960.0000	88.0000	0.8382
1	-960.0000	89.0000	0.8559
1	-960.0000	90.0000	0.8757
1	-960.0000	91.0000	0.8976
1	-960.0000	92.0000	0.9210
1	-960.0000	93.0000	0.9450
1	-960.0000	94.0000	0.9687
1	-960.0000	95.0000	0.9910
1	-960.0000	96.0000	1.0110
1	-960.0000	97.0000	1.0278
1	-960.0000	98.0000	1.0405
1	-960.0000	99.0000	1.0481
1	-960.0000	100.0000	1.0494
1	-960.0000	101.0000	1.0430
1	-960.0000	102.0000	1.0271
1	-960.0000	103.0000	0.9995
1	-960.0000	104.0000	0.9578
1	-960.0000	105.0000	0.9002
1	-960.0000	106.0000	0.8261
1	-960.0000	107.0000	0.7362
1	-960.0000	108.0000	0.6336
1	-960.0000	109.0000	0.5233
1	-960.0000	110.0000	0.4122
1	-960.0000	111.0000	0.3081
1	-960.0000	112.0000	0.2182
1	-960.0000	113.0000	0.1477
1	-960.0000	114.0000	0.0976
1	-960.0000	115.0000	0.0653
1	-952.0000	55.0000	0.4600
1	-952.0000	56.0000	0.5255
1	-952.0000	57.0000	0.5810
1	-952.0000	58.0000	0.6264
1	-952.0000	59.0000	0.6617
1	-952.0000	60.0000	0.6878
1	-952.0000	61.0000	0.7062
1	-952.0000	62.0000	0.7194
1	-952.0000	63.0000	0.7304
1	-952.0000	64.0000	0.7415
1	-952.0000	65.0000	0.7540
1	-952.0000	66.0000	0.7680
1	-952.0000	67.0000	0.7829
1	-952.0000	68.0000	0.7975
1	-952.0000	69.0000	0.8107
1	-952.0000	70.0000	0.8212
1	-952.0000	71.0000	0.8277
1	-952.0000	72.0000	0.8293
1	-952.0000	73.0000	0.8255
1	-952.0000	74.0000	0.8170
1	-952.0000	75.0000	0.8054
1	-952.0000	76.0000	0.7927
1	-952.0000	77.0000	0.7809
1	-952.0000	78.0000	0.7711
1	-952.0000	79.0000	0.7639
1	-952.0000	80.0000	0.7596
1	-952.0000	81.0000	0.7587
1	-952.0000	82.0000	0.7617
1	-952.0000	83.0000	0.7684
1	-952.0000	84.0000	0.7782
1	-952.0000	85.0000	0.7901
1	-952.0000	86.0000	0.8033
1	-952.0000	87.0000	0.8174
1	-952.0000	88.0000	0.8328
1	-952.0000	89.0000	0.8499
1	-952.0000	90.0000	0.8693
1	-952.0000	91.0000	0.8913
1	-952.0000	92.0000	0.9156
1	-952.0000	93.0000	0.9414
1	-952.0000	94.0000	0.9674
1	-952.0000	95.0000	0.9922
1	-952.0000	96.0000	1.0146
1	-952.0000	97.0000	1.0333
1	-952.0000	98.0000	1.0472
1	-952.0000	99.0000	1.0553
1	-952.0000	100.0000	1.0566
1	-952.0000	101.0000	1.0499
1	-952.0000	102.0000	1.0336
1	-952.0000	103.0000	1.0055
1	-952.0000	104.0000	0.9635
1	-952.0000	105.0000	0.9059
1	-952.0000	106.0000	0.8321
1	-952.0000	107.0000	0.7430
1	-952.0000	108.0000	0.6413
1	-952.0000	109.0000	0.5317
1	-952.0000	110.0000	0.4210
1	-952.0000	111.0000	0.3167
1	-952.0000	112.0000	0.2264
1	-952.0000	113.0000	0.1552
1	-952.0000	114.0000	0.1044
1	-952.0000	115.0000	0.0710
1	-944.0000	55.0000	0.4549
1	-944.0000	56.0000	0.5194
1	-944.0000	57.0000	0.5744
1	-944.0000	58.0000	0.6193
1	-944.0000	59.0000	0.6544
1	-944.0000	60.0000	0.6804
1	-944.0000	61.0000	0.6989
1	-944.0000	62.0000	0.7124
1	-944.0000	63.0000	0.7236
1	-944.0000	64.0000	0.7349
1	-944.0000	65.0000	0.7476
1	-944.0000	66.0000	0.7618
1	-944.0000	67.0000	0.7769
1	-944.0000	68.0000	0.7916
1	-944.0000	69.0000	0.8044
1	-944.0000	70.0000	0.8138
1	-944.0000	71.0000	0.8185
1	-944.0000	72.0000	0.8179
1	-944.0000	73.0000	0.8118
1	-944.0000	74.0000	0.8014
1	-944.0000	75.0000	0.7885
1	-944.0000	76.0000	0.7754
1	-944.0000	77.0000	0.7639
1	-944.0000	78.0000	0.7552
1	-944.0000	79.0000	0.7495
1	-944.0000	80.0000	0.7471
1	-944.0000	81.0000	0.7484
1	-944.0000	82.0000	0.7539
1	-944.0000	83.0000	0.7631
1	-944.0000	84.0000	0.7749
1	-944.0000	85.0000	0.7880
1	-944.0000	86.0000	0.8015
1	-944.0000	87.0000	0.8151
1	-944.0000	88.0000	0.8294
1	-944.0000	89.0000	0.8452
1	-944.0000	90.0000	0.8636
1	-944.0000	91.0000	0.8852
1	-944.0000	92.0000	0.9100
1	-944.0000	93.0000	0.9371
1	-944.0000	94.0000	0.9653
1	-944.0000	95.0000	0.9928
1	-944.0000	96.0000	1.0178
1	-944.0000	97.0000	1.0387
1	-944.0000	98.0000	1.0541
1	-944.0000	99.0000	1.0631
1	-944.0000	100.0000	1.0648
1	-944.0000	101.0000	1.0581
1	-944.0000	102.0000	1.0413
1	-944.0000	103.0000	1.0123
1	-944.0000	104.0000	0.9689
1	-944.0000	105.0000	0.9094
1	-944.0000	106.0000	0.8334
1	-944.0000	107.0000	0.7421
1	-944.0000	108.0000	0.6382
1	-944.0000	109.0000	0.5268
1	-944.0000	110.0000	0.4145
1	-944.0000	111.0000	0.3092
1	-944.0000	112.0000	0.2183
1	-944.0000	113.0000	0.1471
1	-944.0000	114.0000	0.0966
1	-944.0000	115.0000	0.0641
1	-936.0000	55.0000	0.4474
1	-936.0000	56.0000	0.5110
1	-936.0000	57.0000	0.5655
1	-936.0000	58.0000	0.6103
1	-936.0000	59.0000	0.6456
1	-936.0000	60.0000	0.6720
1	-936.0000	61.0000	0.6910
1	-936.0000	62.0000	0.7049
1	-936.0000	63.0000	0.7165
1	-936.0000	64.0000	0.7279
1	-936.0000	65.0000	0.7407
1	-936.0000	66.0000	0.7549
1	-936.0000	67.0000	0.7699
1	-936.0000	68.0000	0.7843
1	-936.0000	69.0000	0.7965
1	-936.0000	70.0000	0.8048
1	-936.0000	71.0000	0.8080
1	-936.0000	72.0000	0.8055
1	-936.0000	73.0000	0.7975
1	-936.0000	74.0000	0.7855
1	-936.0000	75.0000	0.7715
1	-936.0000	76.0000	0.7581
1	-936.0000	77.0000	0.7471
1	-936.0000	78.0000	0.7394
1	-936.0000	79.0000	0.7352
1	-936.0000	80.0000	0.7348
1	-936.0000	81.0000	0.7385
1	-936.0000	82.0000	0.7465
1	-936.0000	83.0000	0.7583
1	-936.0000	84.0000	0.7723
1	-936.0000	85.0000	0.7868
1	-936.0000	86.0000	0.8007
1	-936.0000	87.0000	0.8139
1	-936.0000	88.0000	0.8271
1	-936.0000	89.0000	0.8414
1	-936.0000	90.0000	0.8584
1	-936.0000	91.0000	0.8791
1	-936.0000	92.0000	0.9037
1	-936.0000	93.0000	0.9318
1	-936.0000	94.0000	0.9618
1	-936.0000	95.0000	0.9919
1	-936.0000	96.0000	1.0197
1	-936.0000	97.0000	1.0430
1	-936.0000	98.0000	1.0604
1	-936.0000	99.0000	1.0707
1	-936.0000	100.0000	1.0729
1	-936.0000	101.0000	1.0659
1	-936.0000	102.0000	1.0478
1	-936.0000	103.0000	1.0166
1	-936.0000	104.0000	0.9700
1	-936.0000	105.0000	0.9067
1	-936.0000	106.0000	0.8266
1	-936.0000	107.0000	0.7310
1	-936.0000	108.0000	0.6231
1	-936.0000	109.0000	0.5083
1	-936.0000	110.0000	0.3934
1	-936.0000	111.0000	0.2864
1	-936.0000	112.0000	0.1949
1	-936.0000	113.0000	0.1240
1	-936.0000	114.0000	0.0749
1	-936.0000	115.0000	0.0447
1	-928.0000	55.0000	0.4365
1	-928.0000	56.0000	0.4990
1	-928.0000	57.0000	0.5532
1	-928.0000	58.0000	0.5986
1	-928.0000	59.0000	0.6350
1	-928.0000	60.0000	0.6627
1	-928.0000	61.0000	0.6830
1	-928.0000	62.0000	0.6979
1	-928.0000	63.0000	0.7099
1	-928.0000	64.0000	0.7214
1	-928.0000	65.0000	0.7338
1	-928.0000	66.0000	0.7475
1	-928.0000	67.0000	0.7617
1	-928.0000	68.0000	0.7752
1	-928.0000	69.0000	0.7861
1	-928.0000	70.0000	0.7929
1	-928.0000	71.0000	0.7944
1	-928.0000	72.0000	0.7900
1	-928.0000	73.0000	0.7805
1	-928.0000	74.0000	0.7673
1	-928.0000	75.0000	0.7530
1	-928.0000	76.0000	0.7401
1	-928.0000	77.0000	0.7303
1	-928.0000	78.0000	0.7245
1	-928.0000	79.0000	0.7227
1	-928.0000	80.0000	0.7248
1	-928.0000	81.0000	0.7310
1	-928.0000	82.0000	0.7415
1	-928.0000	83.0000	0.7551
1	-928.0000	84.0000	0.7704
1	-928.0000	85.0000	0.7855
1	-928.0000	86.0000	0.7993
1	-928.0000	87.0000	0.8118
1	-928.0000	88.0000	0.8237
1	-928.0000	89.0000	0.8367
1	-928.0000	90.0000	0.8524
1	-928.0000	91.0000	0.8721
1	-928.0000	92.0000	0.8963
1	-928.0000	93.0000	0.9249
1	-928.0000	94.0000	0.9565
1	-928.0000	95.0000	0.9889
1	-928.0000	96.0000	1.0195
1	-928.0000	97.0000	1.0458
1	-928.0000	98.0000	1.0658
1	-928.0000	99.0000	1.0782
1	-928.0000	100.0000	1.0818
1	-928.0000	101.0000	1.0749
1	-928.0000	102.0000	1.0555
1	-928.0000	103.0000	1.0214
1	-928.0000	104.0000	0.9709
1	-928.0000	105.0000	0.9031
1	-928.0000	106.0000	0.8188
1	-928.0000	107.0000	0.7199
1	-928.0000	108.0000	0.6102
1	-928.0000	109.0000	0.4949
1	-928.0000	110.0000	0.3808
1	-928.0000	111.0000	0.2757
1	-928.0000	112.0000	0.1868
1	-928.0000	113.0000	0.1189
1	-928.0000	114.0000	0.0725
1	-928.0000	115.0000	0.0445
1	-920.0000	55.0000	0.4235
1	-920.0000	56.0000	0.4848
1	-920.0000	57.0000	0.5387
1	-920.0000	58.0000	0.5845
1	-920.0000	59.0000	0.6221
1	-920.0000	60.0000	0.6513
1	-920.0000	61.0000	0.6733
1	-920.0000	62.0000	0.6897
1	-920.0000	63.0000	0.7030
1	-920.0000	64.0000	0.7153
1	-920.0000	65.0000	0.7280
1	-920.0000	66.0000	0.7414
1	-920.0000	67.0000	0.7547
1	-920.0000	68.0000	0.7666
1	-920.0000	69.0000	0.7754
1	-920.0000	70.0000	0.7796
1	-920.0000	71.0000	0.7782
1	-920.0000	72.0000	0.7713
1	-920.0000	73.0000	0.7598
1	-920.0000	74.0000	0.7457
1	-920.0000	75.0000	0.7318
1	-920.0000	76.0000	0.7204
1	-920.0000	77.0000	0.7132
1	-920.0000	78.0000	0.7103
1	-920.0000	79.0000	0.7116
1	-920.0000	80.0000	0.7167
1	-920.0000	81.0000	0.7257
1	-920.0000	82.0000	0.7382
1	-920.0000	83.0000	0.7534
1	-920.0000	84.0000	0.7694
1	-920.0000	85.0000	0.7844
1	-920.0000	86.0000	0.7976
1	-920.0000	87.0000	0.8089
1	-920.0000	88.0000	0.8194
1	-920.0000	89.0000	0.8309
1	-920.0000	90.0000	0.8452
1	-920.0000	91.0000	0.8640
1	-920.0000	92.0000	0.8880
1	-920.0000	93.0000	0.9173
1	-920.0000	94.0000	0.9504
1	-920.0000	95.0000	0.9848
1	-920.0000	96.0000	1.0177
1	-920.0000	97.0000	1.0462
1	-920.0000	98.0000	1.0679
1	-920.0000	99.0000	1.0813
1	-920.0000	100.0000	1.0850
1	-920.0000	101.0000	1.0771
1	-920.0000	102.0000	1.0559
1	-920.0000	103.0000	1.0193
1	-920.0000	104.0000	0.9660
1	-920.0000	105.0000	0.8955
1	-920.0000	106.0000	0.8093
1	-920.0000	107.0000	0.7097
1	-920.0000	108.0000	0.6006
1	-920.0000	109.0000	0.4870
1	-920.0000	110.0000	0.3753
1	-920.0000	111.0000	0.2725
1	-920.0000	112.0000	0.1855
1	-920.0000	113.0000	0.1188
1	-920.0000	114.0000	0.0731
1	-920.0000	115.0000	0.0452
1	-912.0000	55.0000	0.4106
1	-912.0000	56.0000	0.4704
1	-912.0000	57.0000	0.5234
1	-912.0000	58.0000	0.5692
1	-912.0000	59.0000	0.6074
1	-912.0000	60.0000	0.6380
1	-912.0000	61.0000	0.6618
1	-912.0000	62.0000	0.6802
1	-912.0000	63.0000	0.6952
1	-912.0000	64.0000	0.7088
1	-912.0000	65.0000	0.7223
1	-912.0000	66.0000	0.7359
1	-912.0000	67.0000	0.7487
1	-912.0000	68.0000	0.7593
1	-912.0000	69.0000	0.7661
1	-912.0000	70.0000	0.7677
1	-912.0000	71.0000	0.7636
1	-912.0000	72.0000	0.7539
1	-912.0000	73.0000	0.7402
1	-912.0000	74.0000	0.7250
1	-912.0000	75.0000	0.7109
1	-912.0000	76.0000	0.7004
1	-912.0000	77.0000	0.6950
1	-912.0000	78.0000	0.6947
1	-912.0000	79.0000	0.6989
1	-912.0000	80.0000	0.7069
1	-912.0000	81.0000	0.7185
1	-912.0000	82.0000	0.7331
1	-912.0000	83.0000	0.7497
1	-912.0000	84.0000	0.7664
1	-912.0000	85.0000	0.7816
1	-912.0000	86.0000	0.7944
1	-912.0000	87.0000	0.8050
1	-912.0000	88.0000	0.8145
1	-912.0000	89.0000	0.8249
1	-912.0000	90.0000	0.8381
1	-912.0000	91.0000	0.8560
1	-912.0000	92.0000	0.8798
1	-912.0000	93.0000	0.9094
1	-912.0000	94.0000	0.9437
1	-912.0000	95.0000	0.9799
1	-912.0000	96.0000	1.0147
1	-912.0000	97.0000	1.0450
1	-912.0000	98.0000	1.0683
1	-912.0000	99.0000	1.0828
1	-912.0000	100.0000	1.0873
1	-912.0000	101.0000	1.0802
1	-912.0000	102.0000	1.0601
1	-912.0000	103.0000	1.0256
1	-912.0000	104.0000	0.9757
1	-912.0000	105.0000	0.9106
1	-912.0000	106.0000	0.8314
1	-912.0000	107.0000	0.7405
1	-912.0000	108.0000	0.6408
1	-912.0000	109.0000	0.5365
1	-912.0000	110.0000	0.4327
1	-912.0000	111.0000	0.3357
1	-912.0000	112.0000	0.2515
1	-912.0000	113.0000	0.1841
1	-912.0000	114.0000	0.1345
1	-912.0000	115.0000	0.0999
1	-904.0000	55.0000	0.3973
1	-904.0000	56.0000	0.4555
1	-904.0000	57.0000	0.5078
1	-904.0000	58.0000	0.5537
1	-904.0000	59.0000	0.5930
1	-904.0000	60.0000	0.6253
1	-904.0000	61.0000	0.6511
1	-904.0000	62.0000	0.6714
1	-904.0000	63.0000	0.6880
1	-904.0000	64.0000	0.7028
1	-904.0000	65.0000	0.7167
1	-904.0000	66.0000	0.7300
1	-904.0000	67.0000	0.7417
1	-904.0000	68.0000	0.7503
1	-904.0000	69.0000	0.7545
1	-904.0000	70.0000	0.7532
1	-904.0000	71.0000	0.7462
1	-904.0000	72.0000	0.7341
1	-904.0000	73.0000	0.7188
1	-904.0000	74.0000	0.7032
1	-904.0000	75.0000	0.6899
1	-904.0000	76.0000	0.6812
1	-904.0000	77.0000	0.6782
1	-904.0000	78.0000	0.6806
1	-904.0000	79.0000	0.6874
1	-904.0000	80.0000	0.6977
1	-904.0000	81.0000	0.7110
1	-904.0000	82.0000	0.7266
1	-904.0000	83.0000	0.7435
1	-904.0000	84.0000	0.7602
1	-904.0000	85.0000	0.7751
1	-904.0000	86.0000	0.7877
1	-904.0000	87.0000	0.7981
1	-904.0000	88.0000	0.8075
1	-904.0000	89.0000	0.8178
1	-904.0000	90.0000	0.8309
1	-904.0000	91.0000	0.8487
1	-904.0000	92.0000	0.8725
1	-904.0000	93.0000	0.9025
1	-904.0000	94.0000	0.9373
1	-904.0000	95.0000	0.9743
1	-904.0000	96.0000	1.0099
1	-904.0000	97.0000	1.0407
1	-904.0000	98.0000	1.0641
1	-904.0000	99.0000	1.0783
1	-904.0000	100.0000	1.0821
1	-904.0000	101.0000	1.0741
1	-904.0000	102.0000	1.0533
1	-904.0000	103.0000	1.0184
1	-904.0000	104.0000	0.9684
1	-904.0000	105.0000	0.9034
1	-904.0000	106.0000	0.8244
1	-904.0000	107.0000	0.7332
1	-904.0000	108.0000	0.6329
1	-904.0000	109.0000	0.5273
1	-904.0000	110.0000	0.4216
1	-904.0000	111.0000	0.3221
1	-904.0000	112.0000	0.2352
1	-904.0000	113.0000	0.1656
1	-904.0000	114.0000	0.1146
1	-904.0000	115.0000	0.0801
1	-896.0000	55.0000	0.3851
1	-896.0000	56.0000	0.4418
1	-896.0000	57.0000	0.4934
1	-896.0000	58.0000	0.5397
1	-896.0000	59.0000	0.5801
1	-896.0000	60.0000	0.6143
1	-896.0000	61.0000	0.6419
1	-896.0000	62.0000	0.6638
1	-896.0000	63.0000	0.6815
1	-896.0000	64.0000	0.6966
1	-896.0000	65.0000	0.7101
1	-896.0000	66.0000	0.7222
1	-896.0000	67.0000	0.7320
1	-896.0000	68.0000	0.7384
1	-896.0000	69.0000	0.7402
1	-896.0000	70.0000	0.7366
1	-896.0000	71.0000	0.7276
1	-896.0000	72.0000	0.7143
1	-896.0000	73.0000	0.6987
1	-896.0000	74.0000	0.6836
1	-896.0000	75.0000	0.6717
1	-896.0000	76.0000	0.6648
1	-896.0000	77.0000	0.6639
1	-896.0000	78.0000	0.6683
1	-896.0000	79.0000	0.6770
1	-896.0000	80.0000	0.6888
1	-896.0000	81.0000	0.7028
1	-896.0000	82.0000	0.7184
1	-896.0000	83.0000	0.7348
1	-896.0000	84.0000	0.7507
1	-896.0000	85.0000	0.7650
1	-896.0000	86.0000	0.7772
1	-896.0000	87.0000	0.7877
1	-896.0000	88.0000	0.7975
1	-896.0000	89.0000	0.8085
1	-896.0000	90.0000	0.8225
1	-896.0000	91.0000	0.8413
1	-896.0000	92.0000	0.8660
1	-896.0000	93.0000	0.8969
1	-896.0000	94.0000	0.9326
1	-896.0000	95.0000	0.9703
1	-896.0000	96.0000	1.0063
1	-896.0000	97.0000	1.0373
1	-896.0000	98.0000	1.0607
1	-896.0000	99.0000	1.0747
1	-896.0000	100.0000	1.0784
1	-896.0000	101.0000	1.0709
1	-896.0000	102.0000	1.0513
1	-896.0000	103.0000	1.0186
1	-896.0000	104.0000	0.9716
1	-896.0000	105.0000	0.9100
1	-896.0000	106.0000	0.8342
1	-896.0000	107.0000	0.7458
1	-896.0000	108.0000	0.6476
1	-896.0000	109.0000	0.5433
1	-896.0000	110.0000	0.4383
1	-896.0000	111.0000	0.3390
1	-896.0000	112.0000	0.2520
1	-896.0000	113.0000	0.1820
1	-896.0000	114.0000	0.1303
1	-896.0000	115.0000	0.0945
1	-888.0000	55.0000	0.3733
1	-888.0000	56.0000	0.4284
1	-888.0000	57.0000	0.4791
1	-888.0000	58.0000	0.5255
1	-888.0000	59.0000	0.5671
1	-888.0000	60.0000	0.6030
1	-888.0000	61.0000	0.6326
1	-888.0000	62.0000	0.6562
1	-888.0000	63.0000	0.6750
1	-888.0000	64.0000	0.6905
1	-888.0000	65.0000	0.7038
1	-888.0000	66.0000	0.7150
1	-888.0000	67.0000	0.7234
1	-888.0000	68.0000	0.7280
1	-888.0000	69.0000	0.7276
1	-888.0000	70.0000	0.7220
1	-888.0000	71.0000	0.7114
1	-888.0000	72.0000	0.6971
1	-888.0000	73.0000	0.6814
1	-888.0000	74.0000	0.6670
1	-888.0000	75.0000	0.6564
1	-888.0000	76.0000	0.6515
1	-888.0000	77.0000	0.6526
1	-888.0000	78.0000	0.6590
1	-888.0000	79.0000	0.6694
1	-888.0000	80.0000	0.6823
1	-888.0000	81.0000	0.6967
1	-888.0000	82.0000	0.7119
1	-888.0000	83.0000	0.7271
1	-888.0000	84.0000	0.7415
1	-888.0000	85.0000	0.7544
1	-888.0000	86.0000	0.7659
1	-888.0000	87.0000	0.7763
1	-888.0000	88.0000	0.7868
1	-888.0000	89.0000	0.7988
1	-888.0000	90.0000	0.8140
1	-888.0000	91.0000	0.8339
1	-888.0000	92.0000	0.8595
1	-888.0000	93.0000	0.8911
1	-888.0000	94.0000	0.9274
1	-888.0000	95.0000	0.9656
1	-888.0000	96.0000	1.0025
1	-888.0000	97.0000	1.0347
1	-888.0000	98.0000	1.0598
1	-888.0000	99.0000	1.0760
1	-888.0000	100.0000	1.0821
1	-888.0000	101.0000	1.0772
1	-888.0000	102.0000	1.0602
1	-888.0000	103.0000	1.0296
1	-888.0000	104.0000	0.9842
1	-888.0000	105.0000	0.9234
1	-888.0000	106.0000	0.8474
1	-888.0000	107.0000	0.7582
1	-888.0000	108.0000	0.6589
1	-888.0000	109.0000	0.5540
1	-888.0000	110.0000	0.4491
1	-888.0000	111.0000	0.3506
1	-888.0000	112.0000	0.2645
1	-888.0000	113.0000	0.1950
1	-888.0000	114.0000	0.1431
1	-888.0000	115.0000	0.1066
1	-880.0000	55.0000	0.3639
1	-880.0000	56.0000	0.4182
1	-880.0000	57.0000	0.4687
1	-880.0000	58.0000	0.5153
1	-880.0000	59.0000	0.5576
1	-880.0000	60.0000	0.5945
1	-880.0000	61.0000	0.6252
1	-880.0000	62.0000	0.6497
1	-880.0000	63.0000	0.6692
1	-880.0000	64.0000	0.6850
1	-880.0000	65.0000	0.6983
1	-880.0000	66.0000	0.7092
1	-880.0000	67.0000	0.7168
1	-880.0000	68.0000	0.7203
1	-880.0000	69.0000	0.7186
1	-880.0000	70.0000	0.7117
1	-880.0000	71.0000	0.7001
1	-880.0000	72.0000	0.6854
1	-880.0000	73.0000	0.6699
1	-880.0000	74.0000	0.6564
1	-880.0000	75.0000	0.6473
1	-880.0000	76.0000	0.6439
1	-880.0000	77.0000	0.6466
1	-880.0000	78.0000	0.6543
1	-880.0000	79.0000	0.6656
1	-880.0000	80.0000	0.6788
1	-880.0000	81.0000	0.6927
1	-880.0000	82.0000	0.7065
1	-880.0000	83.0000	0.7198
1	-880.0000	84.0000	0.7319
1	-880.0000	85.0000	0.7429
1	-880.0000	86.0000	0.7528
1	-880.0000	87.0000	0.7627
1	-880.0000	88.0000	0.7735
1	-880.0000	89.0000	0.7866
1	-880.0000	90.0000	0.8033
1	-880.0000	91.0000	0.8248
1	-880.0000	92.0000	0.8520
1	-880.0000	93.0000	0.8850
1	-880.0000	94.0000	0.9223
1	-880.0000	95.0000	0.9615
1	-880.0000	96.0000	0.9993
1	-880.0000	97.0000	1.0329
1	-880.0000	98.0000	1.0597
1	-880.0000	99.0000	1.0780
1	-880.0000	100.0000	1.0863
1	-880.0000	101.0000	1.0834
1	-880.0000	102.0000	1.0676
1	-880.0000	103.0000	1.0368
1	-880.0000	104.0000	0.9893
1	-880.0000	105.0000	0.9240
1	-880.0000	106.0000	0.8411
1	-880.0000	107.0000	0.7431
1	-880.0000	108.0000	0.6339
1	-880.0000	109.0000	0.5192
1	-880.0000	110.0000	0.4059
1	-880.0000	111.0000	0.3011
1	-880.0000	112.0000	0.2114
1	-880.0000	113.0000	0.1410
1	-880.0000	114.0000	0.0908
1	-880.0000	115.0000	0.0583
1	-872.0000	55.0000	0.3543
1	-872.0000	56.0000	0.4075
1	-872.0000	57.0000	0.4575
1	-872.0000	58.0000	0.5044
1	-872.0000	59.0000	0.5477
1	-872.0000	60.0000	0.5863
1	-872.0000	61.0000	0.6191
1	-872.0000	62.0000	0.6457
1	-872.0000	63.0000	0.6668
1	-872.0000	64.0000	0.6836
1	-872.0000	65.0000	0.6971
1	-872.0000	66.0000	0.7075
1	-872.0000	67.0000	0.7142
1	-872.0000	68.0000	0.7163
1	-872.0000	69.0000	0.7132
1	-872.0000	70.0000	0.7050
1	-872.0000	71.0000	0.6924
1	-872.0000	72.0000	0.6774
1	-872.0000	73.0000	0.6623
1	-872.0000	74.0000	0.6496
1	-872.0000	75.0000	0.6416
1	-872.0000	76.0000	0.6396
1	-872.0000	77.0000	0.6434
1	-872.0000	78.0000	0.6521
1	-872.0000	79.0000	0.6640
1	-872.0000	80.0000	0.6772
1	-872.0000	81.0000	0.6904
1	-872.0000	82.0000	0.7028
1	-872.0000	83.0000	0.7139
1	-872.0000	84.0000	0.7237
1	-872.0000	85.0000	0.7325
1	-872.0000	86.0000	0.7411
1	-872.0000	87.0000	0.7504
1	-872.0000	88.0000	0.7618
1	-872.0000	89.0000	0.7763
1	-872.0000	90.0000	0.7949
1	-872.0000	91.0000	0.8184
1	-872.0000	92.0000	0.8474
1	-872.0000	93.0000	0.8815
1	-872.0000	94.0000	0.9195
1	-872.0000	95.0000	0.9589
1	-872.0000	96.0000	0.9967
1	-872.0000	97.0000	1.0303
1	-872.0000	98.0000	1.0574
1	-872.0000	99.0000	1.0763
1	-872.0000	100.0000	1.0852
1	-872.0000	101.0000	1.0825
1	-872.0000	102.0000	1.0663
1	-872.0000	103.0000	1.0345
1	-872.0000	104.0000	0.9852
1	-872.0000	105.0000	0.9175
1	-872.0000	106.0000	0.8315
1	-872.0000	107.0000	0.7294
1	-872.0000	108.0000	0.6152
1	-872.0000	109.0000	0.4950
1	-872.0000	110.0000	0.3763
1	-872.0000	111.0000	0.2673
1	-872.0000	112.0000	0.1754
1	-872.0000	113.0000	0.1054
1	-872.0000	114.0000	0.0578
1	-872.0000	115.0000	0.0295
1	-864.0000	55.0000	0.3498
1	-864.0000	56.0000	0.4022
1	-864.0000	57.0000	0.4516
1	-864.0000	58.0000	0.4983
1	-864.0000	59.0000	0.5421
1	-864.0000	60.0000	0.5820
1	-864.0000	61.0000	0.6165
1	-864.0000	62.0000	0.6450
1	-864.0000	63.0000	0.6678
1	-864.0000	64.0000	0.6855
1	-864.0000	65.0000	0.6991
1	-864.0000	66.0000	0.7088
1	-864.0000	67.0000	0.7141
1	-864.0000	68.0000	0.7145
1	-864.0000	69.0000	0.7097
1	-864.0000	70.0000	0.6999
1	-864.0000	71.0000	0.6865
1	-864.0000	72.0000	0.6714
1	-864.0000	73.0000	0.6570
1	-864.0000	74.0000	0.6457
1	-864.0000	75.0000	0.6393
1	-864.0000	76.0000	0.6389
1	-864.0000	77.0000	0.6441
1	-864.0000	78.0000	0.6538
1	-864.0000	79.0000	0.6661
1	-864.0000	80.0000	0.6791
1	-864.0000	81.0000	0.6914
1	-864.0000	82.0000	0.7020
1	-864.0000	83.0000	0.7109
1	-864.0000	84.0000	0.7184
1	-864.0000	85.0000	0.7252
1	-864.0000	86.0000	0.7325
1	-864.0000	87.0000	0.7413
1	-864.0000	88.0000	0.7530
1	-864.0000	89.0000	0.7684
1	-864.0000	90.0000	0.7882
1	-864.0000	91.0000	0.8130
1	-864.0000	92.0000	0.8429
1	-864.0000	93.0000	0.8776
1	-864.0000	94.0000	0.9157
1	-864.0000	95.0000	0.9551
1	-864.0000	96.0000	0.9930
1	-864.0000	97.0000	1.0270
1	-864.0000	98.0000	1.0551
1	-864.0000	99.0000	1.0752
1	-864.0000	100.0000	1.0853
1	-864.0000	101.0000	1.0833
1	-864.0000	102.0000	1.0671
1	-864.0000	103.0000	1.0347
1	-864.0000	104.0000	0.9844
1	-864.0000	105.0000	0.9155
1	-864.0000	106.0000	0.8287
1	-864.0000	107.0000	0.7261
1	-864.0000	108.0000	0.6116
1	-864.0000	109.0000	0.4909
1	-864.0000	110.0000	0.3713
1	-864.0000	111.0000	0.2610
1	-864.0000	112.0000	0.1675
1	-864.0000	113.0000	0.0959
1	-864.0000	114.0000	0.0473
1	-864.0000	115.0000	0.0188
1	-856.0000	55.0000	0.3500
1	-856.0000	56.0000	0.4029
1	-856.0000	57.0000	0.4526
1	-856.0000	58.0000	0.4996
1	-856.0000	59.0000	0.5440
1	-856.0000	60.0000	0.5847
1	-856.0000	61.0000	0.6202
1	-856.0000	62.0000	0.6497
1	-856.0000	63.0000	0.6730
1	-856.0000	64.0000	0.6907
1	-856.0000	65.0000	0.7037
1	-856.0000	66.0000	0.7124
1	-856.0000	67.0000	0.7164
1	-856.0000	68.0000	0.7154
1	-856.0000	69.0000	0.7091
1	-856.0000	70.0000	0.6982
1	-856.0000	71.0000	0.6843
1	-856.0000	72.0000	0.6693
1	-856.0000	73.0000	0.6558
1	-856.0000	74.0000	0.6457
1	-856.0000	75.0000	0.6406
1	-856.0000	76.0000	0.6412
1	-856.0000	77.0000	0.6471
1	-856.0000	78.0000	0.6571
1	-856.0000	79.0000	0.6692
1	-856.0000	80.0000	0.6815
1	-856.0000	81.0000	0.6927
1	-856.0000	82.0000	0.7019
1	-856.0000	83.0000	0.7090
1	-856.0000	84.0000	0.7149
1	-856.0000	85.0000	0.7204
1	-856.0000	86.0000	0.7270
1	-856.0000	87.0000	0.7359
1	-856.0000	88.0000	0.7481
1	-856.0000	89.0000	0.7642
1	-856.0000	90.0000	0.7847
1	-856.0000	91.0000	0.8098
1	-856.0000	92.0000	0.8396
1	-856.0000	93.0000	0.8738
1	-856.0000	94.0000	0.9114
1	-856.0000	95.0000	0.9506
1	-856.0000	96.0000	0.9891
1	-856.0000	97.0000	1.0247
1	-856.0000	98.0000	1.0551
1	-856.0000	99.0000	1.0780
1	-856.0000	100.0000	1.0909
1	-856.0000	101.0000	1.0914
1	-856.0000	102.0000	1.0769
1	-856.0000	103.0000	1.0452
1	-856.0000	104.0000	0.9948
1	-856.0000	105.0000	0.9254
1	-856.0000	106.0000	0.8379
1	-856.0000	107.0000	0.7348
1	-856.0000	108.0000	0.6205
1	-856.0000	109.0000	0.5008
1	-856.0000	110.0000	0.3830
1	-856.0000	111.0000	0.2751
1	-856.0000	112.0000	0.1842
1	-856.0000	113.0000	0.1147
1	-856.0000	114.0000	0.0674
1	-856.0000	115.0000	0.0389
1	-848.0000	55.0000	0.3579
1	-848.0000	56.0000	0.4119
1	-848.0000	57.0000	0.4619
1	-848.0000	58.0000	0.5085
1	-848.0000	59.0000	0.5521
1	-848.0000	60.0000	0.5919
1	-848.0000	61.0000	0.6266
1	-848.0000	62.0000	0.6552
1	-848.0000	63.0000	0.6775
1	-848.0000	64.0000	0.6938
1	-848.0000	65.0000	0.7051
1	-848.0000	66.0000	0.7120
1	-848.0000	67.0000	0.7144
1	-848.0000	68.0000	0.7122
1	-848.0000	69.0000	0.7054
1	-848.0000	70.0000	0.6950
1	-848.0000	71.0000	0.6822
1	-848.0000	72.0000	0.6692
1	-848.0000	73.0000	0.6578
1	-848.0000	74.0000	0.6497
1	-848.0000	75.0000	0.6462
1	-848.0000	76.0000	0.6477
1	-848.0000	77.0000	0.6537
1	-848.0000	78.0000	0.6632
1	-848.0000	79.0000	0.6744
1	-848.0000	80.0000	0.6855
1	-848.0000	81.0000	0.6951
1	-848.0000	82.0000	0.7025
1	-848.0000	83.0000	0.7079
1	-848.0000	84.0000	0.7122
1	-848.0000	85.0000	0.7165
1	-848.0000	86.0000	0.7224
1	-848.0000	87.0000	0.7313
1	-848.0000	88.0000	0.7439
1	-848.0000	89.0000	0.7609
1	-848.0000	90.0000	0.7822
1	-848.0000	91.0000	0.8077
1	-848.0000	92.0000	0.8376
1	-848.0000	93.0000	0.8714
1	-848.0000	94.0000	0.9086
1	-848.0000	95.0000	0.9476
1	-848.0000	96.0000	0.9864
1	-848.0000	97.0000	1.0228
1	-848.0000	98.0000	1.0544
1	-848.0000	99.0000	1.0786
1	-848.0000	100.0000	1.0927
1	-848.0000	101.0000	1.0941
1	-848.0000	102.0000	1.0801
1	-848.0000	103.0000	1.0485
1	-848.0000	104.0000	0.9977
1	-848.0000	105.0000	0.9272
1	-848.0000	106.0000	0.8378
1	-848.0000	107.0000	0.7319
1	-848.0000	108.0000	0.6138
1	-848.0000	109.0000	0.4897
1	-848.0000	110.0000	0.3676
1	-848.0000	111.0000	0.2559
1	-848.0000	112.0000	0.1625
1	-848.0000	113.0000	0.0921
1	-848.0000	114.0000	0.0456
1	-848.0000	115.0000	0.0195
1	-840.0000	55.0000	0.3681
1	-840.0000	56.0000	0.4233
1	-840.0000	57.0000	0.4736
1	-840.0000	58.0000	0.5199
1	-840.0000	59.0000	0.5624
1	-840.0000	60.0000	0.6008
1	-840.0000	61.0000	0.6337
1	-840.0000	62.0000	0.6603
1	-840.0000	63.0000	0.6803
1	-840.0000	64.0000	0.6943
1	-840.0000	65.0000	0.7033
1	-840.0000	66.0000	0.7082
1	-840.0000	67.0000	0.7094
1	-840.0000	68.0000	0.7069
1	-840.0000	69.0000	0.7009
1	-840.0000	70.0000	0.6922
1	-840.0000	71.0000	0.6819
1	-840.0000	72.0000	0.6716
1	-840.0000	73.0000	0.6628
1	-840.0000	74.0000	0.6567
1	-840.0000	75.0000	0.6542
1	-840.0000	76.0000	0.6559
1	-840.0000	77.0000	0.6615
1	-840.0000	78.0000	0.6701
1	-840.0000	79.0000	0.6802
1	-840.0000	80.0000	0.6902
1	-840.0000	81.0000	0.6988
1	-840.0000	82.0000	0.7052
1	-840.0000	83.0000	0.7097
1	-840.0000	84.0000	0.7131
1	-840.0000	85.0000	0.7167
1	-840.0000	86.0000	0.7222
1	-840.0000	87.0000	0.7307
1	-840.0000	88.0000	0.7433
1	-840.0000	89.0000	0.7603
1	-840.0000	90.0000	0.7816
1	-840.0000	91.0000	0.8070
1	-840.0000	92.0000	0.8364
1	-840.0000	93.0000	0.8696
1	-840.0000	94.0000	0.9062
1	-840.0000	95.0000	0.9448
1	-840.0000	96.0000	0.9835
1	-840.0000	97.0000	1.0201
1	-840.0000	98.0000	1.0518
1	-840.0000	99.0000	1.0760
1	-840.0000	100.0000	1.0898
1	-840.0000	101.0000	1.0908
1	-840.0000	102.0000	1.0765
1	-840.0000	103.0000	1.0449
1	-840.0000	104.0000	0.9945
1	-840.0000	105.0000	0.9248
1	-840.0000	106.0000	0.8365
1	-840.0000	107.0000	0.7319
1	-840.0000	108.0000	0.6154
1	-840.0000	109.0000	0.4930
1	-840.0000	110.0000	0.3725
1	-840.0000	111.0000	0.2621
1	-840.0000	112.0000	0.1691
1	-840.0000	113.0000	0.0983
1	-840.0000	114.0000	0.0507
1	-840.0000	115.0000	0.0230
1	-832.0000	55.0000	0.3773
1	-832.0000	56.0000	0.4337
1	-832.0000	57.0000	0.4847
1	-832.0000	58.0000	0.5312
1	-832.0000	59.0000	0.5733
1	-832.0000	60.0000	0.6105
1	-832.0000	61.0000	0.6418
1	-832.0000	62.0000	0.6662
1	-832.0000	63.0000	0.6835
1	-832.0000	64.0000	0.6946
1	-832.0000	65.0000	0.7009
1	-832.0000	66.0000	0.7038
1	-832.0000	67.0000	0.7041
1	-832.0000	68.0000	0.7019
1	-832.0000	69.0000	0.6976
1	-832.0000	70.0000	0.6916
1	-832.0000	71.0000	0.6846
1	-832.0000	72.0000	0.6776
1	-832.0000	73.0000	0.6717
1	-832.0000	74.0000	0.6677
1	-832.0000	75.0000	0.6662
1	-832.0000	76.0000	0.6677
1	-832.0000	77.0000	0.6723
1	-832.0000	78.0000	0.6793
1	-832.0000	79.0000	0.6875
1	-832.0000	80.0000	0.6958
1	-832.0000	81.0000	0.7028
1	-832.0000	82.0000	0.7080
1	-832.0000	83.0000	0.7115
1	-832.0000	84.0000	0.7142
1	-832.0000	85.0000	0.7174
1	-832.0000	86.0000	0.7226
1	-832.0000	87.0000	0.7311
1	-832.0000	88.0000	0.7436
1	-832.0000	89.0000	0.7603
1	-832.0000	90.0000	0.7812
1	-832.0000	91.0000	0.8062
1	-832.0000	92.0000	0.8351
1	-832.0000	93.0000	0.8679
1	-832.0000	94.0000	0.9041
1	-832.0000	95.0000	0.9425
1	-832.0000	96.0000	0.9814
1	-832.0000	97.0000	1.0183
1	-832.0000	98.0000	1.0503
1	-832.0000	99.0000	1.0747
1	-832.0000	100.0000	1.0887
1	-832.0000	101.0000	1.0898
1	-832.0000	102.0000	1.0759
1	-832.0000	103.0000	1.0450
1	-832.0000	104.0000	0.9959
1	-832.0000	105.0000	0.9281
1	-832.0000	106.0000	0.8427
1	-832.0000	107.0000	0.7422
1	-832.0000	108.0000	0.6310
1	-832.0000	109.0000	0.5148
1	-832.0000	110.0000	0.4002
1	-832.0000	111.0000	0.2945
1	-832.0000	112.0000	0.2043
1	-832.0000	113.0000	0.1338
1	-832.0000	114.0000	0.0839
1	-832.0000	115.0000	0.0519
1	-824.0000	55.0000	0.3848
1	-824.0000	56.0000	0.4426
1	-824.0000	57.0000	0.4951
1	-824.0000	58.0000	0.5424
1	-824.0000	59.0000	0.5846
1	-824.0000	60.0000	0.6211
1	-824.0000	61.0000	0.6505
1	-824.0000	62.0000	0.6720
1	-824.0000	63.0000	0.6859
1	-824.0000	64.0000	0.6935
1	-824.0000	65.0000	0.6969
1	-824.0000	66.0000	0.6981
1	-824.0000	67.0000	0.6981
1	-824.0000	68.0000	0.6976
1	-824.0000	69.0000	0.6964
1	-824.0000	70.0000	0.6944
1	-824.0000	71.0000	0.6918
1	-824.0000	72.0000	0.6888
1	-824.0000	73.0000	0.6858
1	-824.0000	74.0000	0.6834
1	-824.0000	75.0000	0.6821
1	-824.0000	76.0000	0.6825
1	-824.0000	77.0000	0.6848
1	-824.0000	78.0000	0.6890
1	-824.0000	79.0000	0.6944
1	-824.0000	80.0000	0.6998
1	-824.0000	81.0000	0.7047
1	-824.0000	82.0000	0.7083
1	-824.0000	83.0000	0.7110
1	-824.0000	84.0000	0.7133
1	-824.0000	85.0000	0.7166
1	-824.0000	86.0000	0.7221
1	-824.0000	87.0000	0.7309
1	-824.0000	88.0000	0.7436
1	-824.0000	89.0000	0.7603
1	-824.0000	90.0000	0.7811
1	-824.0000	91.0000	0.8059
1	-824.0000	92.0000	0.8346
1	-824.0000	93.0000	0.8672
1	-824.0000	94.0000	0.9034
1	-824.0000	95.0000	0.9420
1	-824.0000	96.0000	0.9812
1	-824.0000	97.0000	1.0184
1	-824.0000	98.0000	1.0506
1	-824.0000	99.0000	1.0749
1	-824.0000	100.0000	1.0884
1	-824.0000	101.0000	1.0886
1	-824.0000	102.0000	1.0735
1	-824.0000	103.0000	1.0410
1	-824.0000	104.0000	0.9901
1	-824.0000	105.0000	0.9206
1	-824.0000	106.0000	0.8338
1	-824.0000	107.0000	0.7328
1	-824.0000	108.0000	0.6222
1	-824.0000	109.0000	0.5077
1	-824.0000	110.0000	0.3959
1	-824.0000	111.0000	0.2938
1	-824.0000	112.0000	0.2074
1	-824.0000	113.0000	0.1405
1	-824.0000	114.0000	0.0934
1	-824.0000	115.0000	0.0631
1	-816.0000	55.0000	0.3941
1	-816.0000	56.0000	0.4528
1	-816.0000	57.0000	0.5057
1	-816.0000	58.0000	0.5528
1	-816.0000	59.0000	0.5941
1	-816.0000	60.0000	0.6286
1	-816.0000	61.0000	0.6553
1	-816.0000	62.0000	0.6736
1	-816.0000	63.0000	0.6843
1	-816.0000	64.0000	0.6890
1	-816.0000	65.0000	0.6902
1	-816.0000	66.0000	0.6904
1	-816.0000	67.0000	0.6910
1	-816.0000	68.0000	0.6925
1	-816.0000	69.0000	0.6946
1	-816.0000	70.0000	0.6969
1	-816.0000	71.0000	0.6989
1	-816.0000	72.0000	0.7002
1	-816.0000	73.0000	0.7005
1	-816.0000	74.0000	0.7001
1	-816.0000	75.0000	0.6993
1	-816.0000	76.0000	0.6986
1	-816.0000	77.0000	0.6988
1	-816.0000	78.0000	0.7000
1	-816.0000	79.0000	0.7022
1	-816.0000	80.0000	0.7048
1	-816.0000	81.0000	0.7074
1	-816.0000	82.0000	0.7097
1	-816.0000	83.0000	0.7117
1	-816.0000	84.0000	0.7140
1	-816.0000	85.0000	0.7175
1	-816.0000	86.0000	0.7234
1	-816.0000	87.0000	0.7323
1	-816.0000	88.0000	0.7449
1	-816.0000	89.0000	0.7613
1	-816.0000	90.0000	0.7818
1	-816.0000	91.0000	0.8062
1	-816.0000	92.0000	0.8348
1	-816.0000	93.0000	0.8676
1	-816.0000	94.0000	0.9041
1	-816.0000	95.0000	0.9433
1	-816.0000	96.0000	0.9829
1	-816.0000	97.0000	1.0201
1	-816.0000	98.0000	1.0515
1	-816.0000	99.0000	1.0739
1	-816.0000	100.0000	1.0846
1	-816.0000	101.0000	1.0815
1	-816.0000	102.0000	1.0627
1	-816.0000	103.0000	1.0270
1	-816.0000	104.0000	0.9737
1	-816.0000	105.0000	0.9028
1	-816.0000	106.0000	0.8157
1	-816.0000	107.0000	0.7151
1	-816.0000	108.0000	0.6053
1	-816.0000	109.0000	0.4915
1	-816.0000	110.0000	0.3804
1	-816.0000	111.0000	0.2789
1	-816.0000	112.0000	0.1931
1	-816.0000	113.0000	0.1272
1	-816.0000	114.0000	0.0813
1	-816.0000	115.0000	0.0527
1	-808.0000	55.0000	0.4013
1	-808.0000	56.0000	0.4604
1	-808.0000	57.0000	0.5134
1	-808.0000	58.0000	0.5604
1	-808.0000	59.0000	0.6009
1	-808.0000	60.0000	0.6337
1	-808.0000	61.0000	0.6579
1	-808.0000	62.0000	0.6733
1	-808.0000	63.0000	0.6808
1	-808.0000	64.0000	0.6827
1	-808.0000	65.0000	0.6819
1	-808.0000	66.0000	0.6812
1	-808.0000	67.0000	0.6822
1	-808.0000	68.0000	0.6857
1	-808.0000	69.0000	0.6911
1	-808.0000	70.0000	0.6975
1	-808.0000	71.0000	0.7041
1	-808.0000	72.0000	0.7098
1	-808.0000	73.0000	0.7139
1	-808.0000	74.0000	0.7161
1	-808.0000	75.0000	0.7164
1	-808.0000	76.0000	0.7153
1	-808.0000	77.0000	0.7137
1	-808.0000	78.0000	0.7122
1	-808.0000	79.0000	0.7113
1	-808.0000	80.0000	0.7110
1	-808.0000	81.0000	0.7114
1	-808.0000	82.0000	0.7122
1	-808.0000	83.0000	0.7135
1	-808.0000	84.0000	0.7157
1	-808.0000	85.0000	0.7195
1	-808.0000	86.0000	0.7255
1	-808.0000	87.0000	0.7344
1	-808.0000	88.0000	0.7466
1	-808.0000	89.0000	0.7625
1	-808.0000	90.0000	0.7822
1	-808.0000	91.0000	0.8060
1	-808.0000	92.0000	0.8343
1	-808.0000	93.0000	0.8673
1	-808.0000	94.0000	0.9044
1	-808.0000	95.0000	0.9445
1	-808.0000	96.0000	0.9851
1	-808.0000	97.0000	1.0228
1	-808.0000	98.0000	1.0540
1	-808.0000	99.0000	1.0754
1	-808.0000	100.0000	1.0843
1	-808.0000	101.0000	1.0789
1	-808.0000	102.0000	1.0580
1	-808.0000	103.0000	1.0207
1	-808.0000	104.0000	0.9669
1	-808.0000	105.0000	0.8971
1	-808.0000	106.0000	0.8129
1	-808.0000	107.0000	0.7168
1	-808.0000	108.0000	0.6122
1	-808.0000	109.0000	0.5037
1	-808.0000	110.0000	0.3970
1	-808.0000	111.0000	0.2982
1	-808.0000	112.0000	0.2135
1	-808.0000	113.0000	0.1467
1	-808.0000	114.0000	0.0988
1	-808.0000	115.0000	0.0672
1	-800.0000	55.0000	0.4044
1	-800.0000	56.0000	0.4637
1	-800.0000	57.0000	0.5170
1	-800.0000	58.0000	0.5640
1	-800.0000	59.0000	0.6038
1	-800.0000	60.0000	0.6353
1	-800.0000	61.0000	0.6575
1	-800.0000	62.0000	0.6705
1	-800.0000	63.0000	0.6759
1	-800.0000	64.0000	0.6762
1	-800.0000	65.0000	0.6748
1	-800.0000	66.0000	0.6744
1	-800.0000	67.0000	0.6766
1	-800.0000	68.0000	0.6819
1	-800.0000	69.0000	0.6897
1	-800.0000	70.0000	0.6990
1	-800.0000	71.0000	0.7086
1	-800.0000	72.0000	0.7172
1	-800.0000	73.0000	0.7239
1	-800.0000	74.0000	0.7279
1	-800.0000	75.0000	0.7290
1	-800.0000	76.0000	0.7278
1	-800.0000	77.0000	0.7250
1	-800.0000	78.0000	0.7218
1	-800.0000	79.0000	0.7189
1	-800.0000	80.0000	0.7168
1	-800.0000	81.0000	0.7158
1	-800.0000	82.0000	0.7158
1	-800.0000	83.0000	0.7167
1	-800.0000	84.0000	0.7188
1	-800.0000	85.0000	0.7223
1	-800.0000	86.0000	0.7279
1	-800.0000	87.0000	0.7362
1	-800.0000	88.0000	0.7475
1	-800.0000	89.0000	0.7626
1	-800.0000	90.0000	0.7818
1	-800.0000	91.0000	0.8055
1	-800.0000	92.0000	0.8340
1	-800.0000	93.0000	0.8675
1	-800.0000	94.0000	0.9054
1	-800.0000	95.0000	0.9462
1	-800.0000	96.0000	0.9873
1	-800.0000	97.0000	1.0252
1	-800.0000	98.0000	1.0560
1	-800.0000	99.0000	1.0763
1	-800.0000	100.0000	1.0839
1	-800.0000	101.0000	1.0773
1	-800.0000	102.0000	1.0558
1	-800.0000	103.0000	1.0190
1	-800.0000	104.0000	0.9670
1	-800.0000	105.0000	0.9003
1	-800.0000	106.0000	0.8201
1	-800.0000	107.0000	0.7282
1	-800.0000	108.0000	0.6275
1	-800.0000	109.0000	0.5220
1	-800.0000	110.0000	0.4174
1	-800.0000	111.0000	0.3201
1	-800.0000	112.0000	0.2363
1	-800.0000	113.0000	0.1699
1	-800.0000	114.0000	0.1217
1	-800.0000	115.0000	0.0891
1	-792.0000	55.0000	0.4028
1	-792.0000	56.0000	0.4614
1	-792.0000	57.0000	0.5141
1	-792.0000	58.0000	0.5607
1	-792.0000	59.0000	0.6001
1	-792.0000	60.0000	0.6310
1	-792.0000	61.0000	0.6522
1	-792.0000	62.0000	0.6642
1	-792.0000	63.0000	0.6686
1	-792.0000	64.0000	0.6685
1	-792.0000	65.0000	0.6672
1	-792.0000	66.0000	0.6675
1	-792.0000	67.0000	0.6711
1	-792.0000	68.0000	0.6781
1	-792.0000	69.0000	0.6882
1	-792.0000	70.0000	0.7000
1	-792.0000	71.0000	0.7123
1	-792.0000	72.0000	0.7236
1	-792.0000	73.0000	0.7326
1	-792.0000	74.0000	0.7384
1	-792.0000	75.0000	0.7405
1	-792.0000	76.0000	0.7392
1	-792.0000	77.0000	0.7354
1	-792.0000	78.0000	0.7306
1	-792.0000	79.0000	0.7259
1	-792.0000	80.0000	0.7224
1	-792.0000	81.0000	0.7203
1	-792.0000	82.0000	0.7198
1	-792.0000	83.0000	0.7206
1	-792.0000	84.0000	0.7227
1	-792.0000	85.0000	0.7261
1	-792.0000	86.0000	0.7314
1	-792.0000	87.0000	0.7390
1	-792.0000	88.0000	0.7498
1	-792.0000	89.0000	0.7643
1	-792.0000	90.0000	0.7834
1	-792.0000	91.0000	0.8074
1	-792.0000	92.0000	0.8366
1	-792.0000	93.0000	0.8708
1	-792.0000	94.0000	0.9092
1	-792.0000	95.0000	0.9500
1	-792.0000	96.0000	0.9906
1	-792.0000	97.0000	1.0272
1	-792.0000	98.0000	1.0560
1	-792.0000	99.0000	1.0739
1	-792.0000	100.0000	1.0788
1	-792.0000	101.0000	1.0694
1	-792.0000	102.0000	1.0453
1	-792.0000	103.0000	1.0062
1	-792.0000	104.0000	0.9522
1	-792.0000	105.0000	0.8834
1	-792.0000	106.0000	0.8009
1	-792.0000	107.0000	0.7063
1	-792.0000	108.0000	0.6026
1	-792.0000	109.0000	0.4941
1	-792.0000	110.0000	0.3868
1	-792.0000	111.0000	0.2872
1	-792.0000	112.0000	0.2017
1	-792.0000	113.0000	0.1346
1	-792.0000	114.0000	0.0871
1	-792.0000	115.0000	0.0566
1	-784.0000	55.0000	0.4026
1	-784.0000	56.0000	0.4601
1	-784.0000	57.0000	0.5117
1	-784.0000	58.0000	0.5570
1	-784.0000	59.0000	0.5952
1	-784.0000	60.0000	0.6248
1	-784.0000	61.0000	0.6449
1	-784.0000	62.0000	0.6560
1	-784.0000	63.0000	0.6600
1	-784.0000	64.0000	0.6601
1	-784.0000	65.0000	0.6596
1	-784.0000	66.0000	0.6612
1	-784.0000	67.0000	0.6662
1	-784.0000	68.0000	0.6750
1	-784.0000	69.0000	0.6871
1	-784.0000	70.0000	0.7011
1	-784.0000	71.0000	0.7157
1	-784.0000	72.0000	0.7292
1	-784.0000	73.0000	0.7400
1	-784.0000	74.0000	0.7470
1	-784.0000	75.0000	0.7494
1	-784.0000	76.0000	0.7476
1	-784.0000	77.0000	0.7428
1	-784.0000	78.0000	0.7366
1	-784.0000	79.0000	0.7307
1	-784.0000	80.0000	0.7264
1	-784.0000	81.0000	0.7241
1	-784.0000	82.0000	0.7238
1	-784.0000	83.0000	0.7252
1	-784.0000	84.0000	0.7279
1	-784.0000	85.0000	0.7316
1	-784.0000	86.0000	0.7368
1	-784.0000	87.0000	0.7439
1	-784.0000	88.0000	0.7538
1	-784.0000	89.0000	0.7676
1	-784.0000	90.0000	0.7861
1	-784.0000	91.0000	0.8098
1	-784.0000	92.0000	0.8391
1	-784.0000	93.0000	0.8737
1	-784.0000	94.0000	0.9127
1	-784.0000	95.0000	0.9540
1	-784.0000	96.0000	0.9945
1	-784.0000	97.0000	1.0306
1	-784.0000	98.0000	1.0584
1	-784.0000	99.0000	1.0748
1	-784.0000	100.0000	1.0778
1	-784.0000	101.0000	1.0661
1	-784.0000	102.0000	1.0392
1	-784.0000	103.0000	0.9970
1	-784.0000	104.0000	0.9394
1	-784.0000	105.0000	0.8669
1	-784.0000	106.0000	0.7804
1	-784.0000	107.0000	0.6816
1	-784.0000	108.0000	0.5736
1	-784.0000	109.0000	0.4609
1	-784.0000	110.0000	0.3498
1	-784.0000	111.0000	0.2472
1	-784.0000	112.0000	0.1601
1	-784.0000	113.0000	0.0932
1	-784.0000	114.0000	0.0479
1	-784.0000	115.0000	0.0215
1	-776.0000	55.0000	0.4000
1	-776.0000	56.0000	0.4568
1	-776.0000	57.0000	0.5076
1	-776.0000	58.0000	0.5522
1	-776.0000	59.0000	0.5894
1	-776.0000	60.0000	0.6178
1	-776.0000	61.0000	0.6367
1	-776.0000	62.0000	0.6468
1	-776.0000	63.0000	0.6506
1	-776.0000	64.0000	0.6513
1	-776.0000	65.0000	0.6520
1	-776.0000	66.0000	0.6551
1	-776.0000	67.0000	0.6617
1	-776.0000	68.0000	0.6720
1	-776.0000	69.0000	0.6855
1	-776.0000	70.0000	0.7010
1	-776.0000	71.0000	0.7171
1	-776.0000	72.0000	0.7320
1	-776.0000	73.0000	0.7441
1	-776.0000	74.0000	0.7519
1	-776.0000	75.0000	0.7549
1	-776.0000	76.0000	0.7533
1	-776.0000	77.0000	0.7484
1	-776.0000	78.0000	0.7419
1	-776.0000	79.0000	0.7358
1	-776.0000	80.0000	0.7312
1	-776.0000	81.0000	0.7288
1	-776.0000	82.0000	0.7285
1	-776.0000	83.0000	0.7298
1	-776.0000	84.0000	0.7323
1	-776.0000	85.0000	0.7357
1	-776.0000	86.0000	0.7403
1	-776.0000	87.0000	0.7469
1	-776.0000	88.0000	0.7567
1	-776.0000	89.0000	0.7705
1	-776.0000	90.0000	0.7894
1	-776.0000	91.0000	0.8137
1	-776.0000	92.0000	0.8437
1	-776.0000	93.0000	0.8789
1	-776.0000	94.0000	0.9182
1	-776.0000	95.0000	0.9592
1	-776.0000	96.0000	0.9990
1	-776.0000	97.0000	1.0338
1	-776.0000	98.0000	1.0599
1	-776.0000	99.0000	1.0743
1	-776.0000	100.0000	1.0751
1	-776.0000	101.0000	1.0613
1	-776.0000	102.0000	1.0324
1	-776.0000	103.0000	0.9884
1	-776.0000	104.0000	0.9297
1	-776.0000	105.0000	0.8567
1	-776.0000	106.0000	0.7703
1	-776.0000	107.0000	0.6722
1	-776.0000	108.0000	0.5654
1	-776.0000	109.0000	0.4545
1	-776.0000	110.0000	0.3453
1	-776.0000	111.0000	0.2449
1	-776.0000	112.0000	0.1599
1	-776.0000	113.0000	0.0947
1	-776.0000	114.0000	0.0506
1	-776.0000	115.0000	0.0248
1	-768.0000	55.0000	0.3945
1	-768.0000	56.0000	0.4507
1	-768.0000	57.0000	0.5009
1	-768.0000	58.0000	0.5448
1	-768.0000	59.0000	0.5813
1	-768.0000	60.0000	0.6089
1	-768.0000	61.0000	0.6273
1	-768.0000	62.0000	0.6375
1	-768.0000	63.0000	0.6418
1	-768.0000	64.0000	0.6437
1	-768.0000	65.0000	0.6460
1	-768.0000	66.0000	0.6507
1	-768.0000	67.0000	0.6590
1	-768.0000	68.0000	0.6709
1	-768.0000	69.0000	0.6858
1	-768.0000	70.0000	0.7027
1	-768.0000	71.0000	0.7200
1	-768.0000	72.0000	0.7359
1	-768.0000	73.0000	0.7487
1	-768.0000	74.0000	0.7570
1	-768.0000	75.0000	0.7601
1	-768.0000	76.0000	0.7586
1	-768.0000	77.0000	0.7538
1	-768.0000	78.0000	0.7477
1	-768.0000	79.0000	0.7420
1	-768.0000	80.0000	0.7380
1	-768.0000	81.0000	0.7361
1	-768.0000	82.0000	0.7361
1	-768.0000	83.0000	0.7374
1	-768.0000	84.0000	0.7396
1	-768.0000	85.0000	0.7425
1	-768.0000	86.0000	0.7465
1	-768.0000	87.0000	0.7525
1	-768.0000	88.0000	0.7620
1	-768.0000	89.0000	0.7759
1	-768.0000	90.0000	0.7951
1	-768.0000	91.0000	0.8200
1	-768.0000	92.0000	0.8506
1	-768.0000	93.0000	0.8863
1	-768.0000	94.0000	0.9256
1	-768.0000	95.0000	0.9661
1	-768.0000	96.0000	1.0048
1	-768.0000	97.0000	1.0380
1	-768.0000	98.0000	1.0623
1	-768.0000	99.0000	1.0749
1	-768.0000	100.0000	1.0740
1	-768.0000	101.0000	1.0585
1	-768.0000	102.0000	1.0283
1	-768.0000	103.0000	0.9832
1	-768.0000	104.0000	0.9233
1	-768.0000	105.0000	0.8490
1	-768.0000	106.0000	0.7610
1	-768.0000	107.0000	0.6613
1	-768.0000	108.0000	0.5531
1	-768.0000	109.0000	0.4412
1	-768.0000	110.0000	0.3318
1	-768.0000	111.0000	0.2318
1	-768.0000	112.0000	0.1476
1	-768.0000	113.0000	0.0836
1	-768.0000	114.0000	0.0406
1	-768.0000	115.0000	0.0159
1	-760.0000	55.0000	0.3912
1	-760.0000	56.0000	0.4480
1	-760.0000	57.0000	0.4988
1	-760.0000	58.0000	0.5431
1	-760.0000	59.0000	0.5795
1	-760.0000	60.0000	0.6067
1	-760.0000	61.0000	0.6245
1	-760.0000	62.0000	0.6340
1	-760.0000	63.0000	0.6381
1	-760.0000	64.0000	0.6401
1	-760.0000	65.0000	0.6429
1	-760.0000	66.0000	0.6484
1	-760.0000	67.0000	0.6576
1	-760.0000	68.0000	0.6706
1	-760.0000	69.0000	0.6867
1	-760.0000	70.0000	0.7048
1	-760.0000	71.0000	0.7232
1	-760.0000	72.0000	0.7399
1	-760.0000	73.0000	0.7531
1	-760.0000	74.0000	0.7614
1	-760.0000	75.0000	0.7644
1	-760.0000	76.0000	0.7629
1	-760.0000	77.0000	0.7585
1	-760.0000	78.0000	0.7531
1	-760.0000	79.0000	0.7485
1	-760.0000	80.0000	0.7456
1	-760.0000	81.0000	0.7448
1	-760.0000	82.0000	0.7456
1	-760.0000	83.0000	0.7475
1	-760.0000	84.0000	0.7498
1	-760.0000	85.0000	0.7523
1	-760.0000	86.0000	0.7558
1	-760.0000	87.0000	0.7615
1	-760.0000	88.0000	0.7706
1	-760.0000	89.0000	0.7845
1	-760.0000	90.0000	0.8038
1	-760.0000	91.0000	0.8290
1	-760.0000	92.0000	0.8597
1	-760.0000	93.0000	0.8952
1	-760.0000	94.0000	0.9337
1	-760.0000	95.0000	0.9731
1	-760.0000	96.0000	1.0101
1	-760.0000	97.0000	1.0416
1	-760.0000	98.0000	1.0644
1	-760.0000	99.0000	1.0758
1	-760.0000	100.0000	1.0742
1	-760.0000	101.0000	1.0587
1	-760.0000	102.0000	1.0291
1	-760.0000	103.0000	0.9853
1	-760.0000	104.0000	0.9274
1	-760.0000	105.0000	0.8555
1	-760.0000	106.0000	0.7702
1	-760.0000	107.0000	0.6729
1	-760.0000	108.0000	0.5666
1	-760.0000	109.0000	0.4560
1	-760.0000	110.0000	0.3474
1	-760.0000	111.0000	0.2478
1	-760.0000	112.0000	0.1639
1	-760.0000	113.0000	0.1002
1	-760.0000	114.0000	0.0572
1	-760.0000	115.0000	0.0319
1	-752.0000	55.0000	0.3866
1	-752.0000	56.0000	0.4439
1	-752.0000	57.0000	0.4952
1	-752.0000	58.0000	0.5395
1	-752.0000	59.0000	0.5756
1	-752.0000	60.0000	0.6022
1	-752.0000	61.0000	0.6195
1	-752.0000	62.0000	0.6290
1	-752.0000	63.0000	0.6336
1	-752.0000	64.0000	0.6366
1	-752.0000	65.0000	0.6407
1	-752.0000	66.0000	0.6478
1	-752.0000	67.0000	0.6587
1	-752.0000	68.0000	0.6734
1	-752.0000	69.0000	0.6912
1	-752.0000	70.0000	0.7104
1	-752.0000	71.0000	0.7294
1	-752.0000	72.0000	0.7460
1	-752.0000	73.0000	0.7587
1	-752.0000	74.0000	0.7663
1	-752.0000	75.0000	0.7689
1	-752.0000	76.0000	0.7675
1	-752.0000	77.0000	0.7639
1	-752.0000	78.0000	0.7599
1	-752.0000	79.0000	0.7568
1	-752.0000	80.0000	0.7554
1	-752.0000	81.0000	0.7557
1	-752.0000	82.0000	0.7571
1	-752.0000	83.0000	0.7590
1	-752.0000	84.0000	0.7610
1	-752.0000	85.0000	0.7633
1	-752.0000	86.0000	0.7666
1	-752.0000	87.0000	0.7724
1	-752.0000	88.0000	0.7820
1	-752.0000	89.0000	0.7966
1	-752.0000	90.0000	0.8167
1	-752.0000	91.0000	0.8424
1	-752.0000	92.0000	0.8732
1	-752.0000	93.0000	0.9079
1	-752.0000	94.0000	0.9450
1	-752.0000	95.0000	0.9822
1	-752.0000	96.0000	1.0167
1	-752.0000	97.0000	1.0456
1	-752.0000	98.0000	1.0661
1	-752.0000	99.0000	1.0758
1	-752.0000	100.0000	1.0731
1	-752.0000	101.0000	1.0570
1	-752.0000	102.0000	1.0271
1	-752.0000	103.0000	0.9832
1	-752.0000	104.0000	0.9254
1	-752.0000	105.0000	0.8540
1	-752.0000	106.0000	0.7696
1	-752.0000	107.0000	0.6740
1	-752.0000	108.0000	0.5701
1	-752.0000	109.0000	0.4626
1	-752.0000	110.0000	0.3574
1	-752.0000	111.0000	0.2611
1	-752.0000	112.0000	0.1798
1	-752.0000	113.0000	0.1172
1	-752.0000	114.0000	0.0738
1	-752.0000	115.0000	0.0465
1	-744.0000	55.0000	0.3808
1	-744.0000	56.0000	0.4385
1	-744.0000	57.0000	0.4902
1	-744.0000	58.0000	0.5347
1	-744.0000	59.0000	0.5707
1	-744.0000	60.0000	0.5974
1	-744.0000	61.0000	0.6151
1	-744.0000	62.0000	0.6256
1	-744.0000	63.0000	0.6318
1	-744.0000	64.0000	0.6368
1	-744.0000	65.0000	0.6431
1	-744.0000	66.0000	0.6522
1	-744.0000	67.0000	0.6649
1	-744.0000	68.0000	0.6809
1	-744.0000	69.0000	0.6994
1	-744.0000	70.0000	0.7188
1	-744.0000	71.0000	0.7373
1	-744.0000	72.0000	0.7531
1	-744.0000	73.0000	0.7647
1	-744.0000	74.0000	0.7713
1	-744.0000	75.0000	0.7734
1	-744.0000	76.0000	0.7723
1	-744.0000	77.0000	0.7696
1	-744.0000	78.0000	0.7672
1	-744.0000	79.0000	0.7660
1	-744.0000	80.0000	0.7664
1	-744.0000	81.0000	0.7682
1	-744.0000	82.0000	0.7705
1	-744.0000	83.0000	0.7730
1	-744.0000	84.0000	0.7753
1	-744.0000	85.0000	0.7777
1	-744.0000	86.0000	0.7813
1	-744.0000	87.0000	0.7873
1	-744.0000	88.0000	0.7972
1	-744.0000	89.0000	0.8120
1	-744.0000	90.0000	0.8321
1	-744.0000	91.0000	0.8573
1	-744.0000	92.0000	0.8872
1	-744.0000	93.0000	0.9207
1	-744.0000	94.0000	0.9561
1	-744.0000	95.0000	0.9915
1	-744.0000	96.0000	1.0243
1	-744.0000	97.0000	1.0519
1	-744.0000	98.0000	1.0716
1	-744.0000	99.0000	1.0812
1	-744.0000	100.0000	1.0789
1	-744.0000	101.0000	1.0637
[truncated: 120,489 more rows]
