# Supplementary material for: Lamina-specific cortical dynamics in human visual and sensorimotor cortices
Source: eLife. 2018 Oct 22;7:e33977. doi: 10.7554/eLife.33977 (PMC6197856; doi:10.7554/eLife.33977)
Supplement: Figure 5—source data 1. [file elife-33977-fig5-data1.xlsx]

## Sheet: RDK-Alpha
Subject	Trial	ROIType	Pial-White
1	1	Global	-0.00034418
1	2	Global	-0.00052743
1	3	Global	-0.00039363
1	4	Global	-0.00051100
1	5	Global	-0.00079567
1	6	Global	-0.00057944
1	7	Global	-0.00029757
1	8	Global	-0.00070168
1	9	Global	-0.00050693
1	10	Global	-0.00052857
1	11	Global	-0.00038527
1	12	Global	-0.00048656
1	13	Global	-0.00041392
1	14	Global	-0.00053102
1	15	Global	-0.00084610
1	16	Global	-0.00055623
1	17	Global	-0.00043099
1	18	Global	-0.00040207
1	19	Global	-0.00053474
1	20	Global	-0.00069247
1	21	Global	-0.00074843
1	22	Global	-0.00058354
1	23	Global	-0.00138918
1	24	Global	-0.00080001
1	25	Global	-0.00059114
1	26	Global	-0.00074233
1	27	Global	-0.00037378
1	28	Global	-0.00059583
1	29	Global	-0.00049910
1	30	Global	-0.00053935
1	31	Global	-0.00046991
1	32	Global	-0.00055428
1	33	Global	-0.00041492
1	34	Global	-0.00093752
1	35	Global	-0.00059462
1	36	Global	-0.00084893
1	37	Global	-0.00059400
1	38	Global	-0.00073079
1	39	Global	-0.00081752
1	40	Global	-0.00133186
1	41	Global	-0.00093424
1	42	Global	-0.00062884
1	43	Global	-0.00081511
1	44	Global	-0.00048796
1	45	Global	-0.00102933
1	46	Global	-0.00069985
1	47	Global	-0.00087814
1	48	Global	-0.00081125
1	49	Global	-0.00063649
1	50	Global	-0.00115928
1	51	Global	-0.00079342
1	52	Global	-0.00073956
1	53	Global	-0.00039141
1	54	Global	-0.00083325
1	55	Global	-0.00068424
1	56	Global	-0.00123604
1	57	Global	-0.00052989
1	58	Global	-0.00060373
1	59	Global	-0.00060741
1	60	Global	-0.00068012
1	61	Global	-0.00052890
1	62	Global	-0.00070085
1	63	Global	-0.00061709
1	64	Global	-0.00052118
1	65	Global	-0.00050383
1	66	Global	-0.00090022
1	67	Global	-0.00104256
1	68	Global	-0.00065282
1	69	Global	-0.00057308
1	70	Global	-0.00088703
1	71	Global	-0.00075652
1	72	Global	-0.00064718
1	73	Global	-0.00124364
1	74	Global	-0.00044061
1	75	Global	-0.00056036
1	76	Global	-0.00059987
1	77	Global	-0.00109172
1	78	Global	-0.00070259
1	79	Global	-0.00112243
1	80	Global	-0.00115723
1	81	Global	-0.00040435
1	82	Global	-0.00082905
1	83	Global	-0.00076477
1	84	Global	-0.00120722
1	85	Global	-0.00060297
1	86	Global	-0.00056171
1	87	Global	-0.00112815
1	88	Global	-0.00060508
1	89	Global	-0.00041329
1	90	Global	-0.00055085
1	91	Global	-0.00088283
1	92	Global	-0.00140435
1	93	Global	-0.00056747
1	94	Global	-0.00074428
1	95	Global	-0.00093165
1	96	Global	-0.00180807
1	97	Global	-0.00063828
1	98	Global	-0.00109600
1	99	Global	-0.00096319
1	100	Global	-0.00097222
1	101	Global	-0.00114516
1	102	Global	-0.00051086
1	103	Global	-0.00052480
1	104	Global	-0.00082867
1	105	Global	-0.00063039
1	106	Global	-0.00079482
1	107	Global	-0.00091902
1	108	Global	-0.00056406
1	109	Global	-0.00060685
1	110	Global	-0.00150059
1	111	Global	-0.00042580
1	112	Global	-0.00048372
1	113	Global	-0.00060670
1	114	Global	-0.00040523
1	115	Global	-0.00092841
1	116	Global	-0.00084547
1	117	Global	-0.00067949
1	118	Global	-0.00062681
1	119	Global	-0.00057150
1	120	Global	-0.00069331
1	121	Global	-0.00107951
1	122	Global	-0.00052857
1	123	Global	-0.00032971
1	124	Global	-0.00037677
1	125	Global	-0.00046980
1	126	Global	-0.00068398
1	127	Global	-0.00055695
1	128	Global	-0.00049177
1	129	Global	-0.00047963
1	130	Global	-0.00040054
1	131	Global	-0.00078528
1	132	Global	-0.00045705
1	133	Global	-0.00060785
1	134	Global	-0.00056791
1	135	Global	-0.00047478
1	136	Global	-0.00036487
1	137	Global	-0.00059643
1	138	Global	-0.00079695
1	139	Global	-0.00062993
1	140	Global	-0.00061408
1	141	Global	-0.00061567
1	142	Global	-0.00068264
1	143	Global	-0.00043547
1	144	Global	-0.00070272
1	145	Global	-0.00068880
1	146	Global	-0.00070260
1	147	Global	-0.00050119
1	148	Global	-0.00028275
1	149	Global	-0.00032003
1	150	Global	-0.00052290
1	151	Global	-0.00058254
1	152	Global	-0.00091483
1	153	Global	-0.00039159
1	154	Global	-0.00060819
1	155	Global	-0.00106528
1	156	Global	-0.00043527
1	157	Global	-0.00106683
1	158	Global	-0.00090599
1	159	Global	-0.00095016
1	160	Global	-0.00137146
1	161	Global	-0.00036799
1	162	Global	-0.00049483
1	163	Global	-0.00025510
1	164	Global	-0.00053612
1	165	Global	-0.00075694
1	166	Global	-0.00072217
1	167	Global	-0.00071905
1	168	Global	-0.00057959
1	169	Global	-0.00068002
1	170	Global	-0.00040240
1	171	Global	-0.00065464
1	172	Global	-0.00064876
1	173	Global	-0.00052192
1	174	Global	-0.00058709
1	175	Global	-0.00077259
1	176	Global	-0.00063280
1	177	Global	-0.00074217
1	178	Global	-0.00126230
1	179	Global	-0.00055197
1	180	Global	-0.00104462
1	181	Global	-0.00110690
1	182	Global	-0.00077271
1	183	Global	-0.00066124
1	184	Global	-0.00056765
1	185	Global	-0.00046078
1	186	Global	-0.00056759
1	187	Global	-0.00049904
1	188	Global	-0.00072847
1	189	Global	-0.00041493
1	190	Global	-0.00109706
1	191	Global	-0.00047229
1	192	Global	-0.00134469
1	193	Global	-0.00051180
1	194	Global	-0.00059005
1	195	Global	-0.00052452
1	196	Global	-0.00053115
1	197	Global	-0.00083342
1	198	Global	-0.00165908
1	199	Global	-0.00079691
1	200	Global	-0.00069215
1	201	Global	-0.00072136
1	202	Global	-0.00064719
1	203	Global	-0.00050771
1	204	Global	-0.00040607
1	205	Global	-0.00107946
1	206	Global	-0.00121517
1	207	Global	-0.00100478
1	208	Global	-0.00064706
1	209	Global	-0.00065628
1	210	Global	-0.00081838
1	211	Global	-0.00066276
1	212	Global	-0.00138807
1	213	Global	-0.00098838
1	214	Global	-0.00092323
1	215	Global	-0.00067991
1	216	Global	-0.00049310
1	217	Global	-0.00091801
1	218	Global	-0.00084804
1	219	Global	-0.00084532
1	220	Global	-0.00110423
1	221	Global	-0.00034949
1	222	Global	-0.00098112
1	223	Global	-0.00052990
1	224	Global	-0.00090145
1	225	Global	-0.00083121
1	226	Global	-0.00066663
1	227	Global	-0.00050577
1	228	Global	-0.00075433
1	229	Global	-0.00076572
1	230	Global	-0.00112547
1	231	Global	-0.00045061
1	232	Global	-0.00061266
1	233	Global	-0.00043555
1	234	Global	-0.00055759
1	235	Global	-0.00073429
1	236	Global	-0.00058030
1	237	Global	-0.00056127
1	238	Global	-0.00056475
1	239	Global	-0.00079083
1	240	Global	-0.00057483
1	241	Global	-0.00057016
1	242	Global	-0.00037956
1	243	Global	-0.00073687
1	244	Global	-0.00076404
1	245	Global	-0.00078285
1	246	Global	-0.00058216
1	247	Global	-0.00050996
1	248	Global	-0.00080028
1	249	Global	-0.00067088
1	250	Global	-0.00087077
1	251	Global	-0.00051401
1	252	Global	-0.00044337
1	253	Global	-0.00041410
1	254	Global	-0.00096636
1	255	Global	-0.00047041
1	256	Global	-0.00059463
1	257	Global	-0.00038626
1	258	Global	-0.00121389
1	259	Global	-0.00065134
1	260	Global	-0.00085527
1	261	Global	-0.00053667
1	262	Global	-0.00051064
1	263	Global	-0.00052736
1	264	Global	-0.00048131
1	265	Global	-0.00052388
1	266	Global	-0.00060376
1	267	Global	-0.00051522
1	268	Global	-0.00057347
1	269	Global	-0.00068398
1	270	Global	-0.00064017
1	271	Global	-0.00073386
1	272	Global	-0.00091563
1	273	Global	-0.00066449
1	274	Global	-0.00054798
1	275	Global	-0.00040666
1	276	Global	-0.00089015
1	277	Global	-0.00044530
1	278	Global	-0.00099587
1	279	Global	-0.00046071
1	280	Global	-0.00060970
1	281	Global	-0.00061147
1	282	Global	-0.00062475
1	283	Global	-0.00051737
1	284	Global	-0.00044270
1	285	Global	-0.00143117
1	286	Global	-0.00057237
1	287	Global	-0.00087534
1	288	Global	-0.00060770
1	289	Global	-0.00045534
1	290	Global	-0.00048012
1	291	Global	-0.00041474
1	292	Global	-0.00060314
1	293	Global	-0.00054604
1	294	Global	-0.00051194
1	295	Global	-0.00054806
1	296	Global	-0.00043141
1	297	Global	-0.00033531
1	298	Global	-0.00068122
1	299	Global	-0.00079949
1	300	Global	-0.00074380
1	301	Global	-0.00058973
1	302	Global	-0.00091831
1	303	Global	-0.00075266
1	304	Global	-0.00082870
1	305	Global	-0.00076126
1	306	Global	-0.00049485
1	307	Global	-0.00097377
1	308	Global	-0.00069581
1	309	Global	-0.00096457
1	310	Global	-0.00049068
1	311	Global	-0.00117403
1	312	Global	-0.00053959
1	313	Global	-0.00066958
1	314	Global	-0.00060239
1	315	Global	-0.00086261
1	316	Global	-0.00082224
1	317	Global	-0.00067891
1	318	Global	-0.00065772
1	319	Global	-0.00073205
1	320	Global	-0.00072209
1	321	Global	-0.00092305
1	322	Global	-0.00053230
1	323	Global	-0.00056109
1	324	Global	-0.00090649
1	325	Global	-0.00075269
1	326	Global	-0.00096534
1	327	Global	-0.00099319
1	328	Global	-0.00120645
1	329	Global	-0.00111458
1	330	Global	-0.00109590
1	331	Global	-0.00052805
1	332	Global	-0.00088629
1	333	Global	-0.00087457
1	334	Global	-0.00086295
1	335	Global	-0.00095083
1	336	Global	-0.00070119
1	337	Global	-0.00064256
1	338	Global	-0.00062182
1	339	Global	-0.00046465
1	340	Global	-0.00066310
1	341	Global	-0.00091321
1	342	Global	-0.00082865
1	343	Global	-0.00080230
1	344	Global	-0.00129824
1	345	Global	-0.00051727
1	346	Global	-0.00056713
1	347	Global	-0.00069847
1	348	Global	-0.00050570
1	349	Global	-0.00053701
1	350	Global	-0.00093039
1	351	Global	-0.00052482
1	352	Global	-0.00083054
1	353	Global	-0.00063034
1	354	Global	-0.00121356
1	355	Global	-0.00070878
1	356	Global	-0.00076737
1	357	Global	-0.00037027
1	358	Global	-0.00075560
1	359	Global	-0.00057323
1	360	Global	-0.00050250
1	361	Global	-0.00054768
1	362	Global	-0.00041446
1	363	Global	-0.00065617
1	364	Global	-0.00040482
1	365	Global	-0.00092474
1	366	Global	-0.00049363
1	367	Global	-0.00059936
1	368	Global	-0.00056428
1	369	Global	-0.00057415
1	370	Global	-0.00049104
1	371	Global	-0.00085651
1	372	Global	-0.00045688
1	373	Global	-0.00054147
1	374	Global	-0.00086490
1	375	Global	-0.00053592
1	376	Global	-0.00060330
1	377	Global	-0.00043592
1	378	Global	-0.00065160
1	379	Global	-0.00053366
1	380	Global	-0.00053659
1	381	Global	-0.00050879
1	382	Global	-0.00094899
1	383	Global	-0.00061536
1	384	Global	-0.00052236
1	385	Global	-0.00050979
1	386	Global	-0.00090194
1	387	Global	-0.00067441
1	388	Global	-0.00067796
1	389	Global	-0.00053561
1	390	Global	-0.00077249
1	391	Global	-0.00075461
1	392	Global	-0.00220042
1	393	Global	-0.00189792
1	394	Global	-0.00069413
1	395	Global	-0.00084819
1	396	Global	-0.00093443
1	397	Global	-0.00058834
1	398	Global	-0.00064990
1	399	Global	-0.00093692
1	400	Global	-0.00103049
1	401	Global	-0.00084657
1	402	Global	-0.00062625
1	403	Global	-0.00117990
1	404	Global	-0.00050964
1	405	Global	-0.00044955
1	406	Global	-0.00059563
1	407	Global	-0.00058964
1	408	Global	-0.00052255
1	409	Global	-0.00056908
1	410	Global	-0.00054993
1	411	Global	-0.00074759
1	412	Global	-0.00060214
1	413	Global	-0.00154436
1	414	Global	-0.00054722
1	415	Global	-0.00066954
1	416	Global	-0.00056256
1	417	Global	-0.00036848
1	418	Global	-0.00075011
1	419	Global	-0.00060649
1	420	Global	-0.00049535
1	421	Global	-0.00046333
1	422	Global	-0.00074730
1	423	Global	-0.00084277
1	424	Global	-0.00070724
1	425	Global	-0.00044751
1	426	Global	-0.00048292
1	427	Global	-0.00053194
1	428	Global	-0.00065241
1	429	Global	-0.00064103
1	430	Global	-0.00157445
1	431	Global	-0.00060493
1	432	Global	-0.00046755
1	433	Global	-0.00053013
1	434	Global	-0.00060109
1	435	Global	-0.00080349
1	436	Global	-0.00039302
1	437	Global	-0.00109121
1	438	Global	-0.00058486
1	439	Global	-0.00108871
1	440	Global	-0.00049346
1	441	Global	-0.00038696
1	442	Global	-0.00046092
1	443	Global	-0.00047391
1	444	Global	-0.00087721
1	445	Global	-0.00077587
1	446	Global	-0.00092455
1	447	Global	-0.00081754
1	448	Global	-0.00045993
1	449	Global	-0.00070740
1	450	Global	-0.00081175
1	451	Global	-0.00076903
1	452	Global	-0.00070553
1	453	Global	-0.00081886
1	454	Global	-0.00134545
1	455	Global	-0.00077762
1	456	Global	-0.00069313
1	457	Global	-0.00054263
1	458	Global	-0.00040862
1	459	Global	-0.00104771
1	460	Global	-0.00080639
1	461	Global	-0.00064038
1	462	Global	-0.00043377
1	463	Global	-0.00052171
1	464	Global	-0.00114212
1	465	Global	-0.00083247
1	466	Global	-0.00046574
1	467	Global	-0.00060257
1	468	Global	-0.00041865
1	469	Global	-0.00056108
1	470	Global	-0.00046619
1	471	Global	-0.00096625
1	472	Global	-0.00076060
1	473	Global	-0.00056379
1	474	Global	-0.00033506
1	475	Global	-0.00047501
1	476	Global	-0.00053156
1	477	Global	-0.00037065
1	478	Global	-0.00063301
1	479	Global	-0.00089194
1	480	Global	-0.00055889
1	481	Global	-0.00057799
1	482	Global	-0.00075918
1	483	Global	-0.00059806
1	484	Global	-0.00049912
1	485	Global	-0.00059164
1	486	Global	-0.00082628
1	487	Global	-0.00071496
1	488	Global	-0.00089791
1	489	Global	-0.00044976
1	490	Global	-0.00059034
1	491	Global	-0.00048946
1	492	Global	-0.00073328
1	493	Global	-0.00071134
1	494	Global	-0.00070873
1	495	Global	-0.00077864
1	496	Global	-0.00137267
1	497	Global	-0.00053364
1	498	Global	-0.00106712
1	499	Global	-0.00062574
1	500	Global	-0.00077977
1	501	Global	-0.00164622
1	502	Global	-0.00048645
1	503	Global	-0.00095604
1	504	Global	-0.00055733
1	505	Global	-0.00054687
1	506	Global	-0.00063368
1	507	Global	-0.00062982
1	508	Global	-0.00061675
1	509	Global	-0.00032884
1	510	Global	-0.00113196
1	511	Global	-0.00108764
1	512	Global	-0.00066115
1	513	Global	-0.00051117
1	514	Global	-0.00040505
1	515	Global	-0.00086464
1	1	Func	-0.00037385
1	2	Func	-0.00072435
1	3	Func	-0.00053394
1	4	Func	-0.00069516
1	5	Func	-0.00118473
1	6	Func	-0.00044426
1	7	Func	-0.00035338
1	8	Func	-0.00081853
1	9	Func	-0.00047684
1	10	Func	-0.00063557
1	11	Func	-0.00076223
1	12	Func	-0.00079453
1	13	Func	-0.00088818
1	14	Func	-0.00071850
1	15	Func	-0.00116847
1	16	Func	-0.00111357
1	17	Func	-0.00067515
1	18	Func	-0.00041264
1	19	Func	-0.00067894
1	20	Func	-0.00072584
1	21	Func	-0.00093831
1	22	Func	-0.00111104
1	23	Func	-0.00315606
1	24	Func	-0.00092004
1	25	Func	-0.00092561
1	26	Func	-0.00043178
1	27	Func	-0.00056439
1	28	Func	-0.00039098
1	29	Func	-0.00084266
1	30	Func	-0.00089427
1	31	Func	-0.00057979
1	32	Func	-0.00036787
1	33	Func	-0.00045942
1	34	Func	-0.00192895
1	35	Func	-0.00080972
1	36	Func	-0.00095950
1	37	Func	-0.00068428
1	38	Func	-0.00174155
1	39	Func	-0.00067446
1	40	Func	-0.00177919
1	41	Func	-0.00078633
1	42	Func	-0.00063310
1	43	Func	-0.00052061
1	44	Func	-0.00068981
1	45	Func	-0.00175743
1	46	Func	-0.00083979
1	47	Func	-0.00129015
1	48	Func	-0.00108333
1	49	Func	-0.00091456
1	50	Func	-0.00170465
1	51	Func	-0.00210688
1	52	Func	-0.00196775
1	53	Func	-0.00028318
1	54	Func	-0.00131966
1	55	Func	-0.00079327
1	56	Func	-0.00087283
1	57	Func	-0.00086995
1	58	Func	-0.00123567
1	59	Func	-0.00038806
1	60	Func	-0.00070960
1	61	Func	-0.00044079
1	62	Func	-0.00095248
1	63	Func	-0.00071491
1	64	Func	-0.00074725
1	65	Func	-0.00045162
1	66	Func	-0.00185240
1	67	Func	-0.00189248
1	68	Func	-0.00059838
1	69	Func	-0.00050059
1	70	Func	-0.00126662
1	71	Func	-0.00086657
1	72	Func	-0.00066764
1	73	Func	-0.00247677
1	74	Func	-0.00063848
1	75	Func	-0.00094583
1	76	Func	-0.00042701
1	77	Func	-0.00240572
1	78	Func	-0.00046419
1	79	Func	-0.00058105
1	80	Func	-0.00101634
1	81	Func	-0.00068862
1	82	Func	-0.00120362
1	83	Func	-0.00102694
1	84	Func	-0.00213151
1	85	Func	-0.00068843
1	86	Func	-0.00034346
1	87	Func	-0.00203838
1	88	Func	-0.00058690
1	89	Func	-0.00086730
1	90	Func	-0.00089225
1	91	Func	-0.00155125
1	92	Func	-0.00178747
1	93	Func	-0.00082562
1	94	Func	-0.00045081
1	95	Func	-0.00142752
1	96	Func	-0.00359709
1	97	Func	-0.00058184
1	98	Func	-0.00092163
1	99	Func	-0.00132560
1	100	Func	-0.00108474
1	101	Func	-0.00129083
1	102	Func	-0.00059473
1	103	Func	-0.00018398
1	104	Func	-0.00101765
1	105	Func	-0.00113350
1	106	Func	-0.00036879
1	107	Func	-0.00188275
1	108	Func	-0.00048598
1	109	Func	-0.00064632
1	110	Func	-0.00076603
1	111	Func	-0.00031750
1	112	Func	-0.00082875
1	113	Func	-0.00071441
1	114	Func	-0.00034925
1	115	Func	-0.00186575
1	116	Func	-0.00152804
1	117	Func	-0.00055492
1	118	Func	-0.00033758
1	119	Func	-0.00043247
1	120	Func	-0.00075953
1	121	Func	-0.00119918
1	122	Func	-0.00066926
1	123	Func	-0.00023891
1	124	Func	-0.00022324
1	125	Func	-0.00062080
1	126	Func	-0.00081681
1	127	Func	-0.00065348
1	128	Func	-0.00087872
1	129	Func	-0.00042661
1	130	Func	-0.00049362
1	131	Func	-0.00091440
1	132	Func	-0.00058858
1	133	Func	-0.00119743
1	134	Func	-0.00064908
1	135	Func	-0.00047582
1	136	Func	-0.00050322
1	137	Func	-0.00073314
1	138	Func	-0.00148591
1	139	Func	-0.00089294
1	140	Func	-0.00052955
1	141	Func	-0.00050607
1	142	Func	-0.00056368
1	143	Func	-0.00050444
1	144	Func	-0.00085572
1	145	Func	-0.00117727
1	146	Func	-0.00064676
1	147	Func	-0.00100760
1	148	Func	-0.00047292
1	149	Func	-0.00040244
1	150	Func	-0.00085160
1	151	Func	-0.00122033
1	152	Func	-0.00075181
1	153	Func	-0.00057399
1	154	Func	-0.00116362
1	155	Func	-0.00152782
1	156	Func	-0.00043952
1	157	Func	-0.00140018
1	158	Func	-0.00180552
1	159	Func	-0.00157628
1	160	Func	-0.00089671
1	161	Func	-0.00052277
1	162	Func	-0.00043559
1	163	Func	-0.00047301
1	164	Func	-0.00079117
1	165	Func	-0.00055881
1	166	Func	-0.00084793
1	167	Func	-0.00125506
1	168	Func	-0.00087681
1	169	Func	-0.00102541
1	170	Func	-0.00058174
1	171	Func	-0.00095553
1	172	Func	-0.00052014
1	173	Func	-0.00047376
1	174	Func	-0.00119200
1	175	Func	-0.00158749
1	176	Func	-0.00069255
1	177	Func	-0.00069865
1	178	Func	-0.00281577
1	179	Func	-0.00081700
1	180	Func	-0.00132500
1	181	Func	-0.00163922
1	182	Func	-0.00084791
1	183	Func	-0.00097878
1	184	Func	-0.00071956
1	185	Func	-0.00055190
1	186	Func	-0.00083633
1	187	Func	-0.00043057
1	188	Func	-0.00134949
1	189	Func	-0.00033697
1	190	Func	-0.00073504
1	191	Func	-0.00058061
1	192	Func	-0.00220571
1	193	Func	-0.00043822
1	194	Func	-0.00067032
1	195	Func	-0.00087234
1	196	Func	-0.00068273
1	197	Func	-0.00065601
1	198	Func	-0.00116175
1	199	Func	-0.00068614
1	200	Func	-0.00036322
1	201	Func	-0.00086478
1	202	Func	-0.00072886
1	203	Func	-0.00041852
1	204	Func	-0.00042805
1	205	Func	-0.00051485
1	206	Func	-0.00117995
1	207	Func	-0.00128366
1	208	Func	-0.00097250
1	209	Func	-0.00061443
1	210	Func	-0.00116679
1	211	Func	-0.00096058
1	212	Func	-0.00179625
1	213	Func	-0.00181533
1	214	Func	-0.00115626
1	215	Func	-0.00075958
1	216	Func	-0.00063695
1	217	Func	-0.00083825
1	218	Func	-0.00096668
1	219	Func	-0.00162923
1	220	Func	-0.00268300
1	221	Func	-0.00021365
1	222	Func	-0.00142824
1	223	Func	-0.00037636
1	224	Func	-0.00109340
1	225	Func	-0.00090436
1	226	Func	-0.00063899
1	227	Func	-0.00037501
1	228	Func	-0.00071701
1	229	Func	-0.00061092
1	230	Func	-0.00213313
1	231	Func	-0.00064508
1	232	Func	-0.00105276
1	233	Func	-0.00054180
1	234	Func	-0.00058761
1	235	Func	-0.00055495
1	236	Func	-0.00105659
1	237	Func	-0.00084150
1	238	Func	-0.00055655
1	239	Func	-0.00111459
1	240	Func	-0.00108810
1	241	Func	-0.00053780
1	242	Func	-0.00030043
1	243	Func	-0.00171093
1	244	Func	-0.00060519
1	245	Func	-0.00087441
1	246	Func	-0.00071576
1	247	Func	-0.00067743
1	248	Func	-0.00192662
1	249	Func	-0.00075351
1	250	Func	-0.00116637
1	251	Func	-0.00079912
1	252	Func	-0.00096618
1	253	Func	-0.00062212
1	254	Func	-0.00157230
1	255	Func	-0.00053240
1	256	Func	-0.00061587
1	257	Func	-0.00046307
1	258	Func	-0.00113081
1	259	Func	-0.00065522
1	260	Func	-0.00076552
1	261	Func	-0.00081521
1	262	Func	-0.00084869
1	263	Func	-0.00075887
1	264	Func	-0.00058105
1	265	Func	-0.00031598
1	266	Func	-0.00070338
1	267	Func	-0.00046100
1	268	Func	-0.00054656
1	269	Func	-0.00073730
1	270	Func	-0.00133409
1	271	Func	-0.00094288
1	272	Func	-0.00102768
1	273	Func	-0.00069070
1	274	Func	-0.00071980
1	275	Func	-0.00046990
1	276	Func	-0.00118412
1	277	Func	-0.00055829
1	278	Func	-0.00116074
1	279	Func	-0.00040617
1	280	Func	-0.00049425
1	281	Func	-0.00051017
1	282	Func	-0.00050626
1	283	Func	-0.00065093
1	284	Func	-0.00082492
1	285	Func	-0.00141249
1	286	Func	-0.00104204
1	287	Func	-0.00110541
1	288	Func	-0.00098560
1	289	Func	-0.00063865
1	290	Func	-0.00044569
1	291	Func	-0.00061916
1	292	Func	-0.00042947
1	293	Func	-0.00068353
1	294	Func	-0.00037689
1	295	Func	-0.00059055
1	296	Func	-0.00060206
1	297	Func	-0.00059528
1	298	Func	-0.00106870
1	299	Func	-0.00102717
1	300	Func	-0.00083516
1	301	Func	-0.00088270
1	302	Func	-0.00113759
1	303	Func	-0.00134660
1	304	Func	-0.00054566
1	305	Func	-0.00139870
1	306	Func	-0.00067479
1	307	Func	-0.00197535
1	308	Func	-0.00040690
1	309	Func	-0.00118785
1	310	Func	-0.00053897
1	311	Func	-0.00140491
1	312	Func	-0.00062773
1	313	Func	-0.00107349
1	314	Func	-0.00053564
1	315	Func	-0.00148543
1	316	Func	-0.00161494
1	317	Func	-0.00064454
1	318	Func	-0.00124221
1	319	Func	-0.00075170
1	320	Func	-0.00085626
1	321	Func	-0.00197507
1	322	Func	-0.00115930
1	323	Func	-0.00071673
1	324	Func	-0.00115485
1	325	Func	-0.00131713
1	326	Func	-0.00105651
1	327	Func	-0.00041308
1	328	Func	-0.00108299
1	329	Func	-0.00061811
1	330	Func	-0.00136372
1	331	Func	-0.00036113
1	332	Func	-0.00112311
1	333	Func	-0.00055295
1	334	Func	-0.00184227
1	335	Func	-0.00120210
1	336	Func	-0.00069811
1	337	Func	-0.00061359
1	338	Func	-0.00111862
1	339	Func	-0.00046031
1	340	Func	-0.00053138
1	341	Func	-0.00152090
1	342	Func	-0.00143779
1	343	Func	-0.00077267
1	344	Func	-0.00096687
1	345	Func	-0.00030351
1	346	Func	-0.00070467
1	347	Func	-0.00090121
1	348	Func	-0.00036965
1	349	Func	-0.00083834
1	350	Func	-0.00197839
1	351	Func	-0.00039393
1	352	Func	-0.00082806
1	353	Func	-0.00079818
1	354	Func	-0.00045945
1	355	Func	-0.00080562
1	356	Func	-0.00087338
1	357	Func	-0.00029680
1	358	Func	-0.00163812
1	359	Func	-0.00086050
1	360	Func	-0.00025523
1	361	Func	-0.00057170
1	362	Func	-0.00046308
1	363	Func	-0.00064286
1	364	Func	-0.00060923
1	365	Func	-0.00118905
1	366	Func	-0.00106418
1	367	Func	-0.00040004
1	368	Func	-0.00078608
1	369	Func	-0.00076120
1	370	Func	-0.00061515
1	371	Func	-0.00097324
1	372	Func	-0.00091330
1	373	Func	-0.00062583
1	374	Func	-0.00209674
1	375	Func	-0.00073145
1	376	Func	-0.00097225
1	377	Func	-0.00043101
1	378	Func	-0.00137239
1	379	Func	-0.00056382
1	380	Func	-0.00072605
1	381	Func	-0.00048201
1	382	Func	-0.00150228
1	383	Func	-0.00084492
1	384	Func	-0.00083990
1	385	Func	-0.00055449
1	386	Func	-0.00194373
1	387	Func	-0.00102036
1	388	Func	-0.00037709
1	389	Func	-0.00059364
1	390	Func	-0.00090643
1	391	Func	-0.00114284
1	392	Func	-0.00143046
1	393	Func	-0.00225347
1	394	Func	-0.00114333
1	395	Func	-0.00120755
1	396	Func	-0.00078499
1	397	Func	-0.00073997
1	398	Func	-0.00052594
1	399	Func	-0.00100651
1	400	Func	-0.00090522
1	401	Func	-0.00084969
1	402	Func	-0.00077522
1	403	Func	-0.00113306
1	404	Func	-0.00077516
1	405	Func	-0.00055416
1	406	Func	-0.00083676
1	407	Func	-0.00053690
1	408	Func	-0.00046961
1	409	Func	-0.00084900
1	410	Func	-0.00091749
1	411	Func	-0.00097315
1	412	Func	-0.00079992
1	413	Func	-0.00143447
1	414	Func	-0.00066258
1	415	Func	-0.00122507
1	416	Func	-0.00100578
1	417	Func	-0.00053869
1	418	Func	-0.00099990
1	419	Func	-0.00081695
1	420	Func	-0.00086144
1	421	Func	-0.00057856
1	422	Func	-0.00128281
1	423	Func	-0.00102665
1	424	Func	-0.00122896
1	425	Func	-0.00034528
1	426	Func	-0.00046993
1	427	Func	-0.00048574
1	428	Func	-0.00047753
1	429	Func	-0.00063998
1	430	Func	-0.00255636
1	431	Func	-0.00096743
1	432	Func	-0.00052772
1	433	Func	-0.00089207
1	434	Func	-0.00099737
1	435	Func	-0.00139976
1	436	Func	-0.00046227
1	437	Func	-0.00138167
1	438	Func	-0.00079555
1	439	Func	-0.00222377
1	440	Func	-0.00078923
1	441	Func	-0.00075331
1	442	Func	-0.00046043
1	443	Func	-0.00033987
1	444	Func	-0.00182929
1	445	Func	-0.00124941
1	446	Func	-0.00115746
1	447	Func	-0.00117125
1	448	Func	-0.00056530
1	449	Func	-0.00061971
1	450	Func	-0.00034864
1	451	Func	-0.00040898
1	452	Func	-0.00044868
1	453	Func	-0.00136935
1	454	Func	-0.00109947
1	455	Func	-0.00106353
1	456	Func	-0.00099943
1	457	Func	-0.00018511
1	458	Func	-0.00032790
1	459	Func	-0.00107923
1	460	Func	-0.00109744
1	461	Func	-0.00082691
1	462	Func	-0.00060465
1	463	Func	-0.00060055
1	464	Func	-0.00120571
1	465	Func	-0.00087118
1	466	Func	-0.00029533
1	467	Func	-0.00089298
1	468	Func	-0.00091007
1	469	Func	-0.00094884
1	470	Func	-0.00109760
1	471	Func	-0.00197506
1	472	Func	-0.00106067
1	473	Func	-0.00065604
1	474	Func	-0.00052216
1	475	Func	-0.00053290
1	476	Func	-0.00076898
1	477	Func	-0.00057062
1	478	Func	-0.00057651
1	479	Func	-0.00080222
1	480	Func	-0.00059254
1	481	Func	-0.00084589
1	482	Func	-0.00107776
1	483	Func	-0.00081721
1	484	Func	-0.00092180
1	485	Func	-0.00024468
1	486	Func	-0.00112793
1	487	Func	-0.00072933
1	488	Func	-0.00096550
1	489	Func	-0.00051905
1	490	Func	-0.00098988
1	491	Func	-0.00049371
1	492	Func	-0.00147684
1	493	Func	-0.00081497
1	494	Func	-0.00074154
1	495	Func	-0.00083302
1	496	Func	-0.00069685
1	497	Func	-0.00037514
1	498	Func	-0.00066238
1	499	Func	-0.00094055
1	500	Func	-0.00114021
1	501	Func	-0.00248517
1	502	Func	-0.00062003
1	503	Func	-0.00225857
1	504	Func	-0.00085957
1	505	Func	-0.00058130
1	506	Func	-0.00056317
1	507	Func	-0.00099556
1	508	Func	-0.00063570
1	509	Func	-0.00024334
1	510	Func	-0.00142601
1	511	Func	-0.00156698
1	512	Func	-0.00107346
1	513	Func	-0.00071079
1	514	Func	-0.00020089
1	515	Func	-0.00095559
1	1	Anat	0.00013174
1	2	Anat	-0.00073192
1	3	Anat	-0.00004457
1	4	Anat	-0.00058176
1	5	Anat	-0.00089323
1	6	Anat	-0.00034108
1	7	Anat	-0.00041279
1	8	Anat	-0.00126040
1	9	Anat	-0.00040272
1	10	Anat	-0.00050592
1	11	Anat	-0.00063019
1	12	Anat	-0.00030621
1	13	Anat	-0.00113989
1	14	Anat	-0.00089557
1	15	Anat	-0.00143509
1	16	Anat	-0.00152772
1	17	Anat	-0.00083581
1	18	Anat	-0.00010825
1	19	Anat	-0.00014802
1	20	Anat	-0.00034443
1	21	Anat	-0.00065509
1	22	Anat	-0.00124362
1	23	Anat	-0.00341283
1	24	Anat	-0.00090502
1	25	Anat	-0.00137629
1	26	Anat	0.00004456
1	27	Anat	-0.00033572
1	28	Anat	-0.00047411
1	29	Anat	-0.00135218
1	30	Anat	-0.00091048
1	31	Anat	-0.00060083
1	32	Anat	-0.00035416
1	33	Anat	-0.00033488
1	34	Anat	-0.00285853
1	35	Anat	-0.00065658
1	36	Anat	-0.00087242
1	37	Anat	0.00003050
1	38	Anat	-0.00333974
1	39	Anat	-0.00080737
1	40	Anat	-0.00055231
1	41	Anat	-0.00060447
1	42	Anat	-0.00067224
1	43	Anat	-0.00035098
1	44	Anat	-0.00085957
1	45	Anat	-0.00077243
1	46	Anat	-0.00059168
1	47	Anat	-0.00219044
1	48	Anat	-0.00222346
1	49	Anat	-0.00138302
1	50	Anat	-0.00135396
1	51	Anat	-0.00279790
1	52	Anat	-0.00335773
1	53	Anat	-0.00016777
1	54	Anat	-0.00047132
1	55	Anat	-0.00063911
1	56	Anat	-0.00119398
1	57	Anat	-0.00110094
1	58	Anat	-0.00187495
1	59	Anat	-0.00035876
1	60	Anat	-0.00023050
1	61	Anat	-0.00027968
1	62	Anat	-0.00082793
1	63	Anat	-0.00028608
1	64	Anat	-0.00056656
1	65	Anat	-0.00037147
1	66	Anat	-0.00158488
1	67	Anat	-0.00280132
1	68	Anat	-0.00050294
1	69	Anat	0.00002210
1	70	Anat	-0.00222537
1	71	Anat	-0.00064234
1	72	Anat	-0.00073124
1	73	Anat	-0.00405406
1	74	Anat	-0.00078767
1	75	Anat	-0.00137269
1	76	Anat	-0.00028442
1	77	Anat	-0.00325736
1	78	Anat	-0.00012286
1	79	Anat	0.00007633
1	80	Anat	-0.00091744
1	81	Anat	-0.00041174
1	82	Anat	-0.00158285
1	83	Anat	-0.00086565
1	84	Anat	-0.00049022
1	85	Anat	-0.00053244
1	86	Anat	0.00020703
1	87	Anat	-0.00229559
1	88	Anat	-0.00052851
1	89	Anat	-0.00072245
1	90	Anat	-0.00105269
1	91	Anat	-0.00043371
1	92	Anat	-0.00130518
1	93	Anat	-0.00034341
1	94	Anat	-0.00038978
1	95	Anat	-0.00216746
1	96	Anat	-0.00044541
1	97	Anat	-0.00052034
1	98	Anat	-0.00138717
1	99	Anat	-0.00191785
1	100	Anat	-0.00203726
1	101	Anat	-0.00121377
1	102	Anat	-0.00068369
1	103	Anat	0.00003669
1	104	Anat	-0.00149906
1	105	Anat	-0.00234640
1	106	Anat	-0.00026585
1	107	Anat	-0.00352633
1	108	Anat	-0.00034230
1	109	Anat	-0.00027145
1	110	Anat	-0.00061133
1	111	Anat	-0.00015250
1	112	Anat	-0.00103856
1	113	Anat	-0.00071185
1	114	Anat	-0.00012958
1	115	Anat	-0.00154554
1	116	Anat	-0.00105933
1	117	Anat	-0.00041042
1	118	Anat	-0.00022003
1	119	Anat	-0.00017964
1	120	Anat	-0.00055279
1	121	Anat	-0.00138475
1	122	Anat	-0.00042294
1	123	Anat	-0.00024288
1	124	Anat	-0.00003861
1	125	Anat	-0.00040279
1	126	Anat	-0.00085473
1	127	Anat	-0.00032127
1	128	Anat	-0.00130627
1	129	Anat	-0.00031087
1	130	Anat	-0.00010609
1	131	Anat	-0.00098923
1	132	Anat	-0.00026127
1	133	Anat	-0.00193528
1	134	Anat	-0.00049076
1	135	Anat	-0.00034067
1	136	Anat	-0.00035513
1	137	Anat	-0.00072637
1	138	Anat	-0.00265129
1	139	Anat	-0.00081118
1	140	Anat	-0.00025916
1	141	Anat	-0.00071885
1	142	Anat	-0.00049276
1	143	Anat	-0.00082404
1	144	Anat	-0.00088377
1	145	Anat	-0.00067778
1	146	Anat	-0.00025656
1	147	Anat	-0.00166305
1	148	Anat	-0.00037391
1	149	Anat	-0.00047715
1	150	Anat	-0.00098717
1	151	Anat	-0.00287463
1	152	Anat	-0.00107713
1	153	Anat	-0.00047242
1	154	Anat	-0.00156031
1	155	Anat	-0.00149985
1	156	Anat	-0.00052781
1	157	Anat	-0.00188424
1	158	Anat	-0.00186944
1	159	Anat	-0.00174274
1	160	Anat	-0.00031711
1	161	Anat	-0.00030783
1	162	Anat	-0.00029306
1	163	Anat	-0.00079837
1	164	Anat	-0.00043270
1	165	Anat	0.00003838
1	166	Anat	-0.00080384
1	167	Anat	-0.00184829
1	168	Anat	-0.00064699
1	169	Anat	-0.00145796
1	170	Anat	-0.00068649
1	171	Anat	-0.00054746
1	172	Anat	-0.00017162
1	173	Anat	-0.00045798
1	174	Anat	-0.00181091
1	175	Anat	-0.00064168
1	176	Anat	-0.00073363
1	177	Anat	-0.00045573
1	178	Anat	-0.00260369
1	179	Anat	-0.00114171
1	180	Anat	-0.00228419
1	181	Anat	-0.00209693
1	182	Anat	-0.00066630
1	183	Anat	-0.00149776
1	184	Anat	-0.00106225
1	185	Anat	-0.00074972
1	186	Anat	-0.00060297
1	187	Anat	-0.00004678
1	188	Anat	-0.00093382
1	189	Anat	-0.00016126
1	190	Anat	-0.00093560
1	191	Anat	-0.00040809
1	192	Anat	-0.00298828
1	193	Anat	-0.00032891
1	194	Anat	-0.00059954
1	195	Anat	-0.00144984
1	196	Anat	-0.00044284
1	197	Anat	-0.00011317
1	198	Anat	-0.00187511
1	199	Anat	-0.00076890
1	200	Anat	-0.00050004
1	201	Anat	-0.00075008
1	202	Anat	-0.00050628
1	203	Anat	0.00011678
1	204	Anat	-0.00010593
1	205	Anat	-0.00029807
1	206	Anat	-0.00076133
1	207	Anat	-0.00108846
1	208	Anat	-0.00061321
1	209	Anat	-0.00034910
1	210	Anat	-0.00169672
1	211	Anat	-0.00049401
1	212	Anat	-0.00246501
1	213	Anat	-0.00167417
1	214	Anat	-0.00152198
1	215	Anat	-0.00046781
1	216	Anat	0.00025564
1	217	Anat	-0.00036486
1	218	Anat	-0.00118127
1	219	Anat	-0.00273273
1	220	Anat	-0.00534341
1	221	Anat	-0.00015382
1	222	Anat	-0.00235461
1	223	Anat	-0.00027500
1	224	Anat	-0.00108306
1	225	Anat	-0.00098408
1	226	Anat	-0.00017192
1	227	Anat	-0.00024133
1	228	Anat	-0.00066354
1	229	Anat	-0.00039891
1	230	Anat	-0.00420029
1	231	Anat	-0.00061489
1	232	Anat	-0.00172041
1	233	Anat	-0.00047506
1	234	Anat	-0.00024492
1	235	Anat	-0.00068552
1	236	Anat	-0.00136774
1	237	Anat	-0.00107931
1	238	Anat	-0.00033689
1	239	Anat	-0.00089780
1	240	Anat	-0.00079763
1	241	Anat	-0.00024156
1	242	Anat	-0.00009433
1	243	Anat	-0.00186173
1	244	Anat	-0.00053625
1	245	Anat	-0.00080081
1	246	Anat	-0.00062327
1	247	Anat	-0.00040912
1	248	Anat	-0.00296059
1	249	Anat	-0.00015457
1	250	Anat	-0.00041009
1	251	Anat	-0.00056816
1	252	Anat	-0.00155862
1	253	Anat	-0.00049513
1	254	Anat	-0.00182839
1	255	Anat	-0.00021585
1	256	Anat	-0.00018805
1	257	Anat	-0.00073220
1	258	Anat	-0.00108570
1	259	Anat	-0.00058129
1	260	Anat	-0.00063244
1	261	Anat	-0.00087323
1	262	Anat	-0.00168722
1	263	Anat	-0.00080503
1	264	Anat	-0.00069379
1	265	Anat	-0.00016077
1	266	Anat	-0.00065733
1	267	Anat	-0.00016156
1	268	Anat	-0.00081928
1	269	Anat	-0.00124150
1	270	Anat	-0.00185869
1	271	Anat	-0.00099840
1	272	Anat	-0.00111798
1	273	Anat	-0.00022806
1	274	Anat	-0.00068507
1	275	Anat	-0.00081192
1	276	Anat	-0.00157271
1	277	Anat	-0.00071517
1	278	Anat	-0.00167526
1	279	Anat	-0.00030123
1	280	Anat	-0.00007694
1	281	Anat	-0.00054050
1	282	Anat	-0.00044602
1	283	Anat	-0.00035956
1	284	Anat	-0.00098020
1	285	Anat	-0.00107038
1	286	Anat	-0.00132276
1	287	Anat	-0.00082865
1	288	Anat	-0.00080276
1	289	Anat	-0.00012282
1	290	Anat	-0.00020386
1	291	Anat	-0.00064143
1	292	Anat	-0.00001362
1	293	Anat	0.00027728
1	294	Anat	-0.00010724
1	295	Anat	-0.00021247
1	296	Anat	-0.00024327
1	297	Anat	-0.00002551
1	298	Anat	-0.00068271
1	299	Anat	-0.00133229
1	300	Anat	-0.00075916
1	301	Anat	-0.00036362
1	302	Anat	-0.00036660
1	303	Anat	-0.00176671
1	304	Anat	-0.00069922
1	305	Anat	-0.00178174
1	306	Anat	-0.00092623
1	307	Anat	-0.00123778
1	308	Anat	-0.00035324
1	309	Anat	-0.00064867
1	310	Anat	-0.00021005
1	311	Anat	-0.00088473
1	312	Anat	-0.00073572
1	313	Anat	-0.00149042
1	314	Anat	0.00000367
1	315	Anat	-0.00207166
1	316	Anat	-0.00312287
1	317	Anat	-0.00065292
1	318	Anat	-0.00196350
1	319	Anat	-0.00076227
1	320	Anat	-0.00102763
1	321	Anat	-0.00342105
1	322	Anat	-0.00207875
1	323	Anat	-0.00052125
1	324	Anat	-0.00199555
1	325	Anat	-0.00196254
1	326	Anat	-0.00158061
1	327	Anat	-0.00023657
1	328	Anat	-0.00087201
1	329	Anat	-0.00081788
1	330	Anat	-0.00199524
1	331	Anat	-0.00000904
1	332	Anat	-0.00092820
1	333	Anat	-0.00013198
1	334	Anat	-0.00233025
1	335	Anat	-0.00191625
1	336	Anat	-0.00042074
1	337	Anat	-0.00052920
1	338	Anat	-0.00150092
1	339	Anat	-0.00026322
1	340	Anat	-0.00037385
1	341	Anat	-0.00240587
1	342	Anat	-0.00231945
1	343	Anat	-0.00083356
1	344	Anat	-0.00087142
1	345	Anat	-0.00026944
1	346	Anat	-0.00055409
1	347	Anat	-0.00147762
1	348	Anat	0.00016684
1	349	Anat	-0.00094541
1	350	Anat	-0.00303577
1	351	Anat	-0.00034507
1	352	Anat	-0.00041867
1	353	Anat	-0.00089212
1	354	Anat	-0.00035572
1	355	Anat	-0.00073225
1	356	Anat	-0.00117733
1	357	Anat	0.00004527
1	358	Anat	-0.00120709
1	359	Anat	-0.00078913
1	360	Anat	0.00026034
1	361	Anat	-0.00084966
1	362	Anat	-0.00031696
1	363	Anat	-0.00050149
1	364	Anat	-0.00076096
1	365	Anat	-0.00060428
1	366	Anat	-0.00180243
1	367	Anat	-0.00009526
1	368	Anat	-0.00074311
1	369	Anat	-0.00055042
1	370	Anat	-0.00043702
1	371	Anat	-0.00068325
1	372	Anat	-0.00011068
1	373	Anat	-0.00060353
1	374	Anat	-0.00313221
1	375	Anat	-0.00079503
1	376	Anat	-0.00131998
1	377	Anat	-0.00044047
1	378	Anat	-0.00215395
1	379	Anat	-0.00038590
1	380	Anat	-0.00045962
1	381	Anat	-0.00039723
1	382	Anat	-0.00141885
1	383	Anat	-0.00116719
1	384	Anat	-0.00080060
1	385	Anat	-0.00017846
1	386	Anat	-0.00289843
1	387	Anat	-0.00108228
1	388	Anat	-0.00014147
1	389	Anat	-0.00038234
1	390	Anat	-0.00036609
1	391	Anat	-0.00233173
1	392	Anat	-0.00080020
1	393	Anat	-0.00137084
1	394	Anat	-0.00067278
1	395	Anat	-0.00166433
1	396	Anat	-0.00059789
1	397	Anat	-0.00032878
1	398	Anat	-0.00034679
1	399	Anat	-0.00086012
1	400	Anat	-0.00064473
1	401	Anat	-0.00131036
1	402	Anat	-0.00069227
1	403	Anat	-0.00126021
1	404	Anat	-0.00034696
1	405	Anat	-0.00038437
1	406	Anat	-0.00069085
1	407	Anat	-0.00062897
1	408	Anat	-0.00017131
1	409	Anat	-0.00056768
1	410	Anat	-0.00110607
1	411	Anat	-0.00176417
1	412	Anat	-0.00066163
1	413	Anat	-0.00067961
1	414	Anat	-0.00067051
1	415	Anat	-0.00142481
1	416	Anat	-0.00087237
1	417	Anat	-0.00058478
1	418	Anat	-0.00079099
1	419	Anat	-0.00066278
1	420	Anat	-0.00111268
1	421	Anat	-0.00074337
1	422	Anat	-0.00132249
1	423	Anat	-0.00110498
1	424	Anat	-0.00200502
1	425	Anat	-0.00013774
1	426	Anat	-0.00049515
1	427	Anat	-0.00022276
1	428	Anat	-0.00059855
1	429	Anat	-0.00043380
1	430	Anat	-0.00261655
1	431	Anat	-0.00115821
1	432	Anat	-0.00045959
1	433	Anat	-0.00107195
1	434	Anat	-0.00080047
1	435	Anat	-0.00080794
1	436	Anat	-0.00059647
1	437	Anat	-0.00125574
1	438	Anat	-0.00078003
1	439	Anat	-0.00279184
1	440	Anat	-0.00132834
1	441	Anat	-0.00122972
1	442	Anat	-0.00039076
1	443	Anat	-0.00023967
1	444	Anat	-0.00363544
1	445	Anat	-0.00077734
1	446	Anat	-0.00172804
1	447	Anat	-0.00128728
1	448	Anat	-0.00061556
1	449	Anat	-0.00054311
1	450	Anat	0.00001617
1	451	Anat	-0.00029711
1	452	Anat	-0.00012210
1	453	Anat	-0.00072228
1	454	Anat	-0.00063594
1	455	Anat	-0.00091171
1	456	Anat	-0.00147666
1	457	Anat	0.00015209
1	458	Anat	-0.00045978
1	459	Anat	-0.00068322
1	460	Anat	-0.00058506
1	461	Anat	-0.00088595
1	462	Anat	-0.00070671
1	463	Anat	-0.00064324
1	464	Anat	-0.00197610
1	465	Anat	-0.00077997
1	466	Anat	-0.00018992
1	467	Anat	-0.00085250
1	468	Anat	-0.00093902
1	469	Anat	-0.00096612
1	470	Anat	-0.00184781
1	471	Anat	-0.00170442
1	472	Anat	-0.00069154
1	473	Anat	-0.00110435
1	474	Anat	-0.00043372
1	475	Anat	-0.00042557
1	476	Anat	-0.00072068
1	477	Anat	-0.00073070
1	478	Anat	-0.00040189
1	479	Anat	-0.00093291
1	480	Anat	-0.00068780
1	481	Anat	-0.00072575
1	482	Anat	-0.00065507
1	483	Anat	-0.00097738
1	484	Anat	-0.00126940
1	485	Anat	-0.00020113
1	486	Anat	-0.00120068
1	487	Anat	-0.00028992
1	488	Anat	-0.00056712
1	489	Anat	-0.00062245
1	490	Anat	-0.00002811
1	491	Anat	-0.00020331
1	492	Anat	-0.00104247
1	493	Anat	-0.00119736
1	494	Anat	-0.00070612
1	495	Anat	-0.00051049
1	496	Anat	-0.00055581
1	497	Anat	-0.00024945
1	498	Anat	-0.00034489
1	499	Anat	-0.00042354
1	500	Anat	-0.00220330
1	501	Anat	-0.00134308
1	502	Anat	-0.00037980
1	503	Anat	-0.00296362
1	504	Anat	-0.00103684
1	505	Anat	-0.00043883
1	506	Anat	-0.00055634
1	507	Anat	-0.00107886
1	508	Anat	-0.00099466
1	509	Anat	-0.00030894
1	510	Anat	-0.00227736
1	511	Anat	-0.00095401
1	512	Anat	-0.00198786
1	513	Anat	-0.00019904
1	514	Anat	-0.00010276
1	515	Anat	-0.00076721
2	1	Global	-0.00034222
2	2	Global	-0.00025106
2	3	Global	-0.00036883
2	4	Global	-0.00022883
2	5	Global	-0.00037606
2	6	Global	-0.00004386
2	7	Global	-0.00036505
2	8	Global	-0.00013769
2	9	Global	-0.00058547
2	10	Global	-0.00046786
2	11	Global	-0.00028722
2	12	Global	-0.00030801
2	13	Global	-0.00049603
2	14	Global	-0.00131584
2	15	Global	-0.00087935
2	16	Global	-0.00033374
2	17	Global	-0.00013180
2	18	Global	-0.00029984
2	19	Global	-0.00026292
2	20	Global	-0.00023620
2	21	Global	-0.00081152
2	22	Global	-0.00029902
2	23	Global	-0.00043862
2	24	Global	-0.00061066
2	25	Global	-0.00028446
2	26	Global	-0.00054322
2	27	Global	-0.00036460
2	28	Global	-0.00057877
2	29	Global	-0.00011527
2	30	Global	-0.00045024
2	31	Global	-0.00024534
2	32	Global	-0.00055786
2	33	Global	-0.00075650
2	34	Global	-0.00111911
2	35	Global	-0.00037998
2	36	Global	0.00010414
2	37	Global	-0.00145318
2	38	Global	-0.00150937
2	39	Global	-0.00064215
2	40	Global	-0.00014123
2	41	Global	-0.00044719
2	42	Global	-0.00084666
2	43	Global	-0.00010425
2	44	Global	-0.00131120
2	45	Global	-0.00022890
2	46	Global	-0.00058024
2	47	Global	-0.00035391
2	48	Global	-0.00021284
2	49	Global	-0.00078259
2	50	Global	-0.00016820
2	51	Global	-0.00110892
2	52	Global	-0.00080998
2	53	Global	-0.00061983
2	54	Global	-0.00052650
2	55	Global	-0.00048037
2	56	Global	-0.00109204
2	57	Global	-0.00141439
2	58	Global	-0.00019319
2	59	Global	-0.00060741
2	60	Global	-0.00034141
2	61	Global	-0.00037791
2	62	Global	-0.00081502
2	63	Global	-0.00026761
2	64	Global	-0.00029274
2	65	Global	-0.00242218
2	66	Global	-0.00074911
2	67	Global	-0.00032457
2	68	Global	-0.00060139
2	69	Global	-0.00025168
2	70	Global	-0.00044576
2	71	Global	-0.00087812
2	72	Global	-0.00081653
2	73	Global	-0.00035680
2	74	Global	-0.00071901
2	75	Global	-0.00062126
2	76	Global	-0.00126772
2	77	Global	-0.00060458
2	78	Global	-0.00054127
2	79	Global	-0.00035951
2	80	Global	-0.00052510
2	81	Global	-0.00038453
2	82	Global	-0.00109391
2	83	Global	-0.00063281
2	84	Global	0.00002335
2	85	Global	-0.00008373
2	86	Global	-0.00023416
2	87	Global	-0.00023190
2	88	Global	-0.00020721
2	89	Global	-0.00039374
2	90	Global	-0.00020067
2	91	Global	-0.00030135
2	92	Global	-0.00017552
2	93	Global	-0.00034474
2	94	Global	-0.00174125
2	95	Global	-0.00063802
2	96	Global	0.00014249
2	97	Global	-0.00073783
2	98	Global	-0.00087935
2	99	Global	-0.00032775
2	100	Global	-0.00048461
2	101	Global	-0.00040885
2	102	Global	-0.00031570
2	103	Global	-0.00128377
2	104	Global	-0.00032747
2	105	Global	-0.00081328
2	106	Global	-0.00042937
2	107	Global	-0.00006950
2	108	Global	-0.00026178
2	109	Global	-0.00081129
2	110	Global	-0.00025362
2	111	Global	-0.00020948
2	112	Global	-0.00034359
2	113	Global	-0.00136925
2	114	Global	-0.00086280
2	115	Global	-0.00104138
2	116	Global	-0.00040579
2	117	Global	-0.00063299
2	118	Global	-0.00024746
2	119	Global	-0.00083207
2	120	Global	-0.00029905
2	121	Global	-0.00098473
2	122	Global	-0.00035508
2	123	Global	-0.00040434
2	124	Global	-0.00054440
2	125	Global	-0.00014286
2	126	Global	0.00005679
2	127	Global	-0.00030561
2	128	Global	-0.00050778
2	129	Global	-0.00025229
2	130	Global	-0.00096411
2	131	Global	-0.00084638
2	132	Global	-0.00060752
2	133	Global	-0.00042806
2	134	Global	-0.00193921
2	135	Global	-0.00090915
2	136	Global	-0.00177162
2	137	Global	-0.00052422
2	138	Global	-0.00144655
2	139	Global	-0.00167798
2	140	Global	-0.00045592
2	141	Global	-0.00057274
2	142	Global	-0.00175560
2	143	Global	-0.00008142
2	144	Global	-0.00096183
2	145	Global	-0.00036218
2	146	Global	-0.00247261
2	147	Global	-0.00085156
2	148	Global	-0.00027795
2	149	Global	-0.00031365
2	150	Global	-0.00068778
2	151	Global	-0.00049967
2	152	Global	-0.00051357
2	153	Global	-0.00041439
2	154	Global	-0.00087307
2	155	Global	-0.00032606
2	156	Global	-0.00047470
2	157	Global	-0.00071683
2	158	Global	-0.00021560
2	159	Global	-0.00109046
2	160	Global	-0.00081186
2	161	Global	-0.00016673
2	162	Global	-0.00038941
2	163	Global	-0.00022324
2	164	Global	-0.00037085
2	165	Global	-0.00036457
2	166	Global	-0.00011353
2	167	Global	-0.00014756
2	168	Global	0.00016022
2	169	Global	-0.00017433
2	170	Global	-0.00031108
2	171	Global	-0.00049018
2	172	Global	-0.00045574
2	173	Global	-0.00031370
2	174	Global	-0.00015881
2	175	Global	0.00006772
2	176	Global	-0.00046726
2	177	Global	-0.00030620
2	178	Global	-0.00054765
2	179	Global	-0.00076096
2	180	Global	-0.00027162
2	181	Global	-0.00125378
2	182	Global	-0.00052117
2	183	Global	-0.00037810
2	184	Global	-0.00055018
2	185	Global	-0.00062707
2	186	Global	-0.00020406
2	187	Global	-0.00018881
2	188	Global	-0.00042248
2	189	Global	0.00020119
2	190	Global	-0.00040338
2	191	Global	-0.00036931
2	192	Global	0.00040221
2	193	Global	-0.00047998
2	194	Global	-0.00070126
2	195	Global	-0.00027870
2	196	Global	-0.00027120
2	197	Global	-0.00094608
2	198	Global	-0.00017191
2	199	Global	-0.00060354
2	200	Global	-0.00041652
2	201	Global	-0.00037376
2	202	Global	-0.00012226
2	203	Global	-0.00154876
2	204	Global	-0.00020886
2	205	Global	-0.00056034
2	206	Global	0.00021896
2	207	Global	-0.00018942
2	208	Global	-0.00010570
2	209	Global	-0.00024547
2	210	Global	-0.00049330
2	211	Global	-0.00053202
2	212	Global	-0.00043290
2	213	Global	-0.00042697
2	214	Global	-0.00058254
2	215	Global	-0.00042806
2	216	Global	-0.00049370
2	217	Global	-0.00100447
2	218	Global	-0.00186943
2	219	Global	-0.00209828
2	220	Global	-0.00159156
2	221	Global	-0.00084684
2	222	Global	-0.00140146
2	223	Global	-0.00063743
2	224	Global	-0.00075696
2	225	Global	-0.00043166
2	226	Global	-0.00103247
2	227	Global	-0.00055347
2	228	Global	-0.00137057
2	229	Global	-0.00177763
2	230	Global	-0.00308387
2	231	Global	-0.00026956
2	232	Global	-0.00055794
2	233	Global	-0.00036818
2	234	Global	-0.00035233
2	235	Global	-0.00033495
2	236	Global	-0.00033423
2	237	Global	-0.00032338
2	238	Global	-0.00073197
2	239	Global	-0.00080236
2	240	Global	-0.00069793
2	241	Global	-0.00137959
2	242	Global	-0.00085172
2	243	Global	-0.00253137
2	244	Global	-0.00070829
2	245	Global	-0.00061773
2	246	Global	-0.00022570
2	247	Global	-0.00010715
2	248	Global	-0.00020290
2	249	Global	-0.00040034
2	250	Global	-0.00037791
2	251	Global	-0.00014363
2	252	Global	-0.00083982
2	253	Global	-0.00011577
2	254	Global	-0.00061996
2	255	Global	-0.00041206
2	256	Global	0.00000455
2	257	Global	-0.00043486
2	258	Global	-0.00013407
2	259	Global	-0.00044481
2	260	Global	0.00008505
2	261	Global	-0.00025782
2	262	Global	-0.00043961
2	263	Global	-0.00063785
2	264	Global	-0.00178241
2	265	Global	-0.00076328
2	266	Global	-0.00070094
2	267	Global	-0.00102956
2	268	Global	-0.00033563
2	269	Global	-0.00036987
2	270	Global	-0.00141745
2	271	Global	-0.00029997
2	272	Global	-0.00119902
2	273	Global	-0.00107259
2	274	Global	-0.00084069
2	275	Global	-0.00094219
2	276	Global	-0.00068489
2	277	Global	-0.00029129
2	278	Global	-0.00022267
2	279	Global	-0.00064319
2	280	Global	-0.00055577
2	281	Global	-0.00044260
2	282	Global	-0.00030858
2	283	Global	-0.00021306
2	284	Global	-0.00086801
2	285	Global	0.00000001
2	286	Global	-0.00018946
2	287	Global	-0.00023640
2	288	Global	-0.00012640
2	289	Global	-0.00095735
2	290	Global	-0.00058904
2	291	Global	-0.00028967
2	292	Global	-0.00039321
2	293	Global	-0.00030842
2	294	Global	-0.00036476
2	295	Global	-0.00040742
2	296	Global	-0.00093968
2	297	Global	-0.00022905
2	298	Global	-0.00008911
2	299	Global	-0.00042557
2	300	Global	-0.00027635
2	301	Global	-0.00059496
2	302	Global	-0.00114791
2	303	Global	-0.00048815
2	304	Global	-0.00053183
2	305	Global	-0.00126382
2	306	Global	-0.00023366
2	307	Global	-0.00144884
2	308	Global	-0.00204791
2	309	Global	-0.00041717
2	310	Global	-0.00118043
2	311	Global	-0.00166011
2	312	Global	-0.00028354
2	313	Global	-0.00072564
2	314	Global	-0.00358607
2	315	Global	-0.00056935
2	316	Global	-0.00053436
2	317	Global	-0.00022940
2	318	Global	0.00031286
2	319	Global	-0.00055976
2	320	Global	-0.00022271
2	321	Global	-0.00038614
2	322	Global	-0.00027229
2	323	Global	-0.00026171
2	324	Global	-0.00054033
2	325	Global	-0.00077641
2	326	Global	-0.00007275
2	327	Global	-0.00057702
2	328	Global	-0.00046584
2	329	Global	-0.00071041
2	330	Global	-0.00044357
2	331	Global	0.00065883
2	332	Global	-0.00019936
2	333	Global	-0.00089803
2	334	Global	-0.00063492
2	335	Global	-0.00009281
2	336	Global	-0.00056363
2	337	Global	-0.00173239
2	338	Global	-0.00082326
2	339	Global	-0.00221461
2	340	Global	-0.00029198
2	341	Global	-0.00092773
2	342	Global	-0.00069826
2	343	Global	-0.00048641
2	344	Global	-0.00089425
2	345	Global	-0.00112797
2	346	Global	-0.00089341
2	347	Global	-0.00037242
2	348	Global	-0.00234423
2	349	Global	-0.00092489
2	350	Global	-0.00033983
2	351	Global	-0.00071428
2	352	Global	-0.00017987
2	353	Global	-0.00006271
2	354	Global	-0.00006736
2	355	Global	0.00072892
2	356	Global	-0.00004868
2	357	Global	-0.00013179
2	358	Global	-0.00025350
2	359	Global	0.00011473
2	360	Global	-0.00020270
2	361	Global	-0.00027389
2	362	Global	-0.00030981
2	363	Global	-0.00041460
2	364	Global	-0.00033692
2	365	Global	-0.00053811
2	366	Global	-0.00007999
2	367	Global	-0.00036893
2	368	Global	-0.00041403
2	369	Global	-0.00041437
2	370	Global	-0.00112728
2	371	Global	-0.00038082
2	372	Global	-0.00031559
2	373	Global	-0.00056585
2	374	Global	-0.00010599
2	375	Global	-0.00039069
2	376	Global	-0.00051412
2	377	Global	-0.00035838
2	378	Global	-0.00045986
2	379	Global	-0.00036101
2	380	Global	-0.00028199
2	381	Global	-0.00048528
2	382	Global	-0.00028988
2	383	Global	-0.00014086
2	384	Global	-0.00017150
2	385	Global	-0.00037697
2	386	Global	0.00003571
2	387	Global	-0.00029829
2	388	Global	-0.00014511
2	389	Global	-0.00040334
2	390	Global	-0.00023376
2	391	Global	-0.00062328
2	392	Global	-0.00018651
2	393	Global	-0.00042750
2	394	Global	-0.00046681
2	395	Global	-0.00019277
2	396	Global	-0.00036432
2	397	Global	-0.00041936
2	398	Global	-0.00140844
2	399	Global	0.00038997
2	400	Global	-0.00012367
2	401	Global	-0.00025112
2	402	Global	-0.00031166
2	403	Global	-0.00000163
2	404	Global	-0.00060486
2	405	Global	-0.00016234
2	406	Global	-0.00099773
2	407	Global	-0.00060455
2	408	Global	-0.00034918
2	409	Global	-0.00050237
2	410	Global	-0.00072678
2	411	Global	-0.00034347
2	412	Global	-0.00017852
2	413	Global	-0.00099139
2	414	Global	-0.00065924
2	415	Global	-0.00029151
2	416	Global	-0.00060394
2	417	Global	-0.00025788
2	418	Global	-0.00044016
2	419	Global	-0.00031479
2	420	Global	-0.00024285
2	421	Global	-0.00035675
2	422	Global	-0.00141907
2	423	Global	-0.00044848
2	424	Global	-0.00032152
2	425	Global	-0.00003913
2	426	Global	-0.00012699
2	427	Global	-0.00026138
2	428	Global	-0.00066083
2	429	Global	-0.00035856
2	430	Global	0.00011605
2	431	Global	-0.00070391
2	432	Global	-0.00033055
2	433	Global	-0.00033604
2	434	Global	-0.00059458
2	435	Global	-0.00022609
2	436	Global	-0.00050042
2	437	Global	0.00000096
2	438	Global	-0.00029438
2	439	Global	-0.00038618
2	440	Global	-0.00013512
2	441	Global	-0.00056463
2	442	Global	0.00024861
2	443	Global	0.00020850
2	444	Global	-0.00037080
2	445	Global	-0.00021170
2	446	Global	-0.00048170
2	447	Global	-0.00024714
2	448	Global	-0.00070660
2	449	Global	-0.00045122
2	450	Global	-0.00022235
2	451	Global	-0.00057936
2	452	Global	-0.00080449
2	453	Global	-0.00044778
2	454	Global	-0.00070656
[truncated: 40,526 more rows]

## Sheet: RDK-Gamma
Subject	Trial	ROIType	Pial-White
1	1	Global	0.00000487
1	2	Global	0.00000208
1	3	Global	0.00000392
1	4	Global	0.00000202
1	5	Global	0.00000431
1	6	Global	-0.00000007
1	7	Global	0.00000238
1	8	Global	0.00000204
1	9	Global	0.00000118
1	10	Global	0.00000426
1	11	Global	0.00000118
1	12	Global	0.00000093
1	13	Global	0.00000143
1	14	Global	0.00000467
1	15	Global	0.00000520
1	16	Global	-0.00000082
1	17	Global	0.00000773
1	18	Global	0.00000732
1	19	Global	0.00000333
1	20	Global	0.00000581
1	21	Global	0.00000586
1	22	Global	0.00000142
1	23	Global	0.00000190
1	24	Global	0.00000405
1	25	Global	0.00000742
1	26	Global	0.00000202
1	27	Global	0.00000179
1	28	Global	0.00000326
1	29	Global	-0.00000125
1	30	Global	0.00000123
1	31	Global	-0.00000008
1	32	Global	0.00000716
1	33	Global	0.00000117
1	34	Global	0.00000239
1	35	Global	0.00000568
1	36	Global	0.00000121
1	37	Global	0.00000078
1	38	Global	0.00000038
1	39	Global	0.00000542
1	40	Global	0.00000681
1	41	Global	0.00000427
1	42	Global	0.00000963
1	43	Global	-0.00000014
1	44	Global	0.00000289
1	45	Global	0.00000144
1	46	Global	0.00000431
1	47	Global	0.00000311
1	48	Global	0.00000003
1	49	Global	0.00000389
1	50	Global	0.00000280
1	51	Global	0.00000123
1	52	Global	0.00000302
1	53	Global	0.00000343
1	54	Global	0.00000060
1	55	Global	0.00000123
1	56	Global	0.00000261
1	57	Global	0.00000111
1	58	Global	0.00000170
1	59	Global	0.00000035
1	60	Global	0.00000439
1	61	Global	0.00000170
1	62	Global	0.00000016
1	63	Global	0.00000013
1	64	Global	0.00000357
1	65	Global	0.00000389
1	66	Global	0.00000258
1	67	Global	0.00000201
1	68	Global	0.00000162
1	69	Global	0.00000328
1	70	Global	0.00000567
1	71	Global	-0.00000120
1	72	Global	0.00000395
1	73	Global	0.00000289
1	74	Global	0.00000265
1	75	Global	0.00000602
1	76	Global	0.00000263
1	77	Global	-0.00000048
1	78	Global	0.00000505
1	79	Global	0.00000378
1	80	Global	0.00000502
1	81	Global	0.00000199
1	82	Global	0.00000425
1	83	Global	0.00000113
1	84	Global	0.00000179
1	85	Global	-0.00000007
1	86	Global	-0.00000030
1	87	Global	0.00000354
1	88	Global	-0.00000033
1	89	Global	-0.00000013
1	90	Global	0.00000089
1	91	Global	0.00000154
1	92	Global	0.00000171
1	93	Global	-0.00000168
1	94	Global	0.00000375
1	95	Global	0.00000213
1	96	Global	0.00000647
1	97	Global	0.00000230
1	98	Global	-0.00000065
1	99	Global	-0.00000023
1	100	Global	0.00000217
1	101	Global	0.00000156
1	102	Global	0.00000032
1	103	Global	0.00000552
1	104	Global	0.00000603
1	105	Global	0.00000651
1	106	Global	0.00000552
1	107	Global	0.00000143
1	108	Global	0.00000199
1	109	Global	-0.00000104
1	110	Global	0.00000565
1	111	Global	0.00000976
1	112	Global	0.00000323
1	113	Global	0.00000234
1	114	Global	0.00000145
1	115	Global	0.00000092
1	116	Global	0.00000590
1	117	Global	0.00000186
1	118	Global	0.00000163
1	119	Global	0.00000543
1	120	Global	0.00000267
1	121	Global	-0.00000078
1	122	Global	0.00000130
1	123	Global	0.00000226
1	124	Global	0.00000198
1	125	Global	0.00000151
1	126	Global	0.00000382
1	127	Global	-0.00000003
1	128	Global	0.00000239
1	129	Global	0.00000287
1	130	Global	-0.00000025
1	131	Global	0.00000247
1	132	Global	0.00000510
1	133	Global	0.00000291
1	134	Global	0.00000259
1	135	Global	0.00000474
1	136	Global	0.00000227
1	137	Global	0.00000283
1	138	Global	0.00000245
1	139	Global	0.00000095
1	140	Global	0.00000559
1	141	Global	-0.00000083
1	142	Global	0.00000785
1	143	Global	0.00000183
1	144	Global	0.00000271
1	145	Global	0.00000573
1	146	Global	0.00000336
1	147	Global	0.00000226
1	148	Global	-0.00000052
1	149	Global	0.00000026
1	150	Global	0.00000065
1	151	Global	0.00000343
1	152	Global	0.00000490
1	153	Global	0.00000580
1	154	Global	0.00000458
1	155	Global	0.00000246
1	156	Global	0.00000130
1	157	Global	0.00000067
1	158	Global	-0.00000270
1	159	Global	0.00000020
1	160	Global	0.00000003
1	161	Global	0.00000365
1	162	Global	0.00000082
1	163	Global	0.00000181
1	164	Global	-0.00000062
1	165	Global	0.00000607
1	166	Global	0.00000066
1	167	Global	0.00000098
1	168	Global	0.00000152
1	169	Global	0.00000077
1	170	Global	0.00000297
1	171	Global	0.00000049
1	172	Global	0.00000034
1	173	Global	0.00000219
1	174	Global	0.00000277
1	175	Global	0.00000050
1	176	Global	0.00000049
1	177	Global	0.00000323
1	178	Global	0.00000320
1	179	Global	0.00000019
1	180	Global	0.00000301
1	181	Global	0.00000094
1	182	Global	0.00000209
1	183	Global	0.00000139
1	184	Global	0.00000038
1	185	Global	0.00000292
1	186	Global	0.00000276
1	187	Global	0.00000128
1	188	Global	0.00000559
1	189	Global	0.00000240
1	190	Global	0.00000385
1	191	Global	0.00000414
1	192	Global	-0.00000050
1	193	Global	-0.00000056
1	194	Global	0.00000202
1	195	Global	0.00000004
1	196	Global	0.00000737
1	197	Global	0.00000487
1	198	Global	0.00000390
1	199	Global	0.00000023
1	200	Global	0.00000017
1	201	Global	-0.00000011
1	202	Global	0.00000233
1	203	Global	-0.00000112
1	204	Global	0.00000619
1	205	Global	-0.00000066
1	206	Global	0.00000200
1	207	Global	0.00000476
1	208	Global	0.00000584
1	209	Global	0.00000051
1	210	Global	0.00000454
1	211	Global	0.00000252
1	212	Global	0.00000355
1	213	Global	0.00000566
1	214	Global	0.00000089
1	215	Global	0.00000325
1	216	Global	0.00000611
1	217	Global	0.00000111
1	218	Global	0.00000238
1	219	Global	0.00001135
1	220	Global	0.00000054
1	221	Global	-0.00000142
1	222	Global	0.00000302
1	223	Global	0.00000360
1	224	Global	0.00000511
1	225	Global	0.00000110
1	226	Global	0.00000218
1	227	Global	0.00000043
1	228	Global	0.00000108
1	229	Global	0.00000502
1	230	Global	0.00000257
1	231	Global	0.00000267
1	232	Global	0.00000140
1	233	Global	0.00000090
1	234	Global	0.00000206
1	235	Global	0.00000288
1	236	Global	-0.00000128
1	237	Global	0.00000650
1	238	Global	0.00000076
1	239	Global	0.00000467
1	240	Global	0.00000217
1	241	Global	-0.00000060
1	242	Global	0.00000521
1	243	Global	0.00000333
1	244	Global	0.00000316
1	245	Global	0.00000069
1	246	Global	0.00000391
1	247	Global	0.00000368
1	248	Global	0.00000274
1	249	Global	0.00000921
1	250	Global	0.00000135
1	251	Global	0.00000531
1	252	Global	0.00000151
1	253	Global	0.00000162
1	254	Global	0.00000156
1	255	Global	0.00000698
1	256	Global	0.00000194
1	257	Global	0.00000537
1	258	Global	0.00000036
1	259	Global	0.00000051
1	260	Global	0.00000027
1	261	Global	0.00000175
1	262	Global	0.00000561
1	263	Global	0.00000166
1	264	Global	0.00000134
1	265	Global	-0.00000126
1	266	Global	0.00000489
1	267	Global	0.00000405
1	268	Global	0.00000104
1	269	Global	0.00000425
1	270	Global	0.00000137
1	271	Global	-0.00000278
1	272	Global	0.00000494
1	273	Global	0.00000430
1	274	Global	0.00000164
1	275	Global	0.00000513
1	276	Global	0.00000056
1	277	Global	0.00000219
1	278	Global	-0.00000091
1	279	Global	-0.00000090
1	280	Global	0.00000136
1	281	Global	0.00000075
1	282	Global	0.00000363
1	283	Global	0.00000157
1	284	Global	0.00000253
1	285	Global	0.00000270
1	286	Global	-0.00000143
1	287	Global	-0.00000045
1	288	Global	0.00000049
1	289	Global	0.00000206
1	290	Global	-0.00000130
1	291	Global	0.00000003
1	292	Global	0.00000135
1	293	Global	0.00000522
1	294	Global	0.00000684
1	295	Global	0.00000157
1	296	Global	0.00000278
1	297	Global	-0.00000107
1	298	Global	0.00000506
1	299	Global	0.00000099
1	300	Global	0.00000487
1	301	Global	-0.00000110
1	302	Global	0.00000159
1	303	Global	0.00000081
1	304	Global	-0.00000028
1	305	Global	0.00000386
1	306	Global	0.00000087
1	307	Global	0.00000426
1	308	Global	0.00000313
1	309	Global	0.00000311
1	310	Global	0.00000363
1	311	Global	-0.00000026
1	312	Global	0.00000169
1	313	Global	0.00000176
1	314	Global	0.00000207
1	315	Global	0.00000141
1	316	Global	0.00000247
1	317	Global	-0.00000110
1	318	Global	0.00000033
1	319	Global	-0.00000103
1	320	Global	0.00000270
1	321	Global	0.00000134
1	322	Global	0.00001166
1	323	Global	0.00000053
1	324	Global	0.00000265
1	325	Global	0.00000240
1	326	Global	0.00000204
1	327	Global	0.00000070
1	328	Global	0.00000240
1	329	Global	-0.00000313
1	330	Global	0.00000097
1	331	Global	-0.00000050
1	332	Global	0.00000852
1	333	Global	0.00000803
1	334	Global	0.00000563
1	335	Global	0.00000199
1	336	Global	0.00000445
1	337	Global	0.00000444
1	338	Global	0.00000008
1	339	Global	-0.00000053
1	340	Global	0.00000174
1	341	Global	-0.00000123
1	342	Global	0.00000358
1	343	Global	0.00000509
1	344	Global	0.00000386
1	345	Global	0.00000175
1	346	Global	0.00000534
1	347	Global	0.00000065
1	348	Global	0.00001025
1	349	Global	0.00000400
1	350	Global	0.00000556
1	351	Global	0.00000446
1	352	Global	-0.00000314
1	353	Global	0.00000020
1	354	Global	0.00000211
1	355	Global	0.00000390
1	356	Global	0.00000233
1	357	Global	0.00000192
1	358	Global	0.00000370
1	359	Global	0.00000346
1	360	Global	0.00000333
1	361	Global	0.00000497
1	362	Global	-0.00000061
1	363	Global	0.00000207
1	364	Global	-0.00000018
1	365	Global	0.00000295
1	366	Global	0.00000494
1	367	Global	0.00000704
1	368	Global	-0.00000537
1	369	Global	0.00000376
1	370	Global	0.00000031
1	371	Global	0.00000346
1	372	Global	0.00000816
1	373	Global	0.00000550
1	374	Global	0.00000131
1	375	Global	0.00000522
1	376	Global	0.00000483
1	377	Global	-0.00000271
1	378	Global	0.00000521
1	379	Global	0.00000235
1	380	Global	0.00000423
1	381	Global	0.00000177
1	382	Global	0.00000194
1	383	Global	0.00000470
1	384	Global	0.00000009
1	385	Global	0.00000363
1	386	Global	0.00000882
1	387	Global	0.00000105
1	388	Global	0.00000118
1	389	Global	0.00000016
1	390	Global	0.00000146
1	391	Global	0.00000515
1	392	Global	0.00000491
1	393	Global	0.00000172
1	394	Global	0.00000672
1	395	Global	0.00000150
1	396	Global	0.00000290
1	397	Global	0.00000193
1	398	Global	-0.00000010
1	399	Global	0.00000180
1	400	Global	-0.00000039
1	401	Global	-0.00000065
1	402	Global	0.00000860
1	403	Global	0.00000399
1	404	Global	0.00000189
1	405	Global	0.00000120
1	406	Global	0.00000106
1	407	Global	0.00000165
1	408	Global	0.00000478
1	409	Global	0.00000110
1	410	Global	0.00000459
1	411	Global	0.00000171
1	412	Global	0.00000070
1	413	Global	0.00000360
1	414	Global	-0.00000097
1	415	Global	0.00000081
1	416	Global	0.00000175
1	417	Global	0.00000274
1	418	Global	0.00000355
1	419	Global	0.00000432
1	420	Global	0.00000230
1	421	Global	0.00000334
1	422	Global	-0.00000073
1	423	Global	0.00000663
1	424	Global	-0.00000030
1	425	Global	0.00000147
1	426	Global	0.00000429
1	427	Global	0.00000672
1	428	Global	0.00000508
1	429	Global	0.00000111
1	430	Global	0.00000291
1	431	Global	0.00000029
1	432	Global	-0.00000140
1	433	Global	0.00000166
1	434	Global	0.00000421
1	435	Global	0.00000155
1	436	Global	0.00000174
1	437	Global	0.00000171
1	438	Global	-0.00000016
1	439	Global	0.00000114
1	440	Global	-0.00000009
1	441	Global	0.00000230
1	442	Global	0.00000201
1	443	Global	0.00000021
1	444	Global	-0.00000161
1	445	Global	0.00000102
1	446	Global	0.00000193
1	447	Global	0.00000098
1	448	Global	0.00000206
1	449	Global	0.00000181
1	450	Global	0.00000123
1	451	Global	0.00000029
1	452	Global	0.00000174
1	453	Global	0.00000144
1	454	Global	0.00000376
1	455	Global	0.00000421
1	456	Global	0.00000150
1	457	Global	0.00000139
1	458	Global	0.00000228
1	459	Global	0.00000136
1	460	Global	0.00000305
1	461	Global	0.00000751
1	462	Global	0.00000829
1	463	Global	0.00000275
1	464	Global	0.00000011
1	465	Global	0.00000521
1	466	Global	0.00000118
1	467	Global	0.00000086
1	468	Global	0.00000213
1	469	Global	0.00000011
1	470	Global	0.00000151
1	471	Global	0.00000667
1	472	Global	0.00000093
1	473	Global	0.00000160
1	474	Global	-0.00000040
1	475	Global	0.00000475
1	476	Global	0.00000395
1	477	Global	0.00000393
1	478	Global	-0.00000199
1	479	Global	0.00000372
1	480	Global	0.00000165
1	481	Global	0.00000262
1	482	Global	0.00000060
1	483	Global	0.00000073
1	484	Global	0.00000117
1	485	Global	0.00000046
1	486	Global	0.00000575
1	487	Global	0.00000313
1	488	Global	0.00000691
1	489	Global	0.00000035
1	490	Global	0.00000309
1	491	Global	0.00000271
1	492	Global	0.00000125
1	493	Global	0.00000490
1	494	Global	0.00000569
1	495	Global	-0.00000005
1	496	Global	0.00000267
1	497	Global	0.00000207
1	498	Global	0.00000057
1	499	Global	0.00000206
1	500	Global	0.00000198
1	501	Global	0.00000373
1	502	Global	0.00000486
1	503	Global	0.00000534
1	504	Global	0.00000058
1	505	Global	0.00000008
1	506	Global	0.00000476
1	507	Global	0.00000248
1	508	Global	0.00000000
1	509	Global	0.00000086
1	510	Global	0.00000535
1	511	Global	0.00000706
1	512	Global	0.00000709
1	513	Global	0.00000111
1	514	Global	0.00000105
1	515	Global	0.00000422
1	1	Func	0.00000607
1	2	Func	0.00000211
1	3	Func	0.00000811
1	4	Func	-0.00000300
1	5	Func	0.00000544
1	6	Func	-0.00000360
1	7	Func	0.00000124
1	8	Func	0.00000270
1	9	Func	-0.00000008
1	10	Func	0.00001253
1	11	Func	0.00000073
1	12	Func	-0.00000547
1	13	Func	0.00000146
1	14	Func	0.00000500
1	15	Func	0.00000193
1	16	Func	-0.00000269
1	17	Func	0.00001430
1	18	Func	0.00001310
1	19	Func	0.00000692
1	20	Func	0.00001090
1	21	Func	0.00001321
1	22	Func	0.00000040
1	23	Func	-0.00000023
1	24	Func	0.00000424
1	25	Func	0.00001370
1	26	Func	0.00000391
1	27	Func	0.00000419
1	28	Func	0.00000192
1	29	Func	-0.00000328
1	30	Func	0.00000712
1	31	Func	-0.00000144
1	32	Func	0.00001138
1	33	Func	-0.00000384
1	34	Func	0.00000574
1	35	Func	0.00000550
1	36	Func	0.00000788
1	37	Func	0.00000095
1	38	Func	-0.00000234
1	39	Func	0.00000638
1	40	Func	0.00001317
1	41	Func	0.00001307
1	42	Func	0.00000263
1	43	Func	-0.00000447
1	44	Func	0.00000326
1	45	Func	0.00000020
1	46	Func	0.00000434
1	47	Func	0.00000963
1	48	Func	-0.00000581
1	49	Func	0.00000615
1	50	Func	0.00000470
1	51	Func	0.00000242
1	52	Func	0.00000324
1	53	Func	0.00000040
1	54	Func	0.00000246
1	55	Func	0.00000311
1	56	Func	0.00000520
1	57	Func	-0.00000233
1	58	Func	-0.00000294
1	59	Func	-0.00000261
1	60	Func	0.00001038
1	61	Func	0.00000305
1	62	Func	-0.00000359
1	63	Func	0.00000046
1	64	Func	0.00000033
1	65	Func	0.00000751
1	66	Func	0.00000480
1	67	Func	0.00000098
1	68	Func	0.00000467
1	69	Func	-0.00000111
1	70	Func	0.00001089
1	71	Func	-0.00000213
1	72	Func	0.00000568
1	73	Func	0.00000202
1	74	Func	0.00000433
1	75	Func	0.00000823
1	76	Func	0.00000028
1	77	Func	-0.00000626
1	78	Func	0.00001302
1	79	Func	0.00000075
1	80	Func	0.00001462
1	81	Func	-0.00000094
1	82	Func	0.00001070
1	83	Func	-0.00000242
1	84	Func	0.00000149
1	85	Func	0.00000012
1	86	Func	-0.00000203
1	87	Func	0.00000242
1	88	Func	-0.00000153
1	89	Func	-0.00000302
1	90	Func	-0.00000365
1	91	Func	0.00000611
1	92	Func	0.00000443
1	93	Func	-0.00000381
1	94	Func	0.00000301
1	95	Func	0.00000309
1	96	Func	0.00000289
1	97	Func	-0.00000134
1	98	Func	-0.00000096
1	99	Func	-0.00000143
1	100	Func	0.00000255
1	101	Func	0.00000502
1	102	Func	-0.00000354
1	103	Func	0.00000750
1	104	Func	0.00000750
1	105	Func	0.00001253
1	106	Func	0.00000747
1	107	Func	-0.00000550
1	108	Func	0.00001014
1	109	Func	-0.00000700
1	110	Func	0.00001095
1	111	Func	0.00001551
1	112	Func	0.00000198
1	113	Func	-0.00000079
1	114	Func	-0.00000306
1	115	Func	-0.00000071
1	116	Func	0.00000843
1	117	Func	-0.00000165
1	118	Func	0.00000481
1	119	Func	0.00000178
1	120	Func	0.00000638
1	121	Func	-0.00000259
1	122	Func	-0.00000095
1	123	Func	0.00000160
1	124	Func	-0.00000283
1	125	Func	0.00000013
1	126	Func	0.00000140
1	127	Func	-0.00000262
1	128	Func	0.00000800
1	129	Func	0.00000550
1	130	Func	-0.00000548
1	131	Func	0.00000213
1	132	Func	0.00000862
1	133	Func	0.00000274
1	134	Func	0.00000535
1	135	Func	0.00000309
1	136	Func	0.00000207
1	137	Func	0.00000285
1	138	Func	0.00000368
1	139	Func	0.00000371
1	140	Func	0.00000187
1	141	Func	-0.00000159
1	142	Func	0.00000467
1	143	Func	0.00000177
1	144	Func	0.00000303
1	145	Func	0.00000475
1	146	Func	0.00001076
1	147	Func	0.00000252
1	148	Func	0.00000330
1	149	Func	-0.00000329
1	150	Func	-0.00000224
1	151	Func	0.00000100
1	152	Func	0.00000669
1	153	Func	0.00000089
1	154	Func	0.00000298
1	155	Func	0.00000695
1	156	Func	-0.00000077
1	157	Func	0.00000043
1	158	Func	-0.00001214
1	159	Func	0.00000284
1	160	Func	-0.00000674
1	161	Func	0.00000139
1	162	Func	-0.00000187
1	163	Func	0.00000172
1	164	Func	-0.00000108
1	165	Func	0.00001157
1	166	Func	0.00000001
1	167	Func	-0.00000385
1	168	Func	0.00000187
1	169	Func	-0.00000227
1	170	Func	0.00000699
1	171	Func	-0.00000801
1	172	Func	-0.00000296
1	173	Func	0.00000313
1	174	Func	0.00000284
1	175	Func	0.00000050
1	176	Func	-0.00000193
1	177	Func	0.00000339
1	178	Func	0.00000286
1	179	Func	-0.00000418
1	180	Func	0.00000610
1	181	Func	-0.00000219
1	182	Func	0.00000150
1	183	Func	0.00000189
1	184	Func	-0.00000183
1	185	Func	0.00000432
1	186	Func	0.00000075
1	187	Func	0.00000748
1	188	Func	0.00000511
1	189	Func	-0.00000137
1	190	Func	0.00000486
1	191	Func	0.00000532
1	192	Func	-0.00000570
1	193	Func	-0.00000613
1	194	Func	0.00000652
1	195	Func	0.00000380
1	196	Func	0.00001457
1	197	Func	0.00000238
1	198	Func	0.00000944
1	199	Func	-0.00000299
1	200	Func	0.00000186
1	201	Func	-0.00000505
1	202	Func	0.00000437
1	203	Func	-0.00000290
1	204	Func	0.00000760
1	205	Func	-0.00000381
1	206	Func	0.00000379
1	207	Func	0.00000969
1	208	Func	0.00001019
1	209	Func	0.00000061
1	210	Func	0.00000768
1	211	Func	0.00000669
1	212	Func	0.00000777
1	213	Func	0.00000429
1	214	Func	-0.00000572
1	215	Func	-0.00000023
1	216	Func	0.00001104
1	217	Func	-0.00000098
1	218	Func	-0.00000140
1	219	Func	0.00001160
1	220	Func	-0.00000327
1	221	Func	-0.00000424
1	222	Func	0.00001330
1	223	Func	0.00000653
1	224	Func	0.00001177
1	225	Func	-0.00000337
1	226	Func	0.00000410
1	227	Func	-0.00000686
1	228	Func	-0.00000147
1	229	Func	0.00000669
1	230	Func	0.00000764
1	231	Func	-0.00000126
1	232	Func	0.00000441
1	233	Func	-0.00000074
1	234	Func	0.00000306
1	235	Func	-0.00000036
1	236	Func	-0.00000276
1	237	Func	0.00001054
1	238	Func	-0.00000152
1	239	Func	0.00000856
1	240	Func	0.00000186
1	241	Func	-0.00000317
1	242	Func	0.00000989
1	243	Func	0.00000239
1	244	Func	0.00000466
1	245	Func	-0.00000135
1	246	Func	0.00000421
1	247	Func	0.00000683
1	248	Func	0.00000410
1	249	Func	0.00001148
1	250	Func	-0.00000081
1	251	Func	0.00000951
1	252	Func	0.00000126
1	253	Func	-0.00000579
1	254	Func	-0.00000454
1	255	Func	0.00000503
1	256	Func	0.00000260
1	257	Func	0.00000721
1	258	Func	-0.00000236
1	259	Func	-0.00000166
1	260	Func	0.00000046
1	261	Func	0.00000337
1	262	Func	0.00001098
1	263	Func	-0.00000403
1	264	Func	0.00000365
1	265	Func	-0.00000574
1	266	Func	0.00000573
1	267	Func	0.00000751
1	268	Func	0.00000641
1	269	Func	0.00000679
1	270	Func	0.00000025
1	271	Func	-0.00001154
1	272	Func	0.00000716
1	273	Func	0.00000292
1	274	Func	0.00000309
1	275	Func	0.00000992
1	276	Func	-0.00000197
1	277	Func	0.00000438
1	278	Func	-0.00000147
1	279	Func	-0.00000219
1	280	Func	0.00000138
1	281	Func	0.00000005
1	282	Func	0.00000264
1	283	Func	0.00000059
1	284	Func	0.00000175
1	285	Func	0.00000579
1	286	Func	-0.00000654
1	287	Func	0.00000381
1	288	Func	-0.00000315
1	289	Func	-0.00000285
1	290	Func	-0.00000557
1	291	Func	0.00000191
1	292	Func	-0.00000518
1	293	Func	0.00000816
1	294	Func	0.00000580
1	295	Func	0.00000387
1	296	Func	0.00000187
1	297	Func	-0.00000395
1	298	Func	0.00000560
1	299	Func	-0.00000404
1	300	Func	0.00000899
1	301	Func	-0.00000828
1	302	Func	-0.00000076
1	303	Func	-0.00000064
1	304	Func	0.00000142
1	305	Func	0.00000512
1	306	Func	-0.00000378
1	307	Func	0.00000627
1	308	Func	0.00000106
1	309	Func	0.00000379
1	310	Func	0.00000257
1	311	Func	-0.00000872
1	312	Func	0.00000327
1	313	Func	0.00000463
1	314	Func	-0.00000080
1	315	Func	-0.00000210
1	316	Func	-0.00000207
1	317	Func	-0.00000496
1	318	Func	0.00000264
1	319	Func	-0.00000408
1	320	Func	0.00000259
1	321	Func	0.00000313
1	322	Func	-0.00002741
1	323	Func	0.00000286
1	324	Func	0.00000363
1	325	Func	-0.00000032
1	326	Func	0.00000001
1	327	Func	0.00000157
1	328	Func	0.00000208
1	329	Func	-0.00000658
1	330	Func	-0.00000097
1	331	Func	-0.00000293
1	332	Func	0.00001531
1	333	Func	0.00000873
1	334	Func	0.00000732
1	335	Func	-0.00000083
1	336	Func	0.00000714
1	337	Func	0.00000832
1	338	Func	-0.00000711
1	339	Func	-0.00000495
1	340	Func	-0.00000111
1	341	Func	-0.00000530
1	342	Func	0.00000081
1	343	Func	0.00001994
1	344	Func	0.00000591
1	345	Func	0.00000494
1	346	Func	0.00000838
1	347	Func	-0.00000164
1	348	Func	0.00001635
1	349	Func	0.00000781
1	350	Func	0.00000749
1	351	Func	0.00000770
1	352	Func	-0.00000313
1	353	Func	-0.00000092
1	354	Func	0.00000274
1	355	Func	0.00000787
1	356	Func	0.00000321
1	357	Func	0.00000154
1	358	Func	0.00000732
1	359	Func	0.00000451
1	360	Func	-0.00000364
1	361	Func	0.00000834
1	362	Func	-0.00000560
1	363	Func	0.00000271
1	364	Func	-0.00000268
1	365	Func	-0.00000228
1	366	Func	0.00000807
1	367	Func	0.00001314
1	368	Func	-0.00000487
1	369	Func	-0.00000192
1	370	Func	-0.00000243
1	371	Func	0.00001060
1	372	Func	0.00001375
1	373	Func	0.00000494
1	374	Func	-0.00000693
1	375	Func	0.00000875
1	376	Func	0.00000332
1	377	Func	-0.00000650
1	378	Func	0.00000544
1	379	Func	0.00000288
1	380	Func	0.00000673
1	381	Func	0.00000291
1	382	Func	0.00000333
1	383	Func	0.00000974
1	384	Func	0.00000167
1	385	Func	0.00000704
1	386	Func	0.00001575
1	387	Func	0.00000077
1	388	Func	0.00000240
1	389	Func	-0.00000349
1	390	Func	0.00000084
1	391	Func	0.00000504
1	392	Func	0.00001297
1	393	Func	0.00000573
1	394	Func	0.00001173
1	395	Func	-0.00000045
1	396	Func	0.00000906
1	397	Func	0.00000166
1	398	Func	0.00000205
1	399	Func	0.00000360
1	400	Func	-0.00000426
1	401	Func	-0.00000498
1	402	Func	0.00002015
1	403	Func	0.00001196
1	404	Func	0.00000043
1	405	Func	-0.00000985
1	406	Func	-0.00000129
1	407	Func	-0.00000232
1	408	Func	0.00000829
1	409	Func	-0.00000038
1	410	Func	0.00000809
1	411	Func	-0.00000183
1	412	Func	-0.00000308
1	413	Func	0.00001121
1	414	Func	-0.00000058
1	415	Func	0.00000136
1	416	Func	0.00000063
1	417	Func	0.00000511
1	418	Func	-0.00000119
1	419	Func	0.00000816
1	420	Func	-0.00000258
1	421	Func	0.00000361
1	422	Func	-0.00000298
1	423	Func	0.00001153
1	424	Func	-0.00000254
1	425	Func	0.00000292
1	426	Func	0.00001258
1	427	Func	0.00000876
1	428	Func	0.00000510
1	429	Func	-0.00000793
1	430	Func	0.00000558
1	431	Func	-0.00000167
1	432	Func	-0.00000591
1	433	Func	0.00000037
1	434	Func	0.00001242
1	435	Func	-0.00000086
1	436	Func	-0.00000014
1	437	Func	-0.00000348
1	438	Func	-0.00000330
1	439	Func	0.00000033
1	440	Func	-0.00000195
1	441	Func	0.00000369
1	442	Func	0.00000538
1	443	Func	-0.00000314
1	444	Func	0.00000197
1	445	Func	-0.00000406
1	446	Func	0.00000241
1	447	Func	0.00000196
1	448	Func	0.00000253
1	449	Func	0.00000214
1	450	Func	0.00000204
1	451	Func	-0.00000134
1	452	Func	0.00000206
1	453	Func	0.00000009
1	454	Func	-0.00000079
1	455	Func	-0.00000025
1	456	Func	-0.00000380
1	457	Func	-0.00000227
1	458	Func	0.00000011
1	459	Func	0.00000091
1	460	Func	0.00000848
1	461	Func	0.00001500
1	462	Func	0.00001466
1	463	Func	0.00000192
1	464	Func	-0.00000091
1	465	Func	0.00000670
1	466	Func	0.00000062
1	467	Func	-0.00000140
1	468	Func	0.00000381
1	469	Func	0.00000246
1	470	Func	0.00000518
1	471	Func	0.00000740
1	472	Func	-0.00000179
1	473	Func	-0.00000137
1	474	Func	-0.00000004
1	475	Func	0.00000532
1	476	Func	0.00000620
1	477	Func	0.00000339
1	478	Func	-0.00000874
1	479	Func	0.00000293
1	480	Func	-0.00000274
1	481	Func	0.00000555
1	482	Func	-0.00000649
1	483	Func	-0.00000251
1	484	Func	-0.00000588
1	485	Func	-0.00000385
1	486	Func	0.00000958
1	487	Func	0.00000088
1	488	Func	0.00000323
1	489	Func	0.00000011
1	490	Func	0.00000298
1	491	Func	0.00000137
1	492	Func	-0.00000362
1	493	Func	0.00000161
1	494	Func	0.00001026
1	495	Func	0.00000266
1	496	Func	0.00000019
1	497	Func	0.00000190
1	498	Func	-0.00000281
1	499	Func	0.00000627
1	500	Func	0.00000328
1	501	Func	0.00000761
1	502	Func	0.00000956
1	503	Func	0.00001309
1	504	Func	-0.00000416
1	505	Func	0.00000247
1	506	Func	0.00000737
1	507	Func	0.00000171
1	508	Func	-0.00000656
1	509	Func	0.00000088
1	510	Func	0.00000698
1	511	Func	0.00001856
1	512	Func	0.00001285
1	513	Func	0.00000272
1	514	Func	-0.00000155
1	515	Func	0.00001374
1	1	Anat	0.00000284
1	2	Anat	0.00000699
1	3	Anat	0.00000773
1	4	Anat	0.00000811
1	5	Anat	0.00001450
1	6	Anat	0.00000912
1	7	Anat	0.00001086
1	8	Anat	0.00000150
1	9	Anat	-0.00000382
1	10	Anat	-0.00000768
1	11	Anat	0.00000458
1	12	Anat	-0.00000515
1	13	Anat	0.00000084
1	14	Anat	-0.00002016
1	15	Anat	0.00001097
1	16	Anat	0.00000479
1	17	Anat	0.00001389
1	18	Anat	-0.00000735
1	19	Anat	0.00001456
1	20	Anat	0.00000248
1	21	Anat	0.00001052
1	22	Anat	-0.00000127
1	23	Anat	0.00000414
1	24	Anat	0.00000045
1	25	Anat	0.00000613
1	26	Anat	0.00000102
1	27	Anat	-0.00000202
1	28	Anat	0.00000471
1	29	Anat	0.00001021
1	30	Anat	0.00001133
1	31	Anat	0.00000459
1	32	Anat	-0.00000458
1	33	Anat	0.00000729
1	34	Anat	0.00001940
1	35	Anat	0.00000524
1	36	Anat	0.00000079
1	37	Anat	0.00000591
1	38	Anat	0.00000647
1	39	Anat	0.00000673
1	40	Anat	-0.00000411
1	41	Anat	0.00000430
1	42	Anat	-0.00001232
1	43	Anat	0.00000102
1	44	Anat	0.00001854
1	45	Anat	0.00000571
1	46	Anat	0.00001917
1	47	Anat	0.00000667
1	48	Anat	0.00000113
1	49	Anat	0.00000332
1	50	Anat	0.00001012
1	51	Anat	-0.00000146
1	52	Anat	0.00000429
1	53	Anat	0.00000068
1	54	Anat	0.00000824
1	55	Anat	0.00000926
1	56	Anat	0.00000981
1	57	Anat	0.00001395
1	58	Anat	0.00000414
1	59	Anat	0.00000094
1	60	Anat	0.00000963
1	61	Anat	0.00000112
1	62	Anat	0.00000063
1	63	Anat	0.00001125
1	64	Anat	0.00000135
1	65	Anat	0.00000386
1	66	Anat	0.00000400
1	67	Anat	-0.00000785
1	68	Anat	0.00000955
1	69	Anat	-0.00000589
1	70	Anat	0.00000603
1	71	Anat	0.00000351
1	72	Anat	0.00000802
1	73	Anat	0.00000016
1	74	Anat	0.00000775
1	75	Anat	0.00000958
1	76	Anat	-0.00000500
1	77	Anat	0.00000171
1	78	Anat	0.00000740
1	79	Anat	0.00000184
1	80	Anat	0.00001900
1	81	Anat	-0.00000167
1	82	Anat	0.00001524
1	83	Anat	0.00000777
1	84	Anat	0.00000019
1	85	Anat	-0.00000173
1	86	Anat	-0.00000163
1	87	Anat	-0.00000024
1	88	Anat	-0.00000178
1	89	Anat	-0.00001301
1	90	Anat	0.00000415
1	91	Anat	-0.00000324
1	92	Anat	0.00000104
1	93	Anat	-0.00000182
1	94	Anat	0.00001354
1	95	Anat	0.00000645
1	96	Anat	0.00000232
1	97	Anat	0.00000176
1	98	Anat	0.00000096
1	99	Anat	0.00000612
1	100	Anat	0.00000008
1	101	Anat	0.00000997
1	102	Anat	0.00000556
1	103	Anat	0.00000445
1	104	Anat	0.00000400
1	105	Anat	0.00001115
1	106	Anat	0.00000335
1	107	Anat	0.00000265
1	108	Anat	0.00000412
1	109	Anat	-0.00001555
1	110	Anat	-0.00000605
1	111	Anat	-0.00000529
1	112	Anat	0.00000432
1	113	Anat	0.00000388
1	114	Anat	-0.00000301
1	115	Anat	0.00000132
1	116	Anat	0.00000651
1	117	Anat	-0.00000511
1	118	Anat	0.00000545
1	119	Anat	0.00000070
1	120	Anat	0.00000647
1	121	Anat	-0.00000176
1	122	Anat	-0.00000518
1	123	Anat	0.00001101
1	124	Anat	-0.00000172
1	125	Anat	0.00000239
1	126	Anat	0.00000599
1	127	Anat	0.00001020
1	128	Anat	0.00001169
1	129	Anat	0.00000263
1	130	Anat	-0.00000442
1	131	Anat	0.00001009
1	132	Anat	0.00001465
1	133	Anat	0.00000007
1	134	Anat	0.00000579
1	135	Anat	-0.00000125
1	136	Anat	0.00000586
1	137	Anat	0.00002002
1	138	Anat	-0.00000298
1	139	Anat	0.00000288
1	140	Anat	0.00000284
1	141	Anat	0.00001084
1	142	Anat	0.00003121
1	143	Anat	0.00001986
1	144	Anat	-0.00000271
1	145	Anat	0.00001304
1	146	Anat	0.00001232
1	147	Anat	0.00000703
1	148	Anat	0.00000861
1	149	Anat	0.00000362
1	150	Anat	-0.00000046
1	151	Anat	0.00000357
1	152	Anat	0.00000728
1	153	Anat	-0.00000152
1	154	Anat	0.00000638
1	155	Anat	0.00001088
1	156	Anat	0.00000493
1	157	Anat	-0.00000091
1	158	Anat	-0.00000731
1	159	Anat	0.00000736
1	160	Anat	0.00000259
1	161	Anat	-0.00000198
1	162	Anat	-0.00000146
1	163	Anat	0.00001048
1	164	Anat	0.00000437
1	165	Anat	0.00000605
1	166	Anat	-0.00000002
1	167	Anat	-0.00000300
1	168	Anat	0.00000273
1	169	Anat	-0.00000347
1	170	Anat	0.00001430
1	171	Anat	-0.00001091
1	172	Anat	-0.00000158
1	173	Anat	0.00000924
1	174	Anat	0.00000608
1	175	Anat	0.00000237
1	176	Anat	0.00000534
1	177	Anat	0.00000240
1	178	Anat	0.00000195
1	179	Anat	-0.00000180
1	180	Anat	0.00001048
1	181	Anat	0.00000098
1	182	Anat	0.00000522
1	183	Anat	0.00001905
1	184	Anat	0.00000806
1	185	Anat	0.00002050
1	186	Anat	-0.00000499
1	187	Anat	0.00001481
1	188	Anat	0.00000468
1	189	Anat	-0.00000905
1	190	Anat	0.00001010
1	191	Anat	-0.00000462
1	192	Anat	-0.00000728
1	193	Anat	-0.00000499
1	194	Anat	0.00000263
1	195	Anat	-0.00000384
1	196	Anat	0.00001396
1	197	Anat	0.00000387
1	198	Anat	0.00001325
1	199	Anat	-0.00000159
1	200	Anat	0.00000015
1	201	Anat	-0.00001522
1	202	Anat	0.00000056
1	203	Anat	-0.00000363
1	204	Anat	0.00000343
1	205	Anat	-0.00000295
1	206	Anat	0.00001176
1	207	Anat	0.00001149
1	208	Anat	0.00000989
1	209	Anat	0.00000942
1	210	Anat	-0.00000346
1	211	Anat	0.00001424
1	212	Anat	0.00000819
1	213	Anat	-0.00000631
1	214	Anat	-0.00000060
1	215	Anat	-0.00000623
1	216	Anat	0.00001400
1	217	Anat	-0.00000276
1	218	Anat	0.00000324
1	219	Anat	0.00008967
1	220	Anat	-0.00000040
1	221	Anat	-0.00000089
1	222	Anat	0.00001883
1	223	Anat	0.00001098
1	224	Anat	0.00000361
1	225	Anat	0.00000962
1	226	Anat	0.00000481
1	227	Anat	-0.00000815
1	228	Anat	0.00000357
1	229	Anat	0.00000698
1	230	Anat	0.00000683
1	231	Anat	0.00000326
1	232	Anat	0.00000676
1	233	Anat	0.00000064
1	234	Anat	0.00000872
1	235	Anat	0.00000478
1	236	Anat	0.00000030
1	237	Anat	0.00000700
1	238	Anat	0.00000512
1	239	Anat	0.00001415
1	240	Anat	0.00000495
1	241	Anat	0.00000894
1	242	Anat	0.00001459
1	243	Anat	0.00000854
1	244	Anat	-0.00000266
1	245	Anat	0.00001159
1	246	Anat	0.00000087
1	247	Anat	0.00001028
1	248	Anat	0.00000199
1	249	Anat	0.00000300
1	250	Anat	-0.00000057
1	251	Anat	0.00000838
1	252	Anat	0.00000602
1	253	Anat	-0.00000431
1	254	Anat	-0.00001879
1	255	Anat	0.00001082
1	256	Anat	0.00000423
1	257	Anat	0.00000386
1	258	Anat	-0.00000560
1	259	Anat	-0.00000526
1	260	Anat	0.00000157
1	261	Anat	0.00001079
1	262	Anat	0.00000722
1	263	Anat	0.00000179
1	264	Anat	0.00001156
1	265	Anat	0.00000159
1	266	Anat	0.00001215
1	267	Anat	0.00001384
1	268	Anat	0.00001494
1	269	Anat	0.00000053
1	270	Anat	0.00001074
1	271	Anat	-0.00001168
1	272	Anat	0.00000015
1	273	Anat	0.00000243
1	274	Anat	0.00000467
1	275	Anat	-0.00000905
1	276	Anat	0.00000711
1	277	Anat	-0.00000223
1	278	Anat	0.00000604
1	279	Anat	0.00000611
1	280	Anat	0.00001161
1	281	Anat	0.00000541
1	282	Anat	0.00000053
1	283	Anat	0.00000871
1	284	Anat	-0.00000057
1	285	Anat	-0.00000008
1	286	Anat	0.00000134
1	287	Anat	0.00001593
1	288	Anat	0.00000058
1	289	Anat	-0.00000153
1	290	Anat	-0.00000785
1	291	Anat	0.00000693
1	292	Anat	-0.00000703
1	293	Anat	0.00000335
1	294	Anat	0.00000588
1	295	Anat	-0.00000017
1	296	Anat	0.00000238
1	297	Anat	0.00000179
1	298	Anat	0.00000941
1	299	Anat	0.00000258
1	300	Anat	0.00000225
1	301	Anat	-0.00001766
1	302	Anat	-0.00000068
1	303	Anat	0.00000186
1	304	Anat	-0.00000037
1	305	Anat	0.00000963
1	306	Anat	0.00000606
1	307	Anat	0.00000366
1	308	Anat	-0.00000697
1	309	Anat	-0.00000116
1	310	Anat	0.00001259
1	311	Anat	0.00000550
1	312	Anat	0.00001363
1	313	Anat	0.00000846
1	314	Anat	0.00000089
1	315	Anat	-0.00000248
1	316	Anat	0.00000233
1	317	Anat	0.00000778
1	318	Anat	0.00000799
1	319	Anat	-0.00000361
1	320	Anat	-0.00000207
1	321	Anat	0.00000708
1	322	Anat	-0.00006154
1	323	Anat	0.00000313
1	324	Anat	0.00000899
1	325	Anat	-0.00000290
1	326	Anat	0.00000130
1	327	Anat	0.00000625
1	328	Anat	0.00000192
1	329	Anat	0.00000328
1	330	Anat	0.00000370
1	331	Anat	0.00000555
1	332	Anat	0.00000136
1	333	Anat	0.00001264
1	334	Anat	0.00000497
1	335	Anat	0.00001336
1	336	Anat	0.00000537
1	337	Anat	0.00002497
1	338	Anat	-0.00001362
1	339	Anat	-0.00000584
1	340	Anat	-0.00000181
1	341	Anat	-0.00000110
1	342	Anat	-0.00000838
1	343	Anat	0.00000605
1	344	Anat	0.00002263
1	345	Anat	0.00000447
1	346	Anat	0.00000078
1	347	Anat	0.00001279
1	348	Anat	0.00000977
1	349	Anat	0.00001279
1	350	Anat	0.00001100
1	351	Anat	0.00001266
1	352	Anat	-0.00000283
1	353	Anat	0.00001049
1	354	Anat	0.00000071
1	355	Anat	0.00001721
1	356	Anat	0.00000209
1	357	Anat	-0.00000069
1	358	Anat	0.00001242
1	359	Anat	0.00000047
1	360	Anat	-0.00000169
1	361	Anat	0.00002241
1	362	Anat	-0.00002040
1	363	Anat	0.00000875
1	364	Anat	-0.00001180
1	365	Anat	-0.00000561
1	366	Anat	0.00000857
1	367	Anat	0.00001490
1	368	Anat	0.00000216
1	369	Anat	-0.00000781
1	370	Anat	-0.00001054
1	371	Anat	0.00000491
1	372	Anat	0.00000497
1	373	Anat	-0.00000900
1	374	Anat	-0.00000081
1	375	Anat	0.00001858
1	376	Anat	-0.00000036
1	377	Anat	-0.00001293
1	378	Anat	0.00000653
1	379	Anat	0.00000739
1	380	Anat	0.00001186
1	381	Anat	0.00000419
1	382	Anat	0.00000841
1	383	Anat	0.00001067
1	384	Anat	0.00000349
1	385	Anat	0.00001700
1	386	Anat	-0.00000150
1	387	Anat	0.00000441
1	388	Anat	0.00000383
1	389	Anat	0.00000097
1	390	Anat	0.00000862
1	391	Anat	-0.00000144
1	392	Anat	0.00000397
1	393	Anat	0.00000634
1	394	Anat	0.00001050
1	395	Anat	-0.00001355
1	396	Anat	0.00000881
1	397	Anat	0.00000124
1	398	Anat	0.00000284
1	399	Anat	0.00000241
1	400	Anat	-0.00000404
1	401	Anat	-0.00000454
1	402	Anat	0.00002074
1	403	Anat	0.00001378
1	404	Anat	-0.00000126
1	405	Anat	-0.00000615
1	406	Anat	0.00000867
1	407	Anat	-0.00000242
1	408	Anat	0.00001245
1	409	Anat	-0.00000421
1	410	Anat	0.00000945
1	411	Anat	0.00000281
1	412	Anat	0.00000203
1	413	Anat	0.00001014
1	414	Anat	0.00000324
1	415	Anat	0.00000432
1	416	Anat	0.00000674
1	417	Anat	0.00001616
1	418	Anat	-0.00000470
1	419	Anat	0.00001314
1	420	Anat	0.00001287
1	421	Anat	0.00000181
1	422	Anat	-0.00000342
1	423	Anat	0.00000327
1	424	Anat	-0.00000482
1	425	Anat	0.00001147
1	426	Anat	0.00001445
1	427	Anat	0.00001027
1	428	Anat	0.00001305
1	429	Anat	0.00000109
1	430	Anat	0.00001549
1	431	Anat	0.00000605
1	432	Anat	0.00000051
1	433	Anat	0.00000985
1	434	Anat	0.00001729
1	435	Anat	0.00000544
1	436	Anat	0.00000005
1	437	Anat	-0.00000468
1	438	Anat	0.00000444
1	439	Anat	0.00000011
1	440	Anat	-0.00000855
1	441	Anat	-0.00000191
1	442	Anat	0.00001034
1	443	Anat	-0.00000556
1	444	Anat	0.00001756
1	445	Anat	-0.00000504
1	446	Anat	0.00000799
1	447	Anat	-0.00000031
1	448	Anat	0.00000249
1	449	Anat	0.00000620
1	450	Anat	-0.00000619
1	451	Anat	0.00000134
1	452	Anat	0.00000165
1	453	Anat	0.00000858
1	454	Anat	-0.00000513
1	455	Anat	0.00000529
1	456	Anat	-0.00000651
1	457	Anat	0.00000732
1	458	Anat	-0.00000228
1	459	Anat	0.00001208
1	460	Anat	0.00000342
1	461	Anat	0.00001125
1	462	Anat	0.00000797
1	463	Anat	-0.00000333
1	464	Anat	0.00000538
1	465	Anat	0.00001902
1	466	Anat	-0.00000633
1	467	Anat	0.00000201
1	468	Anat	0.00000312
1	469	Anat	0.00000545
1	470	Anat	0.00000393
1	471	Anat	0.00000081
1	472	Anat	-0.00000319
1	473	Anat	0.00000371
1	474	Anat	0.00000857
1	475	Anat	0.00001084
1	476	Anat	-0.00001283
1	477	Anat	0.00000828
1	478	Anat	0.00000257
1	479	Anat	-0.00000669
1	480	Anat	-0.00000408
1	481	Anat	0.00000460
1	482	Anat	-0.00001673
1	483	Anat	0.00000433
1	484	Anat	-0.00000994
1	485	Anat	-0.00000662
1	486	Anat	0.00001095
1	487	Anat	-0.00000278
1	488	Anat	0.00000930
1	489	Anat	0.00000346
1	490	Anat	0.00000252
1	491	Anat	0.00000578
1	492	Anat	-0.00000262
1	493	Anat	0.00000683
1	494	Anat	-0.00000342
1	495	Anat	0.00000039
1	496	Anat	0.00000500
1	497	Anat	-0.00000147
1	498	Anat	0.00000270
1	499	Anat	0.00001266
1	500	Anat	0.00000468
1	501	Anat	0.00000299
1	502	Anat	0.00001311
1	503	Anat	0.00001083
1	504	Anat	0.00000340
1	505	Anat	0.00000851
1	506	Anat	0.00000516
1	507	Anat	-0.00000595
1	508	Anat	-0.00000249
1	509	Anat	0.00000459
1	510	Anat	0.00000645
1	511	Anat	0.00003157
1	512	Anat	0.00000313
1	513	Anat	0.00000962
1	514	Anat	0.00000721
1	515	Anat	-0.00000181
2	1	Global	0.00002142
2	2	Global	0.00006438
2	3	Global	0.00002010
2	4	Global	0.00009582
2	5	Global	0.00004939
2	6	Global	0.00000963
2	7	Global	0.00000800
2	8	Global	0.00003625
2	9	Global	0.00001263
2	10	Global	0.00001236
2	11	Global	0.00001475
2	12	Global	0.00003356
2	13	Global	0.00002140
2	14	Global	0.00009112
2	15	Global	0.00004901
2	16	Global	0.00003467
2	17	Global	0.00002602
2	18	Global	0.00006524
2	19	Global	0.00006475
2	20	Global	0.00002452
2	21	Global	0.00002013
2	22	Global	0.00002545
2	23	Global	0.00002960
2	24	Global	0.00012957
2	25	Global	0.00000800
2	26	Global	0.00001018
2	27	Global	0.00003153
2	28	Global	0.00001279
2	29	Global	0.00001877
2	30	Global	0.00002761
2	31	Global	0.00006112
2	32	Global	0.00002100
2	33	Global	0.00002168
2	34	Global	0.00005817
2	35	Global	0.00001941
2	36	Global	0.00001222
2	37	Global	0.00002050
2	38	Global	0.00001879
2	39	Global	0.00003098
2	40	Global	0.00000602
2	41	Global	0.00002024
2	42	Global	0.00001682
2	43	Global	0.00003727
2	44	Global	0.00005981
2	45	Global	0.00011592
2	46	Global	0.00013635
2	47	Global	0.00005125
2	48	Global	0.00007242
2	49	Global	0.00020392
2	50	Global	0.00004113
2	51	Global	0.00009217
2	52	Global	0.00015344
2	53	Global	0.00002740
2	54	Global	0.00013519
2	55	Global	0.00012426
2	56	Global	0.00009254
2	57	Global	0.00015221
2	58	Global	0.00178437
2	59	Global	0.00032123
2	60	Global	0.00017674
2	61	Global	0.00004341
2	62	Global	0.00002371
2	63	Global	0.00005781
2	64	Global	0.00006423
2	65	Global	0.00005750
2	66	Global	0.00004860
2	67	Global	0.00011198
2	68	Global	0.00170436
2	69	Global	0.00041345
2	70	Global	0.00002296
2	71	Global	0.00001296
2	72	Global	0.00004750
2	73	Global	0.00000487
2	74	Global	0.00004306
2	75	Global	0.00000511
2	76	Global	0.00004978
2	77	Global	0.00001047
2	78	Global	0.00001999
2	79	Global	0.00002284
2	80	Global	0.00003904
2	81	Global	0.00002339
2	82	Global	0.00002790
2	83	Global	0.00002887
2	84	Global	0.00005728
2	85	Global	0.00002432
2	86	Global	0.00002366
2	87	Global	0.00005813
2	88	Global	0.00006539
2	89	Global	0.00004258
2	90	Global	0.00002780
2	91	Global	0.00001005
2	92	Global	0.00002820
2	93	Global	0.00002352
2	94	Global	0.00000942
2	95	Global	0.00001863
2	96	Global	0.00001310
2	97	Global	0.00004240
2	98	Global	0.00000754
2	99	Global	0.00005721
2	100	Global	0.00003276
2	101	Global	0.00001806
2	102	Global	0.00001883
2	103	Global	0.00005406
2	104	Global	0.00006710
2	105	Global	0.00004826
2	106	Global	0.00002644
2	107	Global	0.00009067
2	108	Global	0.00001948
2	109	Global	0.00002373
2	110	Global	0.00006100
2	111	Global	0.00001436
2	112	Global	0.00002102
2	113	Global	0.00009391
2	114	Global	0.00004269
2	115	Global	0.00001456
2	116	Global	0.00003689
2	117	Global	0.00002444
2	118	Global	0.00002205
2	119	Global	0.00005603
2	120	Global	0.00004553
2	121	Global	0.00004944
2	122	Global	0.00001094
2	123	Global	0.00002327
2	124	Global	0.00001481
2	125	Global	0.00007273
2	126	Global	0.00009243
2	127	Global	0.00008827
2	128	Global	0.00007529
2	129	Global	0.00008966
2	130	Global	0.00028803
2	131	Global	0.00010563
2	132	Global	0.00008037
2	133	Global	0.00015079
2	134	Global	0.00006881
2	135	Global	0.00003099
2	136	Global	0.00020869
2	137	Global	0.00001264
2	138	Global	0.00020729
2	139	Global	0.00002202
2	140	Global	0.00001372
2	141	Global	0.00006163
2	142	Global	0.00006089
2	143	Global	0.00003485
2	144	Global	0.00024582
2	145	Global	0.00002856
2	146	Global	0.00004523
2	147	Global	0.00002594
2	148	Global	0.00010753
2	149	Global	0.00004161
2	150	Global	0.00001302
2	151	Global	0.00002285
2	152	Global	0.00002583
2	153	Global	0.00002307
2	154	Global	0.00008458
2	155	Global	0.00002597
2	156	Global	0.00007502
2	157	Global	0.00002618
2	158	Global	0.00010309
2	159	Global	0.00006962
2	160	Global	0.00001570
2	161	Global	0.00001872
2	162	Global	0.00002410
2	163	Global	0.00000970
2	164	Global	0.00002393
2	165	Global	0.00004884
2	166	Global	0.00002562
2	167	Global	0.00001157
2	168	Global	0.00013403
2	169	Global	0.00004866
2	170	Global	0.00001911
2	171	Global	0.00002541
2	172	Global	0.00002127
2	173	Global	0.00006794
2	174	Global	0.00002635
2	175	Global	0.00008743
2	176	Global	0.00000684
2	177	Global	0.00004244
2	178	Global	0.00003421
2	179	Global	0.00003865
2	180	Global	0.00001547
2	181	Global	0.00002432
2	182	Global	0.00004340
2	183	Global	0.00003176
2	184	Global	0.00001226
2	185	Global	0.00005103
2	186	Global	0.00001421
2	187	Global	0.00002880
2	188	Global	0.00003041
2	189	Global	0.00001690
2	190	Global	0.00001228
2	191	Global	0.00002271
2	192	Global	0.00003679
2	193	Global	0.00001148
2	194	Global	0.00000998
2	195	Global	0.00003879
2	196	Global	0.00007612
2	197	Global	0.00000899
2	198	Global	0.00003057
2	199	Global	0.00005346
2	200	Global	0.00004880
2	201	Global	0.00002458
2	202	Global	0.00002269
2	203	Global	0.00003183
2	204	Global	0.00008053
2	205	Global	0.00002876
2	206	Global	0.00001216
2	207	Global	0.00001762
2	208	Global	0.00041480
2	209	Global	0.00009384
2	210	Global	0.00009342
2	211	Global	0.00013368
2	212	Global	0.00002550
2	213	Global	0.00040643
2	214	Global	0.00024021
2	215	Global	0.00002141
2	216	Global	0.00008682
2	217	Global	0.00007331
2	218	Global	0.00014351
2	219	Global	0.00002732
2	220	Global	0.00023343
2	221	Global	0.00004728
2	222	Global	0.00007278
2	223	Global	0.00002276
2	224	Global	0.00006739
2	225	Global	0.00004115
2	226	Global	0.00007002
2	227	Global	0.00071435
2	228	Global	0.00002952
2	229	Global	0.00005460
2	230	Global	0.00009649
2	231	Global	0.00003166
2	232	Global	0.00004920
2	233	Global	0.00003255
2	234	Global	0.00003301
2	235	Global	0.00001672
2	236	Global	0.00017002
2	237	Global	0.00001353
2	238	Global	0.00003370
2	239	Global	0.00005349
2	240	Global	0.00006334
2	241	Global	0.00003562
2	242	Global	0.00001019
2	243	Global	0.00002348
2	244	Global	0.00008588
2	245	Global	0.00001686
2	246	Global	0.00008234
2	247	Global	0.00000656
2	248	Global	0.00002361
2	249	Global	0.00001839
2	250	Global	0.00002186
2	251	Global	0.00001322
2	252	Global	0.00001799
2	253	Global	0.00007663
2	254	Global	0.00001795
2	255	Global	0.00001926
2	256	Global	0.00004899
2	257	Global	0.00003203
2	258	Global	0.00021096
2	259	Global	0.00002083
2	260	Global	0.00005258
2	261	Global	0.00002876
2	262	Global	0.00002087
2	263	Global	0.00001486
2	264	Global	0.00003186
2	265	Global	0.00009478
2	266	Global	0.00006342
2	267	Global	0.00010689
2	268	Global	0.00026111
2	269	Global	0.00017715
2	270	Global	0.00020758
2	271	Global	0.00011081
2	272	Global	0.00003379
2	273	Global	0.00032644
2	274	Global	0.00002416
2	275	Global	0.00001924
2	276	Global	0.00001225
2	277	Global	0.00002054
2	278	Global	0.00004236
2	279	Global	0.00002010
2	280	Global	0.00001080
2	281	Global	0.00001324
2	282	Global	0.00002114
2	283	Global	0.00006497
2	284	Global	0.00001906
2	285	Global	0.00006862
2	286	Global	0.00004169
2	287	Global	0.00000886
2	288	Global	0.00001192
2	289	Global	0.00001604
2	290	Global	0.00001529
2	291	Global	0.00002661
2	292	Global	0.00002087
2	293	Global	0.00000441
2	294	Global	0.00003695
2	295	Global	0.00003014
2	296	Global	0.00002657
2	297	Global	0.00005292
2	298	Global	0.00006110
2	299	Global	0.00003002
2	300	Global	0.00002254
2	301	Global	0.00010269
2	302	Global	0.00001666
2	303	Global	0.00013177
2	304	Global	0.00008368
2	305	Global	0.00003574
2	306	Global	0.00001813
2	307	Global	0.00009195
2	308	Global	0.00002286
2	309	Global	0.00008603
2	310	Global	0.00005109
2	311	Global	0.00014414
2	312	Global	0.00055472
2	313	Global	0.00005653
2	314	Global	0.00004292
2	315	Global	0.00003291
2	316	Global	0.00006660
2	317	Global	0.00002137
2	318	Global	0.00002213
2	319	Global	0.00001529
2	320	Global	0.00000690
2	321	Global	0.00005499
2	322	Global	0.00003027
2	323	Global	0.00001095
2	324	Global	0.00005156
2	325	Global	0.00003901
2	326	Global	0.00001617
2	327	Global	0.00003098
2	328	Global	0.00004722
2	329	Global	0.00000932
2	330	Global	0.00002269
2	331	Global	0.00024404
2	332	Global	0.00001441
2	333	Global	0.00002131
2	334	Global	0.00008543
2	335	Global	0.00029467
2	336	Global	0.00014166
2	337	Global	0.00008399
2	338	Global	0.00005604
2	339	Global	0.00004963
2	340	Global	0.00002525
2	341	Global	0.00001570
2	342	Global	0.00004052
2	343	Global	0.00001373
2	344	Global	0.00002938
2	345	Global	0.00002313
2	346	Global	0.00003758
2	347	Global	0.00002511
2	348	Global	0.00003373
2	349	Global	0.00005351
2	350	Global	0.00003409
2	351	Global	0.00006615
2	352	Global	0.00015966
2	353	Global	0.00008885
2	354	Global	0.00011926
2	355	Global	0.00008370
2	356	Global	0.00008318
2	357	Global	0.00004518
2	358	Global	0.00002220
2	359	Global	0.00006678
2	360	Global	0.00007610
2	361	Global	0.00014361
2	362	Global	0.00004005
2	363	Global	0.00002240
2	364	Global	0.00002046
2	365	Global	0.00002004
2	366	Global	0.00001672
2	367	Global	0.00018559
2	368	Global	0.00001998
2	369	Global	0.00007689
2	370	Global	0.00001826
2	371	Global	0.00001971
2	372	Global	0.00002691
2	373	Global	0.00004797
2	374	Global	0.00002755
2	375	Global	0.00001522
2	376	Global	0.00005023
2	377	Global	0.00002578
2	378	Global	0.00001861
2	379	Global	0.00001226
2	380	Global	0.00001291
2	381	Global	0.00002637
2	382	Global	0.00013990
2	383	Global	0.00001034
2	384	Global	0.00002203
2	385	Global	0.00005144
2	386	Global	0.00001784
2	387	Global	0.00006097
2	388	Global	0.00001832
2	389	Global	0.00006784
2	390	Global	0.00003726
2	391	Global	0.00003852
2	392	Global	0.00006917
2	393	Global	0.00010803
2	394	Global	0.00012076
2	395	Global	0.00007715
2	396	Global	0.00009067
2	397	Global	0.00002444
2	398	Global	0.00008488
2	399	Global	0.00005381
2	400	Global	0.00006964
2	401	Global	0.00008706
2	402	Global	0.00006010
2	403	Global	0.00007038
2	404	Global	0.00002109
2	405	Global	0.00003729
2	406	Global	0.00002712
2	407	Global	0.00002102
2	408	Global	0.00004240
2	409	Global	0.00001203
2	410	Global	0.00001275
2	411	Global	0.00002905
2	412	Global	0.00002576
2	413	Global	0.00003683
2	414	Global	0.00002077
2	415	Global	0.00002518
2	416	Global	0.00002860
2	417	Global	0.00001902
2	418	Global	0.00023808
2	419	Global	0.00003497
2	420	Global	0.00002689
2	421	Global	0.00001472
2	422	Global	0.00002324
2	423	Global	0.00001326
2	424	Global	0.00002087
2	425	Global	0.00005907
2	426	Global	0.00002839
2	427	Global	0.00001638
2	428	Global	0.00001290
2	429	Global	0.00004567
2	430	Global	0.00002497
2	431	Global	0.00002173
2	432	Global	0.00005329
2	433	Global	0.00002968
2	434	Global	0.00012435
2	435	Global	0.00007745
2	436	Global	0.00011222
2	437	Global	0.00005246
2	438	Global	0.00006199
2	439	Global	0.00003755
2	440	Global	0.00006907
2	441	Global	0.00007898
2	442	Global	0.00003535
2	443	Global	0.00003904
2	444	Global	0.00014658
2	445	Global	0.00003477
2	446	Global	0.00003002
2	447	Global	0.00000792
2	448	Global	0.00001781
2	449	Global	0.00002264
2	450	Global	0.00001185
2	451	Global	0.00006246
2	452	Global	0.00007692
2	453	Global	0.00000518
2	454	Global	0.00002170
[truncated: 27,905 more rows]

## Sheet: InstructionCue-Gamma
Subject	Trial	ROIType	Pial-White
1	1	Global	0.00000082
1	2	Global	0.00000155
1	3	Global	0.00000064
1	4	Global	0.00000032
1	5	Global	0.00000362
1	6	Global	0.00000257
1	7	Global	0.00000010
1	8	Global	0.00000116
1	9	Global	-0.00000031
1	10	Global	0.00000237
1	11	Global	0.00000405
1	12	Global	0.00000534
1	13	Global	0.00000468
1	14	Global	0.00000138
1	15	Global	0.00000182
1	16	Global	-0.00000030
1	17	Global	0.00000188
1	18	Global	0.00000265
1	19	Global	0.00000263
1	20	Global	0.00000014
1	21	Global	0.00000068
1	22	Global	-0.00000090
1	23	Global	-0.00000093
1	24	Global	0.00000039
1	25	Global	0.00000327
1	26	Global	0.00000213
1	27	Global	0.00000120
1	28	Global	0.00000332
1	29	Global	0.00000114
1	30	Global	0.00000159
1	31	Global	0.00000539
1	32	Global	0.00000242
1	33	Global	0.00000294
1	34	Global	0.00000083
1	35	Global	0.00000006
1	36	Global	0.00000099
1	37	Global	0.00000248
1	38	Global	0.00000440
1	39	Global	0.00000342
1	40	Global	0.00000338
1	41	Global	0.00000391
1	42	Global	0.00000263
1	43	Global	0.00000305
1	44	Global	0.00000077
1	45	Global	0.00000045
1	46	Global	0.00000245
1	47	Global	0.00000083
1	48	Global	0.00000126
1	49	Global	0.00000195
1	50	Global	0.00000066
1	51	Global	0.00000252
1	52	Global	0.00000227
1	53	Global	0.00000079
1	54	Global	0.00000284
1	55	Global	0.00000122
1	56	Global	0.00000094
1	57	Global	0.00000389
1	58	Global	0.00000087
1	59	Global	0.00000222
1	60	Global	-0.00000058
1	61	Global	0.00000061
1	62	Global	0.00000379
1	63	Global	0.00000157
1	64	Global	0.00000164
1	65	Global	0.00000301
1	66	Global	0.00000234
1	67	Global	0.00000223
1	68	Global	0.00000304
1	69	Global	-0.00000009
1	70	Global	0.00000208
1	71	Global	0.00000348
1	72	Global	-0.00000033
1	73	Global	0.00000264
1	74	Global	0.00000207
1	75	Global	0.00000180
1	76	Global	0.00000329
1	77	Global	0.00000705
1	78	Global	0.00000121
1	79	Global	0.00000151
1	80	Global	0.00000507
1	81	Global	0.00000086
1	82	Global	0.00000040
1	83	Global	-0.00000092
1	84	Global	0.00000136
1	85	Global	0.00000036
1	86	Global	-0.00000029
1	87	Global	0.00000400
1	88	Global	0.00000484
1	89	Global	0.00000429
1	90	Global	0.00000148
1	91	Global	0.00000047
1	92	Global	-0.00000002
1	93	Global	0.00000240
1	94	Global	0.00000384
1	95	Global	0.00000073
1	96	Global	0.00000209
1	97	Global	0.00000272
1	98	Global	0.00000497
1	99	Global	0.00000649
1	100	Global	-0.00000052
1	101	Global	0.00000300
1	102	Global	0.00000563
1	103	Global	0.00000014
1	104	Global	0.00000231
1	105	Global	0.00000336
1	106	Global	0.00000106
1	107	Global	-0.00000058
1	108	Global	0.00000238
1	109	Global	0.00000357
1	110	Global	0.00000255
1	111	Global	-0.00000093
1	112	Global	0.00000405
1	113	Global	0.00000103
1	114	Global	0.00000247
1	115	Global	0.00000062
1	116	Global	0.00000291
1	117	Global	0.00000151
1	118	Global	0.00000358
1	119	Global	-0.00000114
1	120	Global	0.00000452
1	121	Global	0.00000130
1	122	Global	0.00000215
1	123	Global	0.00000113
1	124	Global	0.00000180
1	125	Global	0.00000139
1	126	Global	0.00000101
1	127	Global	0.00000251
1	128	Global	0.00000310
1	129	Global	0.00000505
1	130	Global	0.00000213
1	131	Global	0.00000078
1	132	Global	0.00000099
1	133	Global	0.00000163
1	134	Global	-0.00000191
1	135	Global	0.00000343
1	136	Global	0.00000053
1	137	Global	0.00000244
1	138	Global	0.00000252
1	139	Global	0.00000311
1	140	Global	0.00000677
1	141	Global	0.00000379
1	142	Global	0.00000347
1	143	Global	0.00000292
1	144	Global	0.00000578
1	145	Global	0.00000577
1	146	Global	0.00000187
1	147	Global	0.00000194
1	148	Global	0.00000692
1	149	Global	0.00000463
1	150	Global	-0.00000272
1	151	Global	0.00000250
1	152	Global	0.00000210
1	153	Global	0.00000256
1	154	Global	0.00000353
1	155	Global	0.00000042
1	156	Global	0.00000326
1	157	Global	-0.00000036
1	158	Global	0.00000040
1	159	Global	0.00000001
1	160	Global	0.00000175
1	161	Global	0.00000112
1	162	Global	0.00000028
1	163	Global	0.00000315
1	164	Global	0.00000121
1	165	Global	-0.00000155
1	166	Global	0.00000121
1	167	Global	0.00000007
1	168	Global	0.00000053
1	169	Global	0.00000199
1	170	Global	0.00000311
1	171	Global	0.00000207
1	172	Global	0.00000021
1	173	Global	0.00000203
1	174	Global	0.00000494
1	175	Global	0.00000118
1	176	Global	0.00000124
1	177	Global	-0.00000083
1	178	Global	0.00000347
1	179	Global	0.00000194
1	180	Global	0.00000082
1	181	Global	-0.00000113
1	182	Global	-0.00000187
1	183	Global	-0.00000132
1	184	Global	0.00000248
1	185	Global	0.00000066
1	186	Global	0.00000124
1	187	Global	0.00000209
1	188	Global	0.00000112
1	189	Global	0.00000155
1	190	Global	0.00000300
1	191	Global	0.00000325
1	192	Global	0.00000254
1	193	Global	0.00000332
1	194	Global	0.00000124
1	195	Global	0.00000855
1	196	Global	0.00000352
1	197	Global	0.00000139
1	198	Global	0.00000437
1	199	Global	0.00000216
1	200	Global	0.00000158
1	201	Global	0.00000179
1	202	Global	0.00000106
1	203	Global	0.00000504
1	204	Global	0.00000150
1	205	Global	-0.00000004
1	206	Global	-0.00000026
1	207	Global	0.00000155
1	208	Global	-0.00000045
1	209	Global	0.00000471
1	210	Global	0.00000196
1	211	Global	0.00000072
1	212	Global	0.00000134
1	213	Global	0.00000192
1	214	Global	0.00000113
1	215	Global	0.00000117
1	216	Global	-0.00000068
1	217	Global	-0.00000045
1	218	Global	0.00000093
1	219	Global	0.00000333
1	220	Global	0.00000285
1	221	Global	0.00000257
1	222	Global	0.00000256
1	223	Global	-0.00000090
1	224	Global	0.00000111
1	225	Global	0.00000247
1	226	Global	0.00000579
1	227	Global	0.00000100
1	228	Global	0.00000191
1	229	Global	0.00000103
1	230	Global	0.00000148
1	231	Global	0.00000129
1	232	Global	0.00000592
1	233	Global	-0.00000023
1	234	Global	0.00000117
1	235	Global	0.00000162
1	236	Global	0.00000232
1	237	Global	0.00000188
1	238	Global	0.00000474
1	239	Global	0.00000272
1	240	Global	-0.00000111
1	241	Global	0.00000100
1	242	Global	0.00000292
1	243	Global	0.00000305
1	244	Global	0.00000088
1	245	Global	0.00000104
1	246	Global	0.00000017
1	247	Global	0.00000085
1	248	Global	-0.00000137
1	249	Global	0.00000121
1	250	Global	0.00000058
1	251	Global	-0.00000041
1	252	Global	0.00000148
1	253	Global	0.00000101
1	254	Global	-0.00000104
1	255	Global	0.00000713
1	256	Global	0.00000198
1	257	Global	0.00000138
1	258	Global	0.00000508
1	259	Global	-0.00000155
1	260	Global	0.00000377
1	261	Global	0.00000340
1	262	Global	0.00000013
1	263	Global	0.00000315
1	264	Global	0.00000224
1	265	Global	0.00000343
1	266	Global	0.00000163
1	267	Global	0.00000143
1	268	Global	0.00000250
1	269	Global	-0.00000002
1	270	Global	-0.00000065
1	271	Global	0.00000387
1	272	Global	0.00000300
1	273	Global	-0.00000018
1	274	Global	0.00000403
1	275	Global	0.00000029
1	276	Global	0.00000104
1	277	Global	-0.00000253
1	278	Global	0.00000134
1	279	Global	0.00000247
1	280	Global	-0.00000074
1	281	Global	-0.00000014
1	282	Global	0.00000098
1	283	Global	0.00000461
1	284	Global	-0.00000034
1	285	Global	0.00000051
1	286	Global	-0.00000008
1	287	Global	-0.00000053
1	288	Global	0.00000095
1	289	Global	0.00000120
1	290	Global	-0.00000000
1	291	Global	0.00000025
1	292	Global	0.00000054
1	293	Global	-0.00000021
1	294	Global	0.00000339
1	295	Global	-0.00000033
1	296	Global	0.00000195
1	297	Global	0.00000121
1	298	Global	0.00000192
1	299	Global	0.00000202
1	300	Global	0.00000264
1	301	Global	0.00000002
1	302	Global	-0.00000132
1	303	Global	-0.00000164
1	304	Global	-0.00000142
1	305	Global	0.00000043
1	306	Global	-0.00000035
1	307	Global	0.00000100
1	308	Global	0.00000259
1	309	Global	-0.00000104
1	310	Global	0.00000175
1	311	Global	-0.00000009
1	312	Global	0.00000153
1	313	Global	0.00000109
1	314	Global	0.00000183
1	315	Global	0.00000639
1	316	Global	0.00000235
1	317	Global	0.00000155
1	318	Global	0.00000115
1	319	Global	0.00000132
1	320	Global	0.00000107
1	321	Global	0.00000215
1	322	Global	0.00000372
1	323	Global	-0.00000079
1	324	Global	0.00000120
1	325	Global	0.00000105
1	326	Global	0.00000275
1	327	Global	0.00000072
1	328	Global	0.00000037
1	329	Global	0.00000012
1	330	Global	0.00000170
1	331	Global	0.00000243
1	332	Global	0.00000158
1	333	Global	-0.00000013
1	334	Global	0.00000097
1	335	Global	0.00000224
1	336	Global	0.00000164
1	337	Global	0.00000191
1	338	Global	0.00000279
1	339	Global	-0.00000270
1	340	Global	0.00000023
1	341	Global	0.00000084
1	342	Global	-0.00000172
1	343	Global	0.00000063
1	344	Global	0.00000136
1	345	Global	0.00000134
1	346	Global	-0.00000059
1	347	Global	-0.00000108
1	348	Global	0.00000286
1	349	Global	0.00000135
1	350	Global	-0.00000016
1	351	Global	0.00000223
1	352	Global	-0.00000051
1	353	Global	0.00000020
1	354	Global	0.00000506
1	355	Global	0.00000265
1	356	Global	0.00000066
1	357	Global	-0.00000015
1	358	Global	0.00000099
1	359	Global	0.00000164
1	360	Global	0.00000317
1	361	Global	0.00000113
1	362	Global	0.00000284
1	363	Global	0.00000089
1	364	Global	0.00000513
1	365	Global	0.00000267
1	366	Global	0.00000144
1	367	Global	-0.00000055
1	368	Global	0.00000201
1	369	Global	0.00000052
1	370	Global	0.00000041
1	371	Global	0.00000351
1	372	Global	0.00000135
1	373	Global	-0.00000008
1	374	Global	0.00000314
1	375	Global	0.00000172
1	376	Global	0.00000310
1	377	Global	0.00000432
1	378	Global	0.00000236
1	379	Global	0.00000112
1	380	Global	-0.00000199
1	381	Global	-0.00000022
1	382	Global	0.00000182
1	383	Global	0.00000126
1	384	Global	0.00000276
1	385	Global	-0.00000211
1	386	Global	0.00000227
1	387	Global	0.00000086
1	388	Global	0.00000232
1	389	Global	0.00000276
1	390	Global	0.00000439
1	391	Global	0.00000137
1	392	Global	0.00000374
1	393	Global	0.00000357
1	394	Global	0.00000214
1	395	Global	0.00000553
1	396	Global	0.00000079
1	397	Global	0.00000098
1	398	Global	0.00000010
1	399	Global	0.00000106
1	400	Global	0.00000114
1	401	Global	0.00000306
1	402	Global	0.00000043
1	403	Global	0.00000518
1	404	Global	0.00000065
1	405	Global	-0.00000136
1	406	Global	0.00000263
1	407	Global	0.00000016
1	408	Global	0.00000118
1	409	Global	-0.00000244
1	410	Global	0.00000123
1	411	Global	-0.00000063
1	412	Global	0.00000135
1	413	Global	0.00000310
1	414	Global	-0.00000137
1	415	Global	-0.00000051
1	416	Global	0.00000029
1	417	Global	0.00000001
1	418	Global	0.00000198
1	419	Global	0.00000236
1	420	Global	0.00000130
1	421	Global	0.00000044
1	422	Global	0.00000480
1	423	Global	-0.00000122
1	424	Global	0.00000192
1	425	Global	0.00000140
1	426	Global	0.00000246
1	427	Global	-0.00000106
1	428	Global	0.00000172
1	429	Global	0.00000333
1	430	Global	0.00000203
1	431	Global	0.00000050
1	432	Global	0.00000170
1	433	Global	0.00000072
1	434	Global	0.00000138
1	435	Global	0.00000371
1	436	Global	0.00000477
1	437	Global	0.00000317
1	438	Global	0.00000100
1	439	Global	-0.00000027
1	440	Global	0.00000142
1	441	Global	0.00000065
1	442	Global	0.00000053
1	443	Global	0.00000161
1	444	Global	0.00000186
1	445	Global	0.00000158
1	446	Global	0.00000620
1	447	Global	0.00000150
1	448	Global	-0.00000048
1	449	Global	0.00000216
1	450	Global	-0.00000040
1	451	Global	-0.00000008
1	452	Global	0.00000394
1	453	Global	0.00000029
1	454	Global	0.00000097
1	455	Global	0.00000007
1	456	Global	0.00000107
1	457	Global	0.00000043
1	458	Global	0.00000590
1	459	Global	0.00000320
1	460	Global	0.00000165
1	461	Global	0.00000151
1	462	Global	0.00000388
1	463	Global	0.00000336
1	464	Global	0.00000142
1	465	Global	0.00000346
1	466	Global	0.00000175
1	467	Global	-0.00000117
1	468	Global	0.00000031
1	469	Global	0.00000128
1	470	Global	0.00000144
1	471	Global	-0.00000237
1	472	Global	0.00000398
1	473	Global	0.00000225
1	474	Global	0.00000420
1	475	Global	0.00000351
1	476	Global	0.00000180
1	477	Global	0.00000256
1	478	Global	-0.00000060
1	479	Global	0.00000559
1	480	Global	0.00000379
1	481	Global	0.00000064
1	482	Global	0.00000025
1	483	Global	0.00000076
1	484	Global	0.00000376
1	485	Global	0.00000180
1	486	Global	0.00000098
1	487	Global	0.00000254
1	488	Global	0.00000130
1	489	Global	0.00000097
1	490	Global	0.00000205
1	491	Global	0.00000126
1	492	Global	0.00000400
1	493	Global	0.00000492
1	494	Global	0.00000281
1	495	Global	0.00000253
1	496	Global	0.00000714
1	497	Global	0.00000062
1	498	Global	0.00000142
1	499	Global	0.00000292
1	500	Global	0.00000309
1	501	Global	0.00000054
1	502	Global	0.00000243
1	503	Global	0.00000312
1	504	Global	0.00000356
1	505	Global	0.00000084
1	506	Global	0.00000368
1	507	Global	-0.00000130
1	508	Global	0.00000245
1	509	Global	0.00000024
1	510	Global	0.00000006
1	511	Global	0.00000156
1	512	Global	0.00000333
1	513	Global	0.00000041
1	514	Global	0.00000066
1	515	Global	-0.00000115
1	1	Func	0.00000113
1	2	Func	0.00000098
1	3	Func	-0.00000392
1	4	Func	-0.00000102
1	5	Func	0.00000271
1	6	Func	-0.00000386
1	7	Func	-0.00000379
1	8	Func	0.00000171
1	9	Func	-0.00000015
1	10	Func	0.00000014
1	11	Func	-0.00000116
1	12	Func	0.00000617
1	13	Func	-0.00000247
1	14	Func	-0.00000126
1	15	Func	0.00000159
1	16	Func	-0.00000471
1	17	Func	0.00000047
1	18	Func	0.00000261
1	19	Func	0.00000048
1	20	Func	-0.00000142
1	21	Func	-0.00000001
1	22	Func	-0.00000261
1	23	Func	-0.00000498
1	24	Func	-0.00000141
1	25	Func	-0.00000291
1	26	Func	0.00000040
1	27	Func	0.00000406
1	28	Func	-0.00000275
1	29	Func	0.00000106
1	30	Func	0.00000097
1	31	Func	-0.00000131
1	32	Func	-0.00000124
1	33	Func	0.00000360
1	34	Func	0.00000393
1	35	Func	-0.00000068
1	36	Func	-0.00000229
1	37	Func	0.00000068
1	38	Func	0.00000512
1	39	Func	-0.00000068
1	40	Func	0.00000070
1	41	Func	-0.00000526
1	42	Func	0.00000098
1	43	Func	0.00000232
1	44	Func	-0.00000004
1	45	Func	0.00000254
1	46	Func	0.00000324
1	47	Func	0.00000024
1	48	Func	-0.00000089
1	49	Func	0.00000270
1	50	Func	0.00000021
1	51	Func	-0.00000114
1	52	Func	-0.00000027
1	53	Func	-0.00000085
1	54	Func	0.00000136
1	55	Func	-0.00000113
1	56	Func	-0.00000159
1	57	Func	0.00000029
1	58	Func	-0.00000092
1	59	Func	0.00000001
1	60	Func	-0.00000280
1	61	Func	-0.00000005
1	62	Func	-0.00000014
1	63	Func	0.00000161
1	64	Func	0.00000152
1	65	Func	-0.00000115
1	66	Func	0.00000232
1	67	Func	0.00000277
1	68	Func	0.00000128
1	69	Func	0.00000077
1	70	Func	0.00000351
1	71	Func	0.00000023
1	72	Func	-0.00000241
1	73	Func	0.00000217
1	74	Func	-0.00000027
1	75	Func	0.00000371
1	76	Func	0.00000463
1	77	Func	0.00000301
1	78	Func	-0.00000097
1	79	Func	-0.00000073
1	80	Func	0.00000041
1	81	Func	-0.00000204
1	82	Func	-0.00000111
1	83	Func	-0.00000067
1	84	Func	0.00000192
1	85	Func	-0.00000049
1	86	Func	-0.00000330
1	87	Func	0.00000025
1	88	Func	0.00000180
1	89	Func	0.00000165
1	90	Func	-0.00000439
1	91	Func	-0.00000269
1	92	Func	0.00000133
1	93	Func	0.00000281
1	94	Func	-0.00000044
1	95	Func	-0.00000291
1	96	Func	-0.00000100
1	97	Func	0.00000124
1	98	Func	0.00000422
1	99	Func	0.00000448
1	100	Func	-0.00000076
1	101	Func	-0.00000280
1	102	Func	-0.00000044
1	103	Func	-0.00000200
1	104	Func	0.00000133
1	105	Func	0.00000130
1	106	Func	-0.00000156
1	107	Func	-0.00000308
1	108	Func	0.00000174
1	109	Func	0.00000024
1	110	Func	0.00000095
1	111	Func	-0.00000447
1	112	Func	0.00000030
1	113	Func	-0.00000512
1	114	Func	-0.00000193
1	115	Func	-0.00000171
1	116	Func	-0.00000323
1	117	Func	0.00000057
1	118	Func	0.00000816
1	119	Func	-0.00000361
1	120	Func	-0.00000006
1	121	Func	0.00000468
1	122	Func	0.00000303
1	123	Func	-0.00000292
1	124	Func	-0.00000035
1	125	Func	-0.00000050
1	126	Func	0.00000365
1	127	Func	-0.00000150
1	128	Func	0.00000048
1	129	Func	0.00000144
1	130	Func	-0.00000275
1	131	Func	0.00000152
1	132	Func	-0.00000486
1	133	Func	-0.00000320
1	134	Func	0.00000013
1	135	Func	-0.00000354
1	136	Func	-0.00000096
1	137	Func	0.00000061
1	138	Func	0.00000254
1	139	Func	0.00000303
1	140	Func	-0.00000081
1	141	Func	0.00000058
1	142	Func	0.00000036
1	143	Func	0.00000163
1	144	Func	0.00000177
1	145	Func	-0.00000077
1	146	Func	-0.00000097
1	147	Func	0.00000137
1	148	Func	-0.00000171
1	149	Func	0.00000338
1	150	Func	-0.00000162
1	151	Func	-0.00000061
1	152	Func	-0.00000131
1	153	Func	-0.00000034
1	154	Func	-0.00000147
1	155	Func	-0.00000169
1	156	Func	-0.00000246
1	157	Func	-0.00000352
1	158	Func	0.00000185
1	159	Func	-0.00000122
1	160	Func	-0.00000046
1	161	Func	0.00000172
1	162	Func	0.00000068
1	163	Func	0.00000347
1	164	Func	0.00000026
1	165	Func	-0.00000178
1	166	Func	0.00000555
1	167	Func	-0.00000066
1	168	Func	-0.00000149
1	169	Func	0.00000003
1	170	Func	-0.00000118
1	171	Func	-0.00000163
1	172	Func	0.00000234
1	173	Func	-0.00000028
1	174	Func	-0.00000230
1	175	Func	0.00000116
1	176	Func	-0.00000057
1	177	Func	-0.00000120
1	178	Func	0.00000241
1	179	Func	-0.00000051
1	180	Func	0.00000009
1	181	Func	-0.00000037
1	182	Func	-0.00000381
1	183	Func	-0.00000134
1	184	Func	-0.00000177
1	185	Func	0.00000300
1	186	Func	-0.00000069
1	187	Func	0.00000005
1	188	Func	0.00000177
1	189	Func	0.00000345
1	190	Func	0.00000284
1	191	Func	-0.00000209
1	192	Func	0.00000348
1	193	Func	0.00000142
1	194	Func	-0.00000165
1	195	Func	-0.00000235
1	196	Func	-0.00000126
1	197	Func	0.00000182
1	198	Func	0.00000091
1	199	Func	-0.00000017
1	200	Func	0.00000059
1	201	Func	-0.00000395
1	202	Func	-0.00000246
1	203	Func	-0.00000498
1	204	Func	0.00000035
1	205	Func	-0.00000068
1	206	Func	0.00000153
1	207	Func	0.00000024
1	208	Func	-0.00000362
1	209	Func	0.00000098
1	210	Func	0.00000229
1	211	Func	0.00000135
1	212	Func	0.00000132
1	213	Func	0.00000091
1	214	Func	-0.00000178
1	215	Func	0.00000050
1	216	Func	-0.00000104
1	217	Func	-0.00000044
1	218	Func	0.00000117
1	219	Func	-0.00000317
1	220	Func	0.00000192
1	221	Func	0.00000034
1	222	Func	-0.00000185
1	223	Func	0.00000037
1	224	Func	-0.00000149
1	225	Func	-0.00000335
1	226	Func	0.00000135
1	227	Func	-0.00000092
1	228	Func	0.00000096
1	229	Func	0.00000236
1	230	Func	0.00000041
1	231	Func	-0.00000088
1	232	Func	-0.00000019
1	233	Func	0.00000000
1	234	Func	-0.00000006
1	235	Func	0.00000029
1	236	Func	0.00000201
1	237	Func	-0.00000610
1	238	Func	0.00000258
1	239	Func	0.00000221
1	240	Func	-0.00000588
1	241	Func	-0.00000023
1	242	Func	0.00000315
1	243	Func	-0.00000343
1	244	Func	-0.00000143
1	245	Func	-0.00000200
1	246	Func	0.00000087
1	247	Func	0.00000031
1	248	Func	-0.00000196
1	249	Func	0.00000112
1	250	Func	0.00000365
1	251	Func	0.00000109
1	252	Func	-0.00000088
1	253	Func	-0.00000089
1	254	Func	-0.00000456
1	255	Func	-0.00000001
1	256	Func	-0.00000255
1	257	Func	0.00000038
1	258	Func	0.00000096
1	259	Func	-0.00000184
1	260	Func	-0.00000155
1	261	Func	-0.00000072
1	262	Func	0.00000094
1	263	Func	-0.00000194
1	264	Func	-0.00000112
1	265	Func	0.00000004
1	266	Func	-0.00000278
1	267	Func	-0.00000220
1	268	Func	0.00000075
1	269	Func	-0.00000246
1	270	Func	-0.00000276
1	271	Func	0.00000271
1	272	Func	-0.00000135
1	273	Func	0.00000056
1	274	Func	-0.00000397
1	275	Func	-0.00000012
1	276	Func	0.00000266
1	277	Func	-0.00000518
1	278	Func	-0.00000265
1	279	Func	0.00000288
1	280	Func	-0.00000122
1	281	Func	-0.00000090
1	282	Func	0.00000007
1	283	Func	-0.00000015
1	284	Func	0.00000221
1	285	Func	0.00000024
1	286	Func	-0.00000054
1	287	Func	-0.00000052
1	288	Func	-0.00000034
1	289	Func	0.00000139
1	290	Func	-0.00000329
1	291	Func	-0.00000245
1	292	Func	-0.00000006
1	293	Func	-0.00000502
1	294	Func	0.00000227
1	295	Func	0.00000016
1	296	Func	0.00000286
1	297	Func	0.00000316
1	298	Func	-0.00000068
1	299	Func	0.00000150
1	300	Func	0.00000025
1	301	Func	0.00000354
1	302	Func	-0.00000671
1	303	Func	-0.00000519
1	304	Func	-0.00000752
1	305	Func	0.00000114
1	306	Func	-0.00000444
1	307	Func	0.00000303
1	308	Func	0.00000181
1	309	Func	-0.00000346
1	310	Func	0.00000006
1	311	Func	0.00000193
1	312	Func	0.00000017
1	313	Func	-0.00000161
1	314	Func	0.00000053
1	315	Func	-0.00000210
1	316	Func	0.00000278
1	317	Func	-0.00000396
1	318	Func	-0.00000036
1	319	Func	-0.00000312
1	320	Func	0.00000250
1	321	Func	0.00000201
1	322	Func	0.00000044
1	323	Func	-0.00000126
1	324	Func	0.00000163
1	325	Func	-0.00000162
1	326	Func	0.00000452
1	327	Func	0.00000001
1	328	Func	0.00000116
1	329	Func	-0.00000092
1	330	Func	0.00000109
1	331	Func	-0.00000141
1	332	Func	-0.00000062
1	333	Func	0.00000281
1	334	Func	-0.00000107
1	335	Func	-0.00000346
1	336	Func	0.00000229
1	337	Func	-0.00000329
1	338	Func	0.00000034
1	339	Func	-0.00000171
1	340	Func	-0.00000074
1	341	Func	0.00000042
1	342	Func	-0.00000357
1	343	Func	0.00000022
1	344	Func	0.00000012
1	345	Func	-0.00000021
1	346	Func	-0.00000177
1	347	Func	-0.00000163
1	348	Func	0.00000205
1	349	Func	-0.00000026
1	350	Func	-0.00000216
1	351	Func	-0.00000109
1	352	Func	-0.00000248
1	353	Func	-0.00000126
1	354	Func	-0.00000010
1	355	Func	-0.00000217
1	356	Func	-0.00000140
1	357	Func	-0.00000226
1	358	Func	-0.00000164
1	359	Func	-0.00000068
1	360	Func	0.00000210
1	361	Func	-0.00000228
1	362	Func	-0.00000155
1	363	Func	0.00000299
1	364	Func	0.00000063
1	365	Func	-0.00000353
1	366	Func	0.00000375
1	367	Func	-0.00000170
1	368	Func	-0.00000023
1	369	Func	-0.00000319
1	370	Func	-0.00000431
1	371	Func	0.00000238
1	372	Func	-0.00000089
1	373	Func	0.00000151
1	374	Func	0.00000281
1	375	Func	-0.00000324
1	376	Func	0.00000135
1	377	Func	0.00000086
1	378	Func	0.00000242
1	379	Func	0.00000255
1	380	Func	-0.00000150
1	381	Func	-0.00000398
1	382	Func	-0.00000001
1	383	Func	0.00000043
1	384	Func	-0.00000014
1	385	Func	-0.00000274
1	386	Func	0.00000174
1	387	Func	0.00000146
1	388	Func	0.00000169
1	389	Func	-0.00000045
1	390	Func	0.00000041
1	391	Func	0.00000148
1	392	Func	0.00000065
1	393	Func	0.00000080
1	394	Func	-0.00000117
1	395	Func	0.00000152
1	396	Func	-0.00000563
1	397	Func	-0.00000013
1	398	Func	0.00000122
1	399	Func	0.00000153
1	400	Func	0.00000214
1	401	Func	0.00000147
1	402	Func	-0.00000093
1	403	Func	0.00000175
1	404	Func	-0.00000253
1	405	Func	-0.00000325
1	406	Func	0.00000003
1	407	Func	-0.00000044
1	408	Func	0.00000057
1	409	Func	-0.00000084
1	410	Func	0.00000177
1	411	Func	-0.00000110
1	412	Func	-0.00000140
1	413	Func	0.00000052
1	414	Func	-0.00000101
1	415	Func	0.00000011
1	416	Func	0.00000009
1	417	Func	0.00000128
1	418	Func	0.00000002
1	419	Func	0.00000074
1	420	Func	0.00000155
1	421	Func	0.00000150
1	422	Func	0.00000302
1	423	Func	0.00000359
1	424	Func	-0.00000109
1	425	Func	0.00000089
1	426	Func	-0.00000229
1	427	Func	-0.00000089
1	428	Func	-0.00000284
1	429	Func	0.00000050
1	430	Func	0.00000272
1	431	Func	0.00000019
1	432	Func	-0.00000398
1	433	Func	-0.00000238
1	434	Func	0.00000095
1	435	Func	0.00000096
1	436	Func	0.00000356
1	437	Func	-0.00000013
1	438	Func	-0.00000099
1	439	Func	-0.00000137
1	440	Func	-0.00000056
1	441	Func	-0.00000308
1	442	Func	-0.00000034
1	443	Func	-0.00000200
1	444	Func	-0.00000516
1	445	Func	0.00000325
1	446	Func	-0.00000058
1	447	Func	-0.00000259
1	448	Func	-0.00000258
1	449	Func	0.00000275
1	450	Func	0.00000202
1	451	Func	-0.00000083
1	452	Func	0.00000164
1	453	Func	0.00000280
1	454	Func	0.00000081
1	455	Func	-0.00000098
1	456	Func	0.00000430
1	457	Func	-0.00000178
1	458	Func	-0.00000041
1	459	Func	0.00000158
1	460	Func	0.00000039
1	461	Func	0.00000577
1	462	Func	-0.00000055
1	463	Func	-0.00000013
1	464	Func	-0.00000029
1	465	Func	-0.00000218
1	466	Func	-0.00000348
1	467	Func	-0.00000057
1	468	Func	-0.00000399
1	469	Func	-0.00000297
1	470	Func	-0.00000063
1	471	Func	-0.00000165
1	472	Func	-0.00000054
1	473	Func	-0.00000164
1	474	Func	-0.00000378
1	475	Func	0.00000035
1	476	Func	-0.00000584
1	477	Func	0.00000187
1	478	Func	-0.00000095
1	479	Func	-0.00000089
1	480	Func	-0.00000004
1	481	Func	-0.00000268
1	482	Func	-0.00000150
1	483	Func	0.00000045
1	484	Func	0.00000358
1	485	Func	0.00000029
1	486	Func	0.00000213
1	487	Func	-0.00000101
1	488	Func	-0.00000208
1	489	Func	-0.00000293
1	490	Func	0.00000239
1	491	Func	-0.00000090
1	492	Func	0.00000298
1	493	Func	0.00000141
1	494	Func	0.00000088
1	495	Func	0.00000101
1	496	Func	0.00000291
1	497	Func	0.00000017
1	498	Func	0.00000226
1	499	Func	0.00000065
1	500	Func	0.00000059
1	501	Func	0.00000113
1	502	Func	0.00000074
1	503	Func	0.00000061
1	504	Func	0.00000235
1	505	Func	0.00000188
1	506	Func	-0.00000653
1	507	Func	-0.00000304
1	508	Func	-0.00000273
1	509	Func	-0.00000139
1	510	Func	0.00000192
1	511	Func	-0.00000034
1	512	Func	0.00000107
1	513	Func	-0.00000433
1	514	Func	0.00000002
1	515	Func	-0.00000004
1	1	Anat	-0.00000562
1	2	Anat	-0.00000257
1	3	Anat	-0.00000630
1	4	Anat	-0.00000874
1	5	Anat	0.00000397
1	6	Anat	-0.00001633
1	7	Anat	-0.00000113
1	8	Anat	0.00001084
1	9	Anat	-0.00000235
1	10	Anat	0.00000261
1	11	Anat	-0.00000417
1	12	Anat	0.00000646
1	13	Anat	-0.00000741
1	14	Anat	-0.00000452
1	15	Anat	-0.00000285
1	16	Anat	-0.00001022
1	17	Anat	-0.00000285
1	18	Anat	-0.00000019
1	19	Anat	-0.00000186
1	20	Anat	-0.00000169
1	21	Anat	0.00000538
1	22	Anat	-0.00000965
1	23	Anat	-0.00001819
1	24	Anat	-0.00000630
1	25	Anat	-0.00000804
1	26	Anat	-0.00000509
1	27	Anat	0.00000351
1	28	Anat	-0.00000567
1	29	Anat	-0.00000450
1	30	Anat	-0.00000432
1	31	Anat	0.00000286
1	32	Anat	-0.00000843
1	33	Anat	0.00000329
1	34	Anat	0.00000959
1	35	Anat	-0.00000059
1	36	Anat	-0.00000739
1	37	Anat	-0.00000214
1	38	Anat	0.00000491
1	39	Anat	-0.00000355
1	40	Anat	0.00000296
1	41	Anat	-0.00000859
1	42	Anat	0.00000128
1	43	Anat	0.00000636
1	44	Anat	-0.00000273
1	45	Anat	-0.00000320
1	46	Anat	-0.00000159
1	47	Anat	0.00000302
1	48	Anat	-0.00000239
1	49	Anat	0.00001104
1	50	Anat	-0.00000221
1	51	Anat	-0.00000674
1	52	Anat	-0.00000099
1	53	Anat	0.00000357
1	54	Anat	0.00000136
1	55	Anat	0.00000038
1	56	Anat	-0.00000083
1	57	Anat	0.00000023
1	58	Anat	-0.00000034
1	59	Anat	0.00000046
1	60	Anat	-0.00000468
1	61	Anat	-0.00000107
1	62	Anat	0.00000690
1	63	Anat	0.00000206
1	64	Anat	0.00000377
1	65	Anat	-0.00000306
1	66	Anat	0.00000122
1	67	Anat	0.00000483
1	68	Anat	-0.00000408
1	69	Anat	-0.00000157
1	70	Anat	0.00000552
1	71	Anat	0.00000090
1	72	Anat	0.00000055
1	73	Anat	0.00000648
1	74	Anat	-0.00000392
1	75	Anat	0.00000607
1	76	Anat	0.00000428
1	77	Anat	0.00000168
1	78	Anat	0.00000208
1	79	Anat	-0.00000156
1	80	Anat	0.00000020
1	81	Anat	0.00000144
1	82	Anat	-0.00000369
1	83	Anat	-0.00000675
1	84	Anat	0.00000386
1	85	Anat	0.00000109
1	86	Anat	-0.00000302
1	87	Anat	-0.00000232
1	88	Anat	0.00000308
1	89	Anat	0.00000147
1	90	Anat	-0.00000462
1	91	Anat	-0.00000593
1	92	Anat	0.00000301
1	93	Anat	0.00000253
1	94	Anat	-0.00000211
1	95	Anat	0.00000138
1	96	Anat	0.00000287
1	97	Anat	0.00000168
1	98	Anat	0.00000176
1	99	Anat	0.00000371
1	100	Anat	-0.00000094
1	101	Anat	-0.00000589
1	102	Anat	0.00000268
1	103	Anat	-0.00000476
1	104	Anat	0.00000221
1	105	Anat	0.00000137
1	106	Anat	-0.00000258
1	107	Anat	-0.00000359
1	108	Anat	0.00000274
1	109	Anat	-0.00000421
1	110	Anat	0.00000094
1	111	Anat	0.00000034
1	112	Anat	0.00000634
1	113	Anat	-0.00001510
1	114	Anat	0.00000638
1	115	Anat	-0.00000500
1	116	Anat	-0.00000172
1	117	Anat	0.00000362
1	118	Anat	0.00000417
1	119	Anat	-0.00000486
1	120	Anat	0.00000143
1	121	Anat	0.00000142
1	122	Anat	0.00000462
1	123	Anat	-0.00000119
1	124	Anat	0.00000344
1	125	Anat	0.00000775
1	126	Anat	0.00000209
1	127	Anat	0.00000018
1	128	Anat	0.00000558
1	129	Anat	-0.00000218
1	130	Anat	0.00000111
1	131	Anat	-0.00000177
1	132	Anat	-0.00000625
1	133	Anat	-0.00000953
1	134	Anat	0.00000534
1	135	Anat	-0.00000702
1	136	Anat	-0.00000281
1	137	Anat	-0.00000121
1	138	Anat	-0.00000119
1	139	Anat	0.00000176
1	140	Anat	-0.00000171
1	141	Anat	-0.00000039
1	142	Anat	0.00000043
1	143	Anat	0.00000181
1	144	Anat	0.00000874
1	145	Anat	0.00000053
1	146	Anat	-0.00000106
1	147	Anat	-0.00000004
1	148	Anat	0.00000158
1	149	Anat	0.00000406
1	150	Anat	-0.00000237
1	151	Anat	-0.00000079
1	152	Anat	-0.00000411
1	153	Anat	-0.00000032
1	154	Anat	-0.00000537
1	155	Anat	-0.00000282
1	156	Anat	-0.00001061
1	157	Anat	-0.00000045
1	158	Anat	0.00000868
1	159	Anat	-0.00000048
1	160	Anat	-0.00000609
1	161	Anat	-0.00000151
1	162	Anat	0.00000591
1	163	Anat	0.00000393
1	164	Anat	-0.00000894
1	165	Anat	0.00000078
1	166	Anat	-0.00000406
1	167	Anat	-0.00000298
1	168	Anat	0.00000125
1	169	Anat	-0.00000451
1	170	Anat	-0.00000027
1	171	Anat	-0.00000382
1	172	Anat	0.00000242
1	173	Anat	0.00000176
1	174	Anat	-0.00000540
1	175	Anat	-0.00000679
1	176	Anat	-0.00000669
1	177	Anat	-0.00000348
1	178	Anat	0.00000282
1	179	Anat	-0.00000034
1	180	Anat	-0.00000522
1	181	Anat	-0.00000168
1	182	Anat	-0.00000300
1	183	Anat	-0.00000699
1	184	Anat	-0.00000177
1	185	Anat	0.00000207
1	186	Anat	-0.00000217
1	187	Anat	-0.00000248
1	188	Anat	0.00000081
1	189	Anat	0.00000135
1	190	Anat	0.00000165
1	191	Anat	-0.00000761
1	192	Anat	0.00000330
1	193	Anat	0.00000193
1	194	Anat	-0.00000569
1	195	Anat	0.00000208
1	196	Anat	0.00000542
1	197	Anat	0.00000534
1	198	Anat	0.00000089
1	199	Anat	-0.00000209
1	200	Anat	0.00000188
1	201	Anat	-0.00000539
1	202	Anat	-0.00000732
1	203	Anat	-0.00000904
1	204	Anat	0.00000033
1	205	Anat	-0.00000198
1	206	Anat	0.00000635
1	207	Anat	-0.00000087
1	208	Anat	-0.00000327
1	209	Anat	0.00000002
1	210	Anat	0.00000209
1	211	Anat	0.00000031
1	212	Anat	0.00000391
1	213	Anat	0.00000488
1	214	Anat	-0.00000241
1	215	Anat	0.00000213
1	216	Anat	0.00000478
1	217	Anat	-0.00000330
1	218	Anat	-0.00000056
1	219	Anat	0.00000041
1	220	Anat	0.00000305
1	221	Anat	-0.00000301
1	222	Anat	0.00000433
1	223	Anat	-0.00000119
1	224	Anat	-0.00000824
1	225	Anat	-0.00000892
1	226	Anat	-0.00000213
1	227	Anat	0.00000301
1	228	Anat	0.00000100
1	229	Anat	0.00000221
1	230	Anat	-0.00000595
1	231	Anat	0.00000488
1	232	Anat	0.00000320
1	233	Anat	-0.00000199
1	234	Anat	0.00000065
1	235	Anat	0.00000071
1	236	Anat	0.00000462
1	237	Anat	-0.00001154
1	238	Anat	0.00000096
1	239	Anat	0.00000478
1	240	Anat	-0.00001413
1	241	Anat	0.00000156
1	242	Anat	0.00000740
1	243	Anat	-0.00000373
1	244	Anat	-0.00000363
1	245	Anat	0.00000028
1	246	Anat	0.00000467
1	247	Anat	-0.00000496
1	248	Anat	-0.00000697
1	249	Anat	0.00001064
1	250	Anat	-0.00000098
1	251	Anat	-0.00000301
1	252	Anat	-0.00000079
1	253	Anat	0.00000535
1	254	Anat	-0.00001898
1	255	Anat	-0.00000009
1	256	Anat	-0.00001043
1	257	Anat	-0.00000187
1	258	Anat	-0.00000688
1	259	Anat	-0.00000627
1	260	Anat	-0.00000360
1	261	Anat	0.00000606
1	262	Anat	0.00000338
1	263	Anat	-0.00000275
1	264	Anat	-0.00000308
1	265	Anat	-0.00000421
1	266	Anat	-0.00000091
1	267	Anat	-0.00000070
1	268	Anat	0.00000066
1	269	Anat	-0.00000734
1	270	Anat	-0.00001090
1	271	Anat	0.00000364
1	272	Anat	0.00000168
1	273	Anat	-0.00000206
1	274	Anat	-0.00000866
1	275	Anat	-0.00000644
1	276	Anat	-0.00000206
1	277	Anat	-0.00001136
1	278	Anat	-0.00000777
1	279	Anat	0.00000281
1	280	Anat	-0.00000151
1	281	Anat	-0.00000506
1	282	Anat	0.00000139
1	283	Anat	-0.00000243
1	284	Anat	0.00000081
1	285	Anat	0.00000456
1	286	Anat	0.00000192
1	287	Anat	-0.00000516
1	288	Anat	-0.00000125
1	289	Anat	0.00000153
1	290	Anat	-0.00000090
1	291	Anat	-0.00000543
1	292	Anat	-0.00000301
1	293	Anat	0.00000009
1	294	Anat	0.00000375
1	295	Anat	-0.00000257
1	296	Anat	-0.00000141
1	297	Anat	0.00000133
1	298	Anat	-0.00000497
1	299	Anat	0.00000165
1	300	Anat	0.00000357
1	301	Anat	0.00000335
1	302	Anat	-0.00000951
1	303	Anat	-0.00000656
1	304	Anat	-0.00001544
1	305	Anat	0.00000230
1	306	Anat	-0.00000753
1	307	Anat	0.00000005
1	308	Anat	-0.00000068
1	309	Anat	-0.00000558
1	310	Anat	-0.00000056
1	311	Anat	-0.00000046
1	312	Anat	0.00000235
1	313	Anat	-0.00000418
1	314	Anat	0.00000046
1	315	Anat	-0.00000291
1	316	Anat	0.00000470
1	317	Anat	0.00000370
1	318	Anat	-0.00000059
1	319	Anat	-0.00000829
1	320	Anat	0.00000590
1	321	Anat	0.00000256
1	322	Anat	0.00000041
1	323	Anat	-0.00000204
1	324	Anat	-0.00000674
1	325	Anat	-0.00000152
1	326	Anat	0.00000406
1	327	Anat	-0.00000314
1	328	Anat	-0.00000004
1	329	Anat	-0.00000372
1	330	Anat	0.00000101
1	331	Anat	-0.00000694
1	332	Anat	0.00000193
1	333	Anat	0.00000005
1	334	Anat	-0.00000586
1	335	Anat	-0.00000718
1	336	Anat	0.00000167
1	337	Anat	-0.00000498
1	338	Anat	0.00000151
1	339	Anat	0.00000307
1	340	Anat	-0.00000112
1	341	Anat	0.00000183
1	342	Anat	-0.00000476
1	343	Anat	0.00000060
1	344	Anat	-0.00000281
1	345	Anat	-0.00000485
1	346	Anat	-0.00000303
1	347	Anat	-0.00000014
1	348	Anat	0.00000040
1	349	Anat	-0.00000199
1	350	Anat	-0.00000444
1	351	Anat	0.00000102
1	352	Anat	-0.00000242
1	353	Anat	0.00000078
1	354	Anat	-0.00000309
1	355	Anat	-0.00000354
1	356	Anat	-0.00000614
1	357	Anat	0.00000120
1	358	Anat	-0.00000118
1	359	Anat	0.00000077
1	360	Anat	0.00000051
1	361	Anat	-0.00000979
1	362	Anat	-0.00000023
1	363	Anat	-0.00000231
1	364	Anat	-0.00000501
1	365	Anat	-0.00000379
1	366	Anat	0.00000769
1	367	Anat	-0.00000163
1	368	Anat	-0.00000362
1	369	Anat	-0.00001002
1	370	Anat	-0.00000561
1	371	Anat	-0.00000094
1	372	Anat	-0.00000276
1	373	Anat	0.00000018
1	374	Anat	0.00000357
1	375	Anat	-0.00000824
1	376	Anat	-0.00000031
1	377	Anat	0.00000570
1	378	Anat	0.00000230
1	379	Anat	0.00000173
1	380	Anat	-0.00000075
1	381	Anat	-0.00000121
1	382	Anat	-0.00000301
1	383	Anat	0.00000611
1	384	Anat	0.00000532
1	385	Anat	-0.00000277
1	386	Anat	-0.00000139
1	387	Anat	-0.00000126
1	388	Anat	-0.00000297
1	389	Anat	0.00000085
1	390	Anat	0.00000231
1	391	Anat	-0.00000197
1	392	Anat	0.00000548
1	393	Anat	-0.00000119
1	394	Anat	-0.00000314
1	395	Anat	0.00000422
1	396	Anat	0.00000123
1	397	Anat	0.00000319
1	398	Anat	0.00000653
1	399	Anat	-0.00000565
1	400	Anat	0.00000304
1	401	Anat	-0.00000196
1	402	Anat	-0.00000177
1	403	Anat	0.00000882
1	404	Anat	-0.00000339
1	405	Anat	0.00000037
1	406	Anat	0.00000142
1	407	Anat	0.00000058
1	408	Anat	0.00000339
1	409	Anat	0.00000080
1	410	Anat	0.00000364
1	411	Anat	-0.00000147
1	412	Anat	-0.00000154
1	413	Anat	0.00000153
1	414	Anat	0.00000416
1	415	Anat	-0.00000653
1	416	Anat	-0.00000007
1	417	Anat	-0.00000063
1	418	Anat	0.00000205
1	419	Anat	0.00000387
1	420	Anat	0.00000146
1	421	Anat	0.00000199
1	422	Anat	-0.00000203
1	423	Anat	0.00000314
1	424	Anat	-0.00000548
1	425	Anat	-0.00000462
1	426	Anat	-0.00000259
1	427	Anat	0.00000021
1	428	Anat	-0.00000515
1	429	Anat	0.00000381
1	430	Anat	0.00000121
1	431	Anat	-0.00000299
1	432	Anat	-0.00000760
1	433	Anat	-0.00000873
1	434	Anat	0.00000062
1	435	Anat	0.00000130
1	436	Anat	0.00000187
1	437	Anat	0.00000162
1	438	Anat	-0.00000284
1	439	Anat	-0.00000445
1	440	Anat	0.00000009
1	441	Anat	0.00000465
1	442	Anat	-0.00000170
1	443	Anat	-0.00001018
1	444	Anat	-0.00000916
1	445	Anat	0.00000199
1	446	Anat	-0.00000233
1	447	Anat	-0.00000497
1	448	Anat	-0.00000215
1	449	Anat	0.00000035
1	450	Anat	0.00000600
1	451	Anat	0.00000011
1	452	Anat	-0.00000679
1	453	Anat	-0.00000309
1	454	Anat	0.00000015
1	455	Anat	0.00000041
1	456	Anat	-0.00000020
1	457	Anat	-0.00000865
1	458	Anat	0.00000346
1	459	Anat	0.00000023
1	460	Anat	0.00000185
1	461	Anat	0.00000711
1	462	Anat	0.00000305
1	463	Anat	-0.00000216
1	464	Anat	-0.00000030
1	465	Anat	-0.00000491
1	466	Anat	0.00000116
1	467	Anat	-0.00000669
1	468	Anat	-0.00000424
1	469	Anat	-0.00000183
1	470	Anat	-0.00000323
1	471	Anat	-0.00000048
1	472	Anat	-0.00000090
1	473	Anat	-0.00000035
1	474	Anat	-0.00000541
1	475	Anat	-0.00000128
1	476	Anat	-0.00001046
1	477	Anat	-0.00000370
1	478	Anat	-0.00000192
1	479	Anat	-0.00000422
1	480	Anat	-0.00000195
1	481	Anat	-0.00000016
1	482	Anat	-0.00000367
1	483	Anat	0.00000171
1	484	Anat	0.00000234
1	485	Anat	-0.00000634
1	486	Anat	0.00000010
1	487	Anat	-0.00000467
1	488	Anat	0.00000546
1	489	Anat	-0.00001424
1	490	Anat	0.00000692
1	491	Anat	-0.00000556
1	492	Anat	0.00000575
1	493	Anat	-0.00000235
1	494	Anat	0.00000428
1	495	Anat	0.00000000
1	496	Anat	-0.00000048
1	497	Anat	-0.00000235
1	498	Anat	-0.00000125
1	499	Anat	-0.00000024
1	500	Anat	0.00000228
1	501	Anat	0.00000260
1	502	Anat	0.00000038
1	503	Anat	-0.00000055
1	504	Anat	0.00000366
1	505	Anat	0.00000282
1	506	Anat	-0.00002456
1	507	Anat	0.00000168
1	508	Anat	-0.00001027
1	509	Anat	-0.00000631
1	510	Anat	0.00000470
1	511	Anat	-0.00000172
1	512	Anat	0.00000622
1	513	Anat	-0.00000439
1	514	Anat	0.00000212
1	515	Anat	0.00000068
2	1	Global	0.00004693
2	2	Global	0.00004173
2	3	Global	0.00003334
2	4	Global	0.00004582
2	5	Global	0.00005565
2	6	Global	0.00001035
2	7	Global	0.00001938
2	8	Global	0.00000436
2	9	Global	0.00001354
2	10	Global	0.00003226
2	11	Global	0.00004705
2	12	Global	0.00000972
2	13	Global	0.00002122
2	14	Global	0.00001178
2	15	Global	0.00006144
2	16	Global	0.00004102
2	17	Global	0.00004764
2	18	Global	0.00005120
2	19	Global	0.00001467
2	20	Global	0.00002929
2	21	Global	0.00003705
2	22	Global	0.00002861
2	23	Global	0.00014433
2	24	Global	0.00000394
2	25	Global	0.00003177
2	26	Global	0.00001575
2	27	Global	0.00002418
2	28	Global	0.00003814
2	29	Global	0.00003175
2	30	Global	0.00002964
2	31	Global	0.00002765
2	32	Global	0.00004187
2	33	Global	0.00002645
2	34	Global	0.00002516
2	35	Global	0.00002238
2	36	Global	0.00000779
2	37	Global	0.00009455
2	38	Global	0.00001655
2	39	Global	0.00001271
2	40	Global	0.00001130
2	41	Global	0.00001207
2	42	Global	0.00001633
2	43	Global	0.00026457
2	44	Global	0.00010208
2	45	Global	0.00025238
2	46	Global	0.00005528
2	47	Global	0.00005767
2	48	Global	0.00008723
2	49	Global	0.00005134
2	50	Global	0.00009530
2	51	Global	0.00002963
2	52	Global	0.00007635
2	53	Global	0.00010543
2	54	Global	0.00019143
2	55	Global	0.00015139
2	56	Global	0.00021973
2	57	Global	0.00008234
2	58	Global	0.00068892
2	59	Global	0.00002699
2	60	Global	0.00014119
2	61	Global	0.00011832
2	62	Global	0.00018473
2	63	Global	0.00002097
2	64	Global	0.00003452
2	65	Global	0.00002505
2	66	Global	0.00001314
2	67	Global	0.00001490
2	68	Global	0.00002942
2	69	Global	0.00004761
2	70	Global	0.00001492
2	71	Global	0.00003271
2	72	Global	0.00009329
2	73	Global	0.00002336
2	74	Global	0.00002838
2	75	Global	0.00001744
2	76	Global	0.00001381
2	77	Global	0.00002302
2	78	Global	0.00003627
2	79	Global	0.00004618
2	80	Global	0.00002377
2	81	Global	0.00005206
2	82	Global	0.00003971
2	83	Global	0.00003578
2	84	Global	0.00009823
2	85	Global	0.00011077
2	86	Global	0.00001153
2	87	Global	0.00011089
2	88	Global	0.00003016
2	89	Global	0.00003694
2	90	Global	0.00007245
2	91	Global	0.00000685
2	92	Global	0.00000708
2	93	Global	0.00008772
2	94	Global	0.00000813
2	95	Global	0.00001527
2	96	Global	0.00002202
2	97	Global	0.00002006
2	98	Global	0.00001235
2	99	Global	0.00001157
2	100	Global	0.00001697
2	101	Global	0.00001388
2	102	Global	0.00002086
2	103	Global	0.00003678
2	104	Global	0.00006827
2	105	Global	0.00001536
2	106	Global	0.00008035
2	107	Global	0.00005860
2	108	Global	0.00000503
2	109	Global	0.00002925
2	110	Global	0.00004326
2	111	Global	0.00001345
2	112	Global	0.00006057
2	113	Global	0.00001923
2	114	Global	0.00005308
2	115	Global	0.00007686
2	116	Global	0.00002343
2	117	Global	0.00001803
2	118	Global	0.00001619
2	119	Global	0.00002768
2	120	Global	0.00004366
2	121	Global	0.00001682
2	122	Global	0.00007242
2	123	Global	0.00004774
2	124	Global	0.00001141
2	125	Global	0.00010956
2	126	Global	0.00059096
2	127	Global	0.00013327
2	128	Global	0.00013884
2	129	Global	0.00020635
2	130	Global	0.00002743
2	131	Global	0.00010925
2	132	Global	0.00005807
2	133	Global	0.00002170
2	134	Global	0.00010407
2	135	Global	0.00001497
2	136	Global	0.00003925
2	137	Global	0.00003323
2	138	Global	0.00004386
2	139	Global	0.00011703
2	140	Global	0.00005592
2	141	Global	0.00003241
2	142	Global	0.00002217
2	143	Global	0.00013857
2	144	Global	0.00004558
2	145	Global	0.00027534
2	146	Global	0.00004536
2	147	Global	0.00001847
2	148	Global	0.00001381
2	149	Global	0.00001896
2	150	Global	0.00004380
2	151	Global	0.00005288
2	152	Global	0.00003351
2	153	Global	0.00004394
2	154	Global	0.00005139
2	155	Global	0.00001869
2	156	Global	0.00005999
2	157	Global	0.00006119
2	158	Global	0.00002941
2	159	Global	0.00001631
2	160	Global	0.00004158
2	161	Global	0.00001222
2	162	Global	0.00001271
2	163	Global	0.00001862
2	164	Global	0.00005423
2	165	Global	0.00002801
2	166	Global	0.00008059
2	167	Global	0.00002041
2	168	Global	0.00014319
2	169	Global	0.00008881
2	170	Global	0.00002703
2	171	Global	0.00003464
2	172	Global	0.00009143
2	173	Global	0.00004037
2	174	Global	0.00001383
2	175	Global	0.00003735
2	176	Global	0.00006786
2	177	Global	0.00005354
2	178	Global	0.00001967
2	179	Global	0.00003636
2	180	Global	0.00002732
2	181	Global	0.00000963
2	182	Global	0.00007685
2	183	Global	0.00000876
2	184	Global	0.00006005
2	185	Global	0.00002850
2	186	Global	0.00001179
2	187	Global	0.00005796
2	188	Global	0.00002148
2	189	Global	0.00006491
2	190	Global	0.00010925
2	191	Global	0.00001141
2	192	Global	0.00002120
2	193	Global	0.00004645
2	194	Global	0.00001250
2	195	Global	0.00003015
2	196	Global	0.00002044
2	197	Global	0.00003774
2	198	Global	0.00000711
2	199	Global	0.00004060
2	200	Global	0.00003593
2	201	Global	0.00004310
2	202	Global	0.00003442
2	203	Global	0.00002084
2	204	Global	0.00005559
2	205	Global	0.00001397
2	206	Global	0.00001152
2	207	Global	0.00005827
2	208	Global	0.00002522
2	209	Global	0.00012368
2	210	Global	0.00006929
2	211	Global	0.00012430
2	212	Global	0.00010816
2	213	Global	0.00012755
2	214	Global	0.00008644
2	215	Global	0.00002771
2	216	Global	0.00010819
2	217	Global	0.00008828
2	218	Global	0.00014752
2	219	Global	0.00041793
2	220	Global	0.00011292
2	221	Global	0.00004908
2	222	Global	0.00001922
2	223	Global	0.00004729
2	224	Global	0.00007215
2	225	Global	0.00004135
2	226	Global	0.00012415
2	227	Global	0.00001749
2	228	Global	0.00004924
2	229	Global	0.00011973
2	230	Global	0.00003235
2	231	Global	0.00004109
2	232	Global	0.00015041
2	233	Global	0.00006289
2	234	Global	0.00003238
2	235	Global	0.00001167
2	236	Global	0.00003472
2	237	Global	0.00001702
2	238	Global	0.00003901
2	239	Global	0.00002108
2	240	Global	0.00002514
2	241	Global	0.00002744
2	242	Global	0.00002805
2	243	Global	0.00002961
2	244	Global	0.00003361
2	245	Global	0.00005993
2	246	Global	0.00005638
2	247	Global	0.00003496
2	248	Global	0.00001222
2	249	Global	0.00011359
2	250	Global	0.00001701
2	251	Global	0.00000503
2	252	Global	0.00002620
2	253	Global	0.00002040
2	254	Global	0.00010352
2	255	Global	0.00006584
2	256	Global	0.00002799
2	257	Global	0.00003888
2	258	Global	0.00006328
2	259	Global	0.00002005
2	260	Global	0.00002621
2	261	Global	0.00001315
2	262	Global	0.00000785
2	263	Global	0.00006624
2	264	Global	0.00000732
2	265	Global	0.00010773
2	266	Global	0.00014387
2	267	Global	0.00008260
2	268	Global	0.00021830
2	269	Global	0.00006897
2	270	Global	0.00046221
2	271	Global	0.00004762
2	272	Global	0.00010634
2	273	Global	0.00018406
2	274	Global	0.00002084
2	275	Global	0.00001740
2	276	Global	0.00003261
2	277	Global	0.00005737
2	278	Global	0.00001153
2	279	Global	0.00001411
2	280	Global	0.00008602
2	281	Global	0.00003081
2	282	Global	0.00002207
2	283	Global	0.00007870
2	284	Global	0.00004385
2	285	Global	0.00005351
2	286	Global	0.00002119
2	287	Global	0.00000896
2	288	Global	0.00002874
2	289	Global	0.00002376
2	290	Global	0.00002530
2	291	Global	0.00002827
2	292	Global	0.00002751
2	293	Global	0.00004884
2	294	Global	0.00001713
2	295	Global	0.00004390
2	296	Global	0.00005214
2	297	Global	0.00003058
2	298	Global	0.00004268
2	299	Global	0.00001912
2	300	Global	0.00002847
2	301	Global	0.00030367
2	302	Global	0.00003230
2	303	Global	0.00013604
2	304	Global	0.00007213
2	305	Global	0.00013935
2	306	Global	0.00004424
2	307	Global	0.00016674
2	308	Global	0.00003431
2	309	Global	0.00002396
2	310	Global	0.00004005
2	311	Global	0.00002375
2	312	Global	0.00004210
2	313	Global	0.00016645
2	314	Global	0.00000894
2	315	Global	0.00001479
2	316	Global	0.00007001
2	317	Global	0.00002610
2	318	Global	0.00016711
2	319	Global	0.00002130
2	320	Global	0.00001443
2	321	Global	0.00003388
2	322	Global	0.00000754
2	323	Global	0.00004432
2	324	Global	0.00001842
2	325	Global	0.00005938
2	326	Global	0.00001081
2	327	Global	0.00004560
2	328	Global	0.00001911
2	329	Global	0.00001128
2	330	Global	0.00005392
2	331	Global	0.00003806
2	332	Global	0.00002375
2	333	Global	0.00000719
2	334	Global	0.00016703
2	335	Global	0.00003488
2	336	Global	0.00006137
2	337	Global	0.00008481
2	338	Global	0.00020165
2	339	Global	0.00013055
2	340	Global	0.00017163
2	341	Global	0.00002424
2	342	Global	0.00004330
2	343	Global	0.00020568
2	344	Global	0.00003440
2	345	Global	0.00001401
2	346	Global	0.00002032
2	347	Global	0.00006318
2	348	Global	0.00001691
2	349	Global	0.00002516
2	350	Global	0.00005870
2	351	Global	0.00001557
2	352	Global	0.00001947
2	353	Global	0.00008018
2	354	Global	0.00004322
2	355	Global	0.00003929
2	356	Global	0.00004479
2	357	Global	0.00002513
2	358	Global	0.00002643
2	359	Global	0.00007478
2	360	Global	0.00002705
2	361	Global	0.00008693
2	362	Global	0.00001741
2	363	Global	0.00001477
2	364	Global	0.00001631
2	365	Global	0.00002037
2	366	Global	0.00001787
2	367	Global	0.00003706
2	368	Global	0.00003214
2	369	Global	0.00000995
2	370	Global	0.00001002
2	371	Global	0.00001423
2	372	Global	0.00001531
2	373	Global	0.00000885
2	374	Global	0.00001974
2	375	Global	0.00002132
2	376	Global	0.00002779
2	377	Global	0.00001283
2	378	Global	0.00001667
2	379	Global	0.00001360
2	380	Global	0.00001154
2	381	Global	0.00001920
2	382	Global	0.00001734
2	383	Global	0.00002425
2	384	Global	0.00001853
2	385	Global	0.00001782
2	386	Global	0.00001067
2	387	Global	0.00001163
2	388	Global	0.00002124
2	389	Global	0.00001782
2	390	Global	0.00003445
2	391	Global	0.00000995
2	392	Global	0.00011869
2	393	Global	0.00006403
2	394	Global	0.00004538
2	395	Global	0.00009072
2	396	Global	0.00002012
2	397	Global	0.00010102
2	398	Global	0.00004268
2	399	Global	0.00001995
2	400	Global	0.00004524
2	401	Global	0.00004110
2	402	Global	0.00005891
2	403	Global	0.00004148
2	404	Global	0.00001198
2	405	Global	0.00004369
2	406	Global	0.00002492
2	407	Global	0.00001239
2	408	Global	0.00000892
2	409	Global	0.00000780
2	410	Global	0.00000934
2	411	Global	0.00001423
2	412	Global	0.00001642
2	413	Global	0.00000699
2	414	Global	0.00001534
2	415	Global	0.00000930
2	416	Global	0.00004601
2	417	Global	0.00001114
2	418	Global	0.00001871
2	419	Global	0.00003108
2	420	Global	0.00002184
2	421	Global	0.00001668
2	422	Global	0.00001599
2	423	Global	0.00001130
2	424	Global	0.00004214
2	425	Global	0.00000955
2	426	Global	0.00001978
2	427	Global	0.00003446
2	428	Global	0.00001994
2	429	Global	0.00008847
2	430	Global	0.00003160
2	431	Global	0.00002097
2	432	Global	0.00001644
2	433	Global	0.00003567
2	434	Global	0.00010864
2	435	Global	0.00011163
2	436	Global	0.00007015
2	437	Global	0.00013497
2	438	Global	0.00017711
2	439	Global	0.00004943
2	440	Global	0.00002327
2	441	Global	0.00002522
2	442	Global	0.00003328
2	443	Global	0.00004372
2	444	Global	0.00002618
2	445	Global	0.00003686
2	446	Global	0.00000640
2	447	Global	0.00002276
2	448	Global	0.00001754
2	449	Global	0.00003293
2	450	Global	0.00001591
2	451	Global	0.00002709
2	452	Global	0.00001119
2	453	Global	0.00000919
2	454	Global	0.00001946
[truncated: 37,367 more rows]
