# Supplementary material for: Lamina-specific cortical dynamics in human visual and sensorimotor cortices
Source: eLife. 2018 Oct 22;7:e33977. doi: 10.7554/eLife.33977 (PMC6197856; doi:10.7554/eLife.33977)
Supplement: Figure 6—source data 1. [file elife-33977-fig6-data1.xlsx]

## Sheet: Beta Decrease
Subject	Trial	ROIType	Pial-White
1	1	Global	-0.00021929
1	2	Global	-0.00024358
1	3	Global	-0.00040717
1	4	Global	-0.00032969
1	5	Global	-0.00044323
1	6	Global	-0.00024614
1	7	Global	-0.00020626
1	8	Global	-0.00062571
1	9	Global	-0.00028379
1	10	Global	-0.00037622
1	11	Global	-0.00026775
1	12	Global	-0.00022408
1	13	Global	-0.00031644
1	14	Global	-0.00034187
1	15	Global	-0.00055625
1	16	Global	-0.00033213
1	17	Global	-0.00018583
1	18	Global	-0.00026146
1	19	Global	-0.00038684
1	20	Global	-0.00024468
1	21	Global	-0.00042418
1	22	Global	-0.00047709
1	23	Global	-0.00020027
1	24	Global	-0.00034134
1	25	Global	-0.00027561
1	26	Global	-0.00055544
1	27	Global	-0.00026554
1	28	Global	-0.00029042
1	29	Global	-0.00034265
1	30	Global	-0.00038791
1	31	Global	-0.00036635
1	32	Global	-0.00030022
1	33	Global	-0.00029771
1	34	Global	-0.00028800
1	35	Global	-0.00032645
1	36	Global	-0.00030597
1	37	Global	-0.00018637
1	38	Global	-0.00034958
1	39	Global	-0.00033625
1	40	Global	-0.00043624
1	41	Global	-0.00021558
1	42	Global	-0.00038984
1	43	Global	-0.00032246
1	44	Global	-0.00032799
1	45	Global	-0.00027781
1	46	Global	-0.00029732
1	47	Global	-0.00036270
1	48	Global	-0.00025698
1	49	Global	-0.00042952
1	50	Global	-0.00033096
1	51	Global	-0.00030653
1	52	Global	-0.00038076
1	53	Global	-0.00033208
1	54	Global	-0.00032753
1	55	Global	-0.00037679
1	56	Global	-0.00058551
1	57	Global	-0.00032617
1	58	Global	-0.00018822
1	59	Global	-0.00025409
1	60	Global	-0.00021159
1	61	Global	-0.00036716
1	62	Global	-0.00029585
1	63	Global	-0.00036602
1	64	Global	-0.00021685
1	65	Global	-0.00032963
1	66	Global	-0.00040056
1	67	Global	-0.00041469
1	68	Global	-0.00028987
1	69	Global	-0.00031319
1	70	Global	-0.00029330
1	71	Global	-0.00020305
1	72	Global	-0.00031547
1	73	Global	-0.00034795
1	74	Global	-0.00038411
1	75	Global	-0.00034796
1	76	Global	-0.00057691
1	77	Global	-0.00031953
1	78	Global	-0.00028096
1	79	Global	-0.00056465
1	80	Global	-0.00043153
1	81	Global	-0.00028153
1	82	Global	-0.00032457
1	83	Global	-0.00103649
1	84	Global	-0.00040220
1	85	Global	-0.00029507
1	86	Global	-0.00026369
1	87	Global	-0.00038104
1	88	Global	-0.00044866
1	89	Global	-0.00030531
1	90	Global	-0.00038075
1	91	Global	-0.00048983
1	92	Global	-0.00036363
1	93	Global	-0.00036156
1	94	Global	-0.00033423
1	95	Global	-0.00041701
1	96	Global	-0.00067323
1	97	Global	-0.00034370
1	98	Global	-0.00030012
1	99	Global	-0.00023704
1	100	Global	-0.00058894
1	101	Global	-0.00042961
1	102	Global	-0.00036159
1	103	Global	-0.00017143
1	104	Global	-0.00032588
1	105	Global	-0.00038822
1	106	Global	-0.00025793
1	107	Global	-0.00025175
1	108	Global	-0.00026942
1	109	Global	-0.00030867
1	110	Global	-0.00056405
1	111	Global	-0.00027538
1	112	Global	-0.00028111
1	113	Global	-0.00024484
1	114	Global	-0.00034944
1	115	Global	-0.00039047
1	116	Global	-0.00036439
1	117	Global	-0.00046648
1	118	Global	-0.00027643
1	119	Global	-0.00037093
1	120	Global	-0.00055782
1	121	Global	-0.00036509
1	122	Global	-0.00025251
1	123	Global	-0.00026131
1	124	Global	-0.00014282
1	125	Global	-0.00026455
1	126	Global	-0.00042765
1	127	Global	-0.00024177
1	128	Global	-0.00029593
1	129	Global	-0.00041883
1	130	Global	-0.00047323
1	131	Global	-0.00028185
1	132	Global	-0.00027189
1	133	Global	-0.00041669
1	134	Global	-0.00035769
1	135	Global	-0.00028250
1	136	Global	-0.00052012
1	137	Global	-0.00037954
1	138	Global	-0.00048494
1	139	Global	-0.00023559
1	140	Global	-0.00032556
1	141	Global	-0.00032170
1	142	Global	-0.00025829
1	143	Global	-0.00026292
1	144	Global	-0.00028032
1	145	Global	-0.00056994
1	146	Global	-0.00035100
1	147	Global	-0.00029336
1	148	Global	-0.00022877
1	149	Global	-0.00021158
1	150	Global	-0.00028417
1	151	Global	-0.00035873
1	152	Global	-0.00032901
1	153	Global	-0.00017516
1	154	Global	-0.00034426
1	155	Global	-0.00029969
1	156	Global	-0.00036104
1	157	Global	-0.00041602
1	158	Global	-0.00035184
1	159	Global	-0.00040796
1	160	Global	-0.00021418
1	161	Global	-0.00023602
1	162	Global	-0.00029743
1	163	Global	-0.00022613
1	164	Global	-0.00030460
1	165	Global	-0.00038529
1	166	Global	-0.00021366
1	167	Global	-0.00018632
1	168	Global	-0.00042465
1	169	Global	-0.00034230
1	170	Global	-0.00023287
1	171	Global	-0.00027779
1	172	Global	-0.00043987
1	173	Global	-0.00027338
1	174	Global	-0.00048419
1	175	Global	-0.00054087
1	176	Global	-0.00033509
1	177	Global	-0.00031965
1	178	Global	-0.00054022
1	179	Global	-0.00034945
1	180	Global	-0.00042446
1	181	Global	-0.00044923
1	182	Global	-0.00022195
1	183	Global	-0.00044846
1	184	Global	-0.00031067
1	185	Global	-0.00032949
1	186	Global	-0.00062363
1	187	Global	-0.00031302
1	188	Global	-0.00017276
1	189	Global	-0.00021648
1	190	Global	-0.00062017
1	191	Global	-0.00025511
1	192	Global	-0.00053174
1	193	Global	-0.00033583
1	194	Global	-0.00031548
1	195	Global	-0.00036486
1	196	Global	-0.00026625
1	197	Global	-0.00048986
1	198	Global	-0.00041410
1	199	Global	-0.00016374
1	200	Global	-0.00022977
1	201	Global	-0.00029008
1	202	Global	-0.00024411
1	203	Global	-0.00029472
1	204	Global	-0.00028292
1	205	Global	-0.00041620
1	206	Global	-0.00071755
1	207	Global	-0.00026886
1	208	Global	-0.00049463
1	209	Global	-0.00036796
1	210	Global	-0.00059967
1	211	Global	-0.00049310
1	212	Global	-0.00062478
1	213	Global	-0.00030899
1	214	Global	-0.00030871
1	215	Global	-0.00031417
1	216	Global	-0.00037654
1	217	Global	-0.00036160
1	218	Global	-0.00043698
1	219	Global	-0.00032047
1	220	Global	-0.00035276
1	221	Global	-0.00034678
1	222	Global	-0.00034244
1	223	Global	-0.00034238
1	224	Global	-0.00024614
1	225	Global	-0.00033766
1	226	Global	-0.00033640
1	227	Global	-0.00024893
1	228	Global	-0.00039954
1	229	Global	-0.00066137
1	230	Global	-0.00062400
1	231	Global	-0.00025074
1	232	Global	-0.00023226
1	233	Global	-0.00044264
1	234	Global	-0.00027638
1	235	Global	-0.00026228
1	236	Global	-0.00024029
1	237	Global	-0.00029422
1	238	Global	-0.00034563
1	239	Global	-0.00031472
1	240	Global	-0.00028989
1	241	Global	-0.00028020
1	242	Global	-0.00024268
1	243	Global	-0.00041687
1	244	Global	-0.00067450
1	245	Global	-0.00032006
1	246	Global	-0.00021524
1	247	Global	-0.00034018
1	248	Global	-0.00022417
1	249	Global	-0.00042621
1	250	Global	-0.00046856
1	251	Global	-0.00031272
1	252	Global	-0.00030034
1	253	Global	-0.00026835
1	254	Global	-0.00024524
1	255	Global	-0.00027077
1	256	Global	-0.00030086
1	257	Global	-0.00030332
1	258	Global	-0.00028781
1	259	Global	-0.00063214
1	260	Global	-0.00060887
1	261	Global	-0.00028515
1	262	Global	-0.00041169
1	263	Global	-0.00025219
1	264	Global	-0.00044313
1	265	Global	-0.00051733
1	266	Global	-0.00016454
1	267	Global	-0.00032207
1	268	Global	-0.00033784
1	269	Global	-0.00059104
1	270	Global	-0.00037320
1	271	Global	-0.00030981
1	272	Global	-0.00030366
1	273	Global	-0.00045901
1	274	Global	-0.00021791
1	275	Global	-0.00021426
1	276	Global	-0.00049989
1	277	Global	-0.00021675
1	278	Global	-0.00048378
1	279	Global	-0.00043414
1	280	Global	-0.00038594
1	281	Global	-0.00033863
1	282	Global	-0.00023274
1	283	Global	-0.00036755
1	284	Global	-0.00021364
1	285	Global	-0.00039387
1	286	Global	-0.00023482
1	287	Global	-0.00048628
1	288	Global	-0.00046393
1	289	Global	-0.00039975
1	290	Global	-0.00019927
1	291	Global	-0.00027099
1	292	Global	-0.00036161
1	293	Global	-0.00022186
1	294	Global	-0.00028575
1	295	Global	-0.00027837
1	296	Global	-0.00024184
1	297	Global	-0.00031954
1	298	Global	-0.00030890
1	299	Global	-0.00021901
1	300	Global	-0.00035959
1	301	Global	-0.00033604
1	302	Global	-0.00039698
1	303	Global	-0.00026819
1	304	Global	-0.00038059
1	305	Global	-0.00046630
1	306	Global	-0.00023408
1	307	Global	-0.00032242
1	308	Global	-0.00034174
1	309	Global	-0.00034954
1	310	Global	-0.00022223
1	311	Global	-0.00041724
1	312	Global	-0.00046562
1	313	Global	-0.00020482
1	314	Global	-0.00035343
1	315	Global	-0.00045514
1	316	Global	-0.00031665
1	317	Global	-0.00050820
1	318	Global	-0.00062094
1	319	Global	-0.00059848
1	320	Global	-0.00025191
1	321	Global	-0.00044245
1	322	Global	-0.00030624
1	323	Global	-0.00019559
1	324	Global	-0.00033809
1	325	Global	-0.00023161
1	326	Global	-0.00032887
1	327	Global	-0.00026832
1	328	Global	-0.00038558
1	329	Global	-0.00031173
1	330	Global	-0.00035786
1	331	Global	-0.00022313
1	332	Global	-0.00033384
1	333	Global	-0.00030112
1	334	Global	-0.00017289
1	335	Global	-0.00041383
1	336	Global	-0.00029764
1	337	Global	-0.00024366
1	338	Global	-0.00052684
1	339	Global	-0.00031312
1	340	Global	-0.00035119
1	341	Global	-0.00039918
1	342	Global	-0.00030438
1	343	Global	-0.00031938
1	344	Global	-0.00032849
1	345	Global	-0.00021977
1	346	Global	-0.00022632
1	347	Global	-0.00021261
1	348	Global	-0.00030682
1	349	Global	-0.00025996
1	350	Global	-0.00038327
1	351	Global	-0.00025274
1	352	Global	-0.00048503
1	353	Global	-0.00033023
1	354	Global	-0.00046400
1	355	Global	-0.00054443
1	356	Global	-0.00048013
1	357	Global	-0.00037470
1	358	Global	-0.00028907
1	359	Global	-0.00036337
1	360	Global	-0.00026430
1	361	Global	-0.00024722
1	362	Global	-0.00027009
1	363	Global	-0.00024140
1	364	Global	-0.00032678
1	365	Global	-0.00072692
1	366	Global	-0.00021290
1	367	Global	-0.00021947
1	368	Global	-0.00039173
1	369	Global	-0.00028796
1	370	Global	-0.00050248
1	371	Global	-0.00047453
1	372	Global	-0.00024049
1	373	Global	-0.00028235
1	374	Global	-0.00032438
1	375	Global	-0.00033389
1	376	Global	-0.00026767
1	377	Global	-0.00030665
1	378	Global	-0.00022587
1	379	Global	-0.00034024
1	380	Global	-0.00035909
1	381	Global	-0.00064436
1	382	Global	-0.00030775
1	383	Global	-0.00027974
1	384	Global	-0.00028838
1	385	Global	-0.00021554
1	386	Global	-0.00030927
1	387	Global	-0.00026112
1	388	Global	-0.00033494
1	389	Global	-0.00029466
1	390	Global	-0.00042845
1	391	Global	-0.00025033
1	392	Global	-0.00055537
1	393	Global	-0.00041228
1	394	Global	-0.00044056
1	395	Global	-0.00024111
1	396	Global	-0.00034873
1	397	Global	-0.00026558
1	398	Global	-0.00032099
1	399	Global	-0.00030345
1	400	Global	-0.00032204
1	401	Global	-0.00088892
1	402	Global	-0.00033960
1	403	Global	-0.00022075
1	404	Global	-0.00030750
1	405	Global	-0.00024560
1	406	Global	-0.00026184
1	407	Global	-0.00032659
1	408	Global	-0.00037389
1	409	Global	-0.00054400
1	410	Global	-0.00026758
1	411	Global	-0.00042570
1	412	Global	-0.00066094
1	413	Global	-0.00046259
1	414	Global	-0.00031426
1	415	Global	-0.00032435
1	416	Global	-0.00028139
1	417	Global	-0.00019080
1	418	Global	-0.00018745
1	419	Global	-0.00024070
1	420	Global	-0.00035342
1	421	Global	-0.00057676
1	422	Global	-0.00025731
1	423	Global	-0.00031398
1	424	Global	-0.00020976
1	425	Global	-0.00025811
1	426	Global	-0.00017945
1	427	Global	-0.00031525
1	428	Global	-0.00035323
1	429	Global	-0.00024669
1	430	Global	-0.00051438
1	431	Global	-0.00017716
1	432	Global	-0.00031860
1	433	Global	-0.00036430
1	434	Global	-0.00022734
1	435	Global	-0.00041361
1	436	Global	-0.00018741
1	437	Global	-0.00048517
1	438	Global	-0.00041130
1	439	Global	-0.00021898
1	440	Global	-0.00025668
1	441	Global	-0.00018091
1	442	Global	-0.00040640
1	443	Global	-0.00018333
1	444	Global	-0.00049716
1	445	Global	-0.00039181
1	446	Global	-0.00043152
1	447	Global	-0.00029093
1	448	Global	-0.00019945
1	449	Global	-0.00026254
1	450	Global	-0.00047503
1	451	Global	-0.00031427
1	452	Global	-0.00021691
1	453	Global	-0.00020651
1	454	Global	-0.00030008
1	455	Global	-0.00048778
1	456	Global	-0.00021800
1	457	Global	-0.00019521
1	458	Global	-0.00021626
1	459	Global	-0.00026613
1	460	Global	-0.00015554
1	461	Global	-0.00022082
1	462	Global	-0.00025555
1	463	Global	-0.00046533
1	464	Global	-0.00030893
1	465	Global	-0.00054188
1	466	Global	-0.00028993
1	467	Global	-0.00026807
1	468	Global	-0.00031318
1	469	Global	-0.00030874
1	470	Global	-0.00019623
1	471	Global	-0.00018400
1	472	Global	-0.00052998
1	473	Global	-0.00036952
1	474	Global	-0.00021987
1	475	Global	-0.00026051
1	476	Global	-0.00035428
1	477	Global	-0.00019245
1	478	Global	-0.00027905
1	479	Global	-0.00070461
1	480	Global	-0.00033292
1	481	Global	-0.00037398
1	482	Global	-0.00039220
1	483	Global	-0.00032674
1	484	Global	-0.00028638
1	485	Global	-0.00031165
1	486	Global	-0.00026420
1	487	Global	-0.00049692
1	488	Global	-0.00041431
1	489	Global	-0.00030936
1	490	Global	-0.00032075
1	491	Global	-0.00021406
1	492	Global	-0.00026134
1	493	Global	-0.00034458
1	494	Global	-0.00031052
1	495	Global	-0.00026830
1	496	Global	-0.00045212
1	497	Global	-0.00036785
1	498	Global	-0.00027729
1	499	Global	-0.00031719
1	500	Global	-0.00030343
1	501	Global	-0.00053071
1	502	Global	-0.00023948
1	503	Global	-0.00026385
1	504	Global	-0.00026422
1	505	Global	-0.00018556
1	506	Global	-0.00046907
1	507	Global	-0.00022982
1	508	Global	-0.00024472
1	509	Global	-0.00031888
1	510	Global	-0.00026144
1	511	Global	-0.00026122
1	512	Global	-0.00057934
1	513	Global	-0.00034003
1	514	Global	-0.00030302
1	515	Global	-0.00023631
1	1	Func	-0.00064750
1	2	Func	-0.00050008
1	3	Func	-0.00128939
1	4	Func	-0.00081886
1	5	Func	-0.00138404
1	6	Func	-0.00043800
1	7	Func	-0.00046697
1	8	Func	-0.00182405
1	9	Func	-0.00065866
1	10	Func	-0.00099155
1	11	Func	-0.00052724
1	12	Func	-0.00050567
1	13	Func	-0.00086466
1	14	Func	-0.00100150
1	15	Func	-0.00156177
1	16	Func	-0.00053093
1	17	Func	-0.00033221
1	18	Func	-0.00043565
1	19	Func	-0.00082027
1	20	Func	-0.00045411
1	21	Func	-0.00110315
1	22	Func	-0.00147865
1	23	Func	-0.00041315
1	24	Func	-0.00082492
1	25	Func	-0.00068994
1	26	Func	-0.00120638
1	27	Func	-0.00057001
1	28	Func	-0.00056859
1	29	Func	-0.00078795
1	30	Func	-0.00096677
1	31	Func	-0.00098977
1	32	Func	-0.00090081
1	33	Func	-0.00072712
1	34	Func	-0.00077255
1	35	Func	-0.00068082
1	36	Func	-0.00063761
1	37	Func	-0.00030302
1	38	Func	-0.00090981
1	39	Func	-0.00074123
1	40	Func	-0.00097124
1	41	Func	-0.00044178
1	42	Func	-0.00100256
1	43	Func	-0.00092790
1	44	Func	-0.00100366
1	45	Func	-0.00055481
1	46	Func	-0.00075557
1	47	Func	-0.00098907
1	48	Func	-0.00067555
1	49	Func	-0.00102295
1	50	Func	-0.00073697
1	51	Func	-0.00064949
1	52	Func	-0.00100013
1	53	Func	-0.00098267
1	54	Func	-0.00074902
1	55	Func	-0.00085775
1	56	Func	-0.00104073
1	57	Func	-0.00082436
1	58	Func	-0.00043704
1	59	Func	-0.00086058
1	60	Func	-0.00046836
1	61	Func	-0.00097733
1	62	Func	-0.00052274
1	63	Func	-0.00066229
1	64	Func	-0.00045943
1	65	Func	-0.00081509
1	66	Func	-0.00089957
1	67	Func	-0.00096224
1	68	Func	-0.00051362
1	69	Func	-0.00084225
1	70	Func	-0.00057967
1	71	Func	-0.00043915
1	72	Func	-0.00073304
1	73	Func	-0.00060499
1	74	Func	-0.00099641
1	75	Func	-0.00058675
1	76	Func	-0.00190169
1	77	Func	-0.00063155
1	78	Func	-0.00053542
1	79	Func	-0.00121438
1	80	Func	-0.00090870
1	81	Func	-0.00074961
1	82	Func	-0.00058826
1	83	Func	-0.00347418
1	84	Func	-0.00102325
1	85	Func	-0.00060441
1	86	Func	-0.00044987
1	87	Func	-0.00105188
1	88	Func	-0.00097614
1	89	Func	-0.00077168
1	90	Func	-0.00082908
1	91	Func	-0.00131088
1	92	Func	-0.00084547
1	93	Func	-0.00096908
1	94	Func	-0.00092406
1	95	Func	-0.00100423
1	96	Func	-0.00136157
1	97	Func	-0.00074114
1	98	Func	-0.00073390
1	99	Func	-0.00039989
1	100	Func	-0.00177267
1	101	Func	-0.00129005
1	102	Func	-0.00107050
1	103	Func	-0.00024366
1	104	Func	-0.00096195
1	105	Func	-0.00104016
1	106	Func	-0.00063382
1	107	Func	-0.00050835
1	108	Func	-0.00067847
1	109	Func	-0.00071697
1	110	Func	-0.00123139
1	111	Func	-0.00063293
1	112	Func	-0.00063334
1	113	Func	-0.00054024
1	114	Func	-0.00065358
1	115	Func	-0.00076930
1	116	Func	-0.00081723
1	117	Func	-0.00100266
1	118	Func	-0.00064720
1	119	Func	-0.00085578
1	120	Func	-0.00122783
1	121	Func	-0.00075553
1	122	Func	-0.00048139
1	123	Func	-0.00055216
1	124	Func	-0.00014929
1	125	Func	-0.00068409
1	126	Func	-0.00102496
1	127	Func	-0.00050965
1	128	Func	-0.00086960
1	129	Func	-0.00114799
1	130	Func	-0.00178055
1	131	Func	-0.00056877
1	132	Func	-0.00060070
1	133	Func	-0.00107433
1	134	Func	-0.00097299
1	135	Func	-0.00053133
1	136	Func	-0.00148965
1	137	Func	-0.00084167
1	138	Func	-0.00094529
1	139	Func	-0.00059069
1	140	Func	-0.00054887
1	141	Func	-0.00053971
1	142	Func	-0.00077881
1	143	Func	-0.00083654
1	144	Func	-0.00066780
1	145	Func	-0.00097371
1	146	Func	-0.00056071
1	147	Func	-0.00065091
1	148	Func	-0.00046143
1	149	Func	-0.00041555
1	150	Func	-0.00059086
1	151	Func	-0.00073472
1	152	Func	-0.00055858
1	153	Func	-0.00023178
1	154	Func	-0.00071638
1	155	Func	-0.00051870
1	156	Func	-0.00087163
1	157	Func	-0.00097985
1	158	Func	-0.00064829
1	159	Func	-0.00117022
1	160	Func	-0.00028377
1	161	Func	-0.00052749
1	162	Func	-0.00058638
1	163	Func	-0.00048894
1	164	Func	-0.00079340
1	165	Func	-0.00125138
1	166	Func	-0.00061667
1	167	Func	-0.00045105
1	168	Func	-0.00112820
1	169	Func	-0.00056239
1	170	Func	-0.00060502
1	171	Func	-0.00052671
1	172	Func	-0.00101251
1	173	Func	-0.00075875
1	174	Func	-0.00138414
1	175	Func	-0.00132362
1	176	Func	-0.00091801
1	177	Func	-0.00082945
1	178	Func	-0.00148398
1	179	Func	-0.00093934
1	180	Func	-0.00115235
1	181	Func	-0.00103453
1	182	Func	-0.00025387
1	183	Func	-0.00082617
1	184	Func	-0.00076357
1	185	Func	-0.00072511
1	186	Func	-0.00134217
1	187	Func	-0.00066689
1	188	Func	-0.00038072
1	189	Func	-0.00046757
1	190	Func	-0.00126923
1	191	Func	-0.00056735
1	192	Func	-0.00131212
1	193	Func	-0.00067469
1	194	Func	-0.00074319
1	195	Func	-0.00078171
1	196	Func	-0.00070938
1	197	Func	-0.00143101
1	198	Func	-0.00122538
1	199	Func	-0.00027563
1	200	Func	-0.00059357
1	201	Func	-0.00070443
1	202	Func	-0.00041988
1	203	Func	-0.00047525
1	204	Func	-0.00087982
1	205	Func	-0.00112217
1	206	Func	-0.00182591
1	207	Func	-0.00053893
1	208	Func	-0.00138502
1	209	Func	-0.00056266
1	210	Func	-0.00118226
1	211	Func	-0.00118018
1	212	Func	-0.00191695
1	213	Func	-0.00047922
1	214	Func	-0.00059715
1	215	Func	-0.00068277
1	216	Func	-0.00054470
1	217	Func	-0.00087948
1	218	Func	-0.00105509
1	219	Func	-0.00069676
1	220	Func	-0.00090210
1	221	Func	-0.00082018
1	222	Func	-0.00084641
1	223	Func	-0.00089666
1	224	Func	-0.00053288
1	225	Func	-0.00093031
1	226	Func	-0.00063765
1	227	Func	-0.00051038
1	228	Func	-0.00087009
1	229	Func	-0.00157204
1	230	Func	-0.00116172
1	231	Func	-0.00064087
1	232	Func	-0.00041177
1	233	Func	-0.00074478
1	234	Func	-0.00057029
1	235	Func	-0.00039347
1	236	Func	-0.00049880
1	237	Func	-0.00058263
1	238	Func	-0.00062839
1	239	Func	-0.00068895
1	240	Func	-0.00078693
1	241	Func	-0.00076508
1	242	Func	-0.00066411
1	243	Func	-0.00138667
1	244	Func	-0.00174355
1	245	Func	-0.00075923
1	246	Func	-0.00044828
1	247	Func	-0.00052249
1	248	Func	-0.00045807
1	249	Func	-0.00143459
1	250	Func	-0.00085353
1	251	Func	-0.00101650
1	252	Func	-0.00077055
1	253	Func	-0.00048399
1	254	Func	-0.00039598
1	255	Func	-0.00054640
1	256	Func	-0.00055461
1	257	Func	-0.00066495
1	258	Func	-0.00043368
1	259	Func	-0.00230627
1	260	Func	-0.00177875
1	261	Func	-0.00065273
1	262	Func	-0.00103285
1	263	Func	-0.00047821
1	264	Func	-0.00116128
1	265	Func	-0.00163883
1	266	Func	-0.00032879
1	267	Func	-0.00110658
1	268	Func	-0.00060047
1	269	Func	-0.00131741
1	270	Func	-0.00059030
1	271	Func	-0.00086339
1	272	Func	-0.00028379
1	273	Func	-0.00117863
1	274	Func	-0.00051695
1	275	Func	-0.00036912
1	276	Func	-0.00083846
1	277	Func	-0.00047289
1	278	Func	-0.00106354
1	279	Func	-0.00112516
1	280	Func	-0.00088650
1	281	Func	-0.00083930
1	282	Func	-0.00042227
1	283	Func	-0.00075085
1	284	Func	-0.00041340
1	285	Func	-0.00110887
1	286	Func	-0.00048468
1	287	Func	-0.00099499
1	288	Func	-0.00137011
1	289	Func	-0.00106569
1	290	Func	-0.00042693
1	291	Func	-0.00051241
1	292	Func	-0.00098467
1	293	Func	-0.00063015
1	294	Func	-0.00078073
1	295	Func	-0.00068071
1	296	Func	-0.00049187
1	297	Func	-0.00059560
1	298	Func	-0.00089185
1	299	Func	-0.00054201
1	300	Func	-0.00093046
1	301	Func	-0.00095543
1	302	Func	-0.00095972
1	303	Func	-0.00052092
1	304	Func	-0.00089809
1	305	Func	-0.00136921
1	306	Func	-0.00065035
1	307	Func	-0.00090426
1	308	Func	-0.00101879
1	309	Func	-0.00073699
1	310	Func	-0.00033598
1	311	Func	-0.00102108
1	312	Func	-0.00156094
1	313	Func	-0.00041282
1	314	Func	-0.00072504
1	315	Func	-0.00091831
1	316	Func	-0.00081245
1	317	Func	-0.00110913
1	318	Func	-0.00177778
1	319	Func	-0.00182887
1	320	Func	-0.00052996
1	321	Func	-0.00108555
1	322	Func	-0.00037502
1	323	Func	-0.00049818
1	324	Func	-0.00055279
1	325	Func	-0.00034031
1	326	Func	-0.00054160
1	327	Func	-0.00068847
1	328	Func	-0.00070706
1	329	Func	-0.00060464
1	330	Func	-0.00081481
1	331	Func	-0.00057530
1	332	Func	-0.00072245
1	333	Func	-0.00087337
1	334	Func	-0.00024861
1	335	Func	-0.00102715
1	336	Func	-0.00071855
1	337	Func	-0.00059880
1	338	Func	-0.00126223
1	339	Func	-0.00066450
1	340	Func	-0.00112388
1	341	Func	-0.00121953
1	342	Func	-0.00074699
1	343	Func	-0.00078453
1	344	Func	-0.00079736
1	345	Func	-0.00044564
1	346	Func	-0.00067835
1	347	Func	-0.00058821
1	348	Func	-0.00042774
1	349	Func	-0.00069137
1	350	Func	-0.00114460
1	351	Func	-0.00056520
1	352	Func	-0.00099093
1	353	Func	-0.00073399
1	354	Func	-0.00107733
1	355	Func	-0.00094778
1	356	Func	-0.00128266
1	357	Func	-0.00096314
1	358	Func	-0.00096212
1	359	Func	-0.00093637
1	360	Func	-0.00051744
1	361	Func	-0.00052722
1	362	Func	-0.00075448
1	363	Func	-0.00046570
1	364	Func	-0.00115460
1	365	Func	-0.00165443
1	366	Func	-0.00056998
1	367	Func	-0.00026810
1	368	Func	-0.00075255
1	369	Func	-0.00069309
1	370	Func	-0.00117319
1	371	Func	-0.00111327
1	372	Func	-0.00047036
1	373	Func	-0.00067357
1	374	Func	-0.00082673
1	375	Func	-0.00040243
1	376	Func	-0.00069503
1	377	Func	-0.00083270
1	378	Func	-0.00047252
1	379	Func	-0.00105610
1	380	Func	-0.00090727
1	381	Func	-0.00182157
1	382	Func	-0.00080416
1	383	Func	-0.00068039
1	384	Func	-0.00065013
1	385	Func	-0.00051816
1	386	Func	-0.00050035
1	387	Func	-0.00051299
1	388	Func	-0.00096155
1	389	Func	-0.00095268
1	390	Func	-0.00102684
1	391	Func	-0.00056257
1	392	Func	-0.00142163
1	393	Func	-0.00095517
1	394	Func	-0.00106979
1	395	Func	-0.00072360
1	396	Func	-0.00094431
1	397	Func	-0.00053471
1	398	Func	-0.00077800
1	399	Func	-0.00062112
1	400	Func	-0.00056597
1	401	Func	-0.00195769
1	402	Func	-0.00094907
1	403	Func	-0.00045066
1	404	Func	-0.00073027
1	405	Func	-0.00064170
1	406	Func	-0.00061144
1	407	Func	-0.00051083
1	408	Func	-0.00044959
1	409	Func	-0.00130258
1	410	Func	-0.00069704
1	411	Func	-0.00091444
1	412	Func	-0.00238794
1	413	Func	-0.00106805
1	414	Func	-0.00090548
1	415	Func	-0.00066422
1	416	Func	-0.00093665
1	417	Func	-0.00051655
1	418	Func	-0.00043152
1	419	Func	-0.00069234
1	420	Func	-0.00102699
1	421	Func	-0.00155243
1	422	Func	-0.00054053
1	423	Func	-0.00095103
1	424	Func	-0.00038921
1	425	Func	-0.00046701
1	426	Func	-0.00024785
1	427	Func	-0.00072089
1	428	Func	-0.00063679
1	429	Func	-0.00038671
1	430	Func	-0.00112691
1	431	Func	-0.00040984
1	432	Func	-0.00100323
1	433	Func	-0.00111118
1	434	Func	-0.00057244
1	435	Func	-0.00101073
1	436	Func	-0.00043390
1	437	Func	-0.00106657
1	438	Func	-0.00082811
1	439	Func	-0.00044603
1	440	Func	-0.00064281
1	441	Func	-0.00029771
1	442	Func	-0.00097833
1	443	Func	-0.00039158
1	444	Func	-0.00115116
1	445	Func	-0.00109624
1	446	Func	-0.00117694
1	447	Func	-0.00059714
1	448	Func	-0.00042708
1	449	Func	-0.00073048
1	450	Func	-0.00070709
1	451	Func	-0.00089847
1	452	Func	-0.00047760
1	453	Func	-0.00041713
1	454	Func	-0.00062302
1	455	Func	-0.00125306
1	456	Func	-0.00050494
1	457	Func	-0.00042292
1	458	Func	-0.00050624
1	459	Func	-0.00061876
1	460	Func	-0.00035103
1	461	Func	-0.00036823
1	462	Func	-0.00058312
1	463	Func	-0.00125294
1	464	Func	-0.00058573
1	465	Func	-0.00095102
1	466	Func	-0.00074427
1	467	Func	-0.00059048
1	468	Func	-0.00063860
1	469	Func	-0.00069653
1	470	Func	-0.00042262
1	471	Func	-0.00034044
1	472	Func	-0.00114991
1	473	Func	-0.00088438
1	474	Func	-0.00063524
1	475	Func	-0.00062053
1	476	Func	-0.00091668
1	477	Func	-0.00037526
1	478	Func	-0.00036960
1	479	Func	-0.00148677
1	480	Func	-0.00059383
1	481	Func	-0.00065936
1	482	Func	-0.00099565
1	483	Func	-0.00076037
1	484	Func	-0.00049999
1	485	Func	-0.00063539
1	486	Func	-0.00054041
1	487	Func	-0.00102550
1	488	Func	-0.00117656
1	489	Func	-0.00064780
1	490	Func	-0.00062424
1	491	Func	-0.00034872
1	492	Func	-0.00068679
1	493	Func	-0.00069335
1	494	Func	-0.00071760
1	495	Func	-0.00058801
1	496	Func	-0.00067922
1	497	Func	-0.00074406
1	498	Func	-0.00038829
1	499	Func	-0.00059579
1	500	Func	-0.00078429
1	501	Func	-0.00187700
1	502	Func	-0.00059934
1	503	Func	-0.00039695
1	504	Func	-0.00043311
1	505	Func	-0.00049829
1	506	Func	-0.00111082
1	507	Func	-0.00061333
1	508	Func	-0.00050247
1	509	Func	-0.00068112
1	510	Func	-0.00060256
1	511	Func	-0.00055909
1	512	Func	-0.00192527
1	513	Func	-0.00087607
1	514	Func	-0.00074368
1	515	Func	-0.00052620
1	1	Anat	-0.00148298
1	2	Anat	-0.00065156
1	3	Anat	-0.00358604
1	4	Anat	-0.00123507
1	5	Anat	-0.00368845
1	6	Anat	-0.00083935
1	7	Anat	-0.00048140
1	8	Anat	-0.00393546
1	9	Anat	-0.00095467
1	10	Anat	-0.00247670
1	11	Anat	-0.00016358
1	12	Anat	-0.00054401
1	13	Anat	-0.00204815
1	14	Anat	-0.00213548
1	15	Anat	-0.00354193
1	16	Anat	-0.00045276
1	17	Anat	-0.00056341
1	18	Anat	-0.00032435
1	19	Anat	-0.00117584
1	20	Anat	-0.00050092
1	21	Anat	-0.00240827
1	22	Anat	-0.00183157
1	23	Anat	-0.00011885
1	24	Anat	-0.00130500
1	25	Anat	-0.00122979
1	26	Anat	-0.00169952
1	27	Anat	-0.00112062
1	28	Anat	-0.00099286
1	29	Anat	-0.00165305
1	30	Anat	-0.00138007
1	31	Anat	-0.00164627
1	32	Anat	-0.00184893
1	33	Anat	-0.00167594
1	34	Anat	-0.00139007
1	35	Anat	-0.00014463
1	36	Anat	-0.00114927
1	37	Anat	-0.00015345
1	38	Anat	-0.00210474
1	39	Anat	-0.00125647
1	40	Anat	-0.00187017
1	41	Anat	-0.00044548
1	42	Anat	-0.00162579
1	43	Anat	-0.00154167
1	44	Anat	-0.00158663
1	45	Anat	-0.00041832
1	46	Anat	-0.00091485
1	47	Anat	-0.00242015
1	48	Anat	-0.00129877
1	49	Anat	-0.00112877
1	50	Anat	-0.00077394
1	51	Anat	-0.00106597
1	52	Anat	-0.00241012
1	53	Anat	-0.00179844
1	54	Anat	-0.00080317
1	55	Anat	-0.00026410
1	56	Anat	-0.00118999
1	57	Anat	-0.00171692
1	58	Anat	-0.00053037
1	59	Anat	-0.00176297
1	60	Anat	-0.00069129
1	61	Anat	-0.00136111
1	62	Anat	-0.00027268
1	63	Anat	-0.00056078
1	64	Anat	-0.00073936
1	65	Anat	-0.00123597
1	66	Anat	-0.00021252
1	67	Anat	-0.00087216
1	68	Anat	-0.00031722
1	69	Anat	-0.00065333
1	70	Anat	-0.00063437
1	71	Anat	-0.00050559
1	72	Anat	-0.00150746
1	73	Anat	-0.00042009
1	74	Anat	-0.00121354
1	75	Anat	-0.00084150
1	76	Anat	-0.00444323
1	77	Anat	-0.00056207
1	78	Anat	-0.00058532
1	79	Anat	-0.00168441
1	80	Anat	-0.00160876
1	81	Anat	-0.00055327
1	82	Anat	-0.00053165
1	83	Anat	-0.00193060
1	84	Anat	-0.00102938
1	85	Anat	-0.00062011
1	86	Anat	-0.00067157
1	87	Anat	-0.00139038
1	88	Anat	-0.00244289
1	89	Anat	-0.00124847
1	90	Anat	-0.00109788
1	91	Anat	-0.00262602
1	92	Anat	-0.00109174
1	93	Anat	-0.00170598
1	94	Anat	-0.00006858
1	95	Anat	-0.00186548
1	96	Anat	-0.00046486
1	97	Anat	-0.00145205
1	98	Anat	-0.00094104
1	99	Anat	-0.00003956
1	100	Anat	-0.00381447
1	101	Anat	-0.00373136
1	102	Anat	-0.00260590
1	103	Anat	-0.00021384
1	104	Anat	-0.00117737
1	105	Anat	-0.00209493
1	106	Anat	-0.00145054
1	107	Anat	-0.00046833
1	108	Anat	-0.00039118
1	109	Anat	-0.00103243
1	110	Anat	-0.00159164
1	111	Anat	-0.00098966
1	112	Anat	-0.00145859
1	113	Anat	-0.00056875
1	114	Anat	-0.00092094
1	115	Anat	-0.00088317
1	116	Anat	-0.00178702
1	117	Anat	-0.00108132
1	118	Anat	-0.00098040
1	119	Anat	-0.00139947
1	120	Anat	-0.00108868
1	121	Anat	-0.00086212
1	122	Anat	-0.00085311
1	123	Anat	-0.00108265
1	124	Anat	-0.00014827
1	125	Anat	-0.00077687
1	126	Anat	-0.00164640
1	127	Anat	-0.00086637
1	128	Anat	-0.00172941
1	129	Anat	-0.00154930
1	130	Anat	-0.00566883
1	131	Anat	-0.00054023
1	132	Anat	-0.00094921
1	133	Anat	-0.00153787
1	134	Anat	-0.00169665
1	135	Anat	-0.00065352
1	136	Anat	-0.00281642
1	137	Anat	-0.00076850
1	138	Anat	-0.00170265
1	139	Anat	-0.00004914
1	140	Anat	-0.00007563
1	141	Anat	-0.00074183
1	142	Anat	-0.00126483
1	143	Anat	-0.00154459
1	144	Anat	-0.00086535
1	145	Anat	-0.00156083
1	146	Anat	-0.00105999
1	147	Anat	-0.00114570
1	148	Anat	-0.00006145
1	149	Anat	-0.00035518
1	150	Anat	-0.00043166
1	151	Anat	-0.00161220
1	152	Anat	-0.00107800
1	153	Anat	-0.00002823
1	154	Anat	-0.00085007
1	155	Anat	-0.00023964
1	156	Anat	-0.00155248
1	157	Anat	-0.00116180
1	158	Anat	-0.00118682
1	159	Anat	-0.00152383
1	160	Anat	0.00018215
1	161	Anat	-0.00062829
1	162	Anat	-0.00112718
1	163	Anat	-0.00095375
1	164	Anat	-0.00071985
1	165	Anat	-0.00221662
1	166	Anat	-0.00088229
1	167	Anat	-0.00045853
1	168	Anat	-0.00224062
1	169	Anat	-0.00038418
1	170	Anat	-0.00125972
1	171	Anat	-0.00064117
1	172	Anat	-0.00135365
1	173	Anat	-0.00066226
1	174	Anat	-0.00246515
1	175	Anat	-0.00133167
1	176	Anat	-0.00136648
1	177	Anat	-0.00061475
1	178	Anat	-0.00326876
1	179	Anat	-0.00178652
1	180	Anat	-0.00160248
1	181	Anat	-0.00073079
1	182	Anat	0.00008254
1	183	Anat	-0.00065392
1	184	Anat	-0.00114660
1	185	Anat	-0.00093201
1	186	Anat	-0.00202142
1	187	Anat	-0.00097912
1	188	Anat	-0.00087857
1	189	Anat	-0.00051046
1	190	Anat	-0.00187536
1	191	Anat	-0.00072255
1	192	Anat	-0.00246761
1	193	Anat	-0.00122304
1	194	Anat	-0.00090840
1	195	Anat	-0.00054529
1	196	Anat	-0.00177957
1	197	Anat	-0.00293478
1	198	Anat	-0.00198929
1	199	Anat	-0.00032953
1	200	Anat	-0.00021200
1	201	Anat	-0.00086418
1	202	Anat	-0.00045940
1	203	Anat	0.00040994
1	204	Anat	-0.00198806
1	205	Anat	-0.00163499
1	206	Anat	-0.00332716
1	207	Anat	-0.00035598
1	208	Anat	-0.00190872
1	209	Anat	-0.00021629
1	210	Anat	-0.00066507
1	211	Anat	-0.00129582
1	212	Anat	-0.00431277
1	213	Anat	-0.00014138
1	214	Anat	-0.00113649
1	215	Anat	-0.00096790
1	216	Anat	-0.00035072
1	217	Anat	-0.00196220
1	218	Anat	-0.00074679
1	219	Anat	-0.00102714
1	220	Anat	-0.00105376
1	221	Anat	-0.00137005
1	222	Anat	-0.00068475
1	223	Anat	-0.00182232
1	224	Anat	-0.00052494
1	225	Anat	-0.00118524
1	226	Anat	-0.00047233
1	227	Anat	-0.00055538
1	228	Anat	-0.00148810
1	229	Anat	-0.00176659
1	230	Anat	-0.00081348
1	231	Anat	-0.00108237
1	232	Anat	-0.00024687
1	233	Anat	-0.00147675
1	234	Anat	-0.00065581
1	235	Anat	-0.00045248
1	236	Anat	-0.00060913
1	237	Anat	-0.00071216
1	238	Anat	-0.00107128
1	239	Anat	-0.00086774
1	240	Anat	-0.00049198
1	241	Anat	-0.00089845
1	242	Anat	-0.00152078
1	243	Anat	-0.00306226
1	244	Anat	-0.00359048
1	245	Anat	-0.00147371
1	246	Anat	-0.00014450
1	247	Anat	-0.00067811
1	248	Anat	-0.00030664
1	249	Anat	-0.00433195
1	250	Anat	-0.00173319
1	251	Anat	-0.00273921
1	252	Anat	-0.00065796
1	253	Anat	-0.00000829
1	254	Anat	-0.00074371
1	255	Anat	-0.00041825
1	256	Anat	-0.00103028
1	257	Anat	-0.00107654
1	258	Anat	-0.00075695
1	259	Anat	-0.00462491
1	260	Anat	-0.00405046
1	261	Anat	-0.00069271
1	262	Anat	-0.00305379
1	263	Anat	-0.00012652
1	264	Anat	-0.00373497
1	265	Anat	-0.00489040
1	266	Anat	-0.00018156
1	267	Anat	-0.00196900
1	268	Anat	-0.00085565
1	269	Anat	-0.00116017
1	270	Anat	-0.00040503
1	271	Anat	-0.00160712
1	272	Anat	0.00060690
1	273	Anat	-0.00275452
1	274	Anat	-0.00047588
1	275	Anat	-0.00057791
1	276	Anat	-0.00136929
1	277	Anat	-0.00103772
1	278	Anat	-0.00186577
1	279	Anat	-0.00339159
1	280	Anat	-0.00111391
1	281	Anat	-0.00181615
1	282	Anat	-0.00049092
1	283	Anat	-0.00099110
1	284	Anat	-0.00041902
1	285	Anat	-0.00188618
1	286	Anat	-0.00023944
1	287	Anat	-0.00071167
1	288	Anat	-0.00129696
1	289	Anat	-0.00171820
1	290	Anat	-0.00026256
1	291	Anat	-0.00065727
1	292	Anat	-0.00178964
1	293	Anat	-0.00061208
1	294	Anat	-0.00160565
1	295	Anat	-0.00089910
1	296	Anat	-0.00079333
1	297	Anat	-0.00046170
1	298	Anat	-0.00158117
1	299	Anat	-0.00082634
1	300	Anat	-0.00189367
1	301	Anat	-0.00201382
1	302	Anat	-0.00149205
1	303	Anat	-0.00067008
1	304	Anat	-0.00067534
1	305	Anat	-0.00187729
1	306	Anat	-0.00085747
1	307	Anat	-0.00193841
1	308	Anat	-0.00040565
1	309	Anat	-0.00128719
1	310	Anat	-0.00037336
1	311	Anat	-0.00221750
1	312	Anat	-0.00108667
1	313	Anat	-0.00042928
1	314	Anat	-0.00092518
1	315	Anat	-0.00152586
1	316	Anat	-0.00146689
1	317	Anat	-0.00152674
1	318	Anat	-0.00206092
1	319	Anat	-0.00425995
1	320	Anat	-0.00000547
1	321	Anat	-0.00194125
1	322	Anat	-0.00052489
1	323	Anat	-0.00003019
1	324	Anat	-0.00030673
1	325	Anat	0.00006715
1	326	Anat	-0.00059174
1	327	Anat	-0.00119978
1	328	Anat	-0.00108049
1	329	Anat	-0.00066639
1	330	Anat	-0.00129793
1	331	Anat	-0.00072601
1	332	Anat	-0.00033199
1	333	Anat	-0.00188609
1	334	Anat	-0.00039268
1	335	Anat	-0.00206245
1	336	Anat	-0.00026703
1	337	Anat	-0.00081268
1	338	Anat	-0.00150341
1	339	Anat	-0.00122417
1	340	Anat	-0.00272597
1	341	Anat	-0.00336571
1	342	Anat	-0.00156177
1	343	Anat	-0.00173441
1	344	Anat	-0.00124355
1	345	Anat	-0.00037713
1	346	Anat	-0.00028312
1	347	Anat	-0.00093308
1	348	Anat	-0.00042062
1	349	Anat	-0.00109567
1	350	Anat	-0.00249651
1	351	Anat	-0.00072446
1	352	Anat	-0.00117063
1	353	Anat	-0.00074702
1	354	Anat	-0.00138929
1	355	Anat	-0.00065043
1	356	Anat	-0.00167235
1	357	Anat	-0.00134637
1	358	Anat	-0.00105671
1	359	Anat	-0.00171974
1	360	Anat	-0.00085914
1	361	Anat	-0.00132444
1	362	Anat	-0.00080149
1	363	Anat	-0.00011125
1	364	Anat	-0.00278468
1	365	Anat	-0.00346235
1	366	Anat	-0.00109993
1	367	Anat	-0.00003888
1	368	Anat	-0.00091585
1	369	Anat	-0.00098932
1	370	Anat	-0.00263776
1	371	Anat	-0.00203998
1	372	Anat	-0.00076634
1	373	Anat	-0.00055170
1	374	Anat	-0.00080699
1	375	Anat	-0.00068842
1	376	Anat	-0.00129309
1	377	Anat	-0.00096856
1	378	Anat	-0.00088723
1	379	Anat	-0.00263470
1	380	Anat	-0.00173844
1	381	Anat	-0.00284939
1	382	Anat	-0.00114938
1	383	Anat	-0.00057119
1	384	Anat	-0.00078410
1	385	Anat	-0.00116168
1	386	Anat	-0.00066807
1	387	Anat	-0.00082930
1	388	Anat	-0.00195878
1	389	Anat	-0.00216736
1	390	Anat	-0.00045740
1	391	Anat	-0.00087408
1	392	Anat	-0.00255858
1	393	Anat	-0.00124700
1	394	Anat	-0.00199144
1	395	Anat	-0.00108464
1	396	Anat	-0.00173737
1	397	Anat	-0.00050504
1	398	Anat	-0.00153452
1	399	Anat	-0.00064900
1	400	Anat	-0.00035103
1	401	Anat	-0.00262198
1	402	Anat	-0.00211654
1	403	Anat	-0.00018045
1	404	Anat	-0.00086308
1	405	Anat	-0.00117907
1	406	Anat	-0.00107603
1	407	Anat	-0.00065293
1	408	Anat	-0.00070012
1	409	Anat	-0.00233385
1	410	Anat	-0.00103016
1	411	Anat	-0.00102137
1	412	Anat	-0.00516843
1	413	Anat	-0.00209104
1	414	Anat	-0.00172305
1	415	Anat	-0.00065336
1	416	Anat	-0.00233601
1	417	Anat	-0.00087440
1	418	Anat	-0.00011741
1	419	Anat	-0.00061488
1	420	Anat	-0.00242576
1	421	Anat	-0.00305173
1	422	Anat	-0.00018058
1	423	Anat	-0.00105944
1	424	Anat	-0.00025671
1	425	Anat	-0.00088688
1	426	Anat	0.00025981
1	427	Anat	-0.00160080
1	428	Anat	-0.00059159
1	429	Anat	-0.00023219
1	430	Anat	-0.00010167
1	431	Anat	-0.00002469
1	432	Anat	-0.00204092
1	433	Anat	-0.00231876
1	434	Anat	-0.00141051
1	435	Anat	-0.00090732
1	436	Anat	-0.00087736
1	437	Anat	-0.00174375
1	438	Anat	-0.00075855
1	439	Anat	-0.00040318
1	440	Anat	-0.00081061
1	441	Anat	-0.00041786
1	442	Anat	-0.00132391
1	443	Anat	-0.00049297
1	444	Anat	-0.00265517
1	445	Anat	-0.00114559
1	446	Anat	-0.00208476
1	447	Anat	-0.00018870
1	448	Anat	-0.00057787
1	449	Anat	-0.00198487
1	450	Anat	-0.00024134
1	451	Anat	-0.00221844
1	452	Anat	-0.00044523
1	453	Anat	-0.00041661
1	454	Anat	-0.00105407
1	455	Anat	-0.00177824
1	456	Anat	-0.00038525
1	457	Anat	-0.00059753
1	458	Anat	-0.00079431
1	459	Anat	-0.00062216
1	460	Anat	-0.00036269
1	461	Anat	-0.00051843
1	462	Anat	-0.00045836
1	463	Anat	-0.00160463
1	464	Anat	-0.00124142
1	465	Anat	-0.00151238
1	466	Anat	-0.00191953
1	467	Anat	-0.00187739
1	468	Anat	-0.00071573
1	469	Anat	-0.00135546
1	470	Anat	-0.00070616
1	471	Anat	-0.00003638
1	472	Anat	-0.00191740
1	473	Anat	-0.00133690
1	474	Anat	-0.00103966
1	475	Anat	-0.00144261
1	476	Anat	-0.00225324
1	477	Anat	-0.00074145
1	478	Anat	-0.00011749
1	479	Anat	-0.00336838
1	480	Anat	-0.00122846
1	481	Anat	-0.00047317
1	482	Anat	-0.00268148
1	483	Anat	-0.00108607
1	484	Anat	-0.00006093
1	485	Anat	-0.00098273
1	486	Anat	-0.00063348
1	487	Anat	-0.00156643
1	488	Anat	-0.00220800
1	489	Anat	-0.00123202
1	490	Anat	-0.00066436
1	491	Anat	-0.00034757
1	492	Anat	-0.00021879
1	493	Anat	-0.00122508
1	494	Anat	-0.00083488
1	495	Anat	-0.00059175
1	496	Anat	-0.00048267
1	497	Anat	-0.00153363
1	498	Anat	-0.00042597
1	499	Anat	-0.00035425
1	500	Anat	-0.00141463
1	501	Anat	-0.00363155
1	502	Anat	-0.00127958
1	503	Anat	-0.00018074
1	504	Anat	-0.00059202
1	505	Anat	-0.00018547
1	506	Anat	-0.00130957
1	507	Anat	-0.00131177
1	508	Anat	-0.00079775
1	509	Anat	-0.00094093
1	510	Anat	-0.00050156
1	511	Anat	-0.00067116
1	512	Anat	-0.00383646
1	513	Anat	-0.00132921
1	514	Anat	-0.00014707
1	515	Anat	-0.00046514
2	1	Global	-0.00015411
2	2	Global	0.00019493
2	3	Global	-0.00018797
2	4	Global	-0.00013151
2	5	Global	-0.00004269
2	6	Global	-0.00002187
2	7	Global	-0.00008686
2	8	Global	-0.00029094
2	9	Global	0.00008219
2	10	Global	-0.00009365
2	11	Global	-0.00001232
2	12	Global	0.00049622
2	13	Global	-0.00021059
2	14	Global	-0.00035950
2	15	Global	-0.00021659
2	16	Global	-0.00036445
2	17	Global	-0.00008579
2	18	Global	-0.00020705
2	19	Global	-0.00014034
2	20	Global	-0.00014222
2	21	Global	-0.00007347
2	22	Global	-0.00012386
2	23	Global	0.00013306
2	24	Global	0.00015994
2	25	Global	0.00005761
2	26	Global	-0.00033673
2	27	Global	-0.00012197
2	28	Global	-0.00013578
2	29	Global	-0.00014666
2	30	Global	-0.00015707
2	31	Global	-0.00037784
2	32	Global	-0.00019086
2	33	Global	-0.00032097
2	34	Global	-0.00013243
2	35	Global	-0.00026989
2	36	Global	-0.00008868
2	37	Global	0.00019926
2	38	Global	-0.00013625
2	39	Global	-0.00024210
2	40	Global	0.00002141
2	41	Global	-0.00028793
2	42	Global	-0.00038004
2	43	Global	-0.00010151
2	44	Global	-0.00013530
2	45	Global	-0.00005432
2	46	Global	-0.00026074
2	47	Global	-0.00035775
2	48	Global	-0.00000687
2	49	Global	-0.00004053
2	50	Global	-0.00004138
2	51	Global	-0.00043283
2	52	Global	-0.00012433
2	53	Global	-0.00010519
2	54	Global	-0.00042728
2	55	Global	-0.00032204
2	56	Global	-0.00092617
2	57	Global	-0.00082902
2	58	Global	-0.00007838
2	59	Global	-0.00033747
2	60	Global	0.00009936
2	61	Global	-0.00046246
2	62	Global	-0.00021856
2	63	Global	-0.00007727
2	64	Global	-0.00047331
2	65	Global	-0.00025211
2	66	Global	-0.00026865
2	67	Global	-0.00011307
2	68	Global	-0.00037248
2	69	Global	-0.00006300
2	70	Global	-0.00011205
2	71	Global	-0.00062130
2	72	Global	-0.00019296
2	73	Global	-0.00011744
2	74	Global	-0.00018723
2	75	Global	-0.00022727
2	76	Global	-0.00001178
2	77	Global	-0.00022299
2	78	Global	-0.00013186
2	79	Global	-0.00001261
2	80	Global	0.00003879
2	81	Global	-0.00029279
2	82	Global	-0.00047838
2	83	Global	-0.00008130
2	84	Global	0.00002204
2	85	Global	-0.00005406
2	86	Global	-0.00013066
2	87	Global	-0.00003573
2	88	Global	0.00014339
2	89	Global	-0.00016645
2	90	Global	-0.00007568
2	91	Global	-0.00016451
2	92	Global	-0.00007829
2	93	Global	0.00013287
2	94	Global	-0.00019514
2	95	Global	0.00011832
2	96	Global	0.00024901
2	97	Global	0.00004348
2	98	Global	-0.00007316
2	99	Global	-0.00013579
2	100	Global	-0.00028145
2	101	Global	-0.00019952
2	102	Global	0.00009938
2	103	Global	-0.00009759
2	104	Global	-0.00016240
2	105	Global	-0.00013686
2	106	Global	0.00005459
2	107	Global	0.00009530
2	108	Global	-0.00008821
2	109	Global	-0.00025902
2	110	Global	-0.00031609
2	111	Global	-0.00012095
2	112	Global	-0.00031242
2	113	Global	-0.00010021
2	114	Global	-0.00018397
2	115	Global	-0.00026498
2	116	Global	-0.00024390
2	117	Global	-0.00008846
2	118	Global	-0.00010413
2	119	Global	-0.00034935
2	120	Global	-0.00013855
2	121	Global	-0.00014250
2	122	Global	-0.00027833
2	123	Global	-0.00004907
2	124	Global	-0.00039944
2	125	Global	0.00010600
2	126	Global	-0.00002434
2	127	Global	-0.00015437
2	128	Global	-0.00024263
2	129	Global	-0.00011958
2	130	Global	-0.00032185
2	131	Global	0.00014065
2	132	Global	-0.00108003
2	133	Global	-0.00008359
2	134	Global	-0.00032457
2	135	Global	-0.00015610
2	136	Global	0.00023633
2	137	Global	-0.00027797
2	138	Global	-0.00045869
2	139	Global	-0.00032966
2	140	Global	-0.00035063
2	141	Global	-0.00000069
2	142	Global	-0.00054743
2	143	Global	-0.00011005
2	144	Global	-0.00043653
2	145	Global	-0.00014744
2	146	Global	-0.00028229
2	147	Global	-0.00030395
2	148	Global	0.00015694
2	149	Global	-0.00002434
2	150	Global	-0.00030330
2	151	Global	-0.00014929
2	152	Global	-0.00012645
2	153	Global	-0.00008418
2	154	Global	-0.00041105
2	155	Global	-0.00016773
2	156	Global	-0.00021664
2	157	Global	-0.00050348
2	158	Global	-0.00021959
2	159	Global	-0.00033720
2	160	Global	-0.00038912
2	161	Global	-0.00008236
2	162	Global	-0.00018917
2	163	Global	-0.00002620
2	164	Global	0.00014444
2	165	Global	-0.00023048
2	166	Global	-0.00008316
2	167	Global	-0.00004067
2	168	Global	-0.00011230
2	169	Global	-0.00012222
2	170	Global	0.00001492
2	171	Global	-0.00010532
2	172	Global	-0.00014400
2	173	Global	-0.00023542
2	174	Global	-0.00011372
2	175	Global	0.00004088
2	176	Global	-0.00031076
2	177	Global	0.00027408
2	178	Global	-0.00002789
2	179	Global	-0.00044992
2	180	Global	-0.00019532
2	181	Global	-0.00022396
2	182	Global	-0.00016216
2	183	Global	0.00047094
2	184	Global	-0.00029058
2	185	Global	-0.00008589
2	186	Global	-0.00025424
2	187	Global	-0.00022111
2	188	Global	-0.00022718
2	189	Global	-0.00016016
2	190	Global	-0.00009989
2	191	Global	0.00015757
2	192	Global	0.00008042
2	193	Global	0.00004370
2	194	Global	-0.00014691
2	195	Global	0.00012050
2	196	Global	0.00039595
2	197	Global	-0.00040615
2	198	Global	-0.00030652
2	199	Global	-0.00034599
2	200	Global	-0.00013677
2	201	Global	-0.00069303
2	202	Global	-0.00011400
2	203	Global	-0.00010350
2	204	Global	-0.00004173
2	205	Global	-0.00013538
2	206	Global	-0.00030489
2	207	Global	-0.00038604
2	208	Global	0.00006840
2	209	Global	-0.00027411
2	210	Global	-0.00021346
2	211	Global	-0.00017827
2	212	Global	-0.00000745
2	213	Global	-0.00021123
2	214	Global	-0.00049667
2	215	Global	-0.00022376
2	216	Global	0.00059176
2	217	Global	-0.00026892
2	218	Global	-0.00006624
2	219	Global	-0.00022614
2	220	Global	-0.00036371
2	221	Global	-0.00037979
2	222	Global	-0.00042087
2	223	Global	-0.00023333
2	224	Global	0.00016844
2	225	Global	-0.00044389
2	226	Global	-0.00065544
2	227	Global	-0.00010234
2	228	Global	-0.00036485
2	229	Global	-0.00012302
2	230	Global	-0.00056211
2	231	Global	-0.00008515
2	232	Global	0.00008885
2	233	Global	0.00000132
2	234	Global	-0.00018347
2	235	Global	-0.00013125
2	236	Global	-0.00027249
2	237	Global	-0.00017319
2	238	Global	-0.00023573
2	239	Global	-0.00037875
2	240	Global	-0.00042290
2	241	Global	-0.00005600
2	242	Global	-0.00006651
2	243	Global	-0.00020872
2	244	Global	-0.00024683
2	245	Global	-0.00013734
2	246	Global	0.00001736
2	247	Global	0.00018013
2	248	Global	-0.00012505
2	249	Global	0.00012887
2	250	Global	-0.00018685
2	251	Global	-0.00011208
2	252	Global	-0.00021754
2	253	Global	0.00001295
2	254	Global	-0.00020574
2	255	Global	-0.00006756
2	256	Global	0.00018022
2	257	Global	0.00004740
2	258	Global	-0.00022073
2	259	Global	-0.00006203
2	260	Global	-0.00011273
2	261	Global	-0.00011810
2	262	Global	-0.00007792
2	263	Global	-0.00074776
2	264	Global	-0.00015280
2	265	Global	-0.00031871
2	266	Global	-0.00007478
2	267	Global	-0.00093968
2	268	Global	0.00000563
2	269	Global	-0.00034993
2	270	Global	-0.00001334
2	271	Global	-0.00012662
2	272	Global	-0.00028046
2	273	Global	-0.00036368
2	274	Global	-0.00010849
2	275	Global	-0.00029109
2	276	Global	-0.00023128
2	277	Global	0.00013505
2	278	Global	-0.00019238
2	279	Global	-0.00025095
2	280	Global	-0.00016821
2	281	Global	0.00017905
2	282	Global	-0.00012966
2	283	Global	0.00013011
2	284	Global	-0.00025939
2	285	Global	-0.00017516
2	286	Global	-0.00007652
2	287	Global	-0.00004513
2	288	Global	-0.00004324
2	289	Global	-0.00059466
2	290	Global	-0.00003284
2	291	Global	-0.00013600
2	292	Global	-0.00008310
2	293	Global	-0.00023660
2	294	Global	-0.00013920
2	295	Global	-0.00013627
2	296	Global	-0.00012545
2	297	Global	-0.00018660
2	298	Global	-0.00007240
2	299	Global	-0.00015458
2	300	Global	-0.00002944
2	301	Global	0.00005878
2	302	Global	-0.00068432
2	303	Global	-0.00006925
2	304	Global	-0.00032247
2	305	Global	-0.00020239
2	306	Global	-0.00022111
2	307	Global	-0.00006513
2	308	Global	-0.00126263
2	309	Global	-0.00015744
2	310	Global	-0.00018735
2	311	Global	-0.00033297
2	312	Global	0.00073542
2	313	Global	-0.00020006
2	314	Global	-0.00040205
2	315	Global	-0.00032557
2	316	Global	-0.00011310
2	317	Global	0.00009222
2	318	Global	-0.00006588
2	319	Global	-0.00007353
2	320	Global	-0.00014868
2	321	Global	-0.00004448
2	322	Global	0.00014580
2	323	Global	0.00003205
2	324	Global	-0.00033282
2	325	Global	-0.00033449
2	326	Global	-0.00030885
2	327	Global	-0.00051107
2	328	Global	-0.00023152
2	329	Global	-0.00044026
2	330	Global	-0.00042709
2	331	Global	0.00000033
2	332	Global	-0.00019223
2	333	Global	-0.00031246
2	334	Global	-0.00038075
2	335	Global	-0.00015096
2	336	Global	-0.00013164
2	337	Global	-0.00031858
2	338	Global	-0.00009286
2	339	Global	-0.00066151
2	340	Global	-0.00001434
2	341	Global	-0.00019998
2	342	Global	-0.00039225
2	343	Global	-0.00009680
2	344	Global	-0.00086326
2	345	Global	-0.00005283
2	346	Global	-0.00044297
2	347	Global	-0.00040319
2	348	Global	-0.00040745
2	349	Global	-0.00023777
2	350	Global	-0.00016524
2	351	Global	-0.00013293
2	352	Global	0.00002165
2	353	Global	0.00011003
2	354	Global	-0.00011414
2	355	Global	0.00064828
2	356	Global	0.00018654
2	357	Global	0.00042653
2	358	Global	0.00026093
2	359	Global	0.00025946
2	360	Global	0.00016438
2	361	Global	0.00016091
2	362	Global	-0.00005558
2	363	Global	0.00001009
2	364	Global	-0.00013226
2	365	Global	-0.00002482
2	366	Global	0.00004318
2	367	Global	-0.00019077
2	368	Global	-0.00003651
2	369	Global	-0.00026271
2	370	Global	-0.00044736
2	371	Global	-0.00007753
2	372	Global	0.00007590
2	373	Global	-0.00011742
2	374	Global	0.00028826
2	375	Global	-0.00003511
2	376	Global	-0.00031402
2	377	Global	-0.00016505
2	378	Global	0.00005461
2	379	Global	-0.00011009
2	380	Global	-0.00023397
2	381	Global	-0.00002520
2	382	Global	-0.00012931
2	383	Global	0.00016272
2	384	Global	0.00014181
2	385	Global	0.00014231
2	386	Global	-0.00010113
2	387	Global	0.00011686
2	388	Global	-0.00018863
2	389	Global	-0.00013309
2	390	Global	-0.00014539
2	391	Global	-0.00020589
2	392	Global	0.00010839
2	393	Global	-0.00009633
2	394	Global	-0.00006565
2	395	Global	0.00039517
2	396	Global	0.00008699
2	397	Global	0.00007866
2	398	Global	-0.00005729
2	399	Global	-0.00017727
2	400	Global	0.00028688
2	401	Global	0.00018416
2	402	Global	-0.00013936
2	403	Global	0.00000386
2	404	Global	-0.00015353
2	405	Global	-0.00005620
2	406	Global	-0.00003019
2	407	Global	-0.00008516
2	408	Global	-0.00010759
2	409	Global	-0.00013426
2	410	Global	-0.00022500
2	411	Global	-0.00010903
2	412	Global	-0.00014974
2	413	Global	-0.00010192
2	414	Global	-0.00016393
2	415	Global	-0.00010781
2	416	Global	-0.00007344
2	417	Global	0.00004083
2	418	Global	0.00008430
2	419	Global	-0.00032258
2	420	Global	-0.00014102
2	421	Global	-0.00018003
2	422	Global	-0.00016651
2	423	Global	-0.00012483
2	424	Global	0.00022188
2	425	Global	-0.00004997
2	426	Global	0.00027597
2	427	Global	-0.00023206
2	428	Global	-0.00032133
2	429	Global	-0.00007265
2	430	Global	0.00000696
2	431	Global	-0.00005974
2	432	Global	-0.00007424
2	433	Global	0.00016799
2	434	Global	0.00010704
2	435	Global	0.00037001
2	436	Global	0.00036015
2	437	Global	0.00003088
2	438	Global	-0.00001811
2	439	Global	-0.00010682
2	440	Global	0.00019026
2	441	Global	0.00015542
2	442	Global	0.00031757
2	443	Global	0.00040816
2	444	Global	0.00011702
2	445	Global	-0.00021856
2	446	Global	-0.00002371
2	447	Global	-0.00021366
2	448	Global	0.00001708
2	449	Global	-0.00020681
2	450	Global	0.00017758
2	451	Global	-0.00011506
2	452	Global	0.00002867
2	453	Global	-0.00017313
2	454	Global	0.00002897
[truncated: 37,361 more rows]

## Sheet: Beta Rebound
Subject	Trial	ROIType	Pial-White
1	1	Global	-0.00017862
1	2	Global	-0.00028136
1	3	Global	-0.00034708
1	4	Global	-0.00042653
1	5	Global	-0.00049997
1	6	Global	-0.00040115
1	7	Global	-0.00030861
1	8	Global	-0.00045980
1	9	Global	-0.00046810
1	10	Global	-0.00037833
1	11	Global	-0.00036458
1	12	Global	-0.00036390
1	13	Global	-0.00042299
1	14	Global	-0.00032563
1	15	Global	-0.00029452
1	16	Global	-0.00042192
1	17	Global	-0.00025967
1	18	Global	-0.00042423
1	19	Global	-0.00039156
1	20	Global	-0.00045968
1	21	Global	-0.00038801
1	22	Global	-0.00042106
1	23	Global	-0.00029588
1	24	Global	-0.00049669
1	25	Global	-0.00033280
1	26	Global	-0.00023772
1	27	Global	-0.00047845
1	28	Global	-0.00020154
1	29	Global	-0.00029677
1	30	Global	-0.00019804
1	31	Global	-0.00037863
1	32	Global	-0.00046808
1	33	Global	-0.00036505
1	34	Global	-0.00055239
1	35	Global	-0.00046298
1	36	Global	-0.00033564
1	37	Global	-0.00021936
1	38	Global	-0.00038995
1	39	Global	-0.00046859
1	40	Global	-0.00039639
1	41	Global	-0.00019442
1	42	Global	-0.00044481
1	43	Global	-0.00040801
1	44	Global	-0.00037439
1	45	Global	-0.00040533
1	46	Global	-0.00019042
1	47	Global	-0.00022500
1	48	Global	-0.00025870
1	49	Global	-0.00045281
1	50	Global	-0.00046405
1	51	Global	-0.00037467
1	52	Global	-0.00035095
1	53	Global	-0.00052742
1	54	Global	-0.00029135
1	55	Global	-0.00043194
1	56	Global	-0.00029454
1	57	Global	-0.00047798
1	58	Global	-0.00030163
1	59	Global	-0.00051954
1	60	Global	-0.00039855
1	61	Global	-0.00020234
1	62	Global	-0.00051868
1	63	Global	-0.00041890
1	64	Global	-0.00030170
1	65	Global	-0.00033805
1	66	Global	-0.00027294
1	67	Global	-0.00032891
1	68	Global	-0.00047214
1	69	Global	-0.00036606
1	70	Global	-0.00064429
1	71	Global	-0.00021992
1	72	Global	-0.00039176
1	73	Global	-0.00024367
1	74	Global	-0.00040684
1	75	Global	-0.00048079
1	76	Global	-0.00034747
1	77	Global	-0.00038512
1	78	Global	-0.00034309
1	79	Global	-0.00034645
1	80	Global	-0.00046925
1	81	Global	-0.00028481
1	82	Global	-0.00047366
1	83	Global	-0.00038800
1	84	Global	-0.00059209
1	85	Global	-0.00101466
1	86	Global	-0.00060423
1	87	Global	-0.00033477
1	88	Global	-0.00054352
1	89	Global	-0.00023167
1	90	Global	-0.00046226
1	91	Global	-0.00047921
1	92	Global	-0.00036746
1	93	Global	-0.00028406
1	94	Global	-0.00026637
1	95	Global	-0.00030993
1	96	Global	-0.00032109
1	97	Global	-0.00046542
1	98	Global	-0.00025701
1	99	Global	-0.00057712
1	100	Global	-0.00034590
1	101	Global	-0.00025428
1	102	Global	-0.00035860
1	103	Global	-0.00024085
1	104	Global	-0.00036530
1	105	Global	-0.00031928
1	106	Global	-0.00025995
1	107	Global	-0.00031014
1	108	Global	-0.00038988
1	109	Global	-0.00046228
1	110	Global	-0.00050177
1	111	Global	-0.00030354
1	112	Global	-0.00027376
1	113	Global	-0.00043280
1	114	Global	-0.00050798
1	115	Global	-0.00064469
1	116	Global	-0.00018924
1	117	Global	-0.00028115
1	118	Global	-0.00039240
1	119	Global	-0.00030939
1	120	Global	-0.00054374
1	121	Global	-0.00041806
1	122	Global	-0.00020214
1	123	Global	-0.00021365
1	124	Global	-0.00026410
1	125	Global	-0.00027234
1	126	Global	-0.00023505
1	127	Global	-0.00028443
1	128	Global	-0.00035968
1	129	Global	-0.00043152
1	130	Global	-0.00037526
1	131	Global	-0.00032135
1	132	Global	-0.00039428
1	133	Global	-0.00030991
1	134	Global	-0.00102774
1	135	Global	-0.00036264
1	136	Global	-0.00022246
1	137	Global	-0.00023321
1	138	Global	-0.00051031
1	139	Global	-0.00024670
1	140	Global	-0.00049873
1	141	Global	-0.00042153
1	142	Global	-0.00028467
1	143	Global	-0.00038529
1	144	Global	-0.00020916
1	145	Global	-0.00059666
1	146	Global	-0.00026584
1	147	Global	-0.00029315
1	148	Global	-0.00049242
1	149	Global	-0.00034851
1	150	Global	-0.00035111
1	151	Global	-0.00055165
1	152	Global	-0.00038827
1	153	Global	-0.00049914
1	154	Global	-0.00042301
1	155	Global	-0.00040636
1	156	Global	-0.00029728
1	157	Global	-0.00041776
1	158	Global	-0.00029144
1	159	Global	-0.00030700
1	160	Global	-0.00016374
1	161	Global	-0.00021639
1	162	Global	-0.00026534
1	163	Global	-0.00044809
1	164	Global	-0.00055984
1	165	Global	-0.00039846
1	166	Global	-0.00021233
1	167	Global	-0.00027411
1	168	Global	-0.00052346
1	169	Global	-0.00062687
1	170	Global	-0.00045064
1	171	Global	-0.00036501
1	172	Global	-0.00028729
1	173	Global	-0.00032562
1	174	Global	-0.00031671
1	175	Global	-0.00023767
1	176	Global	-0.00039202
1	177	Global	-0.00030290
1	178	Global	-0.00042596
1	179	Global	-0.00035641
1	180	Global	-0.00050528
1	181	Global	-0.00031653
1	182	Global	-0.00032216
1	183	Global	-0.00035563
1	184	Global	-0.00054226
1	185	Global	-0.00040089
1	186	Global	-0.00072825
1	187	Global	-0.00032960
1	188	Global	-0.00036652
1	189	Global	-0.00033227
1	190	Global	-0.00024399
1	191	Global	-0.00046386
1	192	Global	-0.00027455
1	193	Global	-0.00044875
1	194	Global	-0.00048221
1	195	Global	-0.00035302
1	196	Global	-0.00028192
1	197	Global	-0.00050019
1	198	Global	-0.00047686
1	199	Global	-0.00050291
1	200	Global	-0.00045886
1	201	Global	-0.00020831
1	202	Global	-0.00021256
1	203	Global	-0.00041977
1	204	Global	-0.00045811
1	205	Global	-0.00038286
1	206	Global	-0.00043808
1	207	Global	-0.00057285
1	208	Global	-0.00038271
1	209	Global	-0.00040831
1	210	Global	-0.00038071
1	211	Global	-0.00098293
1	212	Global	-0.00025787
1	213	Global	-0.00052677
1	214	Global	-0.00025599
1	215	Global	-0.00029054
1	216	Global	-0.00023930
1	217	Global	-0.00043364
1	218	Global	-0.00048407
1	219	Global	-0.00051984
1	220	Global	-0.00024185
1	221	Global	-0.00046471
1	222	Global	-0.00024048
1	223	Global	-0.00024604
1	224	Global	-0.00025574
1	225	Global	-0.00077440
1	226	Global	-0.00048119
1	227	Global	-0.00038426
1	228	Global	-0.00038064
1	229	Global	-0.00045372
1	230	Global	-0.00032682
1	231	Global	-0.00028730
1	232	Global	-0.00028437
1	233	Global	-0.00043808
1	234	Global	-0.00050410
1	235	Global	-0.00037544
1	236	Global	-0.00040362
1	237	Global	-0.00030935
1	238	Global	-0.00053954
1	239	Global	-0.00033903
1	240	Global	-0.00012389
1	241	Global	-0.00028804
1	242	Global	-0.00030843
1	243	Global	-0.00027927
1	244	Global	-0.00041172
1	245	Global	-0.00041519
1	246	Global	-0.00024409
1	247	Global	-0.00026203
1	248	Global	-0.00042620
1	249	Global	-0.00028073
1	250	Global	-0.00028634
1	251	Global	-0.00038133
1	252	Global	-0.00076516
1	253	Global	-0.00034224
1	254	Global	-0.00022992
1	255	Global	-0.00040204
1	256	Global	-0.00039568
1	257	Global	-0.00045901
1	258	Global	-0.00042152
1	259	Global	-0.00035742
1	260	Global	-0.00044136
1	261	Global	-0.00026231
1	262	Global	-0.00029124
1	263	Global	-0.00038264
1	264	Global	-0.00033179
1	265	Global	-0.00033695
1	266	Global	-0.00032800
1	267	Global	-0.00033289
1	268	Global	-0.00032644
1	269	Global	-0.00026857
1	270	Global	-0.00028723
1	271	Global	-0.00041622
1	272	Global	-0.00035900
1	273	Global	-0.00042790
1	274	Global	-0.00050014
1	275	Global	-0.00027620
1	276	Global	-0.00044779
1	277	Global	-0.00025585
1	278	Global	-0.00032776
1	279	Global	-0.00028016
1	280	Global	-0.00045668
1	281	Global	-0.00040900
1	282	Global	-0.00028014
1	283	Global	-0.00021023
1	284	Global	-0.00047565
1	285	Global	-0.00044255
1	286	Global	-0.00036077
1	287	Global	-0.00060459
1	288	Global	-0.00046877
1	289	Global	-0.00067481
1	290	Global	-0.00049574
1	291	Global	-0.00051815
1	292	Global	-0.00034240
1	293	Global	-0.00038782
1	294	Global	-0.00038926
1	295	Global	-0.00023231
1	296	Global	-0.00040948
1	297	Global	-0.00034146
1	298	Global	-0.00025967
1	299	Global	-0.00038095
1	300	Global	-0.00073190
1	301	Global	-0.00037663
1	302	Global	-0.00054806
1	303	Global	-0.00032739
1	304	Global	-0.00018571
1	305	Global	-0.00020543
1	306	Global	-0.00034189
1	307	Global	-0.00047255
1	308	Global	-0.00035085
1	309	Global	-0.00039817
1	310	Global	-0.00036173
1	311	Global	-0.00059892
1	312	Global	-0.00008464
1	313	Global	-0.00034933
1	314	Global	-0.00035639
1	315	Global	-0.00036995
1	316	Global	-0.00057702
1	317	Global	-0.00041277
1	318	Global	-0.00055669
1	319	Global	-0.00042002
1	320	Global	-0.00032459
1	321	Global	-0.00031402
1	322	Global	-0.00026735
1	323	Global	-0.00047232
1	324	Global	-0.00035000
1	325	Global	-0.00030652
1	326	Global	-0.00039847
1	327	Global	-0.00046296
1	328	Global	-0.00041671
1	329	Global	-0.00030582
1	330	Global	-0.00052795
1	331	Global	-0.00052287
1	332	Global	-0.00025657
1	333	Global	-0.00029438
1	334	Global	-0.00023326
1	335	Global	-0.00025432
1	336	Global	-0.00054860
1	337	Global	-0.00033751
1	338	Global	-0.00031639
1	339	Global	-0.00033826
1	340	Global	-0.00036672
1	341	Global	-0.00034460
1	342	Global	-0.00056484
1	343	Global	-0.00044429
1	344	Global	-0.00038730
1	345	Global	-0.00048186
1	346	Global	-0.00028779
1	347	Global	-0.00037281
1	348	Global	-0.00033812
1	349	Global	-0.00038110
1	350	Global	-0.00037387
1	351	Global	-0.00032964
1	352	Global	-0.00034478
1	353	Global	-0.00042936
1	354	Global	-0.00064532
1	355	Global	-0.00025606
1	356	Global	-0.00049841
1	357	Global	-0.00050278
1	358	Global	-0.00035243
1	359	Global	-0.00052862
1	360	Global	-0.00026342
1	361	Global	-0.00031869
1	362	Global	-0.00030602
1	363	Global	-0.00020599
1	364	Global	-0.00033948
1	365	Global	-0.00039407
1	366	Global	-0.00044819
1	367	Global	-0.00044386
1	368	Global	-0.00038058
1	369	Global	-0.00042009
1	370	Global	-0.00040433
1	371	Global	-0.00030819
1	372	Global	-0.00023289
1	373	Global	-0.00031723
1	374	Global	-0.00033481
1	375	Global	-0.00028803
1	376	Global	-0.00033739
1	377	Global	-0.00029174
1	378	Global	-0.00040381
1	379	Global	-0.00044223
1	380	Global	-0.00035280
1	381	Global	-0.00032407
1	382	Global	-0.00035580
1	383	Global	-0.00026945
1	384	Global	-0.00055105
1	385	Global	-0.00050772
1	386	Global	-0.00053191
1	387	Global	-0.00042988
1	388	Global	-0.00036031
1	389	Global	-0.00045324
1	390	Global	-0.00067965
1	391	Global	-0.00040006
1	392	Global	-0.00043189
1	393	Global	-0.00042921
1	394	Global	-0.00039812
1	395	Global	-0.00037995
1	396	Global	-0.00041302
1	397	Global	-0.00045079
1	398	Global	-0.00039304
1	399	Global	-0.00051693
1	400	Global	-0.00056820
1	401	Global	-0.00042739
1	402	Global	-0.00053903
1	403	Global	-0.00040699
1	404	Global	-0.00062871
1	405	Global	-0.00022552
1	406	Global	-0.00035195
1	407	Global	-0.00067459
1	408	Global	-0.00027764
1	409	Global	-0.00031261
1	410	Global	-0.00033558
1	411	Global	-0.00058557
1	412	Global	-0.00030020
1	413	Global	-0.00034740
1	414	Global	-0.00027149
1	415	Global	-0.00047669
1	416	Global	-0.00024387
1	417	Global	-0.00031910
1	418	Global	-0.00045203
1	419	Global	-0.00021353
1	420	Global	-0.00051270
1	421	Global	-0.00066143
1	422	Global	-0.00059893
1	423	Global	-0.00024191
1	424	Global	-0.00038850
1	425	Global	-0.00020709
1	426	Global	-0.00041219
1	427	Global	-0.00037532
1	428	Global	-0.00037274
1	429	Global	-0.00027768
1	430	Global	-0.00030213
1	431	Global	-0.00035071
1	432	Global	-0.00036374
1	433	Global	-0.00032894
1	434	Global	-0.00036776
1	435	Global	-0.00027952
1	436	Global	-0.00040063
1	437	Global	-0.00052703
1	438	Global	-0.00030055
1	439	Global	-0.00065134
1	440	Global	-0.00025328
1	441	Global	-0.00037947
1	442	Global	-0.00081047
1	443	Global	-0.00026861
1	444	Global	-0.00027435
1	445	Global	-0.00065599
1	446	Global	-0.00037034
1	447	Global	-0.00026263
1	448	Global	-0.00030473
1	449	Global	-0.00034027
1	450	Global	-0.00028978
1	451	Global	-0.00038013
1	452	Global	-0.00030770
1	453	Global	-0.00058623
1	454	Global	-0.00037503
1	455	Global	-0.00038977
1	456	Global	-0.00028346
1	457	Global	-0.00045398
1	458	Global	-0.00025530
1	459	Global	-0.00036704
1	460	Global	-0.00036915
1	461	Global	-0.00015887
1	462	Global	-0.00050691
1	463	Global	-0.00030164
1	464	Global	-0.00026469
1	465	Global	-0.00030662
1	466	Global	-0.00017882
1	467	Global	-0.00027581
1	468	Global	-0.00055182
1	469	Global	-0.00031641
1	470	Global	-0.00022464
1	471	Global	-0.00027279
1	472	Global	-0.00043769
1	473	Global	-0.00095661
1	474	Global	-0.00033000
1	475	Global	-0.00026964
1	476	Global	-0.00033564
1	477	Global	-0.00023179
1	478	Global	-0.00050607
1	479	Global	-0.00027415
1	480	Global	-0.00027112
1	481	Global	-0.00048418
1	482	Global	-0.00040292
1	483	Global	-0.00027796
1	484	Global	-0.00035734
1	485	Global	-0.00022166
1	486	Global	-0.00038350
1	487	Global	-0.00043323
1	488	Global	-0.00053591
1	489	Global	-0.00020729
1	490	Global	-0.00042959
1	491	Global	-0.00028650
1	492	Global	-0.00042528
1	493	Global	-0.00024507
1	494	Global	-0.00028216
1	495	Global	-0.00030233
1	496	Global	-0.00052010
1	497	Global	-0.00042555
1	498	Global	-0.00032185
1	499	Global	-0.00031161
1	500	Global	-0.00052891
1	501	Global	-0.00078417
1	502	Global	-0.00035025
1	503	Global	-0.00036696
1	504	Global	-0.00038658
1	505	Global	-0.00051175
1	506	Global	-0.00031209
1	507	Global	-0.00070238
1	508	Global	-0.00031207
1	509	Global	-0.00024628
1	510	Global	-0.00032642
1	511	Global	-0.00042924
1	512	Global	-0.00031815
1	513	Global	-0.00036983
1	514	Global	-0.00041078
1	515	Global	-0.00035087
1	1	Func	-0.00033929
1	2	Func	-0.00044657
1	3	Func	-0.00068612
1	4	Func	-0.00078136
1	5	Func	-0.00096915
1	6	Func	-0.00079439
1	7	Func	-0.00063368
1	8	Func	-0.00140019
1	9	Func	-0.00120985
1	10	Func	-0.00073778
1	11	Func	-0.00072030
1	12	Func	-0.00055359
1	13	Func	-0.00046782
1	14	Func	-0.00068101
1	15	Func	-0.00085960
1	16	Func	-0.00071304
1	17	Func	-0.00049657
1	18	Func	-0.00103064
1	19	Func	-0.00082366
1	20	Func	-0.00083528
1	21	Func	-0.00073904
1	22	Func	-0.00060082
1	23	Func	-0.00069117
1	24	Func	-0.00115800
1	25	Func	-0.00043643
1	26	Func	-0.00056909
1	27	Func	-0.00082997
1	28	Func	-0.00037375
1	29	Func	-0.00056477
1	30	Func	-0.00025148
1	31	Func	-0.00086000
1	32	Func	-0.00112749
1	33	Func	-0.00059923
1	34	Func	-0.00148625
1	35	Func	-0.00133061
1	36	Func	-0.00026570
1	37	Func	-0.00035714
1	38	Func	-0.00107569
1	39	Func	-0.00123521
1	40	Func	-0.00092224
1	41	Func	-0.00031798
1	42	Func	-0.00048652
1	43	Func	-0.00097310
1	44	Func	-0.00081847
1	45	Func	-0.00090528
1	46	Func	-0.00023830
1	47	Func	-0.00042111
1	48	Func	-0.00056056
1	49	Func	-0.00088418
1	50	Func	-0.00068947
1	51	Func	-0.00081228
1	52	Func	-0.00086535
1	53	Func	-0.00115524
1	54	Func	-0.00051414
1	55	Func	-0.00096543
1	56	Func	-0.00067030
1	57	Func	-0.00078172
1	58	Func	-0.00036825
1	59	Func	-0.00055618
1	60	Func	-0.00094470
1	61	Func	-0.00044870
1	62	Func	-0.00055147
1	63	Func	-0.00118665
1	64	Func	-0.00055952
1	65	Func	-0.00039762
1	66	Func	-0.00068113
1	67	Func	-0.00052612
1	68	Func	-0.00066765
1	69	Func	-0.00092849
1	70	Func	-0.00145148
1	71	Func	-0.00023564
1	72	Func	-0.00100272
1	73	Func	-0.00040884
1	74	Func	-0.00056490
1	75	Func	-0.00099705
1	76	Func	-0.00054446
1	77	Func	-0.00055214
1	78	Func	-0.00050774
1	79	Func	-0.00052782
1	80	Func	-0.00107705
1	81	Func	-0.00042495
1	82	Func	-0.00092642
1	83	Func	-0.00112451
1	84	Func	-0.00126631
1	85	Func	-0.00105267
1	86	Func	-0.00178391
1	87	Func	-0.00068746
1	88	Func	-0.00117740
1	89	Func	-0.00042011
1	90	Func	-0.00095595
1	91	Func	-0.00098342
1	92	Func	-0.00057646
1	93	Func	-0.00078356
1	94	Func	-0.00045590
1	95	Func	-0.00063897
1	96	Func	-0.00054744
1	97	Func	-0.00099020
1	98	Func	-0.00046058
1	99	Func	-0.00106980
1	100	Func	-0.00054276
1	101	Func	-0.00075532
1	102	Func	-0.00063518
1	103	Func	-0.00038211
1	104	Func	-0.00067085
1	105	Func	-0.00064746
1	106	Func	-0.00061116
1	107	Func	-0.00067202
1	108	Func	-0.00076393
1	109	Func	-0.00096741
1	110	Func	-0.00146614
1	111	Func	-0.00053693
1	112	Func	-0.00061294
1	113	Func	-0.00107455
1	114	Func	-0.00099248
1	115	Func	-0.00125783
1	116	Func	-0.00041923
1	117	Func	-0.00053558
1	118	Func	-0.00081540
1	119	Func	-0.00048955
1	120	Func	-0.00104908
1	121	Func	-0.00077613
1	122	Func	-0.00041524
1	123	Func	-0.00032519
1	124	Func	-0.00067223
1	125	Func	-0.00045713
1	126	Func	-0.00052840
1	127	Func	-0.00045445
1	128	Func	-0.00053231
1	129	Func	-0.00106381
1	130	Func	-0.00065246
1	131	Func	-0.00055647
1	132	Func	-0.00095518
1	133	Func	-0.00048459
1	134	Func	-0.00085452
1	135	Func	-0.00083921
1	136	Func	-0.00042242
1	137	Func	-0.00031810
1	138	Func	-0.00110177
1	139	Func	-0.00036148
1	140	Func	-0.00110306
1	141	Func	-0.00119571
1	142	Func	-0.00056375
1	143	Func	-0.00076951
1	144	Func	-0.00046642
1	145	Func	-0.00066571
1	146	Func	-0.00065233
1	147	Func	-0.00058151
1	148	Func	-0.00104720
1	149	Func	-0.00065768
1	150	Func	-0.00087359
1	151	Func	-0.00085855
1	152	Func	-0.00071394
1	153	Func	-0.00074464
1	154	Func	-0.00103815
1	155	Func	-0.00094447
1	156	Func	-0.00035706
1	157	Func	-0.00050086
1	158	Func	-0.00042425
1	159	Func	-0.00063414
1	160	Func	-0.00030050
1	161	Func	-0.00032887
1	162	Func	-0.00069736
1	163	Func	-0.00088265
1	164	Func	-0.00079324
1	165	Func	-0.00113749
1	166	Func	-0.00035506
1	167	Func	-0.00058741
1	168	Func	-0.00136407
1	169	Func	-0.00118742
1	170	Func	-0.00079828
1	171	Func	-0.00065201
1	172	Func	-0.00058861
1	173	Func	-0.00076302
1	174	Func	-0.00065636
1	175	Func	-0.00045472
1	176	Func	-0.00082412
1	177	Func	-0.00059985
1	178	Func	-0.00128401
1	179	Func	-0.00073772
1	180	Func	-0.00086729
1	181	Func	-0.00053212
1	182	Func	-0.00054259
1	183	Func	-0.00049757
1	184	Func	-0.00140723
1	185	Func	-0.00080663
1	186	Func	-0.00144527
1	187	Func	-0.00040207
1	188	Func	-0.00049077
1	189	Func	-0.00044389
1	190	Func	-0.00050749
1	191	Func	-0.00127548
1	192	Func	-0.00053867
1	193	Func	-0.00134098
1	194	Func	-0.00095767
1	195	Func	-0.00072974
1	196	Func	-0.00039397
1	197	Func	-0.00140906
1	198	Func	-0.00134628
1	199	Func	-0.00062376
1	200	Func	-0.00082578
1	201	Func	-0.00032226
1	202	Func	-0.00037373
1	203	Func	-0.00115031
1	204	Func	-0.00089202
1	205	Func	-0.00072395
1	206	Func	-0.00099091
1	207	Func	-0.00161466
1	208	Func	-0.00088502
1	209	Func	-0.00082379
1	210	Func	-0.00043319
1	211	Func	-0.00181809
1	212	Func	-0.00053520
1	213	Func	-0.00093380
1	214	Func	-0.00032472
1	215	Func	-0.00056812
1	216	Func	-0.00034339
1	217	Func	-0.00078282
1	218	Func	-0.00112081
1	219	Func	-0.00096718
1	220	Func	-0.00060205
1	221	Func	-0.00062805
1	222	Func	-0.00056246
1	223	Func	-0.00060002
1	224	Func	-0.00060573
1	225	Func	-0.00124823
1	226	Func	-0.00109757
1	227	Func	-0.00070183
1	228	Func	-0.00067824
1	229	Func	-0.00088528
1	230	Func	-0.00058615
1	231	Func	-0.00055965
1	232	Func	-0.00068046
1	233	Func	-0.00098206
1	234	Func	-0.00087492
1	235	Func	-0.00078967
1	236	Func	-0.00053927
1	237	Func	-0.00070319
1	238	Func	-0.00123496
1	239	Func	-0.00065795
1	240	Func	-0.00038240
1	241	Func	-0.00049071
1	242	Func	-0.00033775
1	243	Func	-0.00042362
1	244	Func	-0.00026694
1	245	Func	-0.00069294
1	246	Func	-0.00029458
1	247	Func	-0.00038592
1	248	Func	-0.00062372
1	249	Func	-0.00041641
1	250	Func	-0.00061032
1	251	Func	-0.00115062
1	252	Func	-0.00216224
1	253	Func	-0.00065845
1	254	Func	-0.00025098
1	255	Func	-0.00032978
1	256	Func	-0.00064338
1	257	Func	-0.00083462
1	258	Func	-0.00091674
1	259	Func	-0.00060754
1	260	Func	-0.00086991
1	261	Func	-0.00045711
1	262	Func	-0.00078059
1	263	Func	-0.00056889
1	264	Func	-0.00063156
1	265	Func	-0.00080178
1	266	Func	-0.00061076
1	267	Func	-0.00068679
1	268	Func	-0.00078105
1	269	Func	-0.00041552
1	270	Func	-0.00046275
1	271	Func	-0.00082698
1	272	Func	-0.00076523
1	273	Func	-0.00052253
1	274	Func	-0.00094396
1	275	Func	-0.00053110
1	276	Func	-0.00072283
1	277	Func	-0.00054918
1	278	Func	-0.00067696
1	279	Func	-0.00079484
1	280	Func	-0.00100941
1	281	Func	-0.00105852
1	282	Func	-0.00038816
1	283	Func	-0.00035860
1	284	Func	-0.00077925
1	285	Func	-0.00073589
1	286	Func	-0.00058326
1	287	Func	-0.00098431
1	288	Func	-0.00125260
1	289	Func	-0.00094843
1	290	Func	-0.00106400
1	291	Func	-0.00135915
1	292	Func	-0.00072339
1	293	Func	-0.00119258
1	294	Func	-0.00096266
1	295	Func	-0.00039541
1	296	Func	-0.00136410
1	297	Func	-0.00061639
1	298	Func	-0.00043986
1	299	Func	-0.00096113
1	300	Func	-0.00096984
1	301	Func	-0.00073380
1	302	Func	-0.00109817
1	303	Func	-0.00081217
1	304	Func	-0.00019047
1	305	Func	-0.00034460
1	306	Func	-0.00049667
1	307	Func	-0.00045594
1	308	Func	-0.00092204
1	309	Func	-0.00075067
1	310	Func	-0.00078348
1	311	Func	-0.00058972
1	312	Func	-0.00026667
1	313	Func	-0.00060181
1	314	Func	-0.00055030
1	315	Func	-0.00049468
1	316	Func	-0.00111335
1	317	Func	-0.00062617
1	318	Func	-0.00133178
1	319	Func	-0.00120910
1	320	Func	-0.00041931
1	321	Func	-0.00039054
1	322	Func	-0.00058045
1	323	Func	-0.00091564
1	324	Func	-0.00059013
1	325	Func	-0.00048782
1	326	Func	-0.00095807
1	327	Func	-0.00081681
1	328	Func	-0.00085621
1	329	Func	-0.00050780
1	330	Func	-0.00114125
1	331	Func	-0.00083818
1	332	Func	-0.00064422
1	333	Func	-0.00047814
1	334	Func	-0.00031649
1	335	Func	-0.00034612
1	336	Func	-0.00125518
1	337	Func	-0.00055095
1	338	Func	-0.00045246
1	339	Func	-0.00082800
1	340	Func	-0.00079596
1	341	Func	-0.00087271
1	342	Func	-0.00158207
1	343	Func	-0.00135242
1	344	Func	-0.00047858
1	345	Func	-0.00079944
1	346	Func	-0.00059198
1	347	Func	-0.00066867
1	348	Func	-0.00066030
1	349	Func	-0.00051236
1	350	Func	-0.00065630
1	351	Func	-0.00091802
1	352	Func	-0.00070128
1	353	Func	-0.00070249
1	354	Func	-0.00128855
1	355	Func	-0.00041595
1	356	Func	-0.00153888
1	357	Func	-0.00089372
1	358	Func	-0.00104119
1	359	Func	-0.00102023
1	360	Func	-0.00057527
1	361	Func	-0.00049848
1	362	Func	-0.00039326
1	363	Func	-0.00038623
1	364	Func	-0.00057148
1	365	Func	-0.00046602
1	366	Func	-0.00086772
1	367	Func	-0.00109054
1	368	Func	-0.00082077
1	369	Func	-0.00097917
1	370	Func	-0.00070149
1	371	Func	-0.00068312
1	372	Func	-0.00039438
1	373	Func	-0.00058529
1	374	Func	-0.00050315
1	375	Func	-0.00074579
1	376	Func	-0.00052538
1	377	Func	-0.00057065
1	378	Func	-0.00067520
1	379	Func	-0.00066661
1	380	Func	-0.00107375
1	381	Func	-0.00070618
1	382	Func	-0.00054458
1	383	Func	-0.00053933
1	384	Func	-0.00074842
1	385	Func	-0.00075774
1	386	Func	-0.00119344
1	387	Func	-0.00122076
1	388	Func	-0.00052686
1	389	Func	-0.00118802
1	390	Func	-0.00115005
1	391	Func	-0.00106761
1	392	Func	-0.00114117
1	393	Func	-0.00110163
1	394	Func	-0.00107123
1	395	Func	-0.00056858
1	396	Func	-0.00074786
1	397	Func	-0.00085353
1	398	Func	-0.00096769
1	399	Func	-0.00081717
1	400	Func	-0.00079388
1	401	Func	-0.00089648
1	402	Func	-0.00076506
1	403	Func	-0.00083516
1	404	Func	-0.00197578
1	405	Func	-0.00066763
1	406	Func	-0.00069309
1	407	Func	-0.00140177
1	408	Func	-0.00054962
1	409	Func	-0.00067507
1	410	Func	-0.00029117
1	411	Func	-0.00115293
1	412	Func	-0.00074799
1	413	Func	-0.00091387
1	414	Func	-0.00052640
1	415	Func	-0.00091527
1	416	Func	-0.00042878
1	417	Func	-0.00045995
1	418	Func	-0.00070295
1	419	Func	-0.00045414
1	420	Func	-0.00076696
1	421	Func	-0.00120480
1	422	Func	-0.00089010
1	423	Func	-0.00033140
1	424	Func	-0.00092791
1	425	Func	-0.00040545
1	426	Func	-0.00046503
1	427	Func	-0.00055368
1	428	Func	-0.00067713
1	429	Func	-0.00052424
1	430	Func	-0.00054132
1	431	Func	-0.00072483
1	432	Func	-0.00077461
1	433	Func	-0.00061853
1	434	Func	-0.00049734
1	435	Func	-0.00050942
1	436	Func	-0.00054466
1	437	Func	-0.00055638
1	438	Func	-0.00065615
1	439	Func	-0.00095038
1	440	Func	-0.00049455
1	441	Func	-0.00070235
1	442	Func	-0.00224487
1	443	Func	-0.00067871
1	444	Func	-0.00038184
1	445	Func	-0.00114281
1	446	Func	-0.00081763
1	447	Func	-0.00033223
1	448	Func	-0.00071833
1	449	Func	-0.00067730
1	450	Func	-0.00077370
1	451	Func	-0.00051576
1	452	Func	-0.00066647
1	453	Func	-0.00124642
1	454	Func	-0.00047940
1	455	Func	-0.00057930
1	456	Func	-0.00058654
1	457	Func	-0.00076927
1	458	Func	-0.00060072
1	459	Func	-0.00083707
1	460	Func	-0.00075364
1	461	Func	-0.00030564
1	462	Func	-0.00105682
1	463	Func	-0.00090754
1	464	Func	-0.00041305
1	465	Func	-0.00059212
1	466	Func	-0.00035508
1	467	Func	-0.00056775
1	468	Func	-0.00136990
1	469	Func	-0.00063182
1	470	Func	-0.00048438
1	471	Func	-0.00051094
1	472	Func	-0.00078080
1	473	Func	-0.00135138
1	474	Func	-0.00076839
1	475	Func	-0.00058849
1	476	Func	-0.00071759
1	477	Func	-0.00050221
1	478	Func	-0.00077223
1	479	Func	-0.00084152
1	480	Func	-0.00074470
1	481	Func	-0.00102089
1	482	Func	-0.00062400
1	483	Func	-0.00049914
1	484	Func	-0.00057206
1	485	Func	-0.00034036
1	486	Func	-0.00082066
1	487	Func	-0.00080722
1	488	Func	-0.00125973
1	489	Func	-0.00029206
1	490	Func	-0.00048966
1	491	Func	-0.00054918
1	492	Func	-0.00074216
1	493	Func	-0.00061251
1	494	Func	-0.00064045
1	495	Func	-0.00052732
1	496	Func	-0.00057881
1	497	Func	-0.00114808
1	498	Func	-0.00064793
1	499	Func	-0.00074101
1	500	Func	-0.00112459
1	501	Func	-0.00143907
1	502	Func	-0.00087892
1	503	Func	-0.00075219
1	504	Func	-0.00086418
1	505	Func	-0.00051537
1	506	Func	-0.00074261
1	507	Func	-0.00114315
1	508	Func	-0.00096269
1	509	Func	-0.00053186
1	510	Func	-0.00084136
1	511	Func	-0.00103342
1	512	Func	-0.00071987
1	513	Func	-0.00050617
1	514	Func	-0.00076242
1	515	Func	-0.00062285
1	1	Anat	-0.00019584
1	2	Anat	-0.00030789
1	3	Anat	-0.00097562
1	4	Anat	-0.00118448
1	5	Anat	-0.00303727
1	6	Anat	-0.00139269
1	7	Anat	-0.00110167
1	8	Anat	-0.00367439
1	9	Anat	-0.00263556
1	10	Anat	-0.00131176
1	11	Anat	-0.00114972
1	12	Anat	-0.00066738
1	13	Anat	-0.00041838
1	14	Anat	-0.00113416
1	15	Anat	-0.00187280
1	16	Anat	-0.00083521
1	17	Anat	-0.00039595
1	18	Anat	-0.00164982
1	19	Anat	-0.00192706
1	20	Anat	-0.00155879
1	21	Anat	-0.00131249
1	22	Anat	-0.00109974
1	23	Anat	-0.00173825
1	24	Anat	-0.00283777
1	25	Anat	-0.00043247
1	26	Anat	-0.00070789
1	27	Anat	-0.00185772
1	28	Anat	-0.00016772
1	29	Anat	-0.00135132
1	30	Anat	0.00068363
1	31	Anat	-0.00159248
1	32	Anat	-0.00172292
1	33	Anat	-0.00092232
1	34	Anat	-0.00436747
1	35	Anat	-0.00308719
1	36	Anat	-0.00040701
1	37	Anat	-0.00005758
1	38	Anat	-0.00304638
1	39	Anat	-0.00232050
1	40	Anat	-0.00082036
1	41	Anat	-0.00025410
1	42	Anat	-0.00124418
1	43	Anat	-0.00195628
1	44	Anat	-0.00137187
1	45	Anat	-0.00093462
1	46	Anat	0.00005834
1	47	Anat	-0.00046196
1	48	Anat	-0.00084768
1	49	Anat	-0.00143922
1	50	Anat	-0.00137178
1	51	Anat	-0.00270371
1	52	Anat	-0.00237839
1	53	Anat	-0.00258934
1	54	Anat	-0.00016541
1	55	Anat	-0.00197500
1	56	Anat	-0.00147283
1	57	Anat	-0.00138987
1	58	Anat	-0.00040488
1	59	Anat	-0.00098284
1	60	Anat	-0.00270484
1	61	Anat	-0.00095735
1	62	Anat	-0.00092611
1	63	Anat	-0.00321113
1	64	Anat	-0.00108285
1	65	Anat	-0.00066136
1	66	Anat	-0.00061159
1	67	Anat	-0.00052240
1	68	Anat	-0.00105440
1	69	Anat	-0.00212231
1	70	Anat	-0.00306893
1	71	Anat	-0.00005350
1	72	Anat	-0.00183977
1	73	Anat	-0.00046999
1	74	Anat	-0.00063996
1	75	Anat	-0.00071863
1	76	Anat	-0.00035182
1	77	Anat	-0.00115737
1	78	Anat	-0.00006232
1	79	Anat	-0.00086206
1	80	Anat	-0.00299030
1	81	Anat	-0.00044848
1	82	Anat	-0.00215983
1	83	Anat	-0.00206823
1	84	Anat	-0.00218245
1	85	Anat	-0.00055067
1	86	Anat	-0.00430966
1	87	Anat	-0.00076501
1	88	Anat	-0.00238126
1	89	Anat	0.00024320
1	90	Anat	-0.00185532
1	91	Anat	-0.00091630
1	92	Anat	-0.00078015
1	93	Anat	-0.00126020
1	94	Anat	-0.00038417
1	95	Anat	-0.00154764
1	96	Anat	-0.00106771
1	97	Anat	-0.00154060
1	98	Anat	-0.00077949
1	99	Anat	-0.00164346
1	100	Anat	-0.00116586
1	101	Anat	-0.00198582
1	102	Anat	-0.00138960
1	103	Anat	-0.00046766
1	104	Anat	-0.00162392
1	105	Anat	-0.00091038
1	106	Anat	-0.00103713
1	107	Anat	-0.00074692
1	108	Anat	-0.00103299
1	109	Anat	-0.00209582
1	110	Anat	-0.00380943
1	111	Anat	-0.00133000
1	112	Anat	-0.00098215
1	113	Anat	-0.00099091
1	114	Anat	-0.00184215
1	115	Anat	-0.00228933
1	116	Anat	-0.00004529
1	117	Anat	-0.00117152
1	118	Anat	-0.00211605
1	119	Anat	-0.00058871
1	120	Anat	-0.00247907
1	121	Anat	-0.00148097
1	122	Anat	-0.00072096
1	123	Anat	-0.00030900
1	124	Anat	-0.00202444
1	125	Anat	-0.00070247
1	126	Anat	-0.00090414
1	127	Anat	-0.00028774
1	128	Anat	-0.00082153
1	129	Anat	-0.00249931
1	130	Anat	-0.00040100
1	131	Anat	-0.00078514
1	132	Anat	-0.00167428
1	133	Anat	-0.00043752
1	134	Anat	-0.00150766
1	135	Anat	-0.00207319
1	136	Anat	-0.00031306
1	137	Anat	0.00007916
1	138	Anat	-0.00200243
1	139	Anat	-0.00083694
1	140	Anat	-0.00223018
1	141	Anat	-0.00244132
1	142	Anat	-0.00112727
1	143	Anat	-0.00088547
1	144	Anat	-0.00083362
1	145	Anat	-0.00064833
1	146	Anat	-0.00194020
1	147	Anat	-0.00152562
1	148	Anat	-0.00224816
1	149	Anat	-0.00055416
1	150	Anat	-0.00130478
1	151	Anat	-0.00117126
1	152	Anat	-0.00136909
1	153	Anat	-0.00135479
1	154	Anat	-0.00288895
1	155	Anat	-0.00162926
1	156	Anat	-0.00022896
1	157	Anat	-0.00062132
1	158	Anat	-0.00087656
1	159	Anat	-0.00130016
1	160	Anat	-0.00037306
1	161	Anat	-0.00050972
1	162	Anat	-0.00068940
1	163	Anat	-0.00253762
1	164	Anat	-0.00097044
1	165	Anat	-0.00194797
1	166	Anat	-0.00041419
1	167	Anat	-0.00106081
1	168	Anat	-0.00341807
1	169	Anat	-0.00191697
1	170	Anat	-0.00174308
1	171	Anat	-0.00101279
1	172	Anat	-0.00077412
1	173	Anat	-0.00099833
1	174	Anat	-0.00117032
1	175	Anat	-0.00128120
1	176	Anat	-0.00153669
1	177	Anat	-0.00073788
1	178	Anat	-0.00300288
1	179	Anat	-0.00086246
1	180	Anat	-0.00169007
1	181	Anat	-0.00085062
1	182	Anat	-0.00111041
1	183	Anat	-0.00064688
1	184	Anat	-0.00080393
1	185	Anat	-0.00120884
1	186	Anat	-0.00104033
1	187	Anat	-0.00021538
1	188	Anat	-0.00049782
1	189	Anat	-0.00002064
1	190	Anat	-0.00096435
1	191	Anat	-0.00207170
1	192	Anat	-0.00083494
1	193	Anat	-0.00473147
1	194	Anat	-0.00185758
1	195	Anat	-0.00138214
1	196	Anat	0.00007692
1	197	Anat	-0.00350696
1	198	Anat	-0.00286188
1	199	Anat	-0.00080571
1	200	Anat	-0.00175684
1	201	Anat	-0.00062840
1	202	Anat	-0.00019507
1	203	Anat	-0.00332107
1	204	Anat	-0.00204889
1	205	Anat	-0.00065774
1	206	Anat	-0.00179855
1	207	Anat	-0.00393640
1	208	Anat	-0.00134319
1	209	Anat	-0.00172707
1	210	Anat	-0.00041269
1	211	Anat	-0.00479094
1	212	Anat	-0.00101734
1	213	Anat	-0.00158240
1	214	Anat	-0.00037936
1	215	Anat	-0.00139333
1	216	Anat	-0.00025329
1	217	Anat	-0.00186747
1	218	Anat	-0.00162131
1	219	Anat	-0.00101706
1	220	Anat	-0.00096537
1	221	Anat	-0.00045858
1	222	Anat	-0.00112953
1	223	Anat	-0.00132695
1	224	Anat	-0.00049785
1	225	Anat	-0.00230069
1	226	Anat	-0.00159914
1	227	Anat	-0.00148247
1	228	Anat	-0.00155340
1	229	Anat	-0.00176047
1	230	Anat	-0.00070467
1	231	Anat	-0.00024330
1	232	Anat	-0.00130257
1	233	Anat	-0.00252335
1	234	Anat	-0.00060854
1	235	Anat	-0.00194025
1	236	Anat	-0.00041486
1	237	Anat	-0.00051969
1	238	Anat	-0.00177119
1	239	Anat	-0.00113046
1	240	Anat	-0.00083781
1	241	Anat	-0.00112566
1	242	Anat	-0.00059572
1	243	Anat	-0.00031544
1	244	Anat	-0.00034703
1	245	Anat	-0.00171250
1	246	Anat	-0.00008058
1	247	Anat	-0.00072141
1	248	Anat	-0.00056985
1	249	Anat	-0.00030822
1	250	Anat	-0.00140399
1	251	Anat	-0.00359322
1	252	Anat	-0.00380228
1	253	Anat	-0.00076549
1	254	Anat	-0.00034106
1	255	Anat	-0.00029541
1	256	Anat	-0.00091640
1	257	Anat	-0.00113512
1	258	Anat	-0.00242125
1	259	Anat	-0.00101419
1	260	Anat	-0.00164093
1	261	Anat	-0.00075145
1	262	Anat	-0.00170779
1	263	Anat	-0.00069852
1	264	Anat	-0.00122041
1	265	Anat	-0.00171474
1	266	Anat	-0.00078280
1	267	Anat	-0.00126155
1	268	Anat	-0.00194011
1	269	Anat	-0.00051296
1	270	Anat	-0.00080034
1	271	Anat	-0.00153727
1	272	Anat	-0.00125541
1	273	Anat	-0.00053335
1	274	Anat	-0.00133590
1	275	Anat	-0.00074174
1	276	Anat	-0.00230327
1	277	Anat	-0.00125675
1	278	Anat	-0.00060700
1	279	Anat	-0.00082043
1	280	Anat	-0.00143850
1	281	Anat	-0.00267262
1	282	Anat	-0.00071159
1	283	Anat	-0.00089315
1	284	Anat	-0.00076134
1	285	Anat	-0.00121200
1	286	Anat	-0.00142823
1	287	Anat	-0.00183811
1	288	Anat	-0.00305550
1	289	Anat	-0.00146996
1	290	Anat	-0.00292738
1	291	Anat	-0.00153857
1	292	Anat	-0.00154897
1	293	Anat	-0.00217143
1	294	Anat	-0.00222245
1	295	Anat	-0.00043151
1	296	Anat	-0.00360655
1	297	Anat	-0.00088934
1	298	Anat	-0.00067347
1	299	Anat	-0.00184572
1	300	Anat	-0.00119427
1	301	Anat	-0.00147871
1	302	Anat	-0.00339532
1	303	Anat	-0.00199089
1	304	Anat	-0.00016208
1	305	Anat	-0.00054117
1	306	Anat	-0.00068850
1	307	Anat	-0.00096162
1	308	Anat	-0.00121109
1	309	Anat	-0.00128807
1	310	Anat	-0.00092640
1	311	Anat	-0.00099273
1	312	Anat	-0.00034525
1	313	Anat	-0.00130895
1	314	Anat	-0.00111530
1	315	Anat	-0.00095405
1	316	Anat	-0.00248519
1	317	Anat	-0.00078231
1	318	Anat	-0.00193943
1	319	Anat	-0.00315572
1	320	Anat	-0.00061815
1	321	Anat	-0.00021970
1	322	Anat	-0.00089318
1	323	Anat	-0.00170277
1	324	Anat	-0.00123107
1	325	Anat	-0.00078301
1	326	Anat	-0.00190226
1	327	Anat	-0.00098940
1	328	Anat	-0.00110715
1	329	Anat	-0.00069842
1	330	Anat	-0.00245437
1	331	Anat	-0.00034436
1	332	Anat	-0.00131972
1	333	Anat	-0.00076432
1	334	Anat	-0.00048025
1	335	Anat	-0.00014055
1	336	Anat	-0.00183494
1	337	Anat	-0.00092202
1	338	Anat	-0.00114154
1	339	Anat	-0.00144455
1	340	Anat	-0.00145295
1	341	Anat	-0.00208384
1	342	Anat	-0.00370295
1	343	Anat	-0.00199272
1	344	Anat	-0.00029971
1	345	Anat	-0.00170266
1	346	Anat	-0.00116851
1	347	Anat	-0.00065186
1	348	Anat	-0.00113430
1	349	Anat	-0.00081039
1	350	Anat	-0.00130025
1	351	Anat	-0.00169532
1	352	Anat	-0.00041451
1	353	Anat	-0.00119315
1	354	Anat	-0.00247901
1	355	Anat	-0.00115943
1	356	Anat	-0.00318918
1	357	Anat	-0.00168557
1	358	Anat	-0.00338384
1	359	Anat	-0.00134572
1	360	Anat	-0.00186769
1	361	Anat	-0.00052248
1	362	Anat	-0.00029789
1	363	Anat	-0.00031612
1	364	Anat	-0.00028416
1	365	Anat	-0.00046745
1	366	Anat	-0.00184551
1	367	Anat	-0.00215778
1	368	Anat	-0.00146504
1	369	Anat	-0.00206888
1	370	Anat	-0.00124876
1	371	Anat	-0.00182924
1	372	Anat	-0.00073598
1	373	Anat	-0.00096815
1	374	Anat	-0.00062408
1	375	Anat	-0.00113686
1	376	Anat	-0.00026377
1	377	Anat	-0.00103732
1	378	Anat	-0.00185714
1	379	Anat	-0.00127868
1	380	Anat	-0.00166607
1	381	Anat	-0.00168594
1	382	Anat	-0.00039713
1	383	Anat	-0.00038333
1	384	Anat	-0.00125725
1	385	Anat	-0.00107356
1	386	Anat	-0.00166548
1	387	Anat	-0.00316717
1	388	Anat	-0.00097923
1	389	Anat	-0.00328491
1	390	Anat	-0.00194829
1	391	Anat	-0.00262730
1	392	Anat	-0.00286718
1	393	Anat	-0.00275903
1	394	Anat	-0.00287061
1	395	Anat	-0.00084282
1	396	Anat	-0.00129135
1	397	Anat	-0.00067903
1	398	Anat	-0.00236667
1	399	Anat	-0.00093821
1	400	Anat	-0.00134351
1	401	Anat	-0.00194135
1	402	Anat	-0.00120741
1	403	Anat	-0.00107512
1	404	Anat	-0.00673639
1	405	Anat	-0.00077349
1	406	Anat	-0.00101514
1	407	Anat	-0.00361176
1	408	Anat	-0.00044017
1	409	Anat	-0.00103588
1	410	Anat	-0.00007000
1	411	Anat	-0.00269850
1	412	Anat	-0.00122194
1	413	Anat	-0.00164224
1	414	Anat	-0.00089592
1	415	Anat	-0.00223115
1	416	Anat	-0.00061018
1	417	Anat	-0.00044096
1	418	Anat	-0.00131514
1	419	Anat	-0.00063833
1	420	Anat	-0.00195895
1	421	Anat	-0.00157100
1	422	Anat	-0.00032563
1	423	Anat	-0.00042986
1	424	Anat	-0.00277787
1	425	Anat	-0.00069629
1	426	Anat	-0.00070054
1	427	Anat	-0.00113918
1	428	Anat	-0.00105430
1	429	Anat	-0.00054045
1	430	Anat	-0.00120447
1	431	Anat	-0.00099217
1	432	Anat	-0.00181961
1	433	Anat	-0.00096651
1	434	Anat	-0.00095148
1	435	Anat	-0.00102249
1	436	Anat	0.00001114
1	437	Anat	-0.00114531
1	438	Anat	-0.00054221
1	439	Anat	-0.00153406
1	440	Anat	-0.00097155
1	441	Anat	-0.00086521
1	442	Anat	-0.00440290
1	443	Anat	-0.00125151
1	444	Anat	-0.00056349
1	445	Anat	-0.00153864
1	446	Anat	-0.00092486
1	447	Anat	-0.00040142
1	448	Anat	-0.00159757
1	449	Anat	-0.00196473
1	450	Anat	-0.00079307
1	451	Anat	-0.00039477
1	452	Anat	-0.00196282
1	453	Anat	-0.00253022
1	454	Anat	-0.00084236
1	455	Anat	-0.00174189
1	456	Anat	-0.00111340
1	457	Anat	-0.00134521
1	458	Anat	-0.00110712
1	459	Anat	-0.00096520
1	460	Anat	-0.00159039
1	461	Anat	-0.00007167
1	462	Anat	-0.00216649
1	463	Anat	-0.00270582
1	464	Anat	-0.00095621
1	465	Anat	-0.00105477
1	466	Anat	-0.00047740
1	467	Anat	-0.00029057
1	468	Anat	-0.00404005
1	469	Anat	-0.00108443
1	470	Anat	-0.00006406
1	471	Anat	-0.00057030
1	472	Anat	-0.00127990
1	473	Anat	-0.00124047
1	474	Anat	-0.00037564
1	475	Anat	-0.00100553
1	476	Anat	-0.00091525
1	477	Anat	-0.00076049
1	478	Anat	-0.00102108
1	479	Anat	-0.00197518
1	480	Anat	-0.00045627
1	481	Anat	-0.00156471
1	482	Anat	-0.00068716
1	483	Anat	-0.00038788
1	484	Anat	-0.00040151
1	485	Anat	-0.00081327
1	486	Anat	-0.00172453
1	487	Anat	-0.00098262
1	488	Anat	-0.00187930
1	489	Anat	-0.00038212
1	490	Anat	-0.00040843
1	491	Anat	-0.00013886
1	492	Anat	-0.00084990
1	493	Anat	-0.00081170
1	494	Anat	-0.00105515
1	495	Anat	-0.00079498
1	496	Anat	-0.00033637
1	497	Anat	-0.00220397
1	498	Anat	-0.00134843
1	499	Anat	-0.00119487
1	500	Anat	-0.00210802
1	501	Anat	-0.00310256
1	502	Anat	-0.00079246
1	503	Anat	-0.00182877
1	504	Anat	-0.00041913
1	505	Anat	-0.00039324
1	506	Anat	-0.00206540
1	507	Anat	-0.00100963
1	508	Anat	-0.00237934
1	509	Anat	-0.00090341
1	510	Anat	-0.00113895
1	511	Anat	-0.00214471
1	512	Anat	-0.00162981
1	513	Anat	-0.00047043
1	514	Anat	-0.00172592
1	515	Anat	-0.00119548
2	1	Global	0.00004818
2	2	Global	0.00007425
2	3	Global	-0.00004002
2	4	Global	-0.00005367
2	5	Global	-0.00019783
2	6	Global	0.00035292
2	7	Global	0.00011969
2	8	Global	-0.00017887
2	9	Global	-0.00001927
2	10	Global	-0.00017833
2	11	Global	-0.00018570
2	12	Global	-0.00012425
2	13	Global	0.00003973
2	14	Global	-0.00023198
2	15	Global	-0.00024040
2	16	Global	-0.00001754
2	17	Global	-0.00018205
2	18	Global	0.00002241
2	19	Global	0.00004523
2	20	Global	-0.00009324
2	21	Global	-0.00002899
2	22	Global	-0.00007127
2	23	Global	0.00001443
2	24	Global	-0.00045873
2	25	Global	-0.00014034
2	26	Global	-0.00016692
2	27	Global	-0.00010398
2	28	Global	0.00021545
2	29	Global	-0.00019827
2	30	Global	-0.00025315
2	31	Global	-0.00034994
2	32	Global	0.00029304
2	33	Global	-0.00032489
2	34	Global	-0.00024298
2	35	Global	-0.00030812
2	36	Global	-0.00044649
2	37	Global	-0.00013044
2	38	Global	-0.00041615
2	39	Global	-0.00014715
2	40	Global	0.00007927
2	41	Global	-0.00002279
2	42	Global	-0.00021334
2	43	Global	-0.00048928
2	44	Global	0.00006255
2	45	Global	-0.00009934
2	46	Global	-0.00026008
2	47	Global	-0.00010013
2	48	Global	-0.00022897
2	49	Global	-0.00001352
2	50	Global	-0.00043314
2	51	Global	-0.00015118
2	52	Global	-0.00011897
2	53	Global	-0.00055421
2	54	Global	-0.00033944
2	55	Global	-0.00053104
2	56	Global	-0.00023230
2	57	Global	-0.00012785
2	58	Global	0.00029539
2	59	Global	0.00001370
2	60	Global	-0.00058790
2	61	Global	-0.00031314
2	62	Global	-0.00008548
2	63	Global	-0.00013797
2	64	Global	-0.00032193
2	65	Global	-0.00025275
2	66	Global	-0.00079323
2	67	Global	-0.00037987
2	68	Global	-0.00026303
2	69	Global	-0.00019168
2	70	Global	-0.00017988
2	71	Global	-0.00040181
2	72	Global	0.00011494
2	73	Global	-0.00027048
2	74	Global	-0.00017914
2	75	Global	-0.00027871
2	76	Global	-0.00010184
2	77	Global	-0.00027095
2	78	Global	-0.00031367
2	79	Global	0.00032543
2	80	Global	-0.00026597
2	81	Global	-0.00021912
2	82	Global	-0.00042848
2	83	Global	-0.00029111
2	84	Global	0.00008303
2	85	Global	-0.00000652
2	86	Global	-0.00001432
2	87	Global	-0.00011284
2	88	Global	0.00002066
2	89	Global	0.00035520
2	90	Global	0.00019636
2	91	Global	-0.00011112
2	92	Global	-0.00019373
2	93	Global	-0.00006354
2	94	Global	-0.00021839
2	95	Global	-0.00020536
2	96	Global	-0.00016952
2	97	Global	0.00006182
2	98	Global	0.00003938
2	99	Global	-0.00017679
2	100	Global	-0.00031096
2	101	Global	0.00002466
2	102	Global	0.00023670
2	103	Global	0.00006760
2	104	Global	0.00005751
2	105	Global	-0.00033831
2	106	Global	-0.00017758
2	107	Global	-0.00020204
2	108	Global	-0.00014281
2	109	Global	-0.00009644
2	110	Global	-0.00003848
2	111	Global	0.00019689
2	112	Global	-0.00027800
2	113	Global	0.00008667
2	114	Global	-0.00077403
2	115	Global	-0.00000154
2	116	Global	-0.00026560
2	117	Global	-0.00018437
2	118	Global	-0.00026871
2	119	Global	-0.00052673
2	120	Global	-0.00039811
2	121	Global	-0.00024090
2	122	Global	-0.00010732
2	123	Global	-0.00030329
2	124	Global	-0.00002798
2	125	Global	0.00007870
2	126	Global	-0.00007670
2	127	Global	-0.00007158
2	128	Global	-0.00033057
2	129	Global	-0.00007689
2	130	Global	-0.00011876
2	131	Global	-0.00024707
2	132	Global	0.00054242
2	133	Global	-0.00022003
2	134	Global	-0.00025658
2	135	Global	-0.00041658
2	136	Global	-0.00010937
2	137	Global	-0.00064216
2	138	Global	-0.00003075
2	139	Global	-0.00002582
2	140	Global	-0.00037285
2	141	Global	-0.00026946
2	142	Global	-0.00035508
2	143	Global	-0.00040094
2	144	Global	-0.00057822
2	145	Global	0.00025916
2	146	Global	-0.00050206
2	147	Global	-0.00040939
2	148	Global	-0.00033691
2	149	Global	-0.00033564
2	150	Global	-0.00035707
2	151	Global	-0.00050074
2	152	Global	-0.00017034
2	153	Global	-0.00063397
2	154	Global	-0.00004561
2	155	Global	-0.00024547
2	156	Global	-0.00016678
2	157	Global	0.00038579
2	158	Global	-0.00009855
2	159	Global	-0.00008345
2	160	Global	-0.00044248
2	161	Global	-0.00012996
2	162	Global	-0.00070312
2	163	Global	0.00003561
2	164	Global	-0.00021086
2	165	Global	-0.00038002
2	166	Global	-0.00004523
2	167	Global	-0.00012378
2	168	Global	-0.00020457
2	169	Global	-0.00001437
2	170	Global	-0.00012288
2	171	Global	-0.00017690
2	172	Global	-0.00020280
2	173	Global	-0.00003612
2	174	Global	-0.00037840
2	175	Global	-0.00039672
2	176	Global	-0.00017077
2	177	Global	-0.00013030
2	178	Global	-0.00011720
2	179	Global	-0.00008712
2	180	Global	-0.00000805
2	181	Global	-0.00022776
2	182	Global	-0.00005018
2	183	Global	-0.00010957
2	184	Global	0.00021080
2	185	Global	-0.00022699
2	186	Global	-0.00026055
2	187	Global	0.00001556
2	188	Global	-0.00000114
2	189	Global	-0.00015586
2	190	Global	-0.00025328
2	191	Global	-0.00011087
2	192	Global	-0.00017514
2	193	Global	-0.00007866
2	194	Global	-0.00006487
2	195	Global	-0.00025929
2	196	Global	-0.00042917
2	197	Global	-0.00025322
2	198	Global	-0.00009459
2	199	Global	-0.00001203
2	200	Global	-0.00008348
2	201	Global	-0.00015168
2	202	Global	0.00041510
2	203	Global	-0.00027326
2	204	Global	-0.00030160
2	205	Global	-0.00007898
2	206	Global	-0.00006949
2	207	Global	-0.00026988
2	208	Global	-0.00034475
2	209	Global	-0.00007513
2	210	Global	-0.00003604
2	211	Global	-0.00042344
2	212	Global	-0.00052155
2	213	Global	-0.00069646
2	214	Global	-0.00006235
2	215	Global	-0.00026604
2	216	Global	-0.00071805
2	217	Global	-0.00039502
2	218	Global	-0.00042306
2	219	Global	-0.00019006
2	220	Global	-0.00042285
2	221	Global	-0.00064511
2	222	Global	-0.00041048
2	223	Global	-0.00055917
2	224	Global	-0.00025940
2	225	Global	-0.00036091
2	226	Global	-0.00050416
2	227	Global	-0.00016527
2	228	Global	-0.00060830
2	229	Global	-0.00045341
2	230	Global	-0.00061396
2	231	Global	-0.00034401
2	232	Global	-0.00008229
2	233	Global	-0.00037960
2	234	Global	-0.00032795
2	235	Global	-0.00036295
2	236	Global	0.00015156
2	237	Global	-0.00008715
2	238	Global	-0.00031475
2	239	Global	-0.00050230
2	240	Global	-0.00029225
2	241	Global	-0.00046267
2	242	Global	-0.00016432
2	243	Global	-0.00029814
2	244	Global	-0.00023066
2	245	Global	-0.00015308
2	246	Global	-0.00009394
2	247	Global	-0.00000487
2	248	Global	0.00018929
2	249	Global	0.00016544
2	250	Global	-0.00013413
2	251	Global	-0.00017351
2	252	Global	0.00011847
2	253	Global	-0.00011019
2	254	Global	0.00024261
2	255	Global	0.00030037
2	256	Global	-0.00016638
2	257	Global	-0.00004270
2	258	Global	-0.00034092
2	259	Global	-0.00031270
2	260	Global	-0.00019410
2	261	Global	-0.00012885
2	262	Global	-0.00047141
2	263	Global	-0.00017977
2	264	Global	-0.00022345
2	265	Global	-0.00037023
2	266	Global	-0.00025418
2	267	Global	-0.00034979
2	268	Global	0.00008475
2	269	Global	0.00022731
2	270	Global	0.00040852
2	271	Global	-0.00024517
2	272	Global	-0.00023124
2	273	Global	-0.00081414
2	274	Global	-0.00037797
2	275	Global	0.00012312
2	276	Global	-0.00025109
2	277	Global	-0.00030132
2	278	Global	-0.00029212
2	279	Global	-0.00045149
2	280	Global	-0.00010003
2	281	Global	-0.00001408
2	282	Global	-0.00010866
2	283	Global	-0.00004370
2	284	Global	-0.00003551
2	285	Global	-0.00018273
2	286	Global	-0.00013757
2	287	Global	-0.00015273
2	288	Global	0.00010615
2	289	Global	-0.00007353
2	290	Global	0.00010108
2	291	Global	-0.00002139
2	292	Global	-0.00025447
2	293	Global	0.00013765
2	294	Global	-0.00022082
2	295	Global	0.00006961
2	296	Global	0.00010740
2	297	Global	0.00007195
2	298	Global	0.00052902
2	299	Global	-0.00031533
2	300	Global	-0.00008607
2	301	Global	-0.00045542
2	302	Global	-0.00034638
2	303	Global	-0.00034989
2	304	Global	-0.00030881
2	305	Global	-0.00041041
2	306	Global	-0.00059499
2	307	Global	-0.00072919
2	308	Global	-0.00015137
2	309	Global	-0.00028576
2	310	Global	-0.00021391
2	311	Global	-0.00039743
2	312	Global	-0.00076215
2	313	Global	-0.00015432
2	314	Global	-0.00027969
2	315	Global	-0.00037549
2	316	Global	0.00031125
2	317	Global	0.00015924
2	318	Global	0.00031702
2	319	Global	-0.00003982
2	320	Global	-0.00014574
2	321	Global	-0.00021964
2	322	Global	0.00016833
2	323	Global	-0.00016705
2	324	Global	-0.00008055
2	325	Global	-0.00017773
2	326	Global	-0.00017806
2	327	Global	0.00069675
2	328	Global	-0.00013953
2	329	Global	-0.00034929
2	330	Global	0.00031614
2	331	Global	-0.00038214
2	332	Global	-0.00034616
2	333	Global	0.00007738
2	334	Global	-0.00006379
2	335	Global	-0.00015013
2	336	Global	-0.00031659
2	337	Global	-0.00051050
2	338	Global	0.00008931
2	339	Global	-0.00010771
2	340	Global	-0.00022623
2	341	Global	-0.00025624
2	342	Global	-0.00028134
2	343	Global	0.00037170
2	344	Global	-0.00077395
2	345	Global	-0.00039364
2	346	Global	-0.00049989
2	347	Global	-0.00021287
2	348	Global	-0.00011108
2	349	Global	-0.00002798
2	350	Global	-0.00020855
2	351	Global	-0.00022207
2	352	Global	-0.00017226
2	353	Global	0.00001346
2	354	Global	0.00013607
2	355	Global	0.00013233
2	356	Global	0.00039020
2	357	Global	-0.00004679
2	358	Global	0.00003581
2	359	Global	0.00053956
2	360	Global	-0.00005376
2	361	Global	-0.00021301
2	362	Global	0.00026573
2	363	Global	-0.00001873
2	364	Global	-0.00013589
2	365	Global	-0.00025084
2	366	Global	0.00011669
2	367	Global	-0.00020070
2	368	Global	-0.00012887
2	369	Global	-0.00000287
2	370	Global	-0.00005210
2	371	Global	-0.00007052
2	372	Global	-0.00025089
2	373	Global	-0.00015505
2	374	Global	0.00002805
2	375	Global	-0.00011563
2	376	Global	0.00030448
2	377	Global	-0.00021489
2	378	Global	-0.00012066
2	379	Global	-0.00014841
2	380	Global	0.00000063
2	381	Global	-0.00015815
2	382	Global	0.00010539
2	383	Global	-0.00013279
2	384	Global	-0.00005505
2	385	Global	0.00003960
2	386	Global	-0.00028253
2	387	Global	-0.00002707
2	388	Global	-0.00022540
2	389	Global	0.00006215
2	390	Global	-0.00014152
2	391	Global	-0.00006490
2	392	Global	0.00031479
2	393	Global	0.00001612
2	394	Global	-0.00006501
2	395	Global	0.00029181
2	396	Global	0.00013128
2	397	Global	-0.00001378
2	398	Global	0.00010563
2	399	Global	0.00001627
2	400	Global	0.00011316
2	401	Global	0.00011854
2	402	Global	-0.00007261
2	403	Global	-0.00010053
2	404	Global	0.00025115
2	405	Global	-0.00016336
2	406	Global	0.00021769
2	407	Global	0.00006204
2	408	Global	-0.00006192
2	409	Global	-0.00009370
2	410	Global	-0.00009246
2	411	Global	-0.00021088
2	412	Global	-0.00029268
2	413	Global	-0.00014319
2	414	Global	-0.00008754
2	415	Global	0.00003581
2	416	Global	-0.00013915
2	417	Global	0.00010904
2	418	Global	-0.00009453
2	419	Global	-0.00000620
2	420	Global	-0.00013446
2	421	Global	-0.00019264
2	422	Global	-0.00003035
2	423	Global	-0.00004673
2	424	Global	0.00000488
2	425	Global	-0.00001172
2	426	Global	-0.00004249
2	427	Global	0.00002251
2	428	Global	-0.00009734
2	429	Global	-0.00001447
2	430	Global	-0.00012342
2	431	Global	-0.00016366
2	432	Global	-0.00008836
2	433	Global	0.00019048
2	434	Global	-0.00022070
2	435	Global	0.00006726
2	436	Global	0.00020814
2	437	Global	0.00063354
2	438	Global	0.00036573
2	439	Global	0.00009558
2	440	Global	0.00010280
2	441	Global	-0.00003936
2	442	Global	0.00016218
2	443	Global	-0.00002334
2	444	Global	-0.00008045
2	445	Global	0.00004719
2	446	Global	-0.00002943
2	447	Global	-0.00037251
2	448	Global	0.00006470
2	449	Global	0.00010711
2	450	Global	-0.00014667
2	451	Global	-0.00003837
2	452	Global	-0.00004769
2	453	Global	-0.00010446
2	454	Global	-0.00008376
[truncated: 42,125 more rows]

## Sheet: Gamma
Subject	Trial	ROIType	Pial-White
1	1	Global	0.00000385
1	2	Global	-0.00000073
1	3	Global	-0.00000019
1	4	Global	0.00000455
1	5	Global	0.00000675
1	6	Global	0.00000171
1	7	Global	0.00000185
1	8	Global	0.00000474
1	9	Global	0.00000041
1	10	Global	0.00000475
1	11	Global	0.00000260
1	12	Global	-0.00000157
1	13	Global	0.00000391
1	14	Global	0.00000193
1	15	Global	0.00000164
1	16	Global	0.00000017
1	17	Global	-0.00000005
1	18	Global	0.00000202
1	19	Global	0.00000231
1	20	Global	0.00000664
1	21	Global	0.00000034
1	22	Global	0.00000069
1	23	Global	-0.00000029
1	24	Global	0.00000086
1	25	Global	0.00000525
1	26	Global	0.00000406
1	27	Global	-0.00000333
1	28	Global	0.00000379
1	29	Global	0.00000143
1	30	Global	0.00000033
1	31	Global	0.00000119
1	32	Global	0.00000158
1	33	Global	0.00000350
1	34	Global	0.00000461
1	35	Global	0.00000268
1	36	Global	0.00000261
1	37	Global	0.00000301
1	38	Global	0.00000494
1	39	Global	0.00000382
1	40	Global	0.00000188
1	41	Global	0.00000064
1	42	Global	0.00000046
1	43	Global	0.00000359
1	44	Global	-0.00000070
1	45	Global	0.00000288
1	46	Global	0.00000044
1	47	Global	0.00000410
1	48	Global	-0.00000005
1	49	Global	0.00000099
1	50	Global	0.00000016
1	51	Global	0.00000318
1	52	Global	0.00000116
1	53	Global	-0.00000035
1	54	Global	0.00000381
1	55	Global	0.00000067
1	56	Global	0.00000354
1	57	Global	0.00000050
1	58	Global	-0.00000028
1	59	Global	0.00000319
1	60	Global	-0.00000031
1	61	Global	0.00000872
1	62	Global	0.00000344
1	63	Global	0.00000031
1	64	Global	0.00000032
1	65	Global	0.00000102
1	66	Global	0.00000371
1	67	Global	0.00000516
1	68	Global	0.00000054
1	69	Global	0.00000350
1	70	Global	0.00000179
1	71	Global	0.00000257
1	72	Global	-0.00000085
1	73	Global	0.00000180
1	74	Global	0.00000515
1	75	Global	0.00000481
1	76	Global	0.00000521
1	77	Global	0.00000200
1	78	Global	-0.00000203
1	79	Global	0.00000097
1	80	Global	0.00000241
1	81	Global	0.00000527
1	82	Global	0.00000265
1	83	Global	-0.00000117
1	84	Global	0.00000059
1	85	Global	0.00000478
1	86	Global	0.00000236
1	87	Global	-0.00000037
1	88	Global	0.00000819
1	89	Global	0.00000131
1	90	Global	0.00000086
1	91	Global	0.00000213
1	92	Global	0.00000524
1	93	Global	0.00000131
1	94	Global	0.00000191
1	95	Global	0.00000351
1	96	Global	0.00000286
1	97	Global	0.00000076
1	98	Global	0.00000120
1	99	Global	0.00000130
1	100	Global	0.00000175
1	101	Global	0.00000145
1	102	Global	0.00000160
1	103	Global	0.00000349
1	104	Global	0.00000272
1	105	Global	0.00000115
1	106	Global	0.00000164
1	107	Global	0.00000351
1	108	Global	0.00000171
1	109	Global	0.00000291
1	110	Global	0.00000517
1	111	Global	0.00000250
1	112	Global	0.00000004
1	113	Global	0.00000135
1	114	Global	0.00000212
1	115	Global	0.00000414
1	116	Global	0.00000194
1	117	Global	0.00004585
1	118	Global	-0.00000141
1	119	Global	-0.00000014
1	120	Global	0.00000100
1	121	Global	0.00000080
1	122	Global	0.00000218
1	123	Global	0.00000234
1	124	Global	0.00000441
1	125	Global	0.00000026
1	126	Global	0.00000337
1	127	Global	0.00000603
1	128	Global	0.00000352
1	129	Global	0.00000652
1	130	Global	0.00000479
1	131	Global	0.00000105
1	132	Global	0.00000183
1	133	Global	0.00000507
1	134	Global	0.00000241
1	135	Global	0.00000209
1	136	Global	0.00000383
1	137	Global	0.00000284
1	138	Global	0.00000256
1	139	Global	0.00000663
1	140	Global	0.00000150
1	141	Global	-0.00000032
1	142	Global	0.00000522
1	143	Global	0.00000764
1	144	Global	0.00000221
1	145	Global	0.00000149
1	146	Global	0.00000260
1	147	Global	0.00000039
1	148	Global	0.00000470
1	149	Global	-0.00000199
1	150	Global	0.00000430
1	151	Global	0.00000177
1	152	Global	0.00000159
1	153	Global	0.00000367
1	154	Global	0.00000314
1	155	Global	-0.00000180
1	156	Global	0.00000532
1	157	Global	0.00000021
1	158	Global	0.00000160
1	159	Global	0.00000401
1	160	Global	0.00000113
1	161	Global	-0.00000165
1	162	Global	-0.00000124
1	163	Global	0.00000337
1	164	Global	0.00000321
1	165	Global	0.00000005
1	166	Global	-0.00000123
1	167	Global	0.00000034
1	168	Global	0.00000140
1	169	Global	0.00000179
1	170	Global	0.00000129
1	171	Global	0.00000323
1	172	Global	0.00000261
1	173	Global	0.00000201
1	174	Global	0.00000196
1	175	Global	-0.00000064
1	176	Global	-0.00000025
1	177	Global	0.00000017
1	178	Global	0.00000191
1	179	Global	0.00000418
1	180	Global	0.00000066
1	181	Global	0.00000138
1	182	Global	0.00000040
1	183	Global	0.00000294
1	184	Global	-0.00000035
1	185	Global	0.00000297
1	186	Global	-0.00000030
1	187	Global	0.00000100
1	188	Global	0.00000527
1	189	Global	0.00000133
1	190	Global	0.00000175
1	191	Global	0.00000256
1	192	Global	-0.00000037
1	193	Global	0.00000700
1	194	Global	0.00000172
1	195	Global	0.00000458
1	196	Global	-0.00000083
1	197	Global	0.00000408
1	198	Global	-0.00000184
1	199	Global	-0.00000039
1	200	Global	0.00000083
1	201	Global	0.00000039
1	202	Global	0.00000403
1	203	Global	-0.00000157
1	204	Global	0.00000318
1	205	Global	-0.00000085
1	206	Global	0.00000253
1	207	Global	0.00000293
1	208	Global	0.00000118
1	209	Global	-0.00000023
1	210	Global	0.00000238
1	211	Global	-0.00000039
1	212	Global	0.00000100
1	213	Global	-0.00000145
1	214	Global	0.00000090
1	215	Global	0.00000186
1	216	Global	0.00000475
1	217	Global	0.00000238
1	218	Global	0.00000292
1	219	Global	0.00000306
1	220	Global	-0.00000084
1	221	Global	0.00000657
1	222	Global	0.00000226
1	223	Global	-0.00000038
1	224	Global	0.00000339
1	225	Global	0.00000029
1	226	Global	0.00000323
1	227	Global	0.00000366
1	228	Global	0.00000376
1	229	Global	-0.00000149
1	230	Global	0.00000505
1	231	Global	0.00000565
1	232	Global	0.00000044
1	233	Global	0.00000186
1	234	Global	0.00000213
1	235	Global	0.00000190
1	236	Global	-0.00000105
1	237	Global	0.00000126
1	238	Global	0.00000438
1	239	Global	0.00000370
1	240	Global	-0.00000070
1	241	Global	0.00000216
1	242	Global	0.00000232
1	243	Global	0.00000339
1	244	Global	0.00000059
1	245	Global	0.00000225
1	246	Global	0.00000189
1	247	Global	0.00000386
1	248	Global	0.00000064
1	249	Global	0.00000052
1	250	Global	0.00000201
1	251	Global	0.00000004
1	252	Global	-0.00000031
1	253	Global	0.00000298
1	254	Global	-0.00000454
1	255	Global	-0.00000119
1	256	Global	0.00000095
1	257	Global	0.00000395
1	258	Global	0.00000146
1	259	Global	-0.00000092
1	260	Global	0.00000022
1	261	Global	0.00000253
1	262	Global	0.00000038
1	263	Global	-0.00000444
1	264	Global	0.00000110
1	265	Global	0.00000496
1	266	Global	0.00000004
1	267	Global	0.00000222
1	268	Global	0.00000384
1	269	Global	0.00000087
1	270	Global	0.00000086
1	271	Global	0.00000542
1	272	Global	0.00000170
1	273	Global	-0.00000247
1	274	Global	0.00000333
1	275	Global	0.00000309
1	276	Global	0.00000296
1	277	Global	0.00000036
1	278	Global	0.00000144
1	279	Global	0.00000234
1	280	Global	0.00000334
1	281	Global	-0.00000125
1	282	Global	-0.00000056
1	283	Global	0.00000300
1	284	Global	-0.00000068
1	285	Global	0.00000000
1	286	Global	0.00000003
1	287	Global	0.00000223
1	288	Global	0.00000112
1	289	Global	0.00000452
1	290	Global	-0.00000362
1	291	Global	-0.00000175
1	292	Global	0.00000234
1	293	Global	-0.00000065
1	294	Global	0.00000366
1	295	Global	0.00000424
1	296	Global	0.00000236
1	297	Global	0.00000182
1	298	Global	0.00000099
1	299	Global	0.00000319
1	300	Global	0.00000416
1	301	Global	0.00000319
1	302	Global	-0.00000228
1	303	Global	0.00000226
1	304	Global	-0.00000040
1	305	Global	0.00000125
1	306	Global	0.00000062
1	307	Global	0.00000298
1	308	Global	0.00000085
1	309	Global	0.00000081
1	310	Global	0.00000122
1	311	Global	0.00000395
1	312	Global	0.00000678
1	313	Global	0.00000139
1	314	Global	0.00000283
1	315	Global	-0.00000090
1	316	Global	0.00000407
1	317	Global	-0.00000143
1	318	Global	0.00000100
1	319	Global	0.00000309
1	320	Global	0.00000179
1	321	Global	0.00000406
1	322	Global	0.00000092
1	323	Global	-0.00000335
1	324	Global	0.00000157
1	325	Global	-0.00000035
1	326	Global	-0.00000040
1	327	Global	0.00000252
1	328	Global	0.00000338
1	329	Global	0.00000252
1	330	Global	0.00000001
1	331	Global	0.00000029
1	332	Global	0.00000121
1	333	Global	0.00000078
1	334	Global	0.00000157
1	335	Global	-0.00000329
1	336	Global	0.00000132
1	337	Global	0.00000480
1	338	Global	0.00000146
1	339	Global	0.00000156
1	340	Global	0.00000211
1	341	Global	-0.00000239
1	342	Global	-0.00000076
1	343	Global	0.00000305
1	344	Global	0.00000330
1	345	Global	0.00000221
1	346	Global	0.00000250
1	347	Global	0.00000254
1	348	Global	-0.00000077
1	349	Global	0.00000576
1	350	Global	-0.00000166
1	351	Global	-0.00000270
1	352	Global	0.00000098
1	353	Global	0.00000054
1	354	Global	0.00000048
1	355	Global	0.00000798
1	356	Global	-0.00000178
1	357	Global	-0.00000024
1	358	Global	0.00000349
1	359	Global	0.00000088
1	360	Global	0.00000104
1	361	Global	0.00000252
1	362	Global	0.00000113
1	363	Global	0.00000293
1	364	Global	0.00000639
1	365	Global	-0.00000147
1	366	Global	0.00000372
1	367	Global	0.00000231
1	368	Global	0.00000293
1	369	Global	0.00000101
1	370	Global	0.00000302
1	371	Global	-0.00000048
1	372	Global	0.00000891
1	373	Global	-0.00000230
1	374	Global	0.00000199
1	375	Global	0.00000401
1	376	Global	0.00000115
1	377	Global	0.00000045
1	378	Global	0.00000274
1	379	Global	0.00000309
1	380	Global	-0.00000178
1	381	Global	0.00000225
1	382	Global	0.00000271
1	383	Global	-0.00000150
1	384	Global	-0.00000031
1	385	Global	0.00000137
1	386	Global	0.00000093
1	387	Global	0.00000463
1	388	Global	-0.00000210
1	389	Global	-0.00000123
1	390	Global	0.00000202
1	391	Global	0.00000305
1	392	Global	0.00000044
1	393	Global	0.00000062
1	394	Global	0.00001039
1	395	Global	0.00000109
1	396	Global	0.00000382
1	397	Global	0.00000122
1	398	Global	0.00000319
1	399	Global	0.00000203
1	400	Global	0.00000063
1	401	Global	0.00000498
1	402	Global	0.00000432
1	403	Global	0.00000200
1	404	Global	0.00000304
1	405	Global	-0.00000022
1	406	Global	0.00000310
1	407	Global	0.00000290
1	408	Global	0.00000593
1	409	Global	0.00000087
1	410	Global	0.00000016
1	411	Global	-0.00000235
1	412	Global	0.00000147
1	413	Global	0.00000168
1	414	Global	0.00000194
1	415	Global	0.00000147
1	416	Global	0.00000125
1	417	Global	0.00000121
1	418	Global	0.00000123
1	419	Global	0.00000722
1	420	Global	-0.00000102
1	421	Global	0.00000185
1	422	Global	0.00000065
1	423	Global	-0.00000236
1	424	Global	0.00000311
1	425	Global	0.00000059
1	426	Global	0.00000213
1	427	Global	0.00000347
1	428	Global	0.00000011
1	429	Global	0.00000121
1	430	Global	0.00000519
1	431	Global	0.00000095
1	432	Global	0.00000022
1	433	Global	0.00000218
1	434	Global	0.00000068
1	435	Global	0.00000213
1	436	Global	0.00000128
1	437	Global	0.00000101
1	438	Global	0.00000421
1	439	Global	0.00000251
1	440	Global	0.00000234
1	441	Global	0.00000231
1	442	Global	-0.00000161
1	443	Global	0.00000101
1	444	Global	-0.00000035
1	445	Global	0.00000015
1	446	Global	0.00000084
1	447	Global	-0.00000254
1	448	Global	0.00000032
1	449	Global	-0.00000148
1	450	Global	-0.00000208
1	451	Global	0.00000258
1	452	Global	0.00000125
1	453	Global	0.00000495
1	454	Global	-0.00000053
1	455	Global	0.00000036
1	456	Global	-0.00000024
1	457	Global	0.00000046
1	458	Global	-0.00000058
1	459	Global	0.00000863
1	460	Global	0.00000026
1	461	Global	0.00000132
1	462	Global	-0.00000054
1	463	Global	0.00000129
1	464	Global	0.00000073
1	465	Global	0.00000008
1	466	Global	0.00000438
1	467	Global	0.00000133
1	468	Global	0.00000187
1	469	Global	0.00000355
1	470	Global	0.00000153
1	471	Global	0.00000429
1	472	Global	0.00000286
1	473	Global	-0.00000383
1	474	Global	0.00000231
1	475	Global	0.00000099
1	476	Global	-0.00000021
1	477	Global	0.00000079
1	478	Global	0.00000370
1	479	Global	0.00000387
1	480	Global	0.00000776
1	481	Global	-0.00000005
1	482	Global	0.00000311
1	483	Global	0.00000477
1	484	Global	0.00000084
1	485	Global	0.00000006
1	486	Global	0.00000309
1	487	Global	0.00000203
1	488	Global	0.00000158
1	489	Global	0.00000042
1	490	Global	0.00000226
1	491	Global	0.00000283
1	492	Global	0.00000267
1	493	Global	0.00000092
1	494	Global	0.00000409
1	495	Global	0.00000122
1	496	Global	0.00000433
1	497	Global	0.00000266
1	498	Global	-0.00000011
1	499	Global	-0.00000029
1	500	Global	-0.00000092
1	501	Global	0.00000251
1	502	Global	0.00000396
1	503	Global	0.00000422
1	504	Global	0.00000564
1	505	Global	0.00000497
1	506	Global	0.00000804
1	507	Global	0.00000037
1	508	Global	0.00000148
1	509	Global	0.00000074
1	510	Global	-0.00000156
1	511	Global	0.00000337
1	512	Global	0.00000224
1	513	Global	0.00000132
1	514	Global	0.00000104
1	515	Global	-0.00000211
1	1	Func	-0.00000241
1	2	Func	-0.00000444
1	3	Func	-0.00000235
1	4	Func	-0.00000403
1	5	Func	0.00000244
1	6	Func	-0.00000167
1	7	Func	-0.00000126
1	8	Func	0.00000113
1	9	Func	-0.00000089
1	10	Func	0.00000316
1	11	Func	-0.00000368
1	12	Func	-0.00000200
1	13	Func	0.00000044
1	14	Func	0.00000378
1	15	Func	-0.00000329
1	16	Func	-0.00000234
1	17	Func	-0.00000198
1	18	Func	-0.00000060
1	19	Func	-0.00000033
1	20	Func	0.00000088
1	21	Func	-0.00000214
1	22	Func	0.00000187
1	23	Func	-0.00000445
1	24	Func	-0.00000324
1	25	Func	-0.00000473
1	26	Func	0.00000133
1	27	Func	-0.00000119
1	28	Func	-0.00000110
1	29	Func	-0.00000206
1	30	Func	-0.00000480
1	31	Func	-0.00000132
1	32	Func	0.00000296
1	33	Func	0.00000218
1	34	Func	0.00000235
1	35	Func	-0.00000093
1	36	Func	-0.00000193
1	37	Func	-0.00000068
1	38	Func	0.00000093
1	39	Func	-0.00000027
1	40	Func	-0.00000191
1	41	Func	-0.00000285
1	42	Func	-0.00000346
1	43	Func	-0.00000073
1	44	Func	-0.00000476
1	45	Func	0.00000098
1	46	Func	-0.00000509
1	47	Func	-0.00000041
1	48	Func	-0.00000020
1	49	Func	-0.00000208
1	50	Func	-0.00000346
1	51	Func	0.00000308
1	52	Func	-0.00000156
1	53	Func	-0.00000293
1	54	Func	0.00000042
1	55	Func	-0.00000334
1	56	Func	0.00000210
1	57	Func	0.00000014
1	58	Func	-0.00000624
1	59	Func	-0.00000134
1	60	Func	0.00000338
1	61	Func	0.00000191
1	62	Func	-0.00000023
1	63	Func	0.00000107
1	64	Func	-0.00000008
1	65	Func	-0.00000203
1	66	Func	0.00000470
1	67	Func	0.00000250
1	68	Func	0.00000160
1	69	Func	-0.00000121
1	70	Func	-0.00000114
1	71	Func	-0.00000383
1	72	Func	-0.00000274
1	73	Func	0.00000024
1	74	Func	-0.00000044
1	75	Func	0.00000488
1	76	Func	0.00000635
1	77	Func	-0.00000376
1	78	Func	-0.00000008
1	79	Func	-0.00000626
1	80	Func	-0.00000156
1	81	Func	-0.00000269
1	82	Func	-0.00000239
1	83	Func	0.00000073
1	84	Func	-0.00000011
1	85	Func	0.00000032
1	86	Func	-0.00000118
1	87	Func	-0.00000293
1	88	Func	-0.00000328
1	89	Func	-0.00000132
1	90	Func	-0.00000228
1	91	Func	-0.00000580
1	92	Func	0.00000487
1	93	Func	0.00000112
1	94	Func	-0.00000584
1	95	Func	0.00000311
1	96	Func	-0.00000025
1	97	Func	0.00000250
1	98	Func	-0.00000375
1	99	Func	-0.00000051
1	100	Func	-0.00000687
1	101	Func	0.00000118
1	102	Func	-0.00000356
1	103	Func	0.00000154
1	104	Func	0.00000331
1	105	Func	-0.00000062
1	106	Func	0.00000002
1	107	Func	-0.00000131
1	108	Func	-0.00000064
1	109	Func	0.00000266
1	110	Func	0.00000105
1	111	Func	0.00000061
1	112	Func	-0.00000149
1	113	Func	-0.00000355
1	114	Func	0.00000136
1	115	Func	0.00000215
1	116	Func	-0.00000510
1	117	Func	-0.00001398
1	118	Func	-0.00000216
1	119	Func	0.00000090
1	120	Func	0.00000251
1	121	Func	0.00000198
1	122	Func	0.00000400
1	123	Func	0.00000215
1	124	Func	0.00000653
1	125	Func	-0.00000406
1	126	Func	0.00000528
1	127	Func	0.00000325
1	128	Func	-0.00000181
1	129	Func	0.00000125
1	130	Func	-0.00000152
1	131	Func	-0.00000140
1	132	Func	-0.00000370
1	133	Func	-0.00000060
1	134	Func	0.00000207
1	135	Func	-0.00000262
1	136	Func	-0.00000326
1	137	Func	-0.00000092
1	138	Func	-0.00000057
1	139	Func	0.00000145
1	140	Func	0.00000245
1	141	Func	-0.00000339
1	142	Func	-0.00000317
1	143	Func	-0.00000215
1	144	Func	-0.00000064
1	145	Func	0.00000117
1	146	Func	-0.00000450
1	147	Func	-0.00000000
1	148	Func	-0.00000130
1	149	Func	-0.00000015
1	150	Func	-0.00000018
1	151	Func	-0.00000274
1	152	Func	-0.00000472
1	153	Func	0.00000014
1	154	Func	-0.00000101
1	155	Func	-0.00001108
1	156	Func	-0.00000218
1	157	Func	-0.00000427
1	158	Func	-0.00000042
1	159	Func	-0.00000220
1	160	Func	0.00000170
1	161	Func	-0.00000314
1	162	Func	-0.00000374
1	163	Func	0.00000634
1	164	Func	0.00000376
1	165	Func	-0.00000123
1	166	Func	-0.00000153
1	167	Func	-0.00000245
1	168	Func	-0.00000085
1	169	Func	0.00000196
1	170	Func	-0.00000189
1	171	Func	-0.00000550
1	172	Func	0.00000265
1	173	Func	0.00000123
1	174	Func	-0.00000133
1	175	Func	0.00000026
1	176	Func	-0.00000578
1	177	Func	-0.00000078
1	178	Func	0.00000500
1	179	Func	0.00000390
1	180	Func	-0.00000185
1	181	Func	-0.00000143
1	182	Func	0.00000295
1	183	Func	-0.00000054
1	184	Func	-0.00000672
1	185	Func	-0.00000242
1	186	Func	-0.00000185
1	187	Func	-0.00000634
1	188	Func	0.00000109
1	189	Func	0.00000404
1	190	Func	0.00000149
1	191	Func	-0.00000022
1	192	Func	-0.00000497
1	193	Func	-0.00000027
1	194	Func	0.00000088
1	195	Func	-0.00000105
1	196	Func	-0.00000855
1	197	Func	-0.00000246
1	198	Func	0.00000207
1	199	Func	-0.00000373
1	200	Func	0.00000119
1	201	Func	-0.00000670
1	202	Func	0.00000103
1	203	Func	-0.00000662
1	204	Func	0.00000352
1	205	Func	-0.00000483
1	206	Func	0.00000243
1	207	Func	-0.00000007
1	208	Func	-0.00000346
1	209	Func	-0.00000006
1	210	Func	-0.00000020
1	211	Func	-0.00000857
1	212	Func	0.00000023
1	213	Func	-0.00000306
1	214	Func	-0.00000144
1	215	Func	-0.00000141
1	216	Func	0.00000288
1	217	Func	0.00000052
1	218	Func	-0.00000141
1	219	Func	0.00000355
1	220	Func	-0.00000505
1	221	Func	0.00000751
1	222	Func	-0.00000414
1	223	Func	-0.00000085
1	224	Func	0.00000068
1	225	Func	-0.00000361
1	226	Func	0.00000114
1	227	Func	0.00000228
1	228	Func	-0.00000070
1	229	Func	-0.00000275
1	230	Func	-0.00000569
1	231	Func	0.00000167
1	232	Func	0.00000067
1	233	Func	-0.00000203
1	234	Func	-0.00000197
1	235	Func	-0.00000172
1	236	Func	-0.00000341
1	237	Func	0.00000070
1	238	Func	0.00000001
1	239	Func	-0.00000133
1	240	Func	-0.00000808
1	241	Func	-0.00000625
1	242	Func	0.00000231
1	243	Func	-0.00000450
1	244	Func	-0.00000362
1	245	Func	0.00000555
1	246	Func	-0.00000283
1	247	Func	0.00000793
1	248	Func	-0.00000121
1	249	Func	-0.00000289
1	250	Func	-0.00000213
1	251	Func	-0.00000312
1	252	Func	-0.00000135
1	253	Func	0.00000109
1	254	Func	-0.00000545
1	255	Func	-0.00000445
1	256	Func	-0.00000148
1	257	Func	0.00000488
1	258	Func	-0.00000331
1	259	Func	-0.00000336
1	260	Func	-0.00000380
1	261	Func	-0.00000067
1	262	Func	-0.00000575
1	263	Func	-0.00000887
1	264	Func	-0.00000564
1	265	Func	-0.00000403
1	266	Func	-0.00000345
1	267	Func	-0.00000229
1	268	Func	0.00000325
1	269	Func	-0.00000112
1	270	Func	0.00000255
1	271	Func	0.00000215
1	272	Func	-0.00000302
1	273	Func	0.00000081
1	274	Func	0.00000285
1	275	Func	-0.00000110
1	276	Func	0.00000271
1	277	Func	-0.00000073
1	278	Func	0.00000043
1	279	Func	-0.00000026
1	280	Func	0.00000038
1	281	Func	-0.00000915
1	282	Func	-0.00000507
1	283	Func	0.00000029
1	284	Func	-0.00000024
1	285	Func	-0.00000146
1	286	Func	0.00000070
1	287	Func	0.00000153
1	288	Func	-0.00000074
1	289	Func	0.00000116
1	290	Func	-0.00000618
1	291	Func	-0.00000922
1	292	Func	0.00000070
1	293	Func	-0.00000051
1	294	Func	-0.00000224
1	295	Func	-0.00000240
1	296	Func	-0.00000069
1	297	Func	0.00000163
1	298	Func	0.00000392
1	299	Func	0.00000118
1	300	Func	-0.00000149
1	301	Func	0.00000376
1	302	Func	-0.00000398
1	303	Func	0.00000211
1	304	Func	-0.00000421
1	305	Func	-0.00000199
1	306	Func	-0.00000234
1	307	Func	0.00000186
1	308	Func	-0.00000036
1	309	Func	-0.00000122
1	310	Func	-0.00000234
1	311	Func	0.00000156
1	312	Func	0.00000031
1	313	Func	-0.00000322
1	314	Func	0.00000534
1	315	Func	-0.00000089
1	316	Func	-0.00000030
1	317	Func	-0.00000910
1	318	Func	-0.00000070
1	319	Func	0.00000109
1	320	Func	0.00000246
1	321	Func	0.00000280
1	322	Func	0.00000193
1	323	Func	-0.00000468
1	324	Func	0.00000273
1	325	Func	-0.00001036
1	326	Func	-0.00000842
1	327	Func	0.00000288
1	328	Func	0.00000251
1	329	Func	0.00000347
1	330	Func	0.00000144
1	331	Func	-0.00000154
1	332	Func	0.00000066
1	333	Func	-0.00000373
1	334	Func	-0.00000316
1	335	Func	-0.00000339
1	336	Func	0.00000075
1	337	Func	-0.00000260
1	338	Func	-0.00000553
1	339	Func	-0.00000508
1	340	Func	0.00000055
1	341	Func	-0.00000927
1	342	Func	-0.00000462
1	343	Func	0.00000182
1	344	Func	0.00000158
1	345	Func	-0.00000349
1	346	Func	-0.00000015
1	347	Func	-0.00000005
1	348	Func	0.00000422
1	349	Func	0.00000406
1	350	Func	-0.00000491
1	351	Func	-0.00000667
1	352	Func	-0.00000477
1	353	Func	-0.00000157
1	354	Func	-0.00000141
1	355	Func	-0.00000017
1	356	Func	-0.00000562
1	357	Func	-0.00000847
1	358	Func	0.00000013
1	359	Func	-0.00000016
1	360	Func	0.00000221
1	361	Func	0.00000355
1	362	Func	-0.00000191
1	363	Func	-0.00000183
1	364	Func	0.00000748
1	365	Func	-0.00000264
1	366	Func	-0.00000011
1	367	Func	-0.00000075
1	368	Func	-0.00000029
1	369	Func	0.00000003
1	370	Func	0.00000092
1	371	Func	0.00000011
1	372	Func	-0.00000213
1	373	Func	0.00000014
1	374	Func	-0.00000336
1	375	Func	0.00000109
1	376	Func	-0.00000125
1	377	Func	-0.00000318
1	378	Func	0.00000484
1	379	Func	-0.00000105
1	380	Func	-0.00000662
1	381	Func	0.00000381
1	382	Func	0.00000012
1	383	Func	-0.00000575
1	384	Func	-0.00000250
1	385	Func	-0.00000033
1	386	Func	-0.00000321
1	387	Func	0.00000233
1	388	Func	-0.00000365
1	389	Func	-0.00000662
1	390	Func	-0.00000316
1	391	Func	0.00000268
1	392	Func	-0.00000607
1	393	Func	0.00000525
1	394	Func	0.00000311
1	395	Func	0.00000233
1	396	Func	-0.00000783
1	397	Func	0.00000104
1	398	Func	0.00000505
1	399	Func	-0.00000085
1	400	Func	-0.00000005
1	401	Func	-0.00000108
1	402	Func	0.00000097
1	403	Func	-0.00000036
1	404	Func	0.00000112
1	405	Func	-0.00000142
1	406	Func	-0.00000097
1	407	Func	0.00000071
1	408	Func	-0.00000435
1	409	Func	-0.00000120
1	410	Func	0.00000072
1	411	Func	-0.00000570
1	412	Func	-0.00000140
1	413	Func	-0.00000345
1	414	Func	-0.00000708
1	415	Func	-0.00000057
1	416	Func	-0.00000136
1	417	Func	-0.00000099
1	418	Func	0.00000051
1	419	Func	0.00000000
1	420	Func	0.00000052
1	421	Func	-0.00000366
1	422	Func	-0.00000043
1	423	Func	-0.00000230
1	424	Func	-0.00000202
1	425	Func	-0.00000027
1	426	Func	0.00000382
1	427	Func	0.00000439
1	428	Func	-0.00000471
1	429	Func	-0.00000308
1	430	Func	0.00000176
1	431	Func	0.00000320
1	432	Func	-0.00000530
1	433	Func	-0.00000172
1	434	Func	-0.00000009
1	435	Func	0.00000202
1	436	Func	-0.00000353
1	437	Func	0.00000266
1	438	Func	-0.00000142
1	439	Func	0.00000028
1	440	Func	-0.00000137
1	441	Func	-0.00000314
1	442	Func	-0.00000010
1	443	Func	0.00000037
1	444	Func	-0.00000607
1	445	Func	-0.00000194
1	446	Func	0.00000245
1	447	Func	-0.00000497
1	448	Func	-0.00000371
1	449	Func	0.00000147
1	450	Func	-0.00000083
1	451	Func	-0.00000052
1	452	Func	-0.00000177
1	453	Func	-0.00000180
1	454	Func	-0.00000365
1	455	Func	0.00000156
1	456	Func	-0.00000466
1	457	Func	-0.00000202
1	458	Func	-0.00000202
1	459	Func	0.00000260
1	460	Func	0.00000042
1	461	Func	-0.00000039
1	462	Func	-0.00000110
1	463	Func	0.00000079
1	464	Func	0.00000001
1	465	Func	-0.00000072
1	466	Func	0.00000062
1	467	Func	0.00000262
1	468	Func	-0.00000053
1	469	Func	-0.00000145
1	470	Func	0.00000183
1	471	Func	0.00000393
1	472	Func	-0.00000298
1	473	Func	-0.00001072
1	474	Func	-0.00000093
1	475	Func	0.00000231
1	476	Func	-0.00000616
1	477	Func	-0.00000500
1	478	Func	-0.00000443
1	479	Func	0.00000054
1	480	Func	0.00000013
1	481	Func	0.00000085
1	482	Func	0.00000345
1	483	Func	0.00000448
1	484	Func	0.00000152
1	485	Func	0.00000120
1	486	Func	0.00000584
1	487	Func	-0.00000148
1	488	Func	0.00000267
1	489	Func	-0.00000943
1	490	Func	0.00000217
1	491	Func	0.00000038
1	492	Func	0.00000465
1	493	Func	0.00000208
1	494	Func	0.00000362
1	495	Func	-0.00000348
1	496	Func	-0.00000117
1	497	Func	0.00000077
1	498	Func	0.00000197
1	499	Func	0.00000029
1	500	Func	-0.00000001
1	501	Func	-0.00000356
1	502	Func	-0.00000243
1	503	Func	0.00000131
1	504	Func	0.00000310
1	505	Func	0.00000105
1	506	Func	-0.00000489
1	507	Func	-0.00000255
1	508	Func	0.00000022
1	509	Func	0.00000111
1	510	Func	-0.00000402
1	511	Func	0.00000533
1	512	Func	0.00000066
1	513	Func	-0.00000582
1	514	Func	-0.00000007
1	515	Func	-0.00000589
1	1	Anat	-0.00000607
1	2	Anat	-0.00001095
1	3	Anat	-0.00000823
1	4	Anat	0.00000175
1	5	Anat	0.00000094
1	6	Anat	0.00000179
1	7	Anat	-0.00000775
1	8	Anat	0.00000268
1	9	Anat	0.00000329
1	10	Anat	-0.00000226
1	11	Anat	-0.00000569
1	12	Anat	0.00001042
1	13	Anat	-0.00000772
1	14	Anat	0.00000975
1	15	Anat	-0.00000241
1	16	Anat	0.00000195
1	17	Anat	0.00000506
1	18	Anat	-0.00000185
1	19	Anat	0.00000587
1	20	Anat	0.00000453
1	21	Anat	-0.00000212
1	22	Anat	0.00001138
1	23	Anat	-0.00000891
1	24	Anat	-0.00000661
1	25	Anat	-0.00001049
1	26	Anat	-0.00000354
1	27	Anat	-0.00000478
1	28	Anat	-0.00000632
1	29	Anat	-0.00000473
1	30	Anat	-0.00000744
1	31	Anat	-0.00000239
1	32	Anat	0.00000908
1	33	Anat	0.00000016
1	34	Anat	0.00000796
1	35	Anat	-0.00000224
1	36	Anat	0.00000343
1	37	Anat	-0.00000644
1	38	Anat	0.00000699
1	39	Anat	-0.00000362
1	40	Anat	-0.00000124
1	41	Anat	-0.00000144
1	42	Anat	-0.00001072
1	43	Anat	0.00000540
1	44	Anat	-0.00000029
1	45	Anat	-0.00000213
1	46	Anat	-0.00000765
1	47	Anat	-0.00000966
1	48	Anat	0.00000527
1	49	Anat	-0.00000547
1	50	Anat	0.00000641
1	51	Anat	0.00000864
1	52	Anat	0.00000346
1	53	Anat	-0.00000766
1	54	Anat	-0.00000585
1	55	Anat	-0.00000705
1	56	Anat	0.00000348
1	57	Anat	0.00000194
1	58	Anat	-0.00000622
1	59	Anat	-0.00000889
1	60	Anat	0.00000143
1	61	Anat	0.00000310
1	62	Anat	-0.00000086
1	63	Anat	0.00000321
1	64	Anat	-0.00000648
1	65	Anat	-0.00000203
1	66	Anat	0.00001551
1	67	Anat	0.00001347
1	68	Anat	-0.00000109
1	69	Anat	-0.00000673
1	70	Anat	-0.00000245
1	71	Anat	-0.00000359
1	72	Anat	0.00000266
1	73	Anat	0.00000498
1	74	Anat	0.00000588
1	75	Anat	0.00001402
1	76	Anat	0.00000790
1	77	Anat	0.00000239
1	78	Anat	-0.00000222
1	79	Anat	-0.00001062
1	80	Anat	-0.00000116
1	81	Anat	-0.00000791
1	82	Anat	0.00000199
1	83	Anat	0.00000756
1	84	Anat	0.00000191
1	85	Anat	0.00000237
1	86	Anat	0.00000429
1	87	Anat	-0.00000478
1	88	Anat	-0.00000250
1	89	Anat	-0.00000928
1	90	Anat	0.00000006
1	91	Anat	-0.00000311
1	92	Anat	0.00000565
1	93	Anat	0.00000544
1	94	Anat	-0.00000537
1	95	Anat	-0.00000140
1	96	Anat	0.00000018
1	97	Anat	0.00000942
1	98	Anat	-0.00000370
1	99	Anat	-0.00000579
1	100	Anat	-0.00001905
1	101	Anat	-0.00000186
1	102	Anat	-0.00001142
1	103	Anat	0.00000629
1	104	Anat	0.00001302
1	105	Anat	-0.00000281
1	106	Anat	-0.00000096
1	107	Anat	-0.00000681
1	108	Anat	-0.00001222
1	109	Anat	0.00000541
1	110	Anat	0.00000102
1	111	Anat	0.00000361
1	112	Anat	-0.00000256
1	113	Anat	-0.00000640
1	114	Anat	0.00000935
1	115	Anat	0.00000566
1	116	Anat	-0.00001097
1	117	Anat	-0.00001420
1	118	Anat	0.00000061
1	119	Anat	-0.00000236
1	120	Anat	0.00000357
1	121	Anat	0.00000023
1	122	Anat	0.00000418
1	123	Anat	-0.00000165
1	124	Anat	0.00000476
1	125	Anat	-0.00000808
1	126	Anat	0.00002284
1	127	Anat	0.00000608
1	128	Anat	-0.00000765
1	129	Anat	-0.00000217
1	130	Anat	-0.00000290
1	131	Anat	0.00000686
1	132	Anat	0.00000045
1	133	Anat	-0.00000826
1	134	Anat	0.00000420
1	135	Anat	-0.00000543
1	136	Anat	0.00000250
1	137	Anat	-0.00000882
1	138	Anat	0.00000137
1	139	Anat	0.00000786
1	140	Anat	0.00000690
1	141	Anat	-0.00000737
1	142	Anat	-0.00000990
1	143	Anat	-0.00000829
1	144	Anat	-0.00000739
1	145	Anat	0.00000218
1	146	Anat	-0.00000384
1	147	Anat	0.00000053
1	148	Anat	-0.00000436
1	149	Anat	0.00000231
1	150	Anat	-0.00000217
1	151	Anat	-0.00000411
1	152	Anat	-0.00000896
1	153	Anat	0.00000513
1	154	Anat	0.00000603
1	155	Anat	-0.00002620
1	156	Anat	0.00000008
1	157	Anat	-0.00000894
1	158	Anat	-0.00000765
1	159	Anat	-0.00000726
1	160	Anat	0.00000111
1	161	Anat	-0.00000017
1	162	Anat	-0.00000590
1	163	Anat	0.00000842
1	164	Anat	0.00001093
1	165	Anat	0.00000553
1	166	Anat	-0.00000479
1	167	Anat	-0.00000461
1	168	Anat	-0.00000082
1	169	Anat	0.00001013
1	170	Anat	0.00000194
1	171	Anat	-0.00000015
1	172	Anat	0.00001190
1	173	Anat	-0.00000151
1	174	Anat	-0.00000440
1	175	Anat	0.00000291
1	176	Anat	-0.00001226
1	177	Anat	0.00000507
1	178	Anat	0.00001825
1	179	Anat	0.00000754
1	180	Anat	-0.00000652
1	181	Anat	0.00000065
1	182	Anat	0.00000052
1	183	Anat	0.00000122
1	184	Anat	-0.00001030
1	185	Anat	0.00000640
1	186	Anat	-0.00000014
1	187	Anat	-0.00001170
1	188	Anat	-0.00000177
1	189	Anat	0.00000380
1	190	Anat	0.00000848
1	191	Anat	-0.00000145
1	192	Anat	-0.00000721
1	193	Anat	-0.00000287
1	194	Anat	0.00000503
1	195	Anat	0.00000062
1	196	Anat	-0.00001357
1	197	Anat	0.00000056
1	198	Anat	0.00001080
1	199	Anat	-0.00000063
1	200	Anat	0.00000490
1	201	Anat	-0.00000934
1	202	Anat	-0.00000028
1	203	Anat	-0.00001137
1	204	Anat	0.00000633
1	205	Anat	-0.00000579
1	206	Anat	0.00001080
1	207	Anat	-0.00001955
1	208	Anat	-0.00000788
1	209	Anat	-0.00000291
1	210	Anat	-0.00000557
1	211	Anat	-0.00001289
1	212	Anat	-0.00000730
1	213	Anat	-0.00000641
1	214	Anat	0.00000646
1	215	Anat	0.00000183
1	216	Anat	0.00000748
1	217	Anat	0.00000151
1	218	Anat	0.00000032
1	219	Anat	0.00002084
1	220	Anat	-0.00001548
1	221	Anat	0.00001581
1	222	Anat	-0.00000539
1	223	Anat	0.00000373
1	224	Anat	-0.00000544
1	225	Anat	-0.00000573
1	226	Anat	-0.00000032
1	227	Anat	0.00000088
1	228	Anat	-0.00001172
1	229	Anat	-0.00000748
1	230	Anat	-0.00000309
1	231	Anat	-0.00000440
1	232	Anat	-0.00000493
1	233	Anat	-0.00000724
1	234	Anat	-0.00000664
1	235	Anat	0.00000254
1	236	Anat	-0.00000479
1	237	Anat	-0.00000060
1	238	Anat	0.00000542
1	239	Anat	0.00000043
1	240	Anat	-0.00000838
1	241	Anat	-0.00000495
1	242	Anat	0.00000486
1	243	Anat	-0.00000318
1	244	Anat	-0.00000316
1	245	Anat	0.00000910
1	246	Anat	-0.00000739
1	247	Anat	0.00000907
1	248	Anat	-0.00000605
1	249	Anat	-0.00000540
1	250	Anat	0.00000796
1	251	Anat	0.00000732
1	252	Anat	-0.00000086
1	253	Anat	0.00000577
1	254	Anat	0.00000209
1	255	Anat	-0.00002125
1	256	Anat	0.00000764
1	257	Anat	0.00000639
1	258	Anat	0.00000519
1	259	Anat	-0.00000721
1	260	Anat	-0.00000391
1	261	Anat	-0.00000785
1	262	Anat	-0.00000993
1	263	Anat	-0.00001384
1	264	Anat	-0.00000526
1	265	Anat	-0.00000390
1	266	Anat	0.00000215
1	267	Anat	-0.00000610
1	268	Anat	0.00001690
1	269	Anat	-0.00000205
1	270	Anat	-0.00000264
1	271	Anat	0.00000294
1	272	Anat	-0.00000620
1	273	Anat	-0.00000420
1	274	Anat	0.00001158
1	275	Anat	0.00000003
1	276	Anat	0.00001419
1	277	Anat	0.00000732
1	278	Anat	0.00001145
1	279	Anat	0.00000681
1	280	Anat	-0.00000586
1	281	Anat	-0.00001082
1	282	Anat	-0.00000827
1	283	Anat	-0.00000092
1	284	Anat	0.00000517
1	285	Anat	-0.00000350
1	286	Anat	0.00000195
1	287	Anat	0.00000779
1	288	Anat	0.00000284
1	289	Anat	0.00000093
1	290	Anat	-0.00000384
1	291	Anat	-0.00000660
1	292	Anat	0.00000961
1	293	Anat	-0.00000433
1	294	Anat	0.00000417
1	295	Anat	0.00000489
1	296	Anat	0.00000154
1	297	Anat	0.00000189
1	298	Anat	0.00001534
1	299	Anat	-0.00000231
1	300	Anat	-0.00000488
1	301	Anat	0.00000465
1	302	Anat	-0.00000854
1	303	Anat	0.00000518
1	304	Anat	-0.00001428
1	305	Anat	-0.00000004
1	306	Anat	0.00000699
1	307	Anat	-0.00000422
1	308	Anat	-0.00000157
1	309	Anat	0.00001068
1	310	Anat	0.00001785
1	311	Anat	-0.00000245
1	312	Anat	-0.00000015
1	313	Anat	-0.00000716
1	314	Anat	0.00000910
1	315	Anat	-0.00000344
1	316	Anat	-0.00000216
1	317	Anat	-0.00002015
1	318	Anat	-0.00000127
1	319	Anat	0.00000167
1	320	Anat	0.00000448
1	321	Anat	0.00000213
1	322	Anat	0.00000374
1	323	Anat	0.00000216
1	324	Anat	0.00000679
1	325	Anat	-0.00002820
1	326	Anat	-0.00000617
1	327	Anat	-0.00000081
1	328	Anat	0.00001046
1	329	Anat	0.00000641
1	330	Anat	0.00000437
1	331	Anat	-0.00000849
1	332	Anat	0.00000210
1	333	Anat	-0.00000321
1	334	Anat	-0.00000174
1	335	Anat	-0.00000846
1	336	Anat	-0.00000337
1	337	Anat	0.00000318
1	338	Anat	-0.00000599
1	339	Anat	-0.00000625
1	340	Anat	0.00000589
1	341	Anat	-0.00001428
1	342	Anat	-0.00000996
1	343	Anat	0.00000418
1	344	Anat	0.00000860
1	345	Anat	0.00000320
1	346	Anat	-0.00000745
1	347	Anat	-0.00000026
1	348	Anat	0.00000823
1	349	Anat	0.00000472
1	350	Anat	-0.00000118
1	351	Anat	-0.00000753
1	352	Anat	-0.00000041
1	353	Anat	-0.00000468
1	354	Anat	0.00000028
1	355	Anat	-0.00000976
1	356	Anat	-0.00001053
1	357	Anat	-0.00002150
1	358	Anat	-0.00000185
1	359	Anat	-0.00000058
1	360	Anat	0.00000367
1	361	Anat	0.00000243
1	362	Anat	-0.00000543
1	363	Anat	0.00000683
1	364	Anat	0.00001436
1	365	Anat	0.00000046
1	366	Anat	0.00000120
1	367	Anat	0.00000931
1	368	Anat	0.00000852
1	369	Anat	0.00000856
1	370	Anat	0.00000605
1	371	Anat	0.00000519
1	372	Anat	0.00000265
1	373	Anat	0.00000099
1	374	Anat	-0.00000698
1	375	Anat	0.00000280
1	376	Anat	0.00000224
1	377	Anat	0.00000537
1	378	Anat	0.00000725
1	379	Anat	-0.00000391
1	380	Anat	-0.00001176
1	381	Anat	0.00000941
1	382	Anat	-0.00000092
1	383	Anat	-0.00001884
1	384	Anat	-0.00000620
1	385	Anat	0.00000067
1	386	Anat	-0.00000285
1	387	Anat	0.00000544
1	388	Anat	-0.00000419
1	389	Anat	-0.00001116
1	390	Anat	-0.00000702
1	391	Anat	0.00000375
1	392	Anat	-0.00001351
1	393	Anat	0.00001001
1	394	Anat	0.00000848
1	395	Anat	0.00000800
1	396	Anat	-0.00000957
1	397	Anat	0.00000684
1	398	Anat	0.00000453
1	399	Anat	0.00000441
1	400	Anat	-0.00000992
1	401	Anat	0.00000285
1	402	Anat	0.00000277
1	403	Anat	-0.00000827
1	404	Anat	0.00001065
1	405	Anat	-0.00000511
1	406	Anat	0.00000850
1	407	Anat	-0.00000669
1	408	Anat	-0.00000169
1	409	Anat	0.00001382
1	410	Anat	0.00000206
1	411	Anat	-0.00001106
1	412	Anat	-0.00000587
1	413	Anat	-0.00000519
1	414	Anat	-0.00000871
1	415	Anat	0.00000011
1	416	Anat	-0.00000504
1	417	Anat	0.00000293
1	418	Anat	0.00000215
1	419	Anat	0.00000565
1	420	Anat	0.00000997
1	421	Anat	-0.00000309
1	422	Anat	-0.00000243
1	423	Anat	0.00000126
1	424	Anat	-0.00000309
1	425	Anat	-0.00000248
1	426	Anat	0.00000501
1	427	Anat	-0.00000398
1	428	Anat	-0.00000880
1	429	Anat	-0.00000086
1	430	Anat	-0.00000277
1	431	Anat	0.00000589
1	432	Anat	-0.00001106
1	433	Anat	0.00000109
1	434	Anat	-0.00000573
1	435	Anat	0.00000555
1	436	Anat	-0.00001728
1	437	Anat	0.00000508
1	438	Anat	0.00000350
1	439	Anat	0.00000092
1	440	Anat	-0.00000575
1	441	Anat	-0.00001348
1	442	Anat	0.00000162
1	443	Anat	0.00000485
1	444	Anat	-0.00000272
1	445	Anat	-0.00000454
1	446	Anat	0.00000221
1	447	Anat	-0.00000784
1	448	Anat	-0.00000447
1	449	Anat	0.00000533
1	450	Anat	-0.00000088
1	451	Anat	-0.00001417
1	452	Anat	0.00000290
1	453	Anat	0.00000559
1	454	Anat	-0.00001573
1	455	Anat	0.00000021
1	456	Anat	-0.00000239
1	457	Anat	-0.00000939
1	458	Anat	0.00000216
1	459	Anat	0.00001340
1	460	Anat	-0.00000043
1	461	Anat	0.00000976
1	462	Anat	-0.00000774
1	463	Anat	0.00000093
1	464	Anat	0.00000415
1	465	Anat	0.00000070
1	466	Anat	0.00000664
1	467	Anat	0.00000936
1	468	Anat	-0.00001098
1	469	Anat	-0.00000489
1	470	Anat	0.00000506
1	471	Anat	0.00000572
1	472	Anat	-0.00000965
1	473	Anat	-0.00001917
1	474	Anat	0.00000674
1	475	Anat	0.00000718
1	476	Anat	-0.00000851
1	477	Anat	0.00000233
1	478	Anat	-0.00000592
1	479	Anat	-0.00000901
1	480	Anat	0.00000728
1	481	Anat	0.00000037
1	482	Anat	0.00000608
1	483	Anat	0.00001810
1	484	Anat	0.00001186
1	485	Anat	0.00000007
1	486	Anat	0.00001018
1	487	Anat	0.00000174
1	488	Anat	0.00000805
1	489	Anat	-0.00001449
1	490	Anat	0.00000602
1	491	Anat	0.00000537
1	492	Anat	0.00000222
1	493	Anat	0.00000418
1	494	Anat	0.00000896
1	495	Anat	0.00000418
1	496	Anat	-0.00000857
1	497	Anat	-0.00000839
1	498	Anat	0.00001172
1	499	Anat	-0.00000526
1	500	Anat	0.00000088
1	501	Anat	-0.00000615
1	502	Anat	0.00000504
1	503	Anat	0.00000663
1	504	Anat	0.00000212
1	505	Anat	0.00000928
1	506	Anat	-0.00000835
1	507	Anat	-0.00001137
1	508	Anat	0.00000835
1	509	Anat	0.00000031
1	510	Anat	-0.00000356
1	511	Anat	0.00000970
1	512	Anat	-0.00000394
1	513	Anat	-0.00000434
1	514	Anat	-0.00000017
1	515	Anat	-0.00000648
2	1	Global	0.00023293
2	2	Global	0.00008708
2	3	Global	0.00007942
2	4	Global	0.00008685
2	5	Global	0.00005724
2	6	Global	0.00010401
2	7	Global	0.00002547
2	8	Global	0.00018877
2	9	Global	0.00002844
2	10	Global	0.00011196
2	11	Global	0.00003031
2	12	Global	0.00001656
2	13	Global	0.00003267
2	14	Global	0.00000866
2	15	Global	0.00003807
2	16	Global	0.00003429
2	17	Global	0.00000802
2	18	Global	0.00001038
2	19	Global	0.00001622
2	20	Global	0.00004264
2	21	Global	0.00001653
2	22	Global	0.00001657
2	23	Global	0.00001727
2	24	Global	0.00001348
2	25	Global	0.00003626
2	26	Global	0.00002876
2	27	Global	0.00001198
2	28	Global	0.00000579
2	29	Global	0.00000408
2	30	Global	0.00000681
2	31	Global	0.00003851
2	32	Global	0.00004884
2	33	Global	0.00001779
2	34	Global	0.00001591
2	35	Global	0.00001811
2	36	Global	0.00002546
2	37	Global	0.00002523
2	38	Global	0.00005247
2	39	Global	0.00001358
2	40	Global	0.00002705
2	41	Global	0.00004629
2	42	Global	0.00010041
2	43	Global	0.00016928
2	44	Global	0.00009841
2	45	Global	0.00010393
2	46	Global	0.00009727
2	47	Global	0.00014333
2	48	Global	0.00003696
2	49	Global	0.00012815
2	50	Global	0.00004471
2	51	Global	0.00004801
2	52	Global	0.00006258
2	53	Global	0.00001041
2	54	Global	0.00002931
2	55	Global	0.00004081
2	56	Global	0.00001466
2	57	Global	0.00002443
2	58	Global	0.00000803
2	59	Global	0.00002629
2	60	Global	0.00001532
2	61	Global	0.00001058
2	62	Global	0.00002099
2	63	Global	0.00002280
2	64	Global	0.00003512
2	65	Global	0.00004740
2	66	Global	0.00002653
2	67	Global	0.00001701
2	68	Global	0.00002482
2	69	Global	0.00002779
2	70	Global	0.00001286
2	71	Global	0.00001296
2	72	Global	0.00001384
2	73	Global	0.00013074
2	74	Global	0.00001788
2	75	Global	0.00002129
2	76	Global	0.00001708
2	77	Global	0.00003820
2	78	Global	0.00004195
2	79	Global	0.00003052
2	80	Global	0.00002394
2	81	Global	0.00002128
2	82	Global	0.00002483
2	83	Global	0.00005495
2	84	Global	0.00008287
2	85	Global	0.00007578
2	86	Global	0.00004859
2	87	Global	0.00002003
2	88	Global	0.00007932
2	89	Global	0.00005330
2	90	Global	0.00002621
2	91	Global	0.00002867
2	92	Global	0.00006453
2	93	Global	0.00001204
2	94	Global	0.00004036
2	95	Global	0.00000781
2	96	Global	0.00001152
2	97	Global	0.00003448
2	98	Global	0.00002310
2	99	Global	0.00002111
2	100	Global	0.00001150
2	101	Global	0.00000738
2	102	Global	0.00000837
2	103	Global	0.00000804
2	104	Global	0.00001860
2	105	Global	0.00003230
2	106	Global	0.00002373
2	107	Global	0.00001837
2	108	Global	0.00001580
2	109	Global	0.00002910
2	110	Global	0.00001345
2	111	Global	0.00002032
2	112	Global	0.00001196
2	113	Global	0.00000622
2	114	Global	0.00000862
2	115	Global	0.00002206
2	116	Global	0.00004956
2	117	Global	0.00002202
2	118	Global	0.00003768
2	119	Global	0.00001126
2	120	Global	0.00002325
2	121	Global	0.00001759
2	122	Global	0.00002735
2	123	Global	0.00001852
2	124	Global	0.00002959
2	125	Global	0.00008343
2	126	Global	0.00021293
2	127	Global	0.00006447
2	128	Global	0.00004233
2	129	Global	0.00001086
2	130	Global	0.00000842
2	131	Global	0.00000717
2	132	Global	0.00002993
2	133	Global	0.00002443
2	134	Global	0.00001658
2	135	Global	0.00002085
2	136	Global	0.00001139
2	137	Global	0.00006437
2	138	Global	0.00003604
2	139	Global	0.00002483
2	140	Global	0.00012030
2	141	Global	0.00007987
2	142	Global	0.00011373
2	143	Global	0.00005810
2	144	Global	0.00004435
2	145	Global	0.00005027
2	146	Global	0.00010142
2	147	Global	0.00001219
2	148	Global	0.00000406
2	149	Global	0.00001096
2	150	Global	0.00001651
2	151	Global	0.00002301
2	152	Global	0.00001274
2	153	Global	0.00001578
2	154	Global	0.00001735
2	155	Global	0.00003948
2	156	Global	0.00001273
2	157	Global	0.00013394
2	158	Global	0.00008017
2	159	Global	0.00002493
2	160	Global	0.00001374
2	161	Global	0.00001969
2	162	Global	0.00000779
2	163	Global	0.00001226
2	164	Global	0.00001494
2	165	Global	0.00002569
2	166	Global	0.00001625
2	167	Global	0.00000886
2	168	Global	0.00001488
2	169	Global	0.00001358
2	170	Global	0.00000700
2	171	Global	0.00000948
2	172	Global	0.00002490
2	173	Global	0.00003676
2	174	Global	0.00001912
2	175	Global	0.00019111
2	176	Global	0.00018288
2	177	Global	0.00006378
2	178	Global	0.00003846
2	179	Global	0.00012127
2	180	Global	0.00006014
2	181	Global	0.00009218
2	182	Global	0.00003827
2	183	Global	0.00001538
2	184	Global	0.00011241
2	185	Global	0.00002028
2	186	Global	0.00011353
2	187	Global	0.00005189
2	188	Global	0.00003571
2	189	Global	0.00007885
2	190	Global	0.00004821
2	191	Global	0.00006969
2	192	Global	0.00006145
2	193	Global	0.00005514
2	194	Global	0.00004955
2	195	Global	0.00002132
2	196	Global	0.00010616
2	197	Global	0.00011264
2	198	Global	0.00018039
2	199	Global	0.00003295
2	200	Global	0.00005690
2	201	Global	0.00006680
2	202	Global	0.00002476
2	203	Global	0.00001968
2	204	Global	0.00001353
2	205	Global	0.00004737
2	206	Global	0.00001635
2	207	Global	0.00000379
2	208	Global	0.00002386
2	209	Global	0.00001210
2	210	Global	0.00001714
2	211	Global	0.00004422
2	212	Global	0.00001563
2	213	Global	0.00001574
2	214	Global	0.00003684
2	215	Global	0.00001506
2	216	Global	0.00001805
2	217	Global	0.00002948
2	218	Global	0.00001367
2	219	Global	0.00001171
2	220	Global	0.00001579
2	221	Global	0.00000406
2	222	Global	0.00001036
2	223	Global	0.00000705
2	224	Global	0.00000997
2	225	Global	0.00001690
2	226	Global	0.00001515
2	227	Global	0.00002486
2	228	Global	0.00003640
2	229	Global	0.00001484
2	230	Global	0.00004640
2	231	Global	0.00001868
2	232	Global	0.00003642
2	233	Global	0.00000820
2	234	Global	0.00001128
2	235	Global	0.00000827
2	236	Global	0.00002772
2	237	Global	0.00000948
2	238	Global	0.00001991
2	239	Global	0.00003857
2	240	Global	0.00001486
2	241	Global	0.00001898
2	242	Global	0.00001167
2	243	Global	0.00000819
2	244	Global	0.00009787
2	245	Global	0.00006556
2	246	Global	0.00000897
2	247	Global	0.00001138
2	248	Global	0.00005175
2	249	Global	0.00001740
2	250	Global	0.00315864
2	251	Global	0.00005259
2	252	Global	0.00020740
2	253	Global	0.00025225
2	254	Global	0.00005988
2	255	Global	0.00003516
2	256	Global	0.00002989
2	257	Global	0.00005409
2	258	Global	0.00001845
2	259	Global	0.00001110
2	260	Global	0.00001703
2	261	Global	0.00003792
2	262	Global	0.00001073
2	263	Global	0.00002344
2	264	Global	0.00000889
2	265	Global	0.00007811
2	266	Global	0.00014782
2	267	Global	0.00008745
2	268	Global	0.00002875
2	269	Global	0.00001598
2	270	Global	0.00002911
2	271	Global	0.00002182
2	272	Global	0.00006019
2	273	Global	0.00001676
2	274	Global	0.00002060
2	275	Global	0.00034487
2	276	Global	0.00001431
2	277	Global	0.00009352
2	278	Global	0.00004055
2	279	Global	0.00003051
2	280	Global	0.00002617
2	281	Global	0.00002137
2	282	Global	0.00005431
2	283	Global	0.00006198
2	284	Global	0.00007109
2	285	Global	0.00005862
2	286	Global	0.00001710
2	287	Global	0.00015529
2	288	Global	0.00024507
2	289	Global	0.00014836
2	290	Global	0.00018266
2	291	Global	0.00003050
2	292	Global	0.00009509
2	293	Global	0.00008090
2	294	Global	0.00002561
2	295	Global	0.00002410
2	296	Global	0.00002582
2	297	Global	0.00012112
2	298	Global	0.00014486
2	299	Global	0.00003858
2	300	Global	0.00009916
2	301	Global	0.00005806
2	302	Global	0.00007144
2	303	Global	0.00008481
2	304	Global	0.00010057
2	305	Global	0.00009786
2	306	Global	0.00002245
2	307	Global	0.00004019
2	308	Global	0.00012245
2	309	Global	0.00004206
2	310	Global	0.00008483
2	311	Global	0.00003888
2	312	Global	0.00015479
2	313	Global	0.00002634
2	314	Global	0.00009600
2	315	Global	0.00003950
2	316	Global	0.00007700
2	317	Global	0.00014358
2	318	Global	0.00005908
2	319	Global	0.00003636
2	320	Global	0.00015998
2	321	Global	0.00012081
2	322	Global	0.00003273
2	323	Global	0.00001765
2	324	Global	0.00001817
2	325	Global	0.00003870
2	326	Global	0.00002574
2	327	Global	0.00003492
2	328	Global	0.00002545
2	329	Global	0.00001754
2	330	Global	0.00001279
2	331	Global	0.00002036
2	332	Global	0.00003612
2	333	Global	0.00003336
2	334	Global	0.00001373
2	335	Global	0.00003228
2	336	Global	0.00002203
2	337	Global	0.00001903
2	338	Global	0.00002229
2	339	Global	0.00000680
2	340	Global	0.00001266
2	341	Global	0.00001172
2	342	Global	0.00001134
2	343	Global	0.00000763
2	344	Global	0.00001314
2	345	Global	0.00001858
2	346	Global	0.00002461
2	347	Global	0.00001493
2	348	Global	0.00001547
2	349	Global	0.00001406
2	350	Global	0.00002068
2	351	Global	0.00001903
2	352	Global	0.00005191
2	353	Global	0.00002289
2	354	Global	0.00002221
2	355	Global	0.00001215
2	356	Global	0.00001066
2	357	Global	0.00001876
2	358	Global	0.00001409
2	359	Global	0.00000868
2	360	Global	0.00001472
2	361	Global	0.00000960
2	362	Global	0.00001639
2	363	Global	0.00000537
2	364	Global	0.00000819
2	365	Global	0.00001409
2	366	Global	0.00002112
2	367	Global	0.00002259
2	368	Global	0.00013214
2	369	Global	0.00002328
2	370	Global	0.00000791
2	371	Global	0.00001519
2	372	Global	0.00029669
2	373	Global	0.00002014
2	374	Global	0.00001897
2	375	Global	0.00003683
2	376	Global	0.00005214
2	377	Global	0.00004717
2	378	Global	0.00001795
2	379	Global	0.00002497
2	380	Global	0.00001833
2	381	Global	0.00004779
2	382	Global	0.00001508
2	383	Global	0.00084838
2	384	Global	0.00006089
2	385	Global	0.00003258
2	386	Global	0.00005756
2	387	Global	0.00008459
2	388	Global	0.00015790
2	389	Global	0.00005459
2	390	Global	0.00021534
2	391	Global	0.00006572
2	392	Global	0.00008488
2	393	Global	0.00003661
2	394	Global	0.00001411
2	395	Global	0.00003944
2	396	Global	0.00003296
2	397	Global	0.00003581
2	398	Global	0.00001548
2	399	Global	0.00003949
2	400	Global	0.00007803
2	401	Global	0.00011649
2	402	Global	0.00003972
2	403	Global	0.00002106
2	404	Global	0.00008398
2	405	Global	0.00002710
2	406	Global	0.00010921
2	407	Global	0.00002976
2	408	Global	0.00008040
2	409	Global	0.00025918
2	410	Global	0.00003653
2	411	Global	0.00001365
2	412	Global	0.00011696
2	413	Global	0.00007202
2	414	Global	0.00007455
2	415	Global	0.00003078
2	416	Global	0.00002175
2	417	Global	0.00003743
2	418	Global	0.00003588
2	419	Global	0.00015881
2	420	Global	0.00003995
2	421	Global	0.00004230
2	422	Global	0.00007051
2	423	Global	0.00003125
2	424	Global	0.00007845
2	425	Global	0.00004919
2	426	Global	0.00002251
2	427	Global	0.00006529
2	428	Global	0.00006381
2	429	Global	0.00007046
2	430	Global	0.00024485
2	431	Global	0.00004505
2	432	Global	0.00002453
2	433	Global	0.00004320
2	434	Global	0.00004873
2	435	Global	0.00002494
2	436	Global	0.00019453
2	437	Global	0.00002452
2	438	Global	0.00004215
2	439	Global	0.00002796
2	440	Global	0.00007556
2	441	Global	0.00001797
2	442	Global	0.00002261
2	443	Global	0.00001581
2	444	Global	0.00001524
2	445	Global	0.00001021
2	446	Global	0.00001151
2	447	Global	0.00000894
2	448	Global	0.00004259
2	449	Global	0.00002079
2	450	Global	0.00002363
2	451	Global	0.00005948
2	452	Global	0.00001900
2	453	Global	0.00002616
2	454	Global	0.00001925
[truncated: 31,634 more rows]
