# Supplementary material for: Lamina-specific cortical dynamics in human visual and sensorimotor cortices
Source: eLife. 2018 Oct 22;7:e33977. doi: 10.7554/eLife.33977 (PMC6197856; doi:10.7554/eLife.33977)
Supplement: Figure 7—source data 1. [file elife-33977-fig7-data1.xlsx]

## Sheet: Sheet1
Subject	Session	Trial	Condition	Power
1	1	1	congruent - low	16.6057
1	1	2	congruent - low	23.6289
1	1	3	congruent - low	8.3856
1	1	4	congruent - low	25.3276
1	1	5	congruent - low	9.8226
1	1	8	congruent - low	10.1811
1	1	9	congruent - low	-0.1978
1	1	11	congruent - low	15.1522
1	1	13	congruent - low	17.6364
1	1	14	congruent - low	18.9014
1	1	15	congruent - low	24.1162
1	1	16	congruent - low	24.0501
1	1	17	congruent - low	21.0099
1	1	18	congruent - low	23.1649
1	1	19	congruent - low	9.2935
1	1	21	congruent - low	11.4911
1	1	22	congruent - low	20.7725
1	1	23	congruent - low	-3.2768
1	1	24	congruent - low	19.8152
1	1	25	congruent - low	23.4291
1	1	26	congruent - low	32.7970
1	1	27	congruent - low	20.7702
1	1	28	congruent - low	3.9660
1	1	29	congruent - low	-4.9525
1	1	31	congruent - low	-12.9696
1	1	32	congruent - low	16.3917
1	1	33	congruent - low	19.8990
1	1	34	congruent - low	15.6622
1	1	36	congruent - low	-6.3732
1	1	37	congruent - low	16.6789
1	1	38	congruent - low	-5.9190
1	1	39	congruent - low	14.6412
1	1	41	congruent - low	23.5590
1	1	44	congruent - low	17.8907
1	1	45	congruent - low	10.2178
1	1	46	congruent - low	4.5370
1	1	47	congruent - low	-0.8675
1	1	48	congruent - low	3.2790
1	1	49	congruent - low	-11.6822
1	1	50	congruent - low	-0.2673
1	1	51	congruent - low	-5.9010
1	1	52	congruent - low	-7.1469
1	1	53	congruent - low	0.6934
1	1	54	congruent - low	8.2762
1	1	55	congruent - low	-6.2333
1	1	56	congruent - low	-10.7538
1	1	57	congruent - low	12.1126
1	1	58	congruent - low	8.4395
1	1	59	congruent - low	-3.5047
1	1	60	congruent - low	5.9088
1	1	61	congruent - low	5.6057
1	1	62	congruent - low	0.4018
1	1	64	congruent - low	3.1484
1	1	65	congruent - low	10.4785
1	1	66	congruent - low	-11.9988
1	1	67	congruent - low	-8.5309
1	1	68	congruent - low	0.9947
1	1	69	congruent - low	0.4743
1	1	70	congruent - low	-3.2868
1	1	71	congruent - low	5.7641
1	1	72	congruent - low	-7.7884
1	1	73	congruent - low	0.3799
1	1	74	congruent - low	19.3750
1	1	75	congruent - low	10.5248
1	1	76	congruent - low	-11.3253
1	1	77	congruent - low	12.2442
1	1	78	congruent - low	2.3253
1	1	79	congruent - low	23.9872
1	1	80	congruent - low	17.9797
1	1	81	congruent - low	-1.4259
1	1	82	congruent - low	23.1058
1	1	83	congruent - low	0.8657
1	1	84	congruent - low	14.6794
1	1	85	congruent - low	4.6793
1	1	86	congruent - low	-1.6521
1	1	87	congruent - low	2.5505
1	1	88	congruent - low	-0.3347
1	1	89	congruent - low	7.8890
1	1	90	congruent - low	-5.9071
1	1	91	congruent - low	16.7929
1	1	92	congruent - low	-15.6304
1	1	93	congruent - low	12.2352
1	1	94	congruent - low	-6.1732
1	1	95	congruent - low	16.3665
1	1	96	congruent - low	8.4171
1	1	97	congruent - low	11.1972
1	1	98	congruent - low	5.5443
1	1	99	congruent - low	-8.3870
1	1	100	congruent - low	3.2518
1	1	101	congruent - low	17.8417
1	1	102	congruent - low	15.7782
1	1	103	congruent - low	-4.7116
1	1	105	congruent - low	11.5368
1	1	106	congruent - low	7.1712
1	1	107	congruent - low	-7.9190
1	1	108	congruent - low	-13.3672
1	1	109	congruent - low	17.3160
1	1	110	congruent - low	20.2784
1	1	111	congruent - low	-4.4827
1	1	112	congruent - low	19.0584
1	1	113	congruent - low	0.3732
1	1	114	congruent - low	-5.3490
1	1	115	congruent - low	-3.7133
1	1	116	congruent - low	11.6617
1	1	117	congruent - low	17.5453
1	1	118	congruent - low	-2.3063
1	1	119	congruent - low	8.8657
1	1	120	congruent - low	-2.1260
1	1	122	congruent - med	51.0529
1	1	123	congruent - med	2.6402
1	1	124	congruent - med	2.8912
1	1	125	congruent - med	18.8152
1	1	126	congruent - med	4.7490
1	1	127	congruent - med	21.6408
1	1	128	congruent - med	1.9016
1	1	129	congruent - med	27.9261
1	1	130	congruent - med	4.4352
1	1	131	congruent - med	19.7070
1	1	132	congruent - med	5.0197
1	1	133	congruent - med	24.7023
1	1	134	congruent - med	36.2127
1	1	135	congruent - med	18.0190
1	1	136	congruent - med	-0.8242
1	1	137	congruent - med	44.8626
1	1	138	congruent - med	33.8106
1	1	139	congruent - med	5.1913
1	1	141	congruent - med	19.4890
1	1	142	congruent - med	14.3579
1	1	143	congruent - med	14.3023
1	1	144	congruent - med	17.2680
1	1	145	congruent - med	30.8324
1	1	146	congruent - med	23.5330
1	1	147	congruent - med	20.7094
1	1	148	congruent - med	10.2499
1	1	149	congruent - med	17.5009
1	1	150	congruent - med	28.4376
1	1	151	congruent - med	-0.7207
1	1	152	congruent - med	1.0190
1	1	153	congruent - med	23.9402
1	1	155	congruent - med	50.2870
1	1	156	congruent - med	16.4550
1	1	157	congruent - med	-10.6494
1	1	158	congruent - med	5.5652
1	1	159	congruent - med	6.0553
1	1	160	congruent - med	23.7424
1	1	161	congruent - med	-1.0967
1	1	162	congruent - med	-3.0420
1	1	163	congruent - med	-11.1976
1	1	164	congruent - med	8.2449
1	1	165	congruent - med	4.0584
1	1	166	congruent - med	16.6619
1	1	167	congruent - med	-7.4237
1	1	168	congruent - med	14.2346
1	1	169	congruent - med	-17.8637
1	1	170	congruent - med	2.5827
1	1	171	congruent - med	41.3989
1	1	172	congruent - med	-14.7582
1	1	173	congruent - med	-14.5464
1	1	174	congruent - med	14.1917
1	1	175	congruent - med	3.9802
1	1	176	congruent - med	-11.8296
1	1	177	congruent - med	18.4875
1	1	178	congruent - med	38.4609
1	1	179	congruent - med	11.6537
1	1	180	congruent - med	-4.6269
1	1	181	congruent - med	-2.7725
1	1	182	congruent - med	12.0901
1	1	183	congruent - med	-7.8516
1	1	184	congruent - med	21.1365
1	1	185	congruent - med	20.8351
1	1	186	congruent - med	38.9642
1	1	187	congruent - med	9.7364
1	1	188	congruent - med	13.3986
1	1	189	congruent - med	-3.8774
1	1	190	congruent - med	12.9697
1	1	191	congruent - med	19.6618
1	1	192	congruent - med	3.5853
1	1	193	congruent - med	-3.8475
1	1	194	congruent - med	2.4890
1	1	195	congruent - med	-1.8153
1	1	196	congruent - med	1.4377
1	1	197	congruent - med	-18.4551
1	1	198	congruent - med	10.0489
1	1	199	congruent - med	-3.0923
1	1	200	congruent - med	-10.2329
1	1	201	congruent - med	7.2037
1	1	202	congruent - med	14.0005
1	1	203	congruent - med	34.5044
1	1	204	congruent - med	0.4287
1	1	206	congruent - med	6.3275
1	1	207	congruent - med	5.6462
1	1	208	congruent - med	25.8966
1	1	209	congruent - med	-6.1166
1	1	210	congruent - med	2.4193
1	1	211	congruent - med	7.3901
1	1	212	congruent - med	21.7043
1	1	213	congruent - med	-2.4764
1	1	214	congruent - med	-10.4818
1	1	215	congruent - med	-15.8133
1	1	216	congruent - med	15.4112
1	1	217	congruent - med	-19.0451
1	1	218	congruent - med	-12.8364
1	1	219	congruent - med	8.6676
1	1	220	congruent - med	22.9100
1	1	221	congruent - med	-5.3741
1	1	222	congruent - med	11.6103
1	1	223	congruent - med	-8.6225
1	1	224	congruent - med	9.0075
1	1	225	congruent - med	8.4496
1	1	226	congruent - med	-5.2711
1	1	227	congruent - med	-8.8838
1	1	228	congruent - med	-0.8508
1	1	230	congruent - med	0.0827
1	1	231	congruent - med	13.7646
1	1	232	congruent - med	-9.7735
1	1	233	congruent - med	-8.4374
1	1	234	congruent - med	7.3883
1	1	235	congruent - med	26.6885
1	1	236	congruent - med	-3.2705
1	1	237	congruent - med	10.4590
1	1	238	congruent - med	-7.7572
1	1	239	congruent - med	-13.9932
1	1	240	congruent - high	42.2921
1	1	241	congruent - high	9.0005
1	1	242	congruent - high	22.9662
1	1	243	congruent - high	17.1379
1	1	244	congruent - high	3.7469
1	1	245	congruent - high	4.9555
1	1	246	congruent - high	10.9571
1	1	247	congruent - high	25.7091
1	1	248	congruent - high	21.3090
1	1	249	congruent - high	18.2310
1	1	250	congruent - high	7.9499
1	1	251	congruent - high	31.2501
1	1	252	congruent - high	12.6211
1	1	253	congruent - high	3.7347
1	1	254	congruent - high	23.0987
1	1	255	congruent - high	23.0754
1	1	256	congruent - high	15.1287
1	1	257	congruent - high	-12.3586
1	1	258	congruent - high	21.9331
1	1	259	congruent - high	12.4275
1	1	260	congruent - high	20.9738
1	1	262	congruent - high	-8.0878
1	1	263	congruent - high	25.1504
1	1	264	congruent - high	21.2951
1	1	265	congruent - high	23.0088
1	1	266	congruent - high	28.2444
1	1	267	congruent - high	4.3283
1	1	269	congruent - high	5.5007
1	1	270	congruent - high	43.3781
1	1	271	congruent - high	13.5590
1	1	272	congruent - high	13.1261
1	1	273	congruent - high	15.5828
1	1	274	congruent - high	32.2620
1	1	275	congruent - high	8.8567
1	1	276	congruent - high	7.9144
1	1	277	congruent - high	17.9176
1	1	278	congruent - high	-2.1130
1	1	279	congruent - high	4.2098
1	1	280	congruent - high	-1.7585
1	1	281	congruent - high	-6.6295
1	1	282	congruent - high	-3.4190
1	1	283	congruent - high	3.9702
1	1	284	congruent - high	17.4037
1	1	285	congruent - high	-1.7964
1	1	286	congruent - high	3.2954
1	1	287	congruent - high	13.8781
1	1	288	congruent - high	3.7938
1	1	289	congruent - high	28.2305
1	1	290	congruent - high	-0.2788
1	1	291	congruent - high	20.5952
1	1	292	congruent - high	-5.6448
1	1	293	congruent - high	-3.6651
1	1	294	congruent - high	-13.2560
1	1	295	congruent - high	6.0550
1	1	296	congruent - high	-0.9356
1	1	297	congruent - high	-2.8676
1	1	298	congruent - high	15.5608
1	1	299	congruent - high	7.2512
1	1	300	congruent - high	-12.5730
1	1	301	congruent - high	-5.9455
1	1	302	congruent - high	-10.3748
1	1	303	congruent - high	-1.7550
1	1	304	congruent - high	3.2779
1	1	305	congruent - high	20.3949
1	1	306	congruent - high	-5.0780
1	1	307	congruent - high	-0.9275
1	1	308	congruent - high	31.8662
1	1	310	congruent - high	11.4670
1	1	311	congruent - high	-1.1970
1	1	312	congruent - high	8.6804
1	1	313	congruent - high	20.4129
1	1	314	congruent - high	-3.7584
1	1	315	congruent - high	-5.5163
1	1	316	congruent - high	3.8655
1	1	317	congruent - high	24.5517
1	1	318	congruent - high	20.8542
1	1	319	congruent - high	-10.4214
1	1	320	congruent - high	-3.2997
1	1	321	congruent - high	3.0535
1	1	322	congruent - high	5.4805
1	1	323	congruent - high	16.4857
1	1	324	congruent - high	18.2747
1	1	325	congruent - high	6.0351
1	1	326	congruent - high	23.0810
1	1	327	congruent - high	-9.0666
1	1	328	congruent - high	-0.9870
1	1	329	congruent - high	16.5297
1	1	330	congruent - high	-10.0056
1	1	331	congruent - high	-0.6924
1	1	332	congruent - high	-1.6907
1	1	333	congruent - high	-11.0176
1	1	334	congruent - high	4.5549
1	1	335	congruent - high	9.2196
1	1	336	congruent - high	5.6969
1	1	337	congruent - high	11.8068
1	1	338	congruent - high	11.2240
1	1	339	congruent - high	23.4178
1	1	340	congruent - high	-26.5756
1	1	341	congruent - high	19.2569
1	1	342	congruent - high	-9.7664
1	1	344	congruent - high	-2.4043
1	1	345	congruent - high	5.1238
1	1	346	congruent - high	8.3191
1	1	347	congruent - high	4.1404
1	1	348	congruent - high	-0.4980
1	1	349	congruent - high	-3.9285
1	1	350	congruent - high	-8.3755
1	1	351	congruent - high	13.6052
1	1	352	congruent - high	13.2777
1	1	353	congruent - high	22.8461
1	1	354	congruent - high	0.3484
1	1	355	congruent - high	3.5964
1	1	356	congruent - high	5.3477
1	1	357	congruent - high	-7.4997
1	1	358	congruent - high	0.7316
1	1	359	congruent - high	-10.0082
1	1	362	incongruent - low	-0.0435
1	1	363	incongruent - low	4.9265
1	1	364	incongruent - low	-0.0507
1	1	365	incongruent - low	16.0393
1	1	366	incongruent - low	8.2409
1	1	367	incongruent - low	38.2936
1	1	368	incongruent - low	15.6548
1	1	369	incongruent - low	14.5382
1	1	370	incongruent - low	11.1904
1	1	371	incongruent - low	-0.7164
1	1	372	incongruent - low	30.5921
1	1	373	incongruent - low	14.9013
1	1	374	incongruent - low	-3.7729
1	1	375	incongruent - low	22.2553
1	1	376	incongruent - low	12.3038
1	1	377	incongruent - low	-5.9053
1	1	378	incongruent - low	18.6964
1	1	379	incongruent - low	-7.7540
1	1	380	incongruent - low	16.4657
1	1	381	incongruent - low	-0.8159
1	1	382	incongruent - low	15.7412
1	1	383	incongruent - low	-6.7267
1	1	384	incongruent - low	-5.6973
1	1	385	incongruent - low	-0.1784
1	1	386	incongruent - low	-5.1090
1	1	387	incongruent - low	12.5143
1	1	388	incongruent - low	-7.3100
1	1	389	incongruent - low	21.3905
1	1	390	incongruent - low	-6.4618
1	1	391	incongruent - low	16.8388
1	1	392	incongruent - low	3.2054
1	1	393	incongruent - low	-5.4698
1	1	394	incongruent - low	11.7036
1	1	395	incongruent - low	3.9359
1	1	396	incongruent - low	16.7223
1	1	398	incongruent - low	-6.7061
1	1	399	incongruent - low	12.7871
1	1	400	incongruent - low	2.0813
1	1	401	incongruent - low	7.7335
1	1	402	incongruent - low	8.0219
1	1	403	incongruent - low	-18.0637
1	1	405	incongruent - low	16.5300
1	1	406	incongruent - low	-3.1985
1	1	407	incongruent - low	3.5483
1	1	408	incongruent - low	-6.8885
1	1	409	incongruent - low	-1.6479
1	1	410	incongruent - low	2.4626
1	1	411	incongruent - low	0.9693
1	1	412	incongruent - low	21.8250
1	1	413	incongruent - low	-2.2231
1	1	414	incongruent - med	22.6970
1	1	415	incongruent - med	24.3590
1	1	416	incongruent - med	-1.9918
1	1	417	incongruent - med	13.3568
1	1	418	incongruent - med	21.1606
1	1	419	incongruent - med	34.4948
1	1	420	incongruent - med	20.7054
1	1	421	incongruent - med	19.1469
1	1	422	incongruent - med	15.4574
1	1	423	incongruent - med	11.6478
1	1	424	incongruent - med	8.2381
1	1	425	incongruent - med	2.9943
1	1	426	incongruent - med	20.2555
1	1	427	incongruent - med	31.4545
1	1	428	incongruent - med	11.0378
1	1	429	incongruent - med	14.9073
1	1	430	incongruent - med	20.7555
1	1	431	incongruent - med	-6.0492
1	1	432	incongruent - med	6.3921
1	1	433	incongruent - med	17.8149
1	1	434	incongruent - med	-15.0890
1	1	435	incongruent - med	-4.8356
1	1	436	incongruent - med	13.4523
1	1	438	incongruent - med	-4.1293
1	1	439	incongruent - med	15.2996
1	1	440	incongruent - med	-14.7092
1	1	441	incongruent - med	10.2496
1	1	442	incongruent - med	24.2093
1	1	444	incongruent - med	20.4487
1	1	445	incongruent - med	-15.8109
1	1	446	incongruent - med	-9.5588
1	1	447	incongruent - med	8.5752
1	1	448	incongruent - med	6.0584
1	1	449	incongruent - med	3.3946
1	1	450	incongruent - med	-1.7027
1	1	451	incongruent - med	-8.4833
1	1	452	incongruent - med	2.1247
1	1	453	incongruent - med	0.3111
1	1	454	incongruent - med	-13.7618
1	1	455	incongruent - med	6.2819
1	1	456	incongruent - med	11.4644
1	1	457	incongruent - med	7.9930
1	1	458	incongruent - med	5.1794
1	1	459	incongruent - med	-3.7269
1	1	460	incongruent - med	0.9934
1	1	461	incongruent - med	1.9011
1	1	462	incongruent - med	6.8727
1	1	463	incongruent - med	22.7339
1	1	464	incongruent - med	-9.4817
1	1	465	incongruent - med	6.0867
1	1	466	incongruent - high	12.9984
1	1	467	incongruent - high	27.8824
1	1	468	incongruent - high	21.0694
1	1	469	incongruent - high	22.7177
1	1	470	incongruent - high	13.5379
1	1	471	incongruent - high	-1.4788
1	1	472	incongruent - high	23.5085
1	1	473	incongruent - high	12.9956
1	1	474	incongruent - high	47.6060
1	1	475	incongruent - high	22.6043
1	1	476	incongruent - high	-1.5507
1	1	477	incongruent - high	14.8012
1	1	478	incongruent - high	10.6804
1	1	479	incongruent - high	14.8605
1	1	480	incongruent - high	29.8268
1	1	481	incongruent - high	23.7075
1	1	482	incongruent - high	5.9237
1	1	483	incongruent - high	0.7036
1	1	484	incongruent - high	20.1708
1	1	486	incongruent - high	5.7282
1	1	487	incongruent - high	3.3996
1	1	488	incongruent - high	17.5995
1	1	489	incongruent - high	19.1100
1	1	490	incongruent - high	8.7658
1	1	491	incongruent - high	0.8651
1	1	492	incongruent - high	6.2524
1	1	493	incongruent - high	4.3621
1	1	494	incongruent - high	-7.2749
1	1	495	incongruent - high	-11.1158
1	1	496	incongruent - high	7.7195
1	1	497	incongruent - high	16.2971
1	1	498	incongruent - high	29.7568
1	1	500	incongruent - high	-5.2196
1	1	501	incongruent - high	-0.9580
1	1	502	incongruent - high	-7.3983
1	1	503	incongruent - high	-0.7501
1	1	504	incongruent - high	-2.4476
1	1	505	incongruent - high	3.8279
1	1	506	incongruent - high	-0.9815
1	1	507	incongruent - high	1.0128
1	1	508	incongruent - high	32.4024
1	1	509	incongruent - high	30.1206
1	1	510	incongruent - high	15.2888
1	1	511	incongruent - high	-5.1559
1	1	512	incongruent - high	-5.7946
1	1	513	incongruent - high	-1.3115
1	1	514	incongruent - high	-16.5379
1	1	515	incongruent - high	-2.4492
2	1	1	congruent - low	17.9193
2	1	2	congruent - low	-5.1341
2	1	3	congruent - low	-14.7009
2	1	4	congruent - low	-28.3319
2	1	5	congruent - low	-22.0221
2	1	6	congruent - low	-17.6262
2	1	7	congruent - low	-38.5126
2	1	8	congruent - low	-45.6489
2	1	9	congruent - low	-21.7328
2	1	11	congruent - low	-8.6390
2	1	12	congruent - low	-37.9773
2	1	13	congruent - low	-26.1572
2	1	15	congruent - low	-16.8034
2	1	17	congruent - low	-34.8467
2	1	19	congruent - low	-9.5610
2	1	20	congruent - low	8.3981
2	1	21	congruent - low	-28.6604
2	1	22	congruent - low	30.5599
2	1	23	congruent - low	-48.5084
2	1	25	congruent - low	-17.6117
2	1	26	congruent - low	-35.0675
2	1	27	congruent - low	-29.1945
2	1	28	congruent - low	-10.4676
2	1	30	congruent - low	-13.4196
2	1	31	congruent - low	-31.4742
2	1	32	congruent - low	-36.0386
2	1	33	congruent - low	-54.1406
2	1	34	congruent - low	-37.6230
2	1	35	congruent - low	-50.8945
2	1	37	congruent - low	-21.6317
2	1	38	congruent - low	-66.2067
2	1	39	congruent - low	-63.6558
2	1	40	congruent - low	-58.8758
2	1	41	congruent - low	-60.6319
2	1	42	congruent - low	-63.3802
2	1	43	congruent - low	191.6305
2	1	44	congruent - low	85.4117
2	1	45	congruent - low	174.8358
2	1	46	congruent - low	120.0668
2	1	47	congruent - low	51.4641
2	1	48	congruent - low	53.3177
2	1	49	congruent - low	95.6726
2	1	50	congruent - low	56.0390
2	1	51	congruent - low	29.7743
2	1	52	congruent - low	71.7299
2	1	53	congruent - low	48.6984
2	1	56	congruent - low	53.6466
2	1	57	congruent - low	39.1185
2	1	58	congruent - low	174.0255
2	1	59	congruent - low	5.6729
2	1	60	congruent - low	77.8940
2	1	61	congruent - low	74.4851
2	1	62	congruent - low	119.9279
2	1	64	congruent - low	-23.3184
2	1	65	congruent - low	-45.8556
2	1	66	congruent - low	-44.5650
2	1	67	congruent - low	-14.6425
2	1	68	congruent - low	-21.1862
2	1	69	congruent - low	-23.9921
2	1	71	congruent - low	16.9347
2	1	72	congruent - low	-21.0427
2	1	73	congruent - low	14.4359
2	1	74	congruent - low	-14.2989
2	1	75	congruent - low	-15.6772
2	1	76	congruent - low	-55.3711
2	1	77	congruent - low	-41.8326
2	1	78	congruent - low	-20.8771
2	1	79	congruent - low	-44.8689
2	1	80	congruent - low	-7.2902
2	1	81	congruent - low	-13.9584
2	1	82	congruent - low	-28.5989
2	1	83	congruent - low	-45.0575
2	1	84	congruent - med	123.6936
2	1	85	congruent - med	21.0155
2	1	86	congruent - med	30.4354
2	1	87	congruent - med	28.5599
2	1	88	congruent - med	-17.5726
2	1	90	congruent - med	7.1134
2	1	91	congruent - med	-36.6647
2	1	94	congruent - med	-46.2385
2	1	96	congruent - med	-35.8112
2	1	97	congruent - med	-45.6696
2	1	98	congruent - med	-40.7077
2	1	99	congruent - med	-41.8181
2	1	100	congruent - med	-56.8578
2	1	101	congruent - med	-24.2820
2	1	102	congruent - med	-15.1957
2	1	103	congruent - med	-10.9191
2	1	106	congruent - med	14.9324
2	1	107	congruent - med	-17.0550
2	1	108	congruent - med	30.1109
2	1	109	congruent - med	-19.4456
2	1	110	congruent - med	-13.2930
2	1	112	congruent - med	-10.8145
2	1	113	congruent - med	-20.2835
2	1	114	congruent - med	-28.0848
2	1	115	congruent - med	-13.4579
2	1	116	congruent - med	-39.7945
2	1	117	congruent - med	-36.8551
2	1	118	congruent - med	-42.7273
2	1	119	congruent - med	-26.5986
2	1	121	congruent - med	-51.4678
2	1	122	congruent - med	-18.7496
2	1	123	congruent - med	-54.6814
2	1	124	congruent - med	-71.8550
2	1	126	congruent - med	307.3451
2	1	127	congruent - med	185.8018
2	1	128	congruent - med	163.1933
2	1	129	congruent - med	223.3801
2	1	130	congruent - med	56.0564
2	1	131	congruent - med	91.6716
2	1	132	congruent - med	21.0195
2	1	133	congruent - med	86.2337
2	1	134	congruent - med	166.8512
2	1	135	congruent - med	71.4916
2	1	136	congruent - med	16.4642
2	1	137	congruent - med	-14.9644
2	1	138	congruent - med	54.5972
2	1	139	congruent - med	65.1001
2	1	140	congruent - med	-3.2788
2	1	141	congruent - med	-14.3289
2	1	142	congruent - med	52.6237
2	1	144	congruent - med	20.4352
2	1	145	congruent - med	120.2965
2	1	146	congruent - med	28.6533
2	1	147	congruent - med	1.1832
2	1	149	congruent - med	-57.5975
2	1	150	congruent - med	-29.3620
2	1	151	congruent - med	-44.9743
2	1	152	congruent - med	-29.4127
2	1	153	congruent - med	-46.6888
2	1	154	congruent - med	-34.6778
2	1	155	congruent - med	-30.4663
2	1	156	congruent - med	7.5880
2	1	157	congruent - med	-9.8184
2	1	158	congruent - med	-6.2615
2	1	160	congruent - med	-16.9296
2	1	161	congruent - med	-3.7200
2	1	162	congruent - med	-23.9657
2	1	163	congruent - med	-53.7713
2	1	164	congruent - med	-46.5651
2	1	165	congruent - med	-31.5919
2	1	166	congruent - high	-11.4993
2	1	167	congruent - high	-7.7532
2	1	169	congruent - high	-8.0258
2	1	170	congruent - high	-27.9915
2	1	171	congruent - high	-49.8361
2	1	172	congruent - high	-25.2374
2	1	173	congruent - high	-41.7349
2	1	174	congruent - high	-20.9343
2	1	175	congruent - high	-26.6905
2	1	176	congruent - high	-34.7127
2	1	177	congruent - high	6.6384
2	1	178	congruent - high	-20.3239
2	1	179	congruent - high	-33.1002
2	1	181	congruent - high	-40.5511
2	1	182	congruent - high	-31.4633
2	1	184	congruent - high	-45.5797
2	1	185	congruent - high	1.5404
2	1	186	congruent - high	-54.8842
2	1	188	congruent - high	-39.8176
2	1	189	congruent - high	-12.6640
2	1	190	congruent - high	-25.0146
2	1	192	congruent - high	-32.6332
2	1	193	congruent - high	22.6767
2	1	194	congruent - high	-32.6609
2	1	195	congruent - high	-4.5655
2	1	196	congruent - high	-31.3773
2	1	197	congruent - high	-29.3051
2	1	198	congruent - high	-45.8203
2	1	200	congruent - high	-19.6320
2	1	201	congruent - high	-25.8908
2	1	202	congruent - high	-27.1452
2	1	203	congruent - high	-60.2563
2	1	204	congruent - high	-35.3117
2	1	205	congruent - high	-48.2653
2	1	206	congruent - high	-58.4676
2	1	207	congruent - high	-43.8038
2	1	208	congruent - high	114.8851
2	1	210	congruent - high	150.0938
2	1	211	congruent - high	152.7255
2	1	212	congruent - high	101.8016
2	1	213	congruent - high	113.8058
2	1	214	congruent - high	103.5480
2	1	215	congruent - high	51.2202
2	1	216	congruent - high	75.7578
2	1	217	congruent - high	34.0378
2	1	218	congruent - high	70.8259
2	1	219	congruent - high	150.3434
2	1	221	congruent - high	37.0687
2	1	222	congruent - high	17.2614
2	1	223	congruent - high	18.7997
2	1	224	congruent - high	27.3874
2	1	225	congruent - high	36.8758
2	1	226	congruent - high	23.2615
2	1	227	congruent - high	12.2087
2	1	228	congruent - high	44.9850
2	1	230	congruent - high	159.0233
2	1	231	congruent - high	-35.7341
2	1	232	congruent - high	51.1594
2	1	233	congruent - high	43.1064
2	1	234	congruent - high	-23.6896
2	1	236	congruent - high	-9.8279
2	1	237	congruent - high	6.0102
2	1	238	congruent - high	7.4557
2	1	239	congruent - high	-33.1141
2	1	240	congruent - high	-20.0113
2	1	241	congruent - high	-34.7407
2	1	242	congruent - high	-30.2090
2	1	243	congruent - high	2.7085
2	1	244	congruent - high	-30.3469
2	1	246	congruent - high	0.4504
2	1	247	incongruent - low	-0.9254
2	1	248	incongruent - low	6.7448
2	1	249	incongruent - low	26.6717
2	1	251	incongruent - low	-40.9027
2	1	252	incongruent - low	-30.0589
2	1	253	incongruent - low	-6.7609
2	1	254	incongruent - low	13.6379
2	1	256	incongruent - low	-51.0066
2	1	257	incongruent - low	-25.6217
2	1	258	incongruent - low	-6.5973
2	1	259	incongruent - low	-17.4118
2	1	260	incongruent - low	-52.8466
2	1	261	incongruent - low	-34.6191
2	1	262	incongruent - low	-52.5999
2	1	263	incongruent - low	-47.2571
2	1	265	incongruent - low	125.1922
2	1	267	incongruent - low	124.1849
2	1	268	incongruent - low	67.2968
2	1	269	incongruent - low	107.9443
2	1	271	incongruent - low	14.5757
2	1	273	incongruent - low	148.2735
2	1	274	incongruent - low	-24.9706
2	1	275	incongruent - low	-45.0753
2	1	276	incongruent - low	-40.0565
2	1	277	incongruent - low	-15.0307
2	1	278	incongruent - low	-41.1150
2	1	279	incongruent - low	-2.9150
2	1	280	incongruent - low	-31.0043
2	1	282	incongruent - low	-47.2831
2	1	283	incongruent - med	6.2362
2	1	284	incongruent - med	-34.3464
2	1	285	incongruent - med	-4.9471
2	1	287	incongruent - med	-32.4661
2	1	288	incongruent - med	-51.6934
2	1	289	incongruent - med	-14.5978
2	1	290	incongruent - med	-35.9458
2	1	291	incongruent - med	-33.8708
2	1	292	incongruent - med	-41.0265
2	1	293	incongruent - med	12.3011
2	1	294	incongruent - med	-31.1275
2	1	296	incongruent - med	4.5635
2	1	297	incongruent - med	-28.0681
2	1	298	incongruent - med	2.4409
2	1	299	incongruent - med	-3.7866
2	1	300	incongruent - med	-62.4563
2	1	301	incongruent - med	217.7282
2	1	302	incongruent - med	122.8280
2	1	303	incongruent - med	130.0271
2	1	304	incongruent - med	10.7076
2	1	307	incongruent - med	90.0878
2	1	308	incongruent - med	124.9017
2	1	309	incongruent - med	14.5349
2	1	311	incongruent - med	1.7059
2	1	313	incongruent - med	65.7659
2	1	314	incongruent - med	-44.6155
2	1	315	incongruent - med	-44.4410
2	1	316	incongruent - med	-18.8265
2	1	318	incongruent - high	37.6764
2	1	319	incongruent - high	-33.3799
2	1	320	incongruent - high	-35.8955
2	1	322	incongruent - high	-41.6040
2	1	323	incongruent - high	12.3390
2	1	324	incongruent - high	-31.9065
2	1	325	incongruent - high	-12.9821
2	1	326	incongruent - high	1.8686
2	1	327	incongruent - high	-12.9597
2	1	328	incongruent - high	-12.6616
2	1	329	incongruent - high	-6.6781
2	1	330	incongruent - high	12.0530
2	1	331	incongruent - high	-15.5964
2	1	333	incongruent - high	-43.7374
2	1	334	incongruent - high	156.4717
2	1	335	incongruent - high	243.4028
2	1	336	incongruent - high	59.0280
2	1	337	incongruent - high	17.0652
2	1	339	incongruent - high	41.1028
2	1	340	incongruent - high	42.4769
2	1	341	incongruent - high	-16.6423
2	1	342	incongruent - high	4.6163
2	1	343	incongruent - high	45.1065
2	1	344	incongruent - high	-51.2272
2	1	345	incongruent - high	-30.8012
2	1	346	incongruent - high	-52.9465
2	1	347	incongruent - high	-14.6680
2	1	348	incongruent - high	-30.1654
2	1	349	incongruent - high	-42.3562
2	1	350	incongruent - high	19.7500
2	1	351	incongruent - high	-28.3243
2	2	1	congruent - low	127.1486
2	2	2	congruent - low	148.1830
2	2	3	congruent - low	153.5943
2	2	4	congruent - low	205.4574
2	2	5	congruent - low	72.5686
2	2	6	congruent - low	141.3300
2	2	7	congruent - low	76.2975
2	2	11	congruent - low	-14.0916
2	2	12	congruent - low	1.6436
2	2	13	congruent - low	18.3812
2	2	15	congruent - low	-15.7627
2	2	16	congruent - low	-31.7738
2	2	18	congruent - low	-39.9376
2	2	20	congruent - low	-9.8407
2	2	21	congruent - low	-39.8957
2	2	23	congruent - low	-29.2776
2	2	25	congruent - low	-14.3313
2	2	26	congruent - low	-40.8706
2	2	27	congruent - low	-48.3333
2	2	30	congruent - low	-42.8294
2	2	31	congruent - low	-23.6714
2	2	32	congruent - low	35.6218
2	2	33	congruent - low	-26.1077
2	2	34	congruent - low	-25.9734
2	2	35	congruent - low	-22.3104
2	2	36	congruent - low	3.8888
2	2	37	congruent - low	-19.9102
2	2	38	congruent - low	6.4446
2	2	39	congruent - low	15.7030
2	2	41	congruent - med	107.0144
2	2	43	congruent - med	121.3196
2	2	44	congruent - med	190.9773
2	2	46	congruent - med	100.4430
2	2	48	congruent - med	118.1719
2	2	49	congruent - med	63.5439
2	2	51	congruent - med	110.6312
2	2	53	congruent - med	-11.4075
2	2	54	congruent - med	-24.8913
2	2	55	congruent - med	10.2855
2	2	58	congruent - med	-78.2144
2	2	59	congruent - med	-53.1174
2	2	60	congruent - med	-35.8991
2	2	61	congruent - med	-35.3176
2	2	62	congruent - med	-32.8645
2	2	63	congruent - med	-35.3852
2	2	64	congruent - med	0.4742
2	2	65	congruent - med	-11.6493
2	2	67	congruent - med	-24.4087
2	2	68	congruent - med	-37.1510
2	2	69	congruent - med	-8.7773
2	2	70	congruent - med	-33.9206
2	2	71	congruent - med	-53.6558
2	2	72	congruent - med	-53.1181
2	2	73	congruent - med	-6.4868
2	2	74	congruent - med	-42.5819
2	2	75	congruent - med	25.2734
2	2	76	congruent - med	-29.6271
2	2	77	congruent - med	-2.5609
2	2	78	congruent - med	11.9637
2	2	79	congruent - med	1.1969
2	2	80	congruent - med	-34.7447
2	2	81	congruent - med	9.3466
2	2	82	congruent - med	7.6297
2	2	83	congruent - high	197.1410
2	2	84	congruent - high	121.3108
2	2	85	congruent - high	122.5427
2	2	86	congruent - high	186.1010
2	2	87	congruent - high	103.9709
2	2	88	congruent - high	127.7567
2	2	89	congruent - high	190.0260
2	2	90	congruent - high	45.3110
2	2	91	congruent - high	44.4755
2	2	93	congruent - high	25.6318
2	2	94	congruent - high	-10.2418
2	2	95	congruent - high	-70.6656
2	2	96	congruent - high	-60.2646
2	2	99	congruent - high	-37.9072
2	2	100	congruent - high	-43.6996
2	2	103	congruent - high	-40.6369
2	2	104	congruent - high	-48.0282
2	2	105	congruent - high	-17.2443
2	2	106	congruent - high	-19.0251
2	2	107	congruent - high	-30.0713
2	2	108	congruent - high	-32.3560
2	2	110	congruent - high	-18.9647
2	2	111	congruent - high	-21.7851
2	2	112	congruent - high	-40.3098
2	2	114	congruent - high	-70.8939
2	2	115	congruent - high	-8.9448
2	2	116	congruent - high	-3.4671
2	2	117	congruent - high	-21.1474
2	2	119	congruent - high	-36.5972
2	2	120	congruent - high	-3.8031
2	2	121	congruent - high	-15.1211
2	2	122	congruent - high	8.0101
2	2	123	congruent - high	17.1705
2	2	125	incongruent - low	143.1910
2	2	127	incongruent - low	79.4047
2	2	128	incongruent - low	50.4444
2	2	130	incongruent - low	-53.6340
2	2	131	incongruent - low	-4.6392
2	2	132	incongruent - low	-34.6297
2	2	133	incongruent - low	-49.5286
2	2	134	incongruent - low	-61.1358
2	2	135	incongruent - low	-32.3527
2	2	136	incongruent - low	-12.7386
2	2	137	incongruent - low	-25.5071
2	2	138	incongruent - low	-14.9287
2	2	140	incongruent - med	38.1837
2	2	141	incongruent - med	204.3833
2	2	142	incongruent - med	163.7597
2	2	143	incongruent - med	80.9252
2	2	144	incongruent - med	78.9447
2	2	145	incongruent - med	59.5908
2	2	146	incongruent - med	60.4183
2	2	147	incongruent - med	16.3549
2	2	148	incongruent - med	-63.9486
2	2	149	incongruent - med	-16.1143
2	2	150	incongruent - med	-34.6548
2	2	151	incongruent - med	-3.0068
2	2	152	incongruent - med	-40.2922
2	2	153	incongruent - med	-17.6376
2	2	154	incongruent - med	-26.0874
2	2	155	incongruent - med	-28.9501
2	2	156	incongruent - med	16.6470
2	2	157	incongruent - high	168.1929
2	2	158	incongruent - high	125.6799
2	2	159	incongruent - high	106.0800
2	2	160	incongruent - high	1.9217
2	2	161	incongruent - high	-28.9806
2	2	162	incongruent - high	-66.1577
2	2	163	incongruent - high	-2.3796
2	2	164	incongruent - high	-6.9058
2	2	165	incongruent - high	-43.3288
2	2	166	incongruent - high	-26.5593
2	2	167	incongruent - high	-43.2449
2	2	168	incongruent - high	-40.2665
2	2	169	incongruent - high	-31.0877
2	2	172	incongruent - high	-2.7988
2	4	1	congruent - low	184.4511
2	4	2	congruent - low	266.5912
2	4	3	congruent - low	121.9657
2	4	4	congruent - low	109.8659
2	4	6	congruent - low	198.8431
2	4	7	congruent - low	225.9203
2	4	8	congruent - low	143.6368
2	4	9	congruent - low	132.9469
2	4	10	congruent - low	118.4856
2	4	11	congruent - low	130.3893
2	4	12	congruent - low	261.7315
2	4	14	congruent - low	164.0989
2	4	15	congruent - low	85.8902
2	4	16	congruent - low	79.5275
2	4	17	congruent - low	175.2810
2	4	18	congruent - low	10.6367
2	4	19	congruent - low	68.1992
2	4	20	congruent - low	118.1178
2	4	21	congruent - low	91.0077
2	4	22	congruent - low	0.1566
2	4	23	congruent - low	-56.9681
2	4	24	congruent - low	2.4569
2	4	25	congruent - low	-37.0658
2	4	26	congruent - low	-47.2141
2	4	27	congruent - low	-49.3614
2	4	28	congruent - low	-29.7694
2	4	29	congruent - low	-43.3379
2	4	30	congruent - low	-7.1800
2	4	31	congruent - low	-35.9753
2	4	32	congruent - low	-18.6498
2	4	34	congruent - low	-34.1734
2	4	35	congruent - low	-41.9583
2	4	37	congruent - low	-39.9977
2	4	39	congruent - low	-36.4622
2	4	40	congruent - low	47.7909
2	4	41	congruent - low	37.6318
2	4	42	congruent - low	26.9989
2	4	43	congruent - low	98.7647
2	4	44	congruent - low	-12.2047
2	4	45	congruent - low	1.4720
2	4	46	congruent - low	20.7552
2	4	47	congruent - low	-24.3089
2	4	49	congruent - low	-36.2503
2	4	50	congruent - low	-3.4782
2	4	51	congruent - low	17.1421
2	4	52	congruent - low	4.7699
2	4	53	congruent - low	-3.6349
2	4	54	congruent - low	-54.1886
2	4	55	congruent - low	-64.4108
2	4	56	congruent - low	-38.7424
2	4	57	congruent - low	-37.6705
2	4	58	congruent - low	18.5305
2	4	59	congruent - low	-22.4024
2	4	60	congruent - low	-17.2794
2	4	62	congruent - low	-46.7810
2	4	63	congruent - low	-33.9078
2	4	64	congruent - low	-43.6398
2	4	65	congruent - low	-36.8058
2	4	66	congruent - low	-40.4191
2	4	67	congruent - low	-35.9038
2	4	68	congruent - low	-56.5940
2	4	70	congruent - low	-43.4388
2	4	71	congruent - low	-75.1487
2	4	72	congruent - low	-71.0700
2	4	73	congruent - low	-68.3350
2	4	74	congruent - low	-3.6288
2	4	75	congruent - low	-26.2908
2	4	76	congruent - low	31.6848
2	4	77	congruent - low	3.1599
2	4	78	congruent - low	-11.7325
2	4	79	congruent - low	61.9761
2	4	80	congruent - low	-1.3978
2	4	81	congruent - low	-4.8197
2	4	82	congruent - low	-34.8216
2	4	83	congruent - low	-51.7641
2	4	84	congruent - low	-7.7971
2	4	85	congruent - low	-21.0445
2	4	86	congruent - low	-46.8861
2	4	87	congruent - low	-52.5426
2	4	88	congruent - low	-57.7041
2	4	89	congruent - low	-64.4272
2	4	90	congruent - low	-70.7050
2	4	91	congruent - low	-66.9913
2	4	93	congruent - low	-61.3559
2	4	95	congruent - low	-42.0433
2	4	96	congruent - low	-36.9328
2	4	97	congruent - low	-50.0522
2	4	98	congruent - low	-56.0887
2	4	99	congruent - low	-53.8119
2	4	101	congruent - low	-47.7180
2	4	102	congruent - low	-49.0653
2	4	103	congruent - low	-44.4749
2	4	104	congruent - low	-36.0718
2	4	105	congruent - low	-27.5573
2	4	107	congruent - low	-30.9173
2	4	108	congruent - low	-43.2067
2	4	109	congruent - low	-25.4267
2	4	110	congruent - low	-9.6732
2	4	111	congruent - low	-30.7035
2	4	112	congruent - low	-51.0521
2	4	113	congruent - low	50.3354
2	4	115	congruent - low	-56.5468
2	4	116	congruent - low	-28.1565
2	4	117	congruent - low	-44.7446
2	4	118	congruent - med	337.6424
2	4	119	congruent - med	309.4486
2	4	120	congruent - med	218.0164
2	4	121	congruent - med	628.1460
2	4	122	congruent - med	120.1537
2	4	123	congruent - med	222.4784
2	4	124	congruent - med	170.7678
2	4	126	congruent - med	86.3780
2	4	127	congruent - med	122.3414
2	4	128	congruent - med	139.6614
2	4	129	congruent - med	213.1527
2	4	130	congruent - med	105.0434
2	4	131	congruent - med	74.3481
2	4	132	congruent - med	117.8312
2	4	133	congruent - med	20.7401
2	4	134	congruent - med	22.7441
2	4	135	congruent - med	113.6604
2	4	136	congruent - med	202.1010
2	4	137	congruent - med	126.8864
2	4	138	congruent - med	168.4364
2	4	139	congruent - med	59.2207
2	4	140	congruent - med	150.3813
2	4	141	congruent - med	-8.2851
2	4	142	congruent - med	11.2417
2	4	144	congruent - med	-28.8131
2	4	145	congruent - med	-10.6079
2	4	147	congruent - med	-19.8258
2	4	148	congruent - med	-5.7053
2	4	149	congruent - med	-12.3563
2	4	150	congruent - med	-4.7798
2	4	151	congruent - med	-20.7561
2	4	152	congruent - med	34.7494
2	4	153	congruent - med	-40.3479
2	4	154	congruent - med	-55.4867
2	4	155	congruent - med	-56.1597
2	4	156	congruent - med	73.1914
2	4	157	congruent - med	-15.3350
2	4	158	congruent - med	-0.8301
2	4	159	congruent - med	125.9786
2	4	160	congruent - med	147.7766
2	4	161	congruent - med	189.1524
2	4	162	congruent - med	-20.7305
2	4	163	congruent - med	14.8534
2	4	164	congruent - med	40.2818
2	4	165	congruent - med	8.3521
2	4	166	congruent - med	8.8818
2	4	167	congruent - med	-22.8119
2	4	168	congruent - med	-1.8727
2	4	169	congruent - med	-16.5431
2	4	170	congruent - med	29.3061
2	4	171	congruent - med	-31.1679
2	4	172	congruent - med	-7.2935
2	4	173	congruent - med	13.1115
2	4	174	congruent - med	38.3867
2	4	175	congruent - med	12.8404
2	4	176	congruent - med	5.5183
2	4	177	congruent - med	-31.9549
2	4	178	congruent - med	-28.8752
2	4	179	congruent - med	-17.7757
2	4	180	congruent - med	-42.7211
2	4	181	congruent - med	-30.2717
2	4	182	congruent - med	6.3899
2	4	183	congruent - med	-40.5036
2	4	184	congruent - med	-31.9089
2	4	185	congruent - med	-46.6759
2	4	186	congruent - med	-48.8094
2	4	187	congruent - med	-61.7766
2	4	188	congruent - med	-13.7197
2	4	189	congruent - med	-29.6182
2	4	190	congruent - med	-50.2174
2	4	191	congruent - med	-59.0144
2	4	192	congruent - med	-47.4423
2	4	193	congruent - med	-47.6820
2	4	194	congruent - med	-47.1696
2	4	195	congruent - med	-63.7744
2	4	196	congruent - med	-44.0500
2	4	197	congruent - med	-73.2580
2	4	198	congruent - med	-50.0702
2	4	199	congruent - med	-11.1402
2	4	200	congruent - med	16.2607
2	4	201	congruent - med	232.3795
2	4	202	congruent - med	46.5050
2	4	203	congruent - med	46.4125
2	4	204	congruent - med	48.4858
2	4	205	congruent - med	-0.6726
2	4	207	congruent - med	-28.9947
2	4	208	congruent - med	-32.9837
2	4	209	congruent - med	-39.4630
2	4	210	congruent - med	-36.8592
2	4	211	congruent - med	-53.9007
2	4	212	congruent - med	-58.3671
2	4	213	congruent - med	-69.1246
2	4	214	congruent - med	-73.9130
2	4	215	congruent - med	-64.3407
2	4	216	congruent - med	-65.2855
2	4	218	congruent - med	-67.9738
2	4	219	congruent - med	-62.1166
2	4	220	congruent - med	-58.6942
2	4	221	congruent - med	-54.8815
2	4	222	congruent - med	-32.8706
2	4	223	congruent - med	-39.2825
2	4	224	congruent - med	-55.8396
2	4	225	congruent - med	-38.3386
2	4	226	congruent - med	-46.1272
2	4	227	congruent - med	-64.8262
2	4	228	congruent - med	-40.5930
2	4	229	congruent - med	-19.8351
2	4	230	congruent - med	-45.8221
2	4	232	congruent - med	-50.3925
2	4	233	congruent - med	-42.7282
2	4	234	congruent - med	-36.6108
2	4	235	congruent - med	-17.7307
2	4	236	congruent - med	-10.1860
2	4	237	congruent - med	-56.3714
2	4	238	congruent - med	-20.7486
2	4	239	congruent - med	-24.1184
2	4	241	congruent - med	-48.2204
2	4	242	congruent - high	250.0037
2	4	243	congruent - high	112.7148
2	4	244	congruent - high	152.0564
2	4	245	congruent - high	304.8819
2	4	246	congruent - high	76.9454
2	4	247	congruent - high	160.3831
2	4	248	congruent - high	36.6573
2	4	249	congruent - high	247.0775
2	4	250	congruent - high	156.4562
2	4	251	congruent - high	137.4292
2	4	252	congruent - high	223.7891
2	4	253	congruent - high	119.1405
2	4	254	congruent - high	170.4004
2	4	255	congruent - high	133.6514
2	4	257	congruent - high	107.2716
2	4	258	congruent - high	142.1183
2	4	259	congruent - high	185.2128
2	4	260	congruent - high	76.5838
2	4	261	congruent - high	60.2623
2	4	262	congruent - high	124.0987
2	4	263	congruent - high	101.4296
2	4	264	congruent - high	113.4141
2	4	265	congruent - high	101.8292
2	4	266	congruent - high	83.3736
2	4	267	congruent - high	72.6995
2	4	268	congruent - high	167.6948
2	4	270	congruent - high	-15.6082
2	4	271	congruent - high	-16.2127
2	4	272	congruent - high	5.7882
2	4	273	congruent - high	-52.3700
2	4	274	congruent - high	-67.6452
2	4	276	congruent - high	109.7466
2	4	277	congruent - high	6.7685
2	4	278	congruent - high	-33.1399
2	4	279	congruent - high	-44.9356
2	4	280	congruent - high	-23.6116
2	4	281	congruent - high	-30.8512
2	4	283	congruent - high	-2.8797
2	4	284	congruent - high	89.0313
2	4	285	congruent - high	41.8025
2	4	286	congruent - high	-8.1828
2	4	287	congruent - high	22.2446
2	4	288	congruent - high	37.1141
2	4	289	congruent - high	23.3071
2	4	290	congruent - high	2.1350
2	4	291	congruent - high	-13.6980
2	4	292	congruent - high	-35.1584
2	4	293	congruent - high	-8.9537
2	4	294	congruent - high	-34.2513
2	4	296	congruent - high	-27.1608
2	4	297	congruent - high	21.4584
2	4	298	congruent - high	19.3714
2	4	299	congruent - high	-23.7581
2	4	300	congruent - high	10.5348
2	4	301	congruent - high	-4.3673
2	4	302	congruent - high	-4.6233
2	4	303	congruent - high	-32.2970
2	4	304	congruent - high	-27.1512
2	4	305	congruent - high	-52.9318
2	4	306	congruent - high	32.5408
2	4	307	congruent - high	-17.6546
2	4	308	congruent - high	32.6546
2	4	309	congruent - high	-24.3391
2	4	310	congruent - high	-25.3701
2	4	311	congruent - high	-38.7513
2	4	313	congruent - high	-28.1355
2	4	314	congruent - high	-52.3418
2	4	315	congruent - high	-66.8740
2	4	316	congruent - high	-61.1057
2	4	317	congruent - high	-60.0150
2	4	318	congruent - high	90.4811
2	4	319	congruent - high	-35.9501
2	4	320	congruent - high	-29.5285
2	4	321	congruent - high	11.6024
2	4	322	congruent - high	-18.9027
2	4	323	congruent - high	39.3256
2	4	324	congruent - high	19.7262
2	4	325	congruent - high	-14.7978
2	4	327	congruent - high	-44.5923
2	4	328	congruent - high	3.3218
2	4	330	congruent - high	-60.9540
2	4	331	congruent - high	-58.1638
2	4	332	congruent - high	-63.6429
2	4	333	congruent - high	-57.5238
2	4	334	congruent - high	-68.1956
2	4	335	congruent - high	-64.7103
2	4	336	congruent - high	-61.0443
2	4	337	congruent - high	-48.5271
2	4	338	congruent - high	-66.5202
2	4	339	congruent - high	-64.4441
2	4	341	congruent - high	-67.1418
2	4	342	congruent - high	-68.5415
2	4	344	congruent - high	-65.8740
2	4	345	congruent - high	-46.4289
2	4	346	congruent - high	-50.1715
2	4	347	congruent - high	-29.6449
2	4	348	congruent - high	-57.5705
2	4	349	congruent - high	-41.2515
2	4	350	congruent - high	-52.9907
2	4	351	congruent - high	-61.0702
2	4	352	congruent - high	-42.0332
2	4	353	congruent - high	-36.1260
2	4	354	congruent - high	-32.5049
2	4	355	congruent - high	-49.2281
2	4	356	congruent - high	-36.0876
2	4	357	congruent - high	-38.0354
2	4	358	congruent - high	-35.4109
2	4	359	congruent - high	-24.8855
2	4	360	congruent - high	-22.3846
2	4	361	congruent - high	-2.7605
2	4	362	congruent - high	2.4658
2	4	363	incongruent - low	230.3200
2	4	364	incongruent - low	169.6452
2	4	365	incongruent - low	134.1904
2	4	366	incongruent - low	69.9436
2	4	367	incongruent - low	228.8681
2	4	368	incongruent - low	199.9847
2	4	369	incongruent - low	74.5880
2	4	370	incongruent - low	86.1838
2	4	371	incongruent - low	121.2783
2	4	372	incongruent - low	-45.9727
2	4	373	incongruent - low	-37.1922
2	4	374	incongruent - low	-6.3241
2	4	375	incongruent - low	-35.2459
2	4	376	incongruent - low	-16.8109
2	4	377	incongruent - low	-68.1117
2	4	378	incongruent - low	-45.7237
2	4	379	incongruent - low	132.3106
2	4	381	incongruent - low	141.2567
2	4	382	incongruent - low	74.5050
2	4	383	incongruent - low	13.8112
2	4	384	incongruent - low	-0.3838
2	4	385	incongruent - low	-20.7292
2	4	386	incongruent - low	-20.6205
2	4	387	incongruent - low	-14.6223
2	4	389	incongruent - low	-30.7667
2	4	390	incongruent - low	-54.1131
2	4	391	incongruent - low	-36.9042
2	4	392	incongruent - low	-46.5876
2	4	393	incongruent - low	-47.3267
2	4	394	incongruent - low	-61.2328
2	4	395	incongruent - low	83.8771
2	4	396	incongruent - low	101.1808
2	4	397	incongruent - low	-39.9269
2	4	398	incongruent - low	-40.5027
2	4	399	incongruent - low	-37.3950
2	4	400	incongruent - low	-65.0118
2	4	401	incongruent - low	-57.9131
2	4	402	incongruent - low	-55.4732
2	4	403	incongruent - low	-22.5714
2	4	404	incongruent - low	-42.2012
2	4	405	incongruent - low	-33.2177
2	4	406	incongruent - low	-35.0709
2	4	407	incongruent - low	-42.6610
2	4	408	incongruent - low	-29.7245
2	4	409	incongruent - low	-48.4599
2	4	410	incongruent - low	-48.2627
2	4	411	incongruent - low	-24.4947
2	4	413	incongruent - low	5.4882
2	4	414	incongruent - med	214.9486
2	4	415	incongruent - med	143.1811
2	4	417	incongruent - med	140.4896
2	4	418	incongruent - med	94.4601
2	4	419	incongruent - med	105.6767
2	4	420	incongruent - med	255.3977
2	4	421	incongruent - med	165.9909
2	4	422	incongruent - med	76.8079
2	4	423	incongruent - med	100.8922
2	4	424	incongruent - med	262.6686
2	4	425	incongruent - med	157.0228
2	4	426	incongruent - med	-44.3957
2	4	427	incongruent - med	-7.3970
2	4	428	incongruent - med	-31.8108
2	4	429	incongruent - med	-38.8380
2	4	430	incongruent - med	-26.4069
2	4	431	incongruent - med	34.2697
2	4	432	incongruent - med	-6.5422
2	4	433	incongruent - med	62.4950
2	4	434	incongruent - med	20.1515
2	4	435	incongruent - med	9.2084
2	4	437	incongruent - med	10.4341
2	4	438	incongruent - med	-50.9252
2	4	439	incongruent - med	44.6250
2	4	440	incongruent - med	12.7103
2	4	441	incongruent - med	9.0228
2	4	442	incongruent - med	-20.7943
2	4	443	incongruent - med	-33.2008
2	4	445	incongruent - med	-25.1075
2	4	446	incongruent - med	-42.9210
2	4	447	incongruent - med	-35.4009
2	4	449	incongruent - med	-45.0937
2	4	450	incongruent - med	-48.1255
2	4	451	incongruent - med	-23.2779
2	4	452	incongruent - med	-61.5069
2	4	453	incongruent - med	-48.3570
2	4	454	incongruent - med	-62.5301
2	4	456	incongruent - med	-67.8074
2	4	457	incongruent - med	-75.1248
2	4	458	incongruent - med	-44.2029
2	4	459	incongruent - med	-41.9404
2	4	460	incongruent - med	-29.9097
2	4	461	incongruent - med	-45.2418
2	4	462	incongruent - med	-59.6788
2	4	463	incongruent - med	-34.7519
2	4	464	incongruent - med	-63.3270
2	4	465	incongruent - high	340.3882
2	4	466	incongruent - high	257.4588
2	4	467	incongruent - high	235.8134
2	4	468	incongruent - high	87.8780
2	4	469	incongruent - high	89.0935
2	4	470	incongruent - high	52.7672
2	4	471	incongruent - high	45.9007
2	4	472	incongruent - high	52.0506
2	4	473	incongruent - high	-1.1960
2	4	474	incongruent - high	2.5375
2	4	475	incongruent - high	-33.3487
2	4	476	incongruent - high	-28.4828
2	4	477	incongruent - high	-0.7263
2	4	478	incongruent - high	4.5384
2	4	479	incongruent - high	-1.4422
2	4	480	incongruent - high	-1.9995
2	4	481	incongruent - high	-54.0047
2	4	482	incongruent - high	126.5178
2	4	483	incongruent - high	-25.7656
2	4	484	incongruent - high	29.4540
2	4	485	incongruent - high	-46.9293
2	4	487	incongruent - high	0.5421
2	4	488	incongruent - high	-39.6681
2	4	490	incongruent - high	0.6379
2	4	491	incongruent - high	-4.0786
2	4	492	incongruent - high	-21.1111
2	4	493	incongruent - high	-35.4529
2	4	494	incongruent - high	-47.2999
2	4	495	incongruent - high	-42.6893
2	4	496	incongruent - high	-37.5807
2	4	497	incongruent - high	-45.1207
2	4	498	incongruent - high	-68.2207
2	4	499	incongruent - high	-75.6077
2	4	501	incongruent - high	226.1944
2	4	502	incongruent - high	-34.0572
2	4	504	incongruent - high	-72.0150
2	4	505	incongruent - high	-67.5665
2	4	506	incongruent - high	-54.0567
2	4	507	incongruent - high	-47.7585
2	4	508	incongruent - high	-35.3958
2	4	509	incongruent - high	-56.1657
2	4	510	incongruent - high	-45.3698
2	4	511	incongruent - high	-47.5101
2	4	512	incongruent - high	-53.4545
2	4	514	incongruent - high	-26.2749
2	4	515	incongruent - high	-3.5930
2	4	516	incongruent - high	-18.5059
2	4	517	incongruent - high	-23.4897
2	5	1	congruent - low	169.6617
2	5	2	congruent - low	30.2880
2	5	3	congruent - low	64.2616
2	5	5	congruent - low	-5.5349
2	5	6	congruent - low	-29.7426
2	5	7	congruent - low	-21.4023
2	5	8	congruent - low	-45.0127
2	5	9	congruent - low	-50.4418
2	5	10	congruent - low	-51.5002
2	5	11	congruent - low	-53.7144
2	5	12	congruent - low	-56.1356
2	5	13	congruent - low	-38.7171
2	5	15	congruent - low	-50.9343
2	5	16	congruent - low	-56.6281
2	5	17	congruent - low	-41.2286
2	5	18	congruent - low	-45.0657
2	5	19	congruent - low	-64.0770
2	5	20	congruent - low	-50.3330
2	5	21	congruent - low	-56.2251
2	5	22	congruent - low	-41.3762
2	5	23	congruent - low	-60.6789
2	5	24	congruent - low	-60.0695
2	5	25	congruent - low	-58.1608
2	5	26	congruent - low	-55.9840
2	5	27	congruent - low	-38.3089
2	5	28	congruent - low	-48.1048
2	5	29	congruent - low	-35.6743
2	5	30	congruent - low	-55.2026
2	5	31	congruent - low	-24.4318
2	5	32	congruent - low	-54.1344
2	5	33	congruent - low	-39.5998
2	5	34	congruent - low	-35.1599
2	5	35	congruent - low	-40.5522
2	5	37	congruent - low	-59.3376
2	5	39	congruent - low	-55.8848
2	5	40	congruent - low	-56.3679
2	5	41	congruent - low	-54.6386
2	5	42	congruent - low	31.1745
2	5	43	congruent - low	36.4928
2	5	45	congruent - low	18.3807
2	5	46	congruent - low	-41.6112
2	5	47	congruent - low	-21.1704
2	5	48	congruent - low	-21.8770
2	5	49	congruent - low	-42.5798
2	5	50	congruent - low	4.7963
2	5	51	congruent - low	-10.2986
2	5	52	congruent - low	56.1019
2	5	53	congruent - low	31.3372
2	5	54	congruent - low	-24.2584
2	5	55	congruent - low	127.4380
2	5	56	congruent - low	112.7904
2	5	57	congruent - low	45.2960
2	5	58	congruent - low	62.1284
2	5	59	congruent - low	47.6907
2	5	60	congruent - low	46.5576
2	5	62	congruent - low	28.8941
2	5	63	congruent - low	404.8854
2	5	64	congruent - low	62.4060
2	5	65	congruent - low	108.6089
2	5	66	congruent - low	71.9741
2	5	67	congruent - low	78.3426
2	5	69	congruent - low	43.9727
2	5	71	congruent - low	-19.8791
2	5	72	congruent - low	40.5126
2	5	73	congruent - low	-11.5386
2	5	74	congruent - low	-12.9200
2	5	75	congruent - low	7.3510
2	5	76	congruent - low	-4.6070
2	5	77	congruent - low	-33.2479
2	5	78	congruent - low	-25.0999
2	5	79	congruent - low	-29.6657
2	5	80	congruent - low	-21.0456
2	5	81	congruent - low	-49.3187
2	5	82	congruent - low	-31.4886
2	5	83	congruent - low	-43.0315
2	5	84	congruent - low	257.8599
2	5	85	congruent - low	70.5951
2	5	86	congruent - low	4.7270
2	5	87	congruent - low	-13.6904
2	5	88	congruent - low	3.1699
2	5	89	congruent - low	-20.2062
2	5	90	congruent - low	-34.7800
2	5	91	congruent - low	-27.6987
2	5	92	congruent - low	14.4755
2	5	93	congruent - low	-4.3156
2	5	94	congruent - low	-56.2396
2	5	95	congruent - low	-28.7632
2	5	96	congruent - low	-41.3143
2	5	97	congruent - low	-28.2103
2	5	98	congruent - low	-10.7753
2	5	99	congruent - low	-31.9962
2	5	100	congruent - low	-42.0465
2	5	101	congruent - low	-5.9171
2	5	102	congruent - low	-28.1600
2	5	104	congruent - low	-31.9973
2	5	105	congruent - low	-28.4812
2	5	106	congruent - low	-13.6634
2	5	107	congruent - low	-27.4383
2	5	108	congruent - low	-14.7792
2	5	109	congruent - low	-38.6724
2	5	110	congruent - low	-39.7414
2	5	111	congruent - low	-49.1557
2	5	112	congruent - low	-27.0488
2	5	113	congruent - low	-29.0955
2	5	114	congruent - low	-33.3302
2	5	115	congruent - low	-11.1289
2	5	116	congruent - low	277.6746
2	5	117	congruent - low	-14.0936
2	5	118	congruent - low	-4.0149
2	5	119	congruent - low	45.7015
2	5	120	congruent - low	-59.1904
2	5	121	congruent - low	-34.7207
2	5	122	congruent - low	-34.0415
2	5	123	congruent - low	-38.1000
2	5	124	congruent - low	-29.0531
2	5	125	congruent - low	-43.6101
2	5	126	congruent - med	161.2515
2	5	127	congruent - med	100.8136
2	5	128	congruent - med	97.8417
2	5	129	congruent - med	129.5513
2	5	130	congruent - med	-9.8503
2	5	131	congruent - med	10.9398
2	5	132	congruent - med	12.0433
2	5	133	congruent - med	-31.9366
2	5	134	congruent - med	-29.1025
2	5	135	congruent - med	-50.5479
2	5	136	congruent - med	-26.2943
2	5	137	congruent - med	14.6000
2	5	138	congruent - med	-57.0436
2	5	139	congruent - med	-49.8709
2	5	140	congruent - med	-58.8653
2	5	141	congruent - med	-51.9879
2	5	142	congruent - med	-21.8857
2	5	143	congruent - med	-53.7548
2	5	144	congruent - med	-50.8561
2	5	145	congruent - med	-15.4732
2	5	146	congruent - med	-55.3370
2	5	147	congruent - med	-52.2647
2	5	148	congruent - med	-54.6534
2	5	149	congruent - med	-36.1608
2	5	150	congruent - med	-56.4101
2	5	151	congruent - med	-62.0343
2	5	152	congruent - med	-55.9950
2	5	153	congruent - med	-36.0341
2	5	154	congruent - med	-30.7172
2	5	155	congruent - med	-57.3917
2	5	156	congruent - med	-44.8588
2	5	157	congruent - med	-49.5656
2	5	158	congruent - med	-40.3148
2	5	159	congruent - med	-53.6400
2	5	160	congruent - med	-45.2745
2	5	161	congruent - med	-48.9289
2	5	162	congruent - med	-20.8547
2	5	163	congruent - med	-35.1724
2	5	164	congruent - med	-48.6022
2	5	165	congruent - med	-32.0290
2	5	166	congruent - med	-47.4993
2	5	167	congruent - med	82.2764
2	5	168	congruent - med	35.6381
2	5	169	congruent - med	13.5927
2	5	170	congruent - med	32.0729
2	5	171	congruent - med	-23.4697
2	5	172	congruent - med	-9.8219
2	5	173	congruent - med	10.5796
2	5	175	congruent - med	-3.7143
2	5	176	congruent - med	-20.6632
2	5	177	congruent - med	-42.6927
2	5	178	congruent - med	-20.3379
2	5	179	congruent - med	91.4202
2	5	180	congruent - med	269.4737
2	5	182	congruent - med	156.8831
2	5	183	congruent - med	254.7941
2	5	184	congruent - med	43.0990
2	5	186	congruent - med	90.3293
2	5	187	congruent - med	102.0606
2	5	188	congruent - med	154.3814
2	5	189	congruent - med	35.9350
2	5	190	congruent - med	30.8683
2	5	191	congruent - med	104.3162
2	5	192	congruent - med	67.3181
2	5	193	congruent - med	20.8826
2	5	194	congruent - med	-9.9527
2	5	195	congruent - med	26.9676
2	5	196	congruent - med	51.5808
2	5	197	congruent - med	125.7013
2	5	198	congruent - med	193.6282
2	5	199	congruent - med	39.4958
2	5	200	congruent - med	-6.7402
2	5	202	congruent - med	20.6981
2	5	203	congruent - med	-4.8607
2	5	204	congruent - med	-16.8126
2	5	205	congruent - med	-31.7979
2	5	206	congruent - med	-22.4528
2	5	207	congruent - med	24.2087
2	5	208	congruent - med	-32.6729
2	5	209	congruent - med	268.5966
2	5	210	congruent - med	399.4701
2	5	211	congruent - med	219.3380
2	5	212	congruent - med	134.9234
2	5	213	congruent - med	21.8287
2	5	214	congruent - med	37.4666
2	5	217	congruent - med	-24.2498
2	5	218	congruent - med	4.3368
2	5	219	congruent - med	-6.6288
2	5	220	congruent - med	-44.4757
2	5	221	congruent - med	-55.9131
2	5	223	congruent - med	-45.7495
2	5	224	congruent - med	-39.2147
2	5	225	congruent - med	-52.4558
2	5	226	congruent - med	-37.8107
2	5	227	congruent - med	-0.9011
2	5	228	congruent - med	-44.4468
2	5	229	congruent - med	-23.2359
2	5	230	congruent - med	-50.3444
2	5	231	congruent - med	-18.8613
2	5	232	congruent - med	-7.5908
2	5	233	congruent - med	-20.6820
2	5	234	congruent - med	-43.2253
2	5	235	congruent - med	-8.9583
2	5	236	congruent - med	-31.7744
2	5	237	congruent - med	-52.2183
2	5	238	congruent - med	-14.8416
2	5	239	congruent - med	-47.3526
2	5	240	congruent - med	-18.1045
2	5	241	congruent - med	-29.7090
2	5	242	congruent - med	3.8492
2	5	243	congruent - med	-18.2438
2	5	244	congruent - med	5.3497
2	5	245	congruent - med	-14.3018
2	5	247	congruent - med	-2.0729
2	5	248	congruent - med	-27.9045
2	5	249	congruent - med	-32.4077
2	5	250	congruent - high	91.4355
2	5	251	congruent - high	-1.6659
2	5	252	congruent - high	24.4974
2	5	253	congruent - high	16.1930
2	5	254	congruent - high	-35.1976
2	5	255	congruent - high	-18.6568
2	5	256	congruent - high	-33.0984
2	5	257	congruent - high	-11.2258
2	5	258	congruent - high	-51.1770
2	5	259	congruent - high	-43.9495
2	5	260	congruent - high	-52.9004
2	5	261	congruent - high	-35.3516
2	5	262	congruent - high	-48.5506
2	5	263	congruent - high	-43.8207
2	5	264	congruent - high	-51.1662
2	5	265	congruent - high	-52.9746
2	5	266	congruent - high	-46.2931
2	5	267	congruent - high	-59.4434
2	5	268	congruent - high	-57.4186
2	5	269	congruent - high	-49.3476
2	5	270	congruent - high	-57.0106
2	5	271	congruent - high	-43.7307
2	5	272	congruent - high	-48.8413
2	5	273	congruent - high	-45.4520
2	5	274	congruent - high	-38.7039
2	5	275	congruent - high	-49.7710
2	5	276	congruent - high	-54.0715
2	5	277	congruent - high	-38.4341
2	5	278	congruent - high	-44.5148
2	5	279	congruent - high	-37.8429
2	5	280	congruent - high	-34.4268
2	5	281	congruent - high	-54.4243
2	5	282	congruent - high	-49.1676
2	5	283	congruent - high	-55.7668
2	5	284	congruent - high	-46.7604
2	5	285	congruent - high	-44.0473
2	5	286	congruent - high	-42.2722
2	5	287	congruent - high	-59.1621
2	5	288	congruent - high	-62.6138
2	5	289	congruent - high	-57.3920
2	5	290	congruent - high	-44.7491
2	5	291	congruent - high	-44.6429
2	5	292	congruent - high	40.3947
2	5	293	congruent - high	13.2493
2	5	294	congruent - high	-14.1208
2	5	295	congruent - high	-20.2782
2	5	296	congruent - high	9.9316
2	5	297	congruent - high	-15.3055
2	5	298	congruent - high	-10.3496
2	5	299	congruent - high	-34.1735
2	5	300	congruent - high	-56.8031
2	5	301	congruent - high	-17.0531
2	5	302	congruent - high	255.2205
2	5	303	congruent - high	86.3215
2	5	304	congruent - high	142.9376
2	5	305	congruent - high	56.1673
2	5	306	congruent - high	227.1880
2	5	307	congruent - high	138.2395
2	5	308	congruent - high	103.5071
2	5	309	congruent - high	52.3899
2	5	310	congruent - high	66.2371
2	5	311	congruent - high	43.5993
2	5	312	congruent - high	77.0340
2	5	313	congruent - high	31.4596
2	5	314	congruent - high	22.4075
2	5	315	congruent - high	35.1423
2	5	316	congruent - high	-0.7779
2	5	317	congruent - high	57.1710
2	5	318	congruent - high	-18.9009
2	5	319	congruent - high	250.7471
2	5	320	congruent - high	61.8526
2	5	321	congruent - high	81.8434
2	5	322	congruent - high	59.8514
2	5	323	congruent - high	-22.7781
2	5	324	congruent - high	-3.3217
2	5	325	congruent - high	-16.1429
2	5	326	congruent - high	-14.0799
2	5	327	congruent - high	51.5977
2	5	328	congruent - high	24.2619
2	5	329	congruent - high	34.3528
2	5	330	congruent - high	-35.3060
2	5	332	congruent - high	-15.2587
2	5	333	congruent - high	16.5452
2	5	334	congruent - high	131.4901
2	5	335	congruent - high	208.5499
2	5	336	congruent - high	114.9741
2	5	337	congruent - high	23.4508
2	5	338	congruent - high	-22.4827
2	5	340	congruent - high	-19.3108
2	5	341	congruent - high	-30.6920
2	5	342	congruent - high	-42.2060
2	5	343	congruent - high	-42.1281
2	5	344	congruent - high	-48.1518
2	5	345	congruent - high	-25.7580
2	5	346	congruent - high	-39.8993
2	5	347	congruent - high	-15.0955
2	5	348	congruent - high	-35.4970
2	5	349	congruent - high	-46.6577
2	5	350	congruent - high	-40.2757
2	5	351	congruent - high	-56.7464
2	5	352	congruent - high	-38.4101
2	5	353	congruent - high	-36.0573
2	5	354	congruent - high	-29.3407
2	5	355	congruent - high	-47.8746
2	5	356	congruent - high	-49.1345
2	5	357	congruent - high	-43.9622
2	5	358	congruent - high	22.3404
2	5	359	congruent - high	-8.3304
2	5	360	congruent - high	-18.1870
2	5	361	congruent - high	-31.0371
2	5	362	congruent - high	-51.6739
2	5	363	congruent - high	-27.7271
2	5	364	congruent - high	-20.6809
2	5	365	congruent - high	-0.0955
2	5	366	congruent - high	7.1400
2	5	367	congruent - high	-6.6700
2	5	368	congruent - high	-18.1975
2	5	369	congruent - high	-53.1621
2	5	370	congruent - high	47.4082
2	5	371	congruent - high	-21.9486
2	5	372	congruent - high	-14.5918
2	5	373	congruent - high	-18.2062
2	5	374	incongruent - low	87.7736
2	5	375	incongruent - low	13.5364
2	5	376	incongruent - low	-11.8909
2	5	377	incongruent - low	-29.7504
2	5	378	incongruent - low	-46.6708
2	5	379	incongruent - low	-32.3938
2	5	380	incongruent - low	-53.0452
2	5	382	incongruent - low	-36.0916
2	5	383	incongruent - low	-60.9517
2	5	384	incongruent - low	-42.8757
2	5	385	incongruent - low	-43.6889
2	5	386	incongruent - low	-48.7859
2	5	387	incongruent - low	-51.0152
2	5	388	incongruent - low	-20.0552
2	5	389	incongruent - low	-47.1539
2	5	390	incongruent - low	-62.9972
2	5	391	incongruent - low	-51.9586
2	5	392	incongruent - low	27.4258
2	5	393	incongruent - low	15.0332
2	5	395	incongruent - low	-22.4310
2	5	396	incongruent - low	-31.0693
2	5	397	incongruent - low	-38.7058
2	5	398	incongruent - low	49.6239
2	5	399	incongruent - low	66.6322
2	5	400	incongruent - low	11.1725
2	5	401	incongruent - low	22.0445
2	5	402	incongruent - low	181.8512
2	5	403	incongruent - low	83.0189
2	5	404	incongruent - low	35.5182
2	5	405	incongruent - low	-6.4257
2	5	406	incongruent - low	13.0634
2	5	407	incongruent - low	41.7766
2	5	408	incongruent - low	-24.2547
2	5	409	incongruent - low	-33.6471
2	5	410	incongruent - low	171.5290
2	5	411	incongruent - low	52.9835
2	5	412	incongruent - low	40.0007
2	5	413	incongruent - low	-19.5043
2	5	414	incongruent - low	-36.7031
2	5	415	incongruent - low	-34.0192
2	5	416	incongruent - low	-37.9611
2	5	417	incongruent - low	-26.9932
2	5	418	incongruent - low	-50.0322
2	5	419	incongruent - low	-29.4324
2	5	420	incongruent - low	-19.5809
2	5	421	incongruent - low	-31.7534
2	5	422	incongruent - low	-38.5008
2	5	423	incongruent - low	32.6599
2	5	424	incongruent - low	22.5615
2	5	425	incongruent - low	-9.6370
2	5	426	incongruent - low	-60.5799
2	5	427	incongruent - low	-24.7445
2	5	428	incongruent - med	22.5438
2	5	429	incongruent - med	-26.1060
2	5	430	incongruent - med	15.9350
2	5	431	incongruent - med	-32.3327
2	5	432	incongruent - med	8.8447
2	5	433	incongruent - med	-8.1103
2	5	434	incongruent - med	-39.6560
2	5	435	incongruent - med	-45.5079
2	5	436	incongruent - med	-50.5532
2	5	437	incongruent - med	-49.5212
2	5	438	incongruent - med	-52.9590
2	5	439	incongruent - med	-47.7232
2	5	440	incongruent - med	-49.9486
2	5	441	incongruent - med	-62.2958
2	5	442	incongruent - med	-48.5910
2	5	443	incongruent - med	-56.5481
2	5	444	incongruent - med	-49.5638
2	5	445	incongruent - med	-26.6076
2	5	446	incongruent - med	21.2134
2	5	447	incongruent - med	-7.1740
2	5	448	incongruent - med	9.6322
2	5	449	incongruent - med	21.2780
2	5	450	incongruent - med	-28.2196
2	5	451	incongruent - med	-28.7803
2	5	452	incongruent - med	-43.0996
2	5	453	incongruent - med	-42.3802
2	5	454	incongruent - med	118.7550
2	5	455	incongruent - med	141.8561
2	5	456	incongruent - med	45.1863
2	5	457	incongruent - med	-14.4968
2	5	458	incongruent - med	20.1134
2	5	459	incongruent - med	32.4179
2	5	460	incongruent - med	45.4472
2	5	461	incongruent - med	53.9334
2	5	462	incongruent - med	51.4394
2	5	463	incongruent - med	-33.1585
2	5	464	incongruent - med	22.0167
2	5	465	incongruent - med	-30.1743
2	5	466	incongruent - med	1.2248
2	5	467	incongruent - med	-30.9057
2	5	468	incongruent - med	-13.1361
2	5	470	incongruent - med	-33.6881
2	5	471	incongruent - med	-23.7458
2	5	472	incongruent - med	-33.9874
2	5	473	incongruent - med	-37.3574
2	5	474	incongruent - med	-52.8535
2	5	475	incongruent - med	-12.5062
2	5	476	incongruent - med	-44.8707
2	5	477	incongruent - med	-33.8209
2	5	478	incongruent - med	-24.2254
2	5	479	incongruent - med	-4.1159
2	5	480	incongruent - med	-13.3277
2	5	481	incongruent - med	-36.0576
2	5	482	incongruent - high	81.7135
2	5	483	incongruent - high	117.7170
2	5	484	incongruent - high	-33.7197
2	5	485	incongruent - high	-50.0295
2	5	486	incongruent - high	-59.6956
2	5	487	incongruent - high	-42.1776
2	5	488	incongruent - high	-66.1156
2	5	489	incongruent - high	-54.2701
2	5	490	incongruent - high	-51.8519
2	5	491	incongruent - high	-55.3886
2	5	492	incongruent - high	-60.0938
2	5	493	incongruent - high	-59.8771
2	5	494	incongruent - high	-57.1375
2	5	495	incongruent - high	-47.7223
2	5	496	incongruent - high	-49.0103
2	5	497	incongruent - high	-48.3417
2	5	498	incongruent - high	-42.3479
2	5	499	incongruent - high	-45.2906
2	5	500	incongruent - high	74.7472
2	5	501	incongruent - high	69.3555
2	5	502	incongruent - high	-18.8603
2	5	503	incongruent - high	81.8816
2	5	504	incongruent - high	137.2809
2	5	505	incongruent - high	104.8355
2	5	506	incongruent - high	95.2799
2	5	507	incongruent - high	25.0174
2	5	508	incongruent - high	40.2352
2	5	509	incongruent - high	147.9685
2	5	510	incongruent - high	31.5655
2	5	511	incongruent - high	15.9265
2	5	512	incongruent - high	72.5966
2	5	513	incongruent - high	49.3368
2	5	514	incongruent - high	33.1779
2	5	515	incongruent - high	31.5316
2	5	516	incongruent - high	54.6425
2	5	517	incongruent - high	-38.2188
2	5	519	incongruent - high	189.9704
2	5	520	incongruent - high	-35.5740
2	5	521	incongruent - high	-25.5467
2	5	522	incongruent - high	-35.3187
2	5	523	incongruent - high	-22.3660
2	5	524	incongruent - high	-4.3733
2	5	525	incongruent - high	1.1090
2	5	526	incongruent - high	13.8265
2	5	527	incongruent - high	-10.9394
2	5	528	incongruent - high	-4.1339
2	5	529	incongruent - high	-31.2566
2	5	530	incongruent - high	-47.8129
2	5	531	incongruent - high	-51.1003
2	5	532	incongruent - high	-46.2228
2	5	533	incongruent - high	-14.5641
2	5	534	incongruent - high	-31.4820
2	5	535	incongruent - high	-58.7605
2	6	1	congruent - low	7.6032
2	6	2	congruent - low	13.7502
2	6	3	congruent - low	10.4460
2	6	4	congruent - low	-10.1929
2	6	5	congruent - low	-6.3502
2	6	7	congruent - low	-23.7644
2	6	8	congruent - low	-21.9357
2	6	9	congruent - low	-42.1030
2	6	10	congruent - low	-35.8373
2	6	11	congruent - low	-33.4745
2	6	12	congruent - low	-1.2863
2	6	13	congruent - low	-7.3919
2	6	14	congruent - low	-35.1576
2	6	15	congruent - low	-39.4964
2	6	16	congruent - low	-11.8801
2	6	17	congruent - low	-11.1821
2	6	18	congruent - low	-17.7559
2	6	19	congruent - low	24.2895
2	6	20	congruent - low	18.2796
2	6	21	congruent - low	-11.3302
2	6	22	congruent - low	-43.9110
2	6	24	congruent - low	-41.6220
2	6	25	congruent - low	10.0779
2	6	26	congruent - low	48.5288
2	6	27	congruent - low	-36.0892
2	6	28	congruent - low	-70.6200
2	6	29	congruent - low	134.8709
2	6	30	congruent - low	-7.6013
2	6	31	congruent - low	-26.2628
2	6	32	congruent - low	68.6794
2	6	33	congruent - low	-58.0171
2	6	34	congruent - low	-58.5618
2	6	35	congruent - low	72.2437
2	6	36	congruent - low	106.3542
2	6	37	congruent - low	265.3094
2	6	38	congruent - low	228.1159
2	6	39	congruent - low	29.3119
2	6	40	congruent - low	-15.6591
2	6	41	congruent - low	2.2444
2	6	42	congruent - low	1.8428
2	6	43	congruent - low	26.4263
2	6	44	congruent - low	-13.7971
2	6	45	congruent - low	-16.9091
2	6	46	congruent - low	12.3161
2	6	47	congruent - low	-35.9797
2	6	48	congruent - low	-24.6801
2	6	49	congruent - low	-14.5782
2	6	50	congruent - low	10.8916
2	6	51	congruent - low	-18.3083
2	6	52	congruent - low	-12.6370
2	6	53	congruent - low	-36.4803
2	6	54	congruent - low	-8.9878
2	6	55	congruent - low	-38.4262
2	6	56	congruent - low	-32.9308
2	6	57	congruent - low	-37.8488
2	6	58	congruent - low	-46.4416
2	6	59	congruent - low	-6.1774
2	6	60	congruent - low	0.9605
2	6	62	congruent - low	-49.6309
2	6	63	congruent - low	-53.9101
2	6	64	congruent - low	-54.6046
2	6	65	congruent - low	-55.5764
2	6	67	congruent - low	-30.8655
2	6	68	congruent - low	-29.8282
2	6	69	congruent - low	-39.2711
2	6	70	congruent - low	-14.3918
2	6	71	congruent - low	-46.1901
2	6	72	congruent - low	-58.9394
2	6	73	congruent - low	-62.0659
2	6	74	congruent - low	-40.5428
2	6	75	congruent - low	-35.0936
2	6	76	congruent - low	-62.7578
2	6	78	congruent - low	-23.6919
2	6	79	congruent - low	-45.4724
2	6	80	congruent - low	-58.6310
2	6	81	congruent - low	332.8044
2	6	82	congruent - low	79.1498
2	6	83	congruent - low	-22.6457
2	6	84	congruent - low	-27.2164
2	6	85	congruent - low	-19.8375
2	6	86	congruent - low	-19.9484
2	6	87	congruent - low	-22.2493
2	6	88	congruent - low	-16.8604
2	6	89	congruent - low	-42.0831
2	6	90	congruent - low	-59.0913
2	6	91	congruent - low	3.0433
2	6	92	congruent - low	-35.6586
2	6	93	congruent - low	-43.3397
[truncated: 8,368 more rows]
