# Supplementary material for: Lamina-specific cortical dynamics in human visual and sensorimotor cortices
Source: eLife. 2018 Oct 22;7:e33977. doi: 10.7554/eLife.33977 (PMC6197856; doi:10.7554/eLife.33977)
Supplement: Figure 8—source data 1. [file elife-33977-fig8-data1.xlsx]

## Sheet: Beta Decrease
Subject	Session	Trial	Condition	Power
1	1	1	congruent - low	-32.5105
1	1	2	congruent - low	-28.6502
1	1	3	congruent - low	-15.4866
1	1	4	congruent - low	-23.6195
1	1	5	congruent - low	-8.5481
1	1	8	congruent - low	-2.2347
1	1	9	congruent - low	-26.2673
1	1	11	congruent - low	-16.9663
1	1	13	congruent - low	2.7494
1	1	14	congruent - low	-0.6052
1	1	15	congruent - low	-2.9212
1	1	16	congruent - low	-12.2478
1	1	17	congruent - low	-26.8071
1	1	18	congruent - low	-25.0428
1	1	19	congruent - low	-6.6627
1	1	21	congruent - low	-10.5470
1	1	22	congruent - low	-21.3417
1	1	23	congruent - low	-17.7941
1	1	24	congruent - low	-20.7329
1	1	25	congruent - low	-9.6021
1	1	26	congruent - low	-12.7495
1	1	27	congruent - low	-15.8192
1	1	28	congruent - low	-21.5435
1	1	29	congruent - low	-30.3350
1	1	31	congruent - low	-4.2259
1	1	32	congruent - low	1.1483
1	1	33	congruent - low	-23.9329
1	1	34	congruent - low	-23.3399
1	1	36	congruent - low	-34.2237
1	1	37	congruent - low	-30.2382
1	1	38	congruent - low	-19.7754
1	1	39	congruent - low	-19.6100
1	1	41	congruent - low	-16.9829
1	1	44	congruent - low	-9.3479
1	1	45	congruent - low	-18.3829
1	1	46	congruent - low	-15.6606
1	1	47	congruent - low	-18.2902
1	1	48	congruent - low	-29.1130
1	1	49	congruent - low	-10.1949
1	1	50	congruent - low	-13.6859
1	1	51	congruent - low	-0.2401
1	1	52	congruent - low	-5.6433
1	1	53	congruent - low	-10.3180
1	1	54	congruent - low	-18.6161
1	1	55	congruent - low	-10.3298
1	1	56	congruent - low	-32.8593
1	1	57	congruent - low	-15.0016
1	1	58	congruent - low	-17.9629
1	1	59	congruent - low	-27.5825
1	1	60	congruent - low	-31.5731
1	1	61	congruent - low	-18.3833
1	1	62	congruent - low	9.5011
1	1	64	congruent - low	-21.4607
1	1	65	congruent - low	-13.8303
1	1	66	congruent - low	-7.3987
1	1	67	congruent - low	-8.1029
1	1	68	congruent - low	-10.1007
1	1	69	congruent - low	-15.1517
1	1	70	congruent - low	-19.8884
1	1	71	congruent - low	-31.0692
1	1	72	congruent - low	-13.9698
1	1	73	congruent - low	-26.5912
1	1	74	congruent - low	-8.0445
1	1	75	congruent - low	-15.6007
1	1	76	congruent - low	-2.1074
1	1	77	congruent - low	-21.5328
1	1	78	congruent - low	-16.8130
1	1	79	congruent - low	23.2294
1	1	80	congruent - low	16.4736
1	1	81	congruent - low	-1.4356
1	1	82	congruent - low	-24.5893
1	1	83	congruent - low	13.6912
1	1	84	congruent - low	-6.4808
1	1	85	congruent - low	5.2815
1	1	86	congruent - low	-37.4748
1	1	87	congruent - low	-25.1551
1	1	88	congruent - low	0.0266
1	1	89	congruent - low	-20.4338
1	1	90	congruent - low	-24.3945
1	1	91	congruent - low	-7.6197
1	1	92	congruent - low	-12.7738
1	1	93	congruent - low	-35.5542
1	1	94	congruent - low	-15.8546
1	1	95	congruent - low	-17.5091
1	1	96	congruent - low	1.4232
1	1	97	congruent - low	-17.8365
1	1	98	congruent - low	-22.7620
1	1	99	congruent - low	-28.6689
1	1	100	congruent - low	21.1518
1	1	101	congruent - low	-25.6832
1	1	102	congruent - low	-3.7051
1	1	103	congruent - low	-26.9915
1	1	105	congruent - low	-19.1598
1	1	106	congruent - low	-22.9214
1	1	107	congruent - low	-22.0012
1	1	108	congruent - low	-29.5892
1	1	109	congruent - low	-20.6872
1	1	110	congruent - low	-3.4075
1	1	111	congruent - low	-25.5484
1	1	112	congruent - low	-26.3114
1	1	113	congruent - low	-2.2346
1	1	114	congruent - low	-20.9686
1	1	115	congruent - low	-7.0093
1	1	116	congruent - low	-6.8772
1	1	117	congruent - low	-35.7378
1	1	118	congruent - low	-11.7533
1	1	119	congruent - low	-18.5955
1	1	120	congruent - low	3.6916
1	1	122	congruent - med	-43.3293
1	1	123	congruent - med	0.8158
1	1	124	congruent - med	-30.7105
1	1	125	congruent - med	-24.5603
1	1	126	congruent - med	-26.6599
1	1	127	congruent - med	-20.7487
1	1	128	congruent - med	-11.1069
1	1	129	congruent - med	-18.4251
1	1	130	congruent - med	-11.3215
1	1	131	congruent - med	-36.1601
1	1	132	congruent - med	-16.8480
1	1	133	congruent - med	-23.5936
1	1	134	congruent - med	1.4877
1	1	135	congruent - med	-34.8336
1	1	136	congruent - med	-24.4016
1	1	137	congruent - med	-27.9957
1	1	138	congruent - med	-24.2295
1	1	139	congruent - med	-22.0443
1	1	141	congruent - med	7.1486
1	1	142	congruent - med	0.5717
1	1	143	congruent - med	-34.9673
1	1	144	congruent - med	-22.1281
1	1	145	congruent - med	17.6339
1	1	146	congruent - med	-28.0891
1	1	147	congruent - med	-30.3096
1	1	148	congruent - med	-14.2533
1	1	149	congruent - med	-0.8294
1	1	150	congruent - med	-11.1279
1	1	151	congruent - med	-28.7085
1	1	152	congruent - med	-16.1066
1	1	153	congruent - med	-33.7220
1	1	155	congruent - med	-8.7062
1	1	156	congruent - med	-2.2939
1	1	157	congruent - med	-7.2983
1	1	158	congruent - med	-29.2334
1	1	159	congruent - med	-24.0474
1	1	160	congruent - med	-40.4764
1	1	161	congruent - med	-26.3706
1	1	162	congruent - med	-18.1692
1	1	163	congruent - med	-13.5348
1	1	164	congruent - med	-10.4164
1	1	165	congruent - med	-14.7382
1	1	166	congruent - med	-7.9447
1	1	167	congruent - med	-5.7827
1	1	168	congruent - med	-32.2830
1	1	169	congruent - med	-13.6578
1	1	170	congruent - med	-11.6751
1	1	171	congruent - med	-19.7730
1	1	172	congruent - med	-16.5645
1	1	173	congruent - med	-21.3144
1	1	174	congruent - med	-15.7635
1	1	175	congruent - med	-15.3049
1	1	176	congruent - med	-33.1659
1	1	177	congruent - med	-30.4622
1	1	178	congruent - med	-43.6904
1	1	179	congruent - med	-25.6178
1	1	180	congruent - med	-33.1708
1	1	181	congruent - med	-17.2595
1	1	182	congruent - med	-17.8854
1	1	183	congruent - med	-13.4439
1	1	184	congruent - med	-25.0289
1	1	185	congruent - med	-26.7361
1	1	186	congruent - med	-21.6158
1	1	187	congruent - med	-23.0931
1	1	188	congruent - med	-18.3575
1	1	189	congruent - med	1.7943
1	1	190	congruent - med	-13.1631
1	1	191	congruent - med	-16.7281
1	1	192	congruent - med	-12.9470
1	1	193	congruent - med	-41.4206
1	1	194	congruent - med	-19.4634
1	1	195	congruent - med	-26.1328
1	1	196	congruent - med	-12.2557
1	1	197	congruent - med	-11.0550
1	1	198	congruent - med	14.2788
1	1	199	congruent - med	-43.4365
1	1	200	congruent - med	-12.7672
1	1	201	congruent - med	-36.9282
1	1	202	congruent - med	-37.4024
1	1	203	congruent - med	-25.4140
1	1	204	congruent - med	-21.7786
1	1	206	congruent - med	-3.0111
1	1	207	congruent - med	-17.6830
1	1	208	congruent - med	-28.9343
1	1	209	congruent - med	-4.5028
1	1	210	congruent - med	-5.9196
1	1	211	congruent - med	-17.9539
1	1	212	congruent - med	-14.9787
1	1	213	congruent - med	-22.9826
1	1	214	congruent - med	-21.0122
1	1	215	congruent - med	1.0979
1	1	216	congruent - med	-29.2086
1	1	217	congruent - med	-14.2692
1	1	218	congruent - med	-16.5075
1	1	219	congruent - med	-16.2297
1	1	220	congruent - med	-18.6500
1	1	221	congruent - med	-26.1686
1	1	222	congruent - med	-27.2721
1	1	223	congruent - med	-33.3851
1	1	224	congruent - med	-21.7960
1	1	225	congruent - med	-14.5922
1	1	226	congruent - med	-11.7448
1	1	227	congruent - med	-24.4095
1	1	228	congruent - med	-28.8707
1	1	230	congruent - med	-17.8369
1	1	231	congruent - med	-28.5645
1	1	232	congruent - med	-31.0833
1	1	233	congruent - med	-18.7222
1	1	234	congruent - med	-11.8487
1	1	235	congruent - med	-34.8108
1	1	236	congruent - med	-36.9686
1	1	237	congruent - med	-8.8374
1	1	238	congruent - med	0.5804
1	1	239	congruent - med	0.6910
1	1	240	congruent - high	-36.5320
1	1	241	congruent - high	-32.6732
1	1	242	congruent - high	-17.4986
1	1	243	congruent - high	-10.8223
1	1	244	congruent - high	-6.5814
1	1	245	congruent - high	-6.3698
1	1	246	congruent - high	-15.9670
1	1	247	congruent - high	-28.4550
1	1	248	congruent - high	-14.5302
1	1	249	congruent - high	-28.7910
1	1	250	congruent - high	-41.1592
1	1	251	congruent - high	-15.5679
1	1	252	congruent - high	-28.0739
1	1	253	congruent - high	-24.0117
1	1	254	congruent - high	8.5174
1	1	255	congruent - high	-23.8881
1	1	256	congruent - high	-30.0220
1	1	257	congruent - high	-9.6853
1	1	258	congruent - high	-3.8611
1	1	259	congruent - high	2.1514
1	1	260	congruent - high	-18.0431
1	1	262	congruent - high	-27.8081
1	1	263	congruent - high	-30.0836
1	1	264	congruent - high	-12.8290
1	1	265	congruent - high	-29.4157
1	1	266	congruent - high	-22.5868
1	1	267	congruent - high	9.8125
1	1	269	congruent - high	-3.2827
1	1	270	congruent - high	-19.2154
1	1	271	congruent - high	-24.0417
1	1	272	congruent - high	3.9397
1	1	273	congruent - high	-20.0571
1	1	274	congruent - high	-28.5366
1	1	275	congruent - high	-34.7530
1	1	276	congruent - high	-27.4944
1	1	277	congruent - high	-34.8751
1	1	278	congruent - high	-17.2429
1	1	279	congruent - high	0.4608
1	1	280	congruent - high	6.2517
1	1	281	congruent - high	2.4771
1	1	282	congruent - high	-15.4842
1	1	283	congruent - high	-23.6705
1	1	284	congruent - high	-29.3917
1	1	285	congruent - high	-13.4661
1	1	286	congruent - high	-16.0337
1	1	287	congruent - high	-5.5397
1	1	288	congruent - high	-19.6534
1	1	289	congruent - high	-24.2574
1	1	290	congruent - high	-18.3499
1	1	291	congruent - high	-34.0770
1	1	292	congruent - high	-19.1528
1	1	293	congruent - high	-9.4446
1	1	294	congruent - high	-21.7241
1	1	295	congruent - high	-31.4485
1	1	296	congruent - high	-17.2743
1	1	297	congruent - high	-33.4519
1	1	298	congruent - high	-29.8621
1	1	299	congruent - high	-19.4248
1	1	300	congruent - high	-7.7232
1	1	301	congruent - high	-27.7083
1	1	302	congruent - high	-22.6715
1	1	303	congruent - high	-22.2095
1	1	304	congruent - high	-24.1570
1	1	305	congruent - high	-13.4553
1	1	306	congruent - high	-36.4970
1	1	307	congruent - high	-28.1331
1	1	308	congruent - high	-36.6560
1	1	310	congruent - high	-18.7474
1	1	311	congruent - high	-34.7199
1	1	312	congruent - high	-32.8057
1	1	313	congruent - high	-13.4611
1	1	314	congruent - high	-0.2072
1	1	315	congruent - high	-16.7337
1	1	316	congruent - high	-7.9553
1	1	317	congruent - high	-8.1336
1	1	318	congruent - high	-12.3709
1	1	319	congruent - high	-25.1402
1	1	320	congruent - high	-36.6940
1	1	321	congruent - high	-18.2474
1	1	322	congruent - high	-32.8942
1	1	323	congruent - high	-30.9818
1	1	324	congruent - high	-22.7681
1	1	325	congruent - high	-29.6774
1	1	326	congruent - high	-37.4159
1	1	327	congruent - high	-18.5297
1	1	328	congruent - high	-28.5278
1	1	329	congruent - high	-34.6215
1	1	330	congruent - high	-12.1951
1	1	331	congruent - high	-4.8601
1	1	332	congruent - high	-14.4617
1	1	333	congruent - high	-30.5898
1	1	334	congruent - high	-9.4357
1	1	335	congruent - high	-23.5776
1	1	336	congruent - high	-36.5942
1	1	337	congruent - high	-16.6856
1	1	338	congruent - high	-6.4778
1	1	339	congruent - high	-29.6907
1	1	340	congruent - high	1.7043
1	1	341	congruent - high	-39.0403
1	1	342	congruent - high	-10.6202
1	1	344	congruent - high	-17.6301
1	1	345	congruent - high	-25.5533
1	1	346	congruent - high	-31.1408
1	1	347	congruent - high	-23.9316
1	1	348	congruent - high	-17.2075
1	1	349	congruent - high	-22.7798
1	1	350	congruent - high	-33.9968
1	1	351	congruent - high	-11.2935
1	1	352	congruent - high	-15.5208
1	1	353	congruent - high	4.8380
1	1	354	congruent - high	3.4497
1	1	355	congruent - high	-12.2898
1	1	356	congruent - high	-30.2768
1	1	357	congruent - high	-23.1867
1	1	358	congruent - high	-18.7843
1	1	359	congruent - high	-30.1148
1	1	362	incongruent - low	-8.9787
1	1	363	incongruent - low	-35.5466
1	1	364	incongruent - low	20.3047
1	1	365	incongruent - low	2.8105
1	1	366	incongruent - low	-28.3111
1	1	367	incongruent - low	-33.4898
1	1	368	incongruent - low	-13.8688
1	1	369	incongruent - low	-12.5532
1	1	370	incongruent - low	-4.3309
1	1	371	incongruent - low	-26.3379
1	1	372	incongruent - low	-10.6124
1	1	373	incongruent - low	1.7896
1	1	374	incongruent - low	-22.8660
1	1	375	incongruent - low	-32.2201
1	1	376	incongruent - low	-5.6428
1	1	377	incongruent - low	-30.9632
1	1	378	incongruent - low	-6.5395
1	1	379	incongruent - low	-14.0840
1	1	380	incongruent - low	32.1507
1	1	381	incongruent - low	-10.7950
1	1	382	incongruent - low	-7.8227
1	1	383	incongruent - low	-31.5319
1	1	384	incongruent - low	-17.8994
1	1	385	incongruent - low	-29.6830
1	1	386	incongruent - low	9.9514
1	1	387	incongruent - low	-14.1935
1	1	388	incongruent - low	-11.0415
1	1	389	incongruent - low	29.3145
1	1	390	incongruent - low	-4.7373
1	1	391	incongruent - low	-5.3266
1	1	392	incongruent - low	2.9319
1	1	393	incongruent - low	2.6384
1	1	394	incongruent - low	0.2381
1	1	395	incongruent - low	-25.9205
1	1	396	incongruent - low	-8.7705
1	1	398	incongruent - low	-16.1648
1	1	399	incongruent - low	-0.1697
1	1	400	incongruent - low	-10.9617
1	1	401	incongruent - low	-23.2676
1	1	402	incongruent - low	-16.3265
1	1	403	incongruent - low	-29.9581
1	1	405	incongruent - low	-29.7929
1	1	406	incongruent - low	-21.3115
1	1	407	incongruent - low	-23.5357
1	1	408	incongruent - low	-18.7423
1	1	409	incongruent - low	-11.9358
1	1	410	incongruent - low	5.4862
1	1	411	incongruent - low	-9.5637
1	1	412	incongruent - low	-22.0690
1	1	413	incongruent - low	-9.8388
1	1	414	incongruent - med	-11.0458
1	1	415	incongruent - med	-17.0302
1	1	416	incongruent - med	-12.3420
1	1	417	incongruent - med	1.3162
1	1	418	incongruent - med	-11.2016
1	1	419	incongruent - med	-21.1680
1	1	420	incongruent - med	-20.5129
1	1	421	incongruent - med	-6.0856
1	1	422	incongruent - med	-28.0258
1	1	423	incongruent - med	-13.0852
1	1	424	incongruent - med	-9.9943
1	1	425	incongruent - med	-18.9057
1	1	426	incongruent - med	-14.9877
1	1	427	incongruent - med	-10.3982
1	1	428	incongruent - med	14.2379
1	1	429	incongruent - med	-19.5770
1	1	430	incongruent - med	-13.8294
1	1	431	incongruent - med	-18.1744
1	1	432	incongruent - med	-42.5635
1	1	433	incongruent - med	-18.6368
1	1	434	incongruent - med	-11.7741
1	1	435	incongruent - med	-2.4757
1	1	436	incongruent - med	-20.0332
1	1	438	incongruent - med	-4.1174
1	1	439	incongruent - med	-32.3706
1	1	440	incongruent - med	-23.9070
1	1	441	incongruent - med	-30.9587
1	1	442	incongruent - med	-11.4177
1	1	444	incongruent - med	-6.6260
1	1	445	incongruent - med	-1.7658
1	1	446	incongruent - med	-16.2021
1	1	447	incongruent - med	-26.7275
1	1	448	incongruent - med	-28.9034
1	1	449	incongruent - med	-28.4717
1	1	450	incongruent - med	-28.4106
1	1	451	incongruent - med	-22.6986
1	1	452	incongruent - med	-14.2733
1	1	453	incongruent - med	-35.5753
1	1	454	incongruent - med	-17.1216
1	1	455	incongruent - med	-26.6136
1	1	456	incongruent - med	-26.2381
1	1	457	incongruent - med	-29.4935
1	1	458	incongruent - med	-30.0134
1	1	459	incongruent - med	-20.9006
1	1	460	incongruent - med	-20.5694
1	1	461	incongruent - med	-29.1900
1	1	462	incongruent - med	-24.7599
1	1	463	incongruent - med	-14.2957
1	1	464	incongruent - med	-33.2919
1	1	465	incongruent - med	-15.6612
1	1	466	incongruent - high	-12.9915
1	1	467	incongruent - high	-10.8447
1	1	468	incongruent - high	-40.0257
1	1	469	incongruent - high	-20.8043
1	1	470	incongruent - high	-35.1753
1	1	471	incongruent - high	-16.7761
1	1	472	incongruent - high	4.0991
1	1	473	incongruent - high	-31.0754
1	1	474	incongruent - high	-30.8942
1	1	475	incongruent - high	-27.5513
1	1	476	incongruent - high	-35.5757
1	1	477	incongruent - high	-7.2835
1	1	478	incongruent - high	-4.2350
1	1	479	incongruent - high	-0.8807
1	1	480	incongruent - high	-27.3334
1	1	481	incongruent - high	-25.6686
1	1	482	incongruent - high	-25.9378
1	1	483	incongruent - high	1.5122
1	1	484	incongruent - high	-17.9833
1	1	486	incongruent - high	-11.8580
1	1	487	incongruent - high	-16.0964
1	1	488	incongruent - high	-33.7434
1	1	489	incongruent - high	-37.2615
1	1	490	incongruent - high	-23.2865
1	1	491	incongruent - high	-40.9452
1	1	492	incongruent - high	-29.7798
1	1	493	incongruent - high	-15.3980
1	1	494	incongruent - high	-35.3052
1	1	495	incongruent - high	-20.2922
1	1	496	incongruent - high	-25.1234
1	1	497	incongruent - high	-13.9630
1	1	498	incongruent - high	-6.6889
1	1	500	incongruent - high	-25.5078
1	1	501	incongruent - high	4.4284
1	1	502	incongruent - high	-32.2319
1	1	503	incongruent - high	-18.6752
1	1	504	incongruent - high	-27.7722
1	1	505	incongruent - high	-35.3913
1	1	506	incongruent - high	-17.7969
1	1	507	incongruent - high	-23.5387
1	1	508	incongruent - high	-35.2200
1	1	509	incongruent - high	-26.6011
1	1	510	incongruent - high	-37.6919
1	1	511	incongruent - high	-13.4063
1	1	512	incongruent - high	-13.2992
1	1	513	incongruent - high	-28.4898
1	1	514	incongruent - high	-42.5577
1	1	515	incongruent - high	-23.0635
2	1	1	congruent - low	-54.1482
2	1	2	congruent - low	-41.7389
2	1	3	congruent - low	-46.8275
2	1	4	congruent - low	-47.6572
2	1	5	congruent - low	-42.4127
2	1	6	congruent - low	-45.3967
2	1	7	congruent - low	-39.9221
2	1	8	congruent - low	-43.2514
2	1	9	congruent - low	-49.2220
2	1	11	congruent - low	-44.2854
2	1	12	congruent - low	-28.3141
2	1	13	congruent - low	-44.4323
2	1	15	congruent - low	-38.3904
2	1	17	congruent - low	-43.0192
2	1	19	congruent - low	-29.5167
2	1	20	congruent - low	-31.2020
2	1	21	congruent - low	-22.8592
2	1	22	congruent - low	-28.2441
2	1	23	congruent - low	-26.7732
2	1	25	congruent - low	-43.8368
2	1	26	congruent - low	-35.6405
2	1	27	congruent - low	-27.4342
2	1	28	congruent - low	-27.0300
2	1	30	congruent - low	-29.7925
2	1	31	congruent - low	-20.5518
2	1	32	congruent - low	-28.7387
2	1	33	congruent - low	-24.3690
2	1	34	congruent - low	-33.3834
2	1	35	congruent - low	-34.9022
2	1	37	congruent - low	-37.7919
2	1	38	congruent - low	-50.2823
2	1	39	congruent - low	-44.4529
2	1	40	congruent - low	-50.4600
2	1	41	congruent - low	-38.3743
2	1	42	congruent - low	-33.0251
2	1	43	congruent - low	-0.8045
2	1	44	congruent - low	-3.2879
2	1	45	congruent - low	0.5431
2	1	46	congruent - low	43.6249
2	1	47	congruent - low	67.2476
2	1	48	congruent - low	-6.1319
2	1	49	congruent - low	-13.5666
2	1	50	congruent - low	24.7428
2	1	51	congruent - low	51.2144
2	1	52	congruent - low	12.9810
2	1	53	congruent - low	21.2267
2	1	56	congruent - low	18.0694
2	1	57	congruent - low	-18.3476
2	1	58	congruent - low	-0.5761
2	1	59	congruent - low	-6.2831
2	1	60	congruent - low	7.1008
2	1	61	congruent - low	-0.8424
2	1	62	congruent - low	-15.3756
2	1	64	congruent - low	16.3879
2	1	65	congruent - low	9.1672
2	1	66	congruent - low	-3.1849
2	1	67	congruent - low	0.3620
2	1	68	congruent - low	1.2958
2	1	69	congruent - low	-18.9138
2	1	71	congruent - low	22.9817
2	1	72	congruent - low	-2.0621
2	1	73	congruent - low	1.7385
2	1	74	congruent - low	-0.1829
2	1	75	congruent - low	-21.3745
2	1	76	congruent - low	-14.5320
2	1	77	congruent - low	3.6709
2	1	78	congruent - low	-9.4699
2	1	79	congruent - low	-8.8259
2	1	80	congruent - low	9.4470
2	1	81	congruent - low	18.7135
2	1	82	congruent - low	-3.4631
2	1	83	congruent - low	-13.2195
2	1	84	congruent - med	-50.0938
2	1	85	congruent - med	-49.9765
2	1	86	congruent - med	-51.8367
2	1	87	congruent - med	-47.4010
2	1	88	congruent - med	-28.2501
2	1	90	congruent - med	-43.4950
2	1	91	congruent - med	-40.6872
2	1	94	congruent - med	1.7558
2	1	96	congruent - med	-45.9613
2	1	97	congruent - med	-28.8996
2	1	98	congruent - med	-30.6169
2	1	99	congruent - med	-13.9934
2	1	100	congruent - med	-33.2215
2	1	101	congruent - med	-33.9906
2	1	102	congruent - med	-11.6987
2	1	103	congruent - med	-37.9612
2	1	106	congruent - med	-37.4912
2	1	107	congruent - med	-23.6693
2	1	108	congruent - med	-34.0032
2	1	109	congruent - med	-4.8969
2	1	110	congruent - med	-40.5212
2	1	112	congruent - med	-46.0992
2	1	113	congruent - med	-37.9041
2	1	114	congruent - med	-40.8953
2	1	115	congruent - med	-36.4983
2	1	116	congruent - med	-37.5875
2	1	117	congruent - med	-27.4499
2	1	118	congruent - med	-28.2401
2	1	119	congruent - med	-32.6902
2	1	121	congruent - med	-29.6310
2	1	122	congruent - med	-44.3460
2	1	123	congruent - med	-43.2518
2	1	124	congruent - med	-23.7960
2	1	126	congruent - med	-16.0306
2	1	127	congruent - med	-19.4829
2	1	128	congruent - med	-20.4083
2	1	129	congruent - med	-14.3593
2	1	130	congruent - med	48.6174
2	1	131	congruent - med	2.6455
2	1	132	congruent - med	41.2335
2	1	133	congruent - med	-1.8645
2	1	134	congruent - med	11.5242
2	1	135	congruent - med	-1.6366
2	1	136	congruent - med	23.6621
2	1	137	congruent - med	-10.1471
2	1	138	congruent - med	62.9253
2	1	139	congruent - med	43.0605
2	1	140	congruent - med	33.6341
2	1	141	congruent - med	-4.2706
2	1	142	congruent - med	17.3387
2	1	144	congruent - med	10.8464
2	1	145	congruent - med	-8.6055
2	1	146	congruent - med	20.9359
2	1	147	congruent - med	15.7145
2	1	149	congruent - med	-21.9092
2	1	150	congruent - med	64.3886
2	1	151	congruent - med	1.0537
2	1	152	congruent - med	45.6574
2	1	153	congruent - med	-13.5317
2	1	154	congruent - med	-3.4779
2	1	155	congruent - med	6.8855
2	1	156	congruent - med	10.5739
2	1	157	congruent - med	9.6114
2	1	158	congruent - med	-13.7576
2	1	160	congruent - med	35.0947
2	1	161	congruent - med	-27.3089
2	1	162	congruent - med	-11.4969
2	1	163	congruent - med	-28.5821
2	1	164	congruent - med	-30.5055
2	1	165	congruent - med	-11.8619
2	1	166	congruent - high	-39.1135
2	1	167	congruent - high	-48.9846
2	1	169	congruent - high	-37.5068
2	1	170	congruent - high	-48.3071
2	1	171	congruent - high	-44.6247
2	1	172	congruent - high	-28.6497
2	1	173	congruent - high	-10.5794
2	1	174	congruent - high	-37.7641
2	1	175	congruent - high	-40.5602
2	1	176	congruent - high	-36.8545
2	1	177	congruent - high	-46.0866
2	1	178	congruent - high	-44.8481
2	1	179	congruent - high	-34.4410
2	1	181	congruent - high	-22.8046
2	1	182	congruent - high	-34.0658
2	1	184	congruent - high	-43.0290
2	1	185	congruent - high	-26.6859
2	1	186	congruent - high	-23.7727
2	1	188	congruent - high	-33.0671
2	1	189	congruent - high	-32.2178
2	1	190	congruent - high	-14.5895
2	1	192	congruent - high	-46.6414
2	1	193	congruent - high	-39.4902
2	1	194	congruent - high	-20.7858
2	1	195	congruent - high	-26.0376
2	1	196	congruent - high	-23.2969
2	1	197	congruent - high	-26.5556
2	1	198	congruent - high	-31.7959
2	1	200	congruent - high	-40.5940
2	1	201	congruent - high	-24.9000
2	1	202	congruent - high	-43.8790
2	1	203	congruent - high	-46.0631
2	1	204	congruent - high	-31.2055
2	1	205	congruent - high	-34.4594
2	1	206	congruent - high	-39.9019
2	1	207	congruent - high	-21.7529
2	1	208	congruent - high	5.1256
2	1	210	congruent - high	21.9751
2	1	211	congruent - high	14.8180
2	1	212	congruent - high	21.6451
2	1	213	congruent - high	63.0396
2	1	214	congruent - high	14.9515
2	1	215	congruent - high	11.7041
2	1	216	congruent - high	-8.8191
2	1	217	congruent - high	4.0929
2	1	218	congruent - high	-8.1758
2	1	219	congruent - high	-1.8871
2	1	221	congruent - high	-3.8269
2	1	222	congruent - high	36.3706
2	1	223	congruent - high	24.1783
2	1	224	congruent - high	27.1916
2	1	225	congruent - high	-17.3669
2	1	226	congruent - high	-5.5127
2	1	227	congruent - high	26.5234
2	1	228	congruent - high	-4.7148
2	1	230	congruent - high	0.4695
2	1	231	congruent - high	-12.9970
2	1	232	congruent - high	-21.2708
2	1	233	congruent - high	-14.8593
2	1	234	congruent - high	49.0239
2	1	236	congruent - high	-4.1933
2	1	237	congruent - high	6.7902
2	1	238	congruent - high	2.5320
2	1	239	congruent - high	-5.1842
2	1	240	congruent - high	-17.3563
2	1	241	congruent - high	-15.4468
2	1	242	congruent - high	-0.2732
2	1	243	congruent - high	-15.8911
2	1	244	congruent - high	-13.6212
2	1	246	congruent - high	-23.5899
2	1	247	incongruent - low	-42.1739
2	1	248	incongruent - low	-47.1185
2	1	249	incongruent - low	-43.4623
2	1	251	incongruent - low	-39.9777
2	1	252	incongruent - low	-15.5800
2	1	253	incongruent - low	-23.2389
2	1	254	incongruent - low	-32.8649
2	1	256	incongruent - low	-35.3619
2	1	257	incongruent - low	-39.2351
2	1	258	incongruent - low	-32.7445
2	1	259	incongruent - low	-33.2293
2	1	260	incongruent - low	-29.5546
2	1	261	incongruent - low	-43.8307
2	1	262	incongruent - low	-38.2672
2	1	263	incongruent - low	-40.0389
2	1	265	incongruent - low	38.0103
2	1	267	incongruent - low	4.7855
2	1	268	incongruent - low	19.6257
2	1	269	incongruent - low	28.5502
2	1	271	incongruent - low	22.8340
2	1	273	incongruent - low	47.0017
2	1	274	incongruent - low	22.2556
2	1	275	incongruent - low	42.3320
2	1	276	incongruent - low	63.5865
2	1	277	incongruent - low	-22.2516
2	1	278	incongruent - low	3.9515
2	1	279	incongruent - low	-11.1122
2	1	280	incongruent - low	4.4571
2	1	282	incongruent - low	-12.5164
2	1	283	incongruent - med	-46.4170
2	1	284	incongruent - med	-39.4502
2	1	285	incongruent - med	-37.6317
2	1	287	incongruent - med	-29.4060
2	1	288	incongruent - med	-38.9617
2	1	289	incongruent - med	-40.7800
2	1	290	incongruent - med	-23.4135
2	1	291	incongruent - med	-16.0891
2	1	292	incongruent - med	-13.2049
2	1	293	incongruent - med	-36.1039
2	1	294	incongruent - med	-45.4250
2	1	296	incongruent - med	-28.0312
2	1	297	incongruent - med	-42.2264
2	1	298	incongruent - med	-43.4027
2	1	299	incongruent - med	-22.0765
2	1	300	incongruent - med	-33.0451
2	1	301	incongruent - med	-4.0509
2	1	302	incongruent - med	36.5390
2	1	303	incongruent - med	8.4474
2	1	304	incongruent - med	10.2536
2	1	307	incongruent - med	-18.3062
2	1	308	incongruent - med	56.3626
2	1	309	incongruent - med	-9.4865
2	1	311	incongruent - med	0.8473
2	1	313	incongruent - med	-21.5517
2	1	314	incongruent - med	-0.8813
2	1	315	incongruent - med	-0.2597
2	1	316	incongruent - med	2.0558
2	1	318	incongruent - high	-40.9416
2	1	319	incongruent - high	-27.5316
2	1	320	incongruent - high	-28.8025
2	1	322	incongruent - high	-29.6689
2	1	323	incongruent - high	-32.3930
2	1	324	incongruent - high	-28.0585
2	1	325	incongruent - high	-28.4810
2	1	326	incongruent - high	-43.0685
2	1	327	incongruent - high	-25.3017
2	1	328	incongruent - high	-31.6627
2	1	329	incongruent - high	-33.5739
2	1	330	incongruent - high	-16.6965
2	1	331	incongruent - high	-16.7776
2	1	333	incongruent - high	-35.2853
2	1	334	incongruent - high	26.5688
2	1	335	incongruent - high	9.2711
2	1	336	incongruent - high	23.6599
2	1	337	incongruent - high	28.1348
2	1	339	incongruent - high	23.8199
2	1	340	incongruent - high	-0.3222
2	1	341	incongruent - high	13.2493
2	1	342	incongruent - high	-9.8358
2	1	343	incongruent - high	-13.9119
2	1	344	incongruent - high	60.2874
2	1	345	incongruent - high	4.9818
2	1	346	incongruent - high	40.0640
2	1	347	incongruent - high	-1.0869
2	1	348	incongruent - high	-0.0178
2	1	349	incongruent - high	-10.7314
2	1	350	incongruent - high	-20.6997
2	1	351	incongruent - high	-5.7388
2	2	1	congruent - low	-13.2319
2	2	2	congruent - low	-10.1206
2	2	3	congruent - low	-11.1863
2	2	4	congruent - low	-7.2376
2	2	5	congruent - low	-15.1742
2	2	6	congruent - low	-15.7324
2	2	7	congruent - low	-9.7023
2	2	11	congruent - low	-10.0695
2	2	12	congruent - low	-17.9956
2	2	13	congruent - low	-15.6337
2	2	15	congruent - low	-40.1122
2	2	16	congruent - low	26.6124
2	2	18	congruent - low	-7.1201
2	2	20	congruent - low	-33.7982
2	2	21	congruent - low	-25.4021
2	2	23	congruent - low	-30.4238
2	2	25	congruent - low	4.5151
2	2	26	congruent - low	-20.8302
2	2	27	congruent - low	-32.1415
2	2	30	congruent - low	-10.5257
2	2	31	congruent - low	-15.3962
2	2	32	congruent - low	-33.3787
2	2	33	congruent - low	-24.8471
2	2	34	congruent - low	10.3486
2	2	35	congruent - low	-34.7351
2	2	36	congruent - low	-25.5731
2	2	37	congruent - low	-28.1913
2	2	38	congruent - low	-34.2557
2	2	39	congruent - low	-16.7197
2	2	41	congruent - med	-13.5890
2	2	43	congruent - med	-10.7709
2	2	44	congruent - med	-0.9148
2	2	46	congruent - med	-10.9373
2	2	48	congruent - med	1.1572
2	2	49	congruent - med	-5.9854
2	2	51	congruent - med	-12.7258
2	2	53	congruent - med	-7.9170
2	2	54	congruent - med	-17.8656
2	2	55	congruent - med	-17.4104
2	2	58	congruent - med	-33.1028
2	2	59	congruent - med	-22.9205
2	2	60	congruent - med	-13.9566
2	2	61	congruent - med	-22.5266
2	2	62	congruent - med	-12.7326
2	2	63	congruent - med	-13.5538
2	2	64	congruent - med	-6.7678
2	2	65	congruent - med	-27.1379
2	2	67	congruent - med	-14.8331
2	2	68	congruent - med	-12.0663
2	2	69	congruent - med	-30.6479
2	2	70	congruent - med	-17.3960
2	2	71	congruent - med	-20.8551
2	2	72	congruent - med	-28.3487
2	2	73	congruent - med	-16.3243
2	2	74	congruent - med	-21.3963
2	2	75	congruent - med	-23.3224
2	2	76	congruent - med	-8.7041
2	2	77	congruent - med	-7.4815
2	2	78	congruent - med	-1.8735
2	2	79	congruent - med	-29.7730
2	2	80	congruent - med	-14.1126
2	2	81	congruent - med	-26.5010
2	2	82	congruent - med	-35.6497
2	2	83	congruent - high	-6.9092
2	2	84	congruent - high	-10.7091
2	2	85	congruent - high	13.4456
2	2	86	congruent - high	-12.5319
2	2	87	congruent - high	-5.4990
2	2	88	congruent - high	-14.0463
2	2	89	congruent - high	-25.1794
2	2	90	congruent - high	-12.7052
2	2	91	congruent - high	-24.2234
2	2	93	congruent - high	-9.5461
2	2	94	congruent - high	-0.6296
2	2	95	congruent - high	-30.6599
2	2	96	congruent - high	-29.1232
2	2	99	congruent - high	-11.7547
2	2	100	congruent - high	-15.0954
2	2	103	congruent - high	23.8261
2	2	104	congruent - high	-23.6154
2	2	105	congruent - high	0.2241
2	2	106	congruent - high	-30.3159
2	2	107	congruent - high	27.2148
2	2	108	congruent - high	-0.5343
2	2	110	congruent - high	-23.6429
2	2	111	congruent - high	-19.1746
2	2	112	congruent - high	-11.5098
2	2	114	congruent - high	-11.6892
2	2	115	congruent - high	-23.5384
2	2	116	congruent - high	-33.3950
2	2	117	congruent - high	-17.3793
2	2	119	congruent - high	-21.5486
2	2	120	congruent - high	-13.9884
2	2	121	congruent - high	-35.6764
2	2	122	congruent - high	-36.9939
2	2	123	congruent - high	-24.3466
2	2	125	incongruent - low	-8.9701
2	2	127	incongruent - low	-14.3201
2	2	128	incongruent - low	-13.7101
2	2	130	incongruent - low	-29.3159
2	2	131	incongruent - low	-26.7521
2	2	132	incongruent - low	-2.9345
2	2	133	incongruent - low	-16.1448
2	2	134	incongruent - low	-12.6645
2	2	135	incongruent - low	-30.3292
2	2	136	incongruent - low	-38.7555
2	2	137	incongruent - low	8.9281
2	2	138	incongruent - low	-30.3630
2	2	140	incongruent - med	5.8936
2	2	141	incongruent - med	-18.2157
2	2	142	incongruent - med	-5.3796
2	2	143	incongruent - med	-25.0184
2	2	144	incongruent - med	-26.2292
2	2	145	incongruent - med	-3.1048
2	2	146	incongruent - med	-8.0158
2	2	147	incongruent - med	-28.0240
2	2	148	incongruent - med	-25.2675
2	2	149	incongruent - med	-11.2661
2	2	150	incongruent - med	-7.4961
2	2	151	incongruent - med	-29.7994
2	2	152	incongruent - med	-17.6901
2	2	153	incongruent - med	-31.6608
2	2	154	incongruent - med	-14.9138
2	2	155	incongruent - med	-17.4222
2	2	156	incongruent - med	-31.3642
2	2	157	incongruent - high	-8.2115
2	2	158	incongruent - high	-17.6099
2	2	159	incongruent - high	10.2230
2	2	160	incongruent - high	22.7570
2	2	161	incongruent - high	-25.8298
2	2	162	incongruent - high	-33.5507
2	2	163	incongruent - high	7.1542
2	2	164	incongruent - high	-34.4029
2	2	165	incongruent - high	-28.0009
2	2	166	incongruent - high	-32.6108
2	2	167	incongruent - high	-1.6808
2	2	168	incongruent - high	-37.6359
2	2	169	incongruent - high	-22.3957
2	2	172	incongruent - high	8.3244
2	3	1	congruent - low	-29.4408
2	3	3	congruent - low	-26.5093
2	3	4	congruent - low	-40.0274
2	3	5	congruent - low	-55.7902
2	3	6	congruent - low	-46.9980
2	3	7	congruent - low	-24.8662
2	3	8	congruent - low	-15.3134
2	3	9	congruent - low	-30.3320
2	3	10	congruent - low	-6.2518
2	3	14	congruent - low	-19.4215
2	3	15	congruent - low	-13.9548
2	3	16	congruent - low	-16.8295
2	3	18	congruent - low	-17.7820
2	3	19	congruent - low	-0.7859
2	3	20	congruent - low	-24.6003
2	3	21	congruent - low	-8.7021
2	3	22	congruent - low	7.4612
2	3	23	congruent - low	-0.1771
2	3	24	congruent - low	-16.9425
2	3	25	congruent - low	-11.3143
2	3	26	congruent - low	3.1959
2	3	27	congruent - low	12.7040
2	3	28	congruent - low	-21.0092
2	3	29	congruent - low	-20.4349
2	3	30	congruent - low	12.2878
2	3	31	congruent - low	-7.4925
2	3	32	congruent - low	-25.5913
2	3	33	congruent - low	-21.2844
2	3	34	congruent - low	-9.9284
2	3	35	congruent - low	36.6861
2	3	36	congruent - low	31.7084
2	3	37	congruent - low	15.5314
2	3	38	congruent - low	-0.1681
2	3	39	congruent - low	-8.7330
2	3	40	congruent - low	-3.1230
2	3	41	congruent - low	12.2001
2	3	42	congruent - low	-22.6912
2	3	43	congruent - low	-43.0355
2	3	45	congruent - low	-36.7459
2	3	46	congruent - low	-37.8528
2	3	47	congruent - low	-25.0442
2	3	48	congruent - low	-5.1072
2	3	49	congruent - low	-32.0762
2	3	50	congruent - low	-28.1262
2	3	51	congruent - low	-23.4622
2	3	52	congruent - low	-25.8426
2	3	53	congruent - low	-8.1037
2	3	54	congruent - low	-17.9358
2	3	55	congruent - low	-21.2106
2	3	56	congruent - low	12.4878
2	3	57	congruent - low	-12.5560
2	3	58	congruent - low	2.3657
2	3	59	congruent - low	-33.5086
2	3	60	congruent - low	-21.4803
2	3	61	congruent - low	-34.2181
2	3	62	congruent - low	-16.7339
2	3	63	congruent - low	-19.7355
2	3	65	congruent - low	-15.5243
2	3	67	congruent - low	-25.6619
2	3	68	congruent - low	-20.8500
2	3	69	congruent - low	-14.1636
2	3	70	congruent - low	-24.2439
2	3	71	congruent - low	-2.8206
2	3	72	congruent - low	-22.0210
2	3	73	congruent - low	-15.9769
2	3	74	congruent - low	-29.7683
2	3	75	congruent - low	-40.5780
2	3	76	congruent - low	-31.0048
2	3	77	congruent - low	-36.2432
2	3	78	congruent - low	-22.2611
2	3	79	congruent - low	-35.6085
2	3	80	congruent - low	-22.5700
2	3	81	congruent - low	-9.2684
2	3	82	congruent - low	-7.2947
2	3	83	congruent - low	-17.3066
2	3	84	congruent - low	-39.4503
2	3	86	congruent - low	-39.4333
2	3	87	congruent - low	-23.7777
2	3	88	congruent - low	-36.9797
2	3	89	congruent - low	-31.3799
2	3	90	congruent - low	-35.2089
2	3	91	congruent - low	-19.3516
2	3	92	congruent - low	-37.9200
2	3	93	congruent - low	-5.0311
2	3	94	congruent - low	-28.7375
2	3	95	congruent - low	-41.5429
2	3	96	congruent - low	-31.7987
2	3	97	congruent - low	-22.6844
2	3	98	congruent - low	-31.8552
2	3	99	congruent - low	-21.9004
2	3	100	congruent - low	-26.4569
2	3	101	congruent - low	-31.1092
2	3	102	congruent - low	-28.0977
2	3	104	congruent - low	-24.5375
2	3	105	congruent - low	1.7369
2	3	106	congruent - low	-16.6184
2	3	107	congruent - low	-28.7219
2	3	108	congruent - low	-25.3626
2	3	109	congruent - low	-8.7665
2	3	110	congruent - low	-25.1191
2	3	112	congruent - low	-26.3010
2	3	113	congruent - low	-38.1696
2	3	114	congruent - low	-31.6294
2	3	115	congruent - low	-28.8026
2	3	116	congruent - low	-11.5570
2	3	117	congruent - low	-46.9126
2	3	118	congruent - low	-21.3398
2	3	119	congruent - low	-9.1093
2	3	120	congruent - low	-45.7257
2	3	121	congruent - low	-36.0721
2	3	122	congruent - low	-40.2210
2	3	123	congruent - med	-35.3895
2	3	124	congruent - med	-39.4160
2	3	125	congruent - med	-35.3021
2	3	126	congruent - med	-28.8520
2	3	127	congruent - med	-34.7219
2	3	128	congruent - med	-39.5249
2	3	129	congruent - med	-45.1807
2	3	130	congruent - med	-19.8103
2	3	131	congruent - med	-19.2485
2	3	132	congruent - med	-30.8383
2	3	133	congruent - med	-25.2903
2	3	134	congruent - med	-31.4359
2	3	135	congruent - med	-38.6553
2	3	136	congruent - med	14.6842
2	3	137	congruent - med	-31.5266
2	3	138	congruent - med	-18.0172
2	3	139	congruent - med	-16.6140
2	3	140	congruent - med	6.0373
2	3	141	congruent - med	17.9745
2	3	142	congruent - med	-4.4080
2	3	143	congruent - med	-15.6433
2	3	144	congruent - med	-8.8290
2	3	145	congruent - med	9.1060
2	3	146	congruent - med	-11.6027
2	3	147	congruent - med	-15.3879
2	3	148	congruent - med	-7.2444
2	3	149	congruent - med	-9.7956
2	3	150	congruent - med	24.0401
2	3	151	congruent - med	5.2120
2	3	152	congruent - med	-27.2059
2	3	153	congruent - med	-39.6166
2	3	154	congruent - med	6.7730
2	3	155	congruent - med	55.9885
2	3	156	congruent - med	-22.2234
2	3	157	congruent - med	-5.5833
2	3	158	congruent - med	-3.8394
2	3	159	congruent - med	-19.0916
2	3	160	congruent - med	-48.4671
2	3	161	congruent - med	-31.3733
2	3	162	congruent - med	-1.3388
2	3	163	congruent - med	-9.2835
2	3	164	congruent - med	-22.7841
2	3	165	congruent - med	-22.9468
2	3	166	congruent - med	-28.2437
2	3	167	congruent - med	-30.6125
2	3	168	congruent - med	2.9732
2	3	169	congruent - med	-23.3593
2	3	171	congruent - med	-26.5848
2	3	172	congruent - med	-33.6260
2	3	173	congruent - med	-8.9729
2	3	174	congruent - med	8.5490
2	3	175	congruent - med	-22.1202
2	3	176	congruent - med	-19.2639
2	3	177	congruent - med	-11.9790
2	3	178	congruent - med	-34.6246
2	3	179	congruent - med	-15.9993
2	3	180	congruent - med	-22.3546
2	3	181	congruent - med	-26.9798
2	3	182	congruent - med	-5.4360
2	3	183	congruent - med	-26.4407
2	3	184	congruent - med	-26.0177
2	3	185	congruent - med	-43.3227
2	3	186	congruent - med	-35.0805
2	3	187	congruent - med	-34.3517
2	3	188	congruent - med	-47.8321
2	3	189	congruent - med	-3.4909
2	3	190	congruent - med	-26.6192
2	3	191	congruent - med	-38.7008
2	3	192	congruent - med	-12.5171
2	3	193	congruent - med	-29.0888
2	3	195	congruent - med	-42.7179
2	3	197	congruent - med	-16.8106
2	3	198	congruent - med	-30.7542
2	3	199	congruent - med	-48.4906
2	3	200	congruent - med	-30.1732
2	3	201	congruent - med	-35.6175
2	3	202	congruent - med	-23.9539
2	3	203	congruent - med	-30.7444
2	3	204	congruent - med	-26.5051
2	3	205	congruent - med	-34.3304
2	3	206	congruent - med	-41.5359
2	3	207	congruent - med	-21.0454
2	3	208	congruent - med	-47.6036
2	3	209	congruent - med	-43.2963
2	3	210	congruent - med	-10.1518
2	3	211	congruent - med	-43.2256
2	3	212	congruent - med	-31.1446
2	3	214	congruent - med	-31.6352
2	3	215	congruent - med	-24.7237
2	3	216	congruent - med	-30.9908
2	3	217	congruent - med	-36.6448
2	3	218	congruent - med	-37.8989
2	3	219	congruent - med	-21.4210
2	3	221	congruent - med	-9.3106
2	3	222	congruent - med	-17.3065
2	3	223	congruent - med	-7.3472
2	3	224	congruent - med	-25.9896
2	3	225	congruent - med	-33.3051
2	3	226	congruent - med	-34.2565
2	3	227	congruent - med	-15.9586
2	3	228	congruent - med	-21.1696
2	3	229	congruent - med	-14.6789
2	3	230	congruent - med	-36.9292
2	3	231	congruent - med	-38.2048
2	3	232	congruent - med	-22.4400
2	3	233	congruent - med	-26.9695
2	3	234	congruent - med	-31.3067
2	3	235	congruent - med	-21.4330
2	3	236	congruent - med	-27.9633
2	3	237	congruent - med	-19.5714
2	3	238	congruent - high	-40.6016
2	3	239	congruent - high	-31.7784
2	3	240	congruent - high	-37.6072
2	3	241	congruent - high	-42.7843
2	3	243	congruent - high	-22.0899
2	3	244	congruent - high	-35.5177
2	3	245	congruent - high	-12.8145
2	3	246	congruent - high	-5.9678
2	3	247	congruent - high	-22.9876
2	3	248	congruent - high	-48.3795
2	3	249	congruent - high	-29.7102
2	3	250	congruent - high	-28.0084
2	3	251	congruent - high	-29.8811
2	3	252	congruent - high	-32.3739
2	3	253	congruent - high	-28.0052
2	3	254	congruent - high	-0.9629
2	3	255	congruent - high	-4.0208
2	3	256	congruent - high	-27.9525
2	3	257	congruent - high	-39.9869
2	3	258	congruent - high	21.2186
2	3	259	congruent - high	-18.6915
2	3	260	congruent - high	58.2723
2	3	261	congruent - high	-22.5333
2	3	262	congruent - high	-23.0393
2	3	263	congruent - high	-22.5128
2	3	264	congruent - high	-6.8486
2	3	265	congruent - high	-17.4718
2	3	267	congruent - high	-11.7998
2	3	268	congruent - high	-11.2125
2	3	269	congruent - high	-28.9493
2	3	271	congruent - high	8.8217
2	3	272	congruent - high	-9.4742
2	3	273	congruent - high	16.3559
2	3	274	congruent - high	-9.7197
2	3	275	congruent - high	-1.4167
2	3	276	congruent - high	10.5394
2	3	277	congruent - high	-20.1330
2	3	278	congruent - high	-25.3772
2	3	279	congruent - high	-31.2582
2	3	280	congruent - high	-0.1427
2	3	281	congruent - high	-8.0614
2	3	283	congruent - high	-24.4253
2	3	284	congruent - high	-41.8174
2	3	285	congruent - high	6.9710
2	3	286	congruent - high	-17.6730
2	3	287	congruent - high	-2.7797
2	3	288	congruent - high	-16.6847
2	3	289	congruent - high	-19.3780
2	3	290	congruent - high	-44.9504
2	3	291	congruent - high	-32.8267
2	3	292	congruent - high	-33.6096
2	3	293	congruent - high	-33.7307
2	3	294	congruent - high	-23.2154
2	3	295	congruent - high	-19.6720
2	3	296	congruent - high	-27.3522
2	3	297	congruent - high	-36.9415
2	3	298	congruent - high	-19.6286
2	3	299	congruent - high	-16.7235
2	3	300	congruent - high	-22.0233
2	3	301	congruent - high	-6.9513
2	3	302	congruent - high	-17.5972
2	3	303	congruent - high	-14.2217
2	3	304	congruent - high	-37.3429
2	3	305	congruent - high	-24.8839
2	3	306	congruent - high	-19.8070
2	3	307	congruent - high	-24.1110
2	3	308	congruent - high	-39.5549
2	3	309	congruent - high	-35.0472
2	3	310	congruent - high	-42.9767
2	3	311	congruent - high	-45.4815
2	3	312	congruent - high	-23.0314
2	3	313	congruent - high	-27.7204
2	3	314	congruent - high	-25.5477
2	3	315	congruent - high	-32.9899
2	3	316	congruent - high	-17.6522
2	3	317	congruent - high	-34.7547
2	3	318	congruent - high	-29.6609
2	3	319	congruent - high	-37.5888
2	3	320	congruent - high	-36.2388
2	3	321	congruent - high	-26.8959
2	3	322	congruent - high	-37.8346
2	3	323	congruent - high	-45.1470
2	3	324	congruent - high	-27.4003
2	3	325	congruent - high	-17.3331
2	3	326	congruent - high	-41.6605
2	3	327	congruent - high	-29.7203
2	3	328	congruent - high	-29.1868
2	3	329	congruent - high	-19.1991
2	3	330	congruent - high	-36.3904
2	3	331	congruent - high	-26.1668
2	3	332	congruent - high	-40.4030
2	3	333	congruent - high	-17.4898
2	3	334	congruent - high	-32.6003
2	3	335	congruent - high	-34.6158
2	3	336	congruent - high	-34.1130
2	3	337	congruent - high	-0.8004
2	3	338	congruent - high	-31.3061
2	3	339	congruent - high	-38.4138
2	3	340	congruent - high	-38.3504
2	3	341	congruent - high	-46.7872
2	3	342	congruent - high	-40.4736
2	3	343	congruent - high	-18.8698
2	3	344	congruent - high	-30.7847
2	3	345	congruent - high	-31.8227
2	3	346	congruent - high	-33.1820
2	3	347	congruent - high	-1.7696
2	3	348	congruent - high	-37.5131
2	3	349	congruent - high	-25.1596
2	3	350	congruent - high	-40.2453
2	3	351	congruent - high	-34.1465
2	3	352	congruent - high	-11.5558
2	3	353	congruent - high	-41.3942
2	3	354	congruent - high	-30.0570
2	3	355	congruent - high	-36.4759
2	3	356	congruent - high	-17.6375
2	3	357	congruent - high	-30.3153
2	3	358	congruent - high	-29.9089
2	3	359	congruent - high	-24.5412
2	3	360	congruent - high	-20.7448
2	3	361	incongruent - low	-43.3991
2	3	362	incongruent - low	-34.9188
2	3	363	incongruent - low	-30.2560
2	3	364	incongruent - low	-18.0392
2	3	365	incongruent - low	-18.3234
2	3	366	incongruent - low	-27.0170
2	3	367	incongruent - low	-36.8518
2	3	368	incongruent - low	-24.2644
2	3	369	incongruent - low	-37.7335
2	3	370	incongruent - low	-5.8343
2	3	371	incongruent - low	2.7960
2	3	372	incongruent - low	-16.4916
2	3	373	incongruent - low	37.5850
2	3	374	incongruent - low	22.5924
2	3	375	incongruent - low	2.9506
2	3	376	incongruent - low	-3.6923
2	3	377	incongruent - low	-15.9165
2	3	378	incongruent - low	-8.6453
2	3	379	incongruent - low	-12.0288
2	3	381	incongruent - low	-28.6336
2	3	382	incongruent - low	-27.0864
2	3	384	incongruent - low	-13.8343
2	3	385	incongruent - low	-22.5943
2	3	386	incongruent - low	-18.9928
2	3	387	incongruent - low	-11.8000
2	3	388	incongruent - low	9.6295
2	3	390	incongruent - low	-31.4789
2	3	391	incongruent - low	-13.4004
2	3	392	incongruent - low	-30.9667
2	3	393	incongruent - low	-13.9236
2	3	394	incongruent - low	-19.1171
2	3	395	incongruent - low	-25.2817
2	3	396	incongruent - low	-37.6348
2	3	397	incongruent - low	-38.6395
2	3	398	incongruent - low	-31.2619
2	3	399	incongruent - low	-25.4450
2	3	400	incongruent - low	-46.9249
2	3	401	incongruent - low	-29.5754
2	3	402	incongruent - low	-19.7023
2	3	403	incongruent - low	-36.2061
2	3	404	incongruent - low	-16.9745
2	3	405	incongruent - low	-13.9305
2	3	406	incongruent - low	-5.3541
2	3	408	incongruent - low	-35.8845
2	3	409	incongruent - low	-0.3894
2	3	410	incongruent - low	-16.4005
2	3	411	incongruent - low	11.9017
2	3	412	incongruent - low	-29.3767
2	3	413	incongruent - low	-29.5995
2	3	414	incongruent - med	-17.3069
2	3	415	incongruent - med	-37.7661
2	3	416	incongruent - med	-33.7894
2	3	417	incongruent - med	-2.0837
2	3	418	incongruent - med	-2.4131
2	3	419	incongruent - med	-27.1081
2	3	420	incongruent - med	-20.1162
2	3	421	incongruent - med	-19.6622
2	3	422	incongruent - med	-18.7046
2	3	423	incongruent - med	-10.8950
2	3	425	incongruent - med	16.6870
2	3	426	incongruent - med	-20.1697
2	3	428	incongruent - med	-12.0336
2	3	429	incongruent - med	-20.1155
2	3	430	incongruent - med	29.5863
2	3	431	incongruent - med	21.8392
2	3	432	incongruent - med	-17.0520
2	3	433	incongruent - med	-21.4706
2	3	434	incongruent - med	-23.0772
2	3	435	incongruent - med	-25.0316
2	3	437	incongruent - med	-36.5421
2	3	438	incongruent - med	-17.2511
2	3	439	incongruent - med	-32.3204
2	3	440	incongruent - med	-24.4752
2	3	441	incongruent - med	-20.1576
2	3	442	incongruent - med	-3.7467
2	3	443	incongruent - med	-13.2516
2	3	444	incongruent - med	12.3906
2	3	445	incongruent - med	-6.7297
2	3	446	incongruent - med	-25.5669
2	3	447	incongruent - med	-33.6956
2	3	448	incongruent - med	-15.1661
2	3	449	incongruent - med	-25.2414
2	3	450	incongruent - med	-42.5432
2	3	451	incongruent - med	-21.1265
2	3	453	incongruent - med	-29.1730
2	3	454	incongruent - med	-26.3405
2	3	455	incongruent - med	-13.4423
2	3	456	incongruent - med	-15.3942
2	3	457	incongruent - med	-30.5136
2	3	458	incongruent - med	-34.4671
2	3	459	incongruent - med	-9.4753
2	3	460	incongruent - med	-41.1866
2	3	461	incongruent - med	-19.9754
2	3	462	incongruent - med	-28.6136
2	3	463	incongruent - med	-39.5957
2	3	464	incongruent - med	-27.4163
2	3	465	incongruent - med	-34.8624
2	3	466	incongruent - high	-32.6696
2	3	467	incongruent - high	-45.0086
2	3	469	incongruent - high	-32.3755
2	3	470	incongruent - high	-12.5371
2	3	471	incongruent - high	-28.8147
2	3	472	incongruent - high	-26.3806
2	3	473	incongruent - high	4.0300
2	3	474	incongruent - high	9.3135
2	3	475	incongruent - high	-22.2447
2	3	477	incongruent - high	-23.7232
2	3	478	incongruent - high	-37.1076
2	3	479	incongruent - high	0.1714
2	3	480	incongruent - high	-6.5806
2	3	481	incongruent - high	-10.7794
2	3	483	incongruent - high	-14.6188
2	3	484	incongruent - high	-31.5322
2	3	485	incongruent - high	-15.3736
2	3	486	incongruent - high	-22.3021
2	3	487	incongruent - high	-23.2861
2	3	489	incongruent - high	-5.0849
2	3	490	incongruent - high	-24.9564
2	3	491	incongruent - high	-18.7558
2	3	492	incongruent - high	-12.4018
2	3	493	incongruent - high	-31.0350
2	3	494	incongruent - high	-14.7195
2	3	495	incongruent - high	-34.1179
2	3	496	incongruent - high	-17.6960
2	3	497	incongruent - high	-11.9403
2	3	499	incongruent - high	-35.9665
2	3	500	incongruent - high	-43.4883
2	3	501	incongruent - high	-28.9866
2	3	504	incongruent - high	-4.2198
2	3	505	incongruent - high	-13.8548
2	3	506	incongruent - high	-8.8847
2	3	507	incongruent - high	-29.7454
2	3	508	incongruent - high	-31.8161
2	3	510	incongruent - high	-25.7698
2	3	511	incongruent - high	-28.1885
2	3	512	incongruent - high	-1.0148
2	3	513	incongruent - high	-39.2150
2	3	514	incongruent - high	-31.9275
2	3	516	incongruent - high	-33.0629
2	3	517	incongruent - high	-18.1624
2	3	518	incongruent - high	-20.7501
2	4	1	congruent - low	0.8664
2	4	2	congruent - low	-16.0144
2	4	3	congruent - low	3.0411
2	4	4	congruent - low	-22.0177
2	4	6	congruent - low	-26.5214
2	4	7	congruent - low	-14.4188
2	4	8	congruent - low	-18.5842
2	4	9	congruent - low	-9.6649
2	4	10	congruent - low	-13.4105
2	4	11	congruent - low	-8.0051
2	4	12	congruent - low	-29.8157
2	4	14	congruent - low	-26.4579
2	4	15	congruent - low	-2.3449
2	4	16	congruent - low	-5.6446
2	4	17	congruent - low	-2.6310
2	4	18	congruent - low	18.8003
2	4	19	congruent - low	-17.3780
2	4	20	congruent - low	-26.5581
2	4	21	congruent - low	-28.7459
2	4	22	congruent - low	14.0811
2	4	23	congruent - low	4.5485
2	4	24	congruent - low	12.6046
2	4	25	congruent - low	-12.6831
2	4	26	congruent - low	1.4087
2	4	27	congruent - low	-5.3764
2	4	28	congruent - low	-31.0500
2	4	29	congruent - low	9.6254
2	4	30	congruent - low	2.6904
2	4	31	congruent - low	-13.0945
2	4	32	congruent - low	-8.2626
2	4	34	congruent - low	9.3896
2	4	35	congruent - low	-21.4103
2	4	37	congruent - low	11.0011
2	4	39	congruent - low	-14.9840
2	4	40	congruent - low	-26.0109
2	4	41	congruent - low	-5.5908
2	4	42	congruent - low	-25.8097
2	4	43	congruent - low	-22.1416
2	4	44	congruent - low	-15.5144
2	4	45	congruent - low	-41.6455
2	4	46	congruent - low	2.3701
2	4	47	congruent - low	-33.2740
2	4	49	congruent - low	-14.8140
2	4	50	congruent - low	-6.9603
2	4	51	congruent - low	-22.0669
2	4	52	congruent - low	4.5938
2	4	53	congruent - low	-33.6933
2	4	54	congruent - low	-21.7885
2	4	55	congruent - low	-21.7179
2	4	56	congruent - low	-6.5478
2	4	57	congruent - low	-24.1929
2	4	58	congruent - low	-22.1752
2	4	59	congruent - low	9.3714
2	4	60	congruent - low	-31.2570
2	4	62	congruent - low	-23.9484
2	4	63	congruent - low	-10.0178
2	4	64	congruent - low	-19.3712
2	4	65	congruent - low	-20.9397
2	4	66	congruent - low	-27.7575
2	4	67	congruent - low	-15.3557
2	4	68	congruent - low	-6.7156
2	4	70	congruent - low	-32.6314
2	4	71	congruent - low	-27.6191
2	4	72	congruent - low	-27.9392
2	4	73	congruent - low	-32.3937
2	4	74	congruent - low	-5.2006
2	4	75	congruent - low	-9.9891
2	4	76	congruent - low	-18.2167
2	4	77	congruent - low	4.6662
2	4	78	congruent - low	-14.0978
2	4	79	congruent - low	-32.7815
2	4	80	congruent - low	-31.3010
2	4	81	congruent - low	-20.6546
2	4	82	congruent - low	-25.7874
2	4	83	congruent - low	-29.1670
2	4	84	congruent - low	-25.6899
2	4	85	congruent - low	-32.4487
2	4	86	congruent - low	-32.6038
2	4	87	congruent - low	-40.8129
2	4	88	congruent - low	-29.7728
2	4	89	congruent - low	-30.1580
2	4	90	congruent - low	-38.9308
2	4	91	congruent - low	-36.1757
2	4	93	congruent - low	-25.7003
2	4	95	congruent - low	0.8541
2	4	96	congruent - low	-37.9201
2	4	97	congruent - low	10.8980
2	4	98	congruent - low	-40.5490
2	4	99	congruent - low	-19.3062
2	4	101	congruent - low	3.2108
2	4	102	congruent - low	-18.7631
2	4	103	congruent - low	11.1296
2	4	104	congruent - low	40.5913
2	4	105	congruent - low	-22.7382
2	4	107	congruent - low	-30.2434
2	4	108	congruent - low	-19.5301
2	4	109	congruent - low	-20.3696
2	4	110	congruent - low	-48.5288
2	4	111	congruent - low	-7.7565
2	4	112	congruent - low	-2.6243
2	4	113	congruent - low	-7.2112
2	4	115	congruent - low	-46.5699
2	4	116	congruent - low	-27.6990
2	4	117	congruent - low	-40.7001
2	4	118	congruent - med	-39.7320
2	4	119	congruent - med	-22.6848
2	4	120	congruent - med	-13.6880
2	4	121	congruent - med	-9.0502
2	4	122	congruent - med	-18.7026
2	4	123	congruent - med	-19.8304
2	4	124	congruent - med	-12.9223
2	4	126	congruent - med	-28.2920
2	4	127	congruent - med	-12.9480
2	4	128	congruent - med	-30.9764
2	4	129	congruent - med	15.4389
2	4	130	congruent - med	-6.7788
2	4	131	congruent - med	-9.6711
2	4	132	congruent - med	-14.5028
2	4	133	congruent - med	-12.2373
2	4	134	congruent - med	-9.5600
2	4	135	congruent - med	-18.1440
2	4	136	congruent - med	-16.5727
2	4	137	congruent - med	53.4687
2	4	138	congruent - med	16.3219
2	4	139	congruent - med	-7.6365
2	4	140	congruent - med	-20.4875
2	4	141	congruent - med	-26.0390
2	4	142	congruent - med	-12.4251
2	4	144	congruent - med	4.2257
2	4	145	congruent - med	-27.5330
2	4	147	congruent - med	-24.8133
2	4	148	congruent - med	-12.6456
2	4	149	congruent - med	61.0539
2	4	150	congruent - med	8.1491
2	4	151	congruent - med	-23.4088
2	4	152	congruent - med	-17.4135
2	4	153	congruent - med	-20.6099
2	4	154	congruent - med	-37.4256
2	4	155	congruent - med	-23.2950
2	4	156	congruent - med	-7.8778
2	4	157	congruent - med	-16.6005
2	4	158	congruent - med	-17.4118
2	4	159	congruent - med	-20.3133
2	4	160	congruent - med	-27.5031
2	4	161	congruent - med	-20.8879
2	4	162	congruent - med	-24.3133
2	4	163	congruent - med	-1.1819
2	4	164	congruent - med	-17.6482
2	4	165	congruent - med	-28.8708
2	4	166	congruent - med	0.7350
2	4	167	congruent - med	9.6224
2	4	168	congruent - med	-3.9432
2	4	169	congruent - med	-36.7452
2	4	170	congruent - med	-21.5528
2	4	171	congruent - med	-42.5322
2	4	172	congruent - med	-8.2625
2	4	173	congruent - med	-24.8670
2	4	174	congruent - med	-16.7366
2	4	175	congruent - med	-31.6623
2	4	176	congruent - med	-31.0059
2	4	177	congruent - med	-22.0863
2	4	178	congruent - med	-9.5084
2	4	179	congruent - med	-28.2187
2	4	180	congruent - med	-13.0970
2	4	181	congruent - med	-14.7153
2	4	182	congruent - med	-31.1068
2	4	183	congruent - med	-9.3524
2	4	184	congruent - med	-16.2902
2	4	185	congruent - med	-26.9068
2	4	186	congruent - med	-42.8290
2	4	187	congruent - med	-22.7287
2	4	188	congruent - med	-18.9771
2	4	189	congruent - med	-31.6486
2	4	190	congruent - med	-4.9219
2	4	191	congruent - med	-20.3850
2	4	192	congruent - med	5.1285
2	4	193	congruent - med	12.6340
2	4	194	congruent - med	-33.7675
2	4	195	congruent - med	-24.8502
2	4	196	congruent - med	-41.1415
2	4	197	congruent - med	-32.6596
2	4	198	congruent - med	-22.3756
2	4	199	congruent - med	-22.3749
2	4	200	congruent - med	-31.9030
2	4	201	congruent - med	-35.9555
2	4	202	congruent - med	-30.1771
2	4	203	congruent - med	-31.9516
2	4	204	congruent - med	-34.3298
2	4	205	congruent - med	-30.6792
2	4	207	congruent - med	-23.4085
2	4	208	congruent - med	-20.6249
2	4	209	congruent - med	-16.4070
2	4	210	congruent - med	-7.1885
2	4	211	congruent - med	-32.5725
2	4	212	congruent - med	-30.7163
2	4	213	congruent - med	-12.0532
2	4	214	congruent - med	-31.8566
2	4	215	congruent - med	-15.1287
2	4	216	congruent - med	-32.4507
2	4	218	congruent - med	-23.9703
2	4	219	congruent - med	-23.6509
2	4	220	congruent - med	-29.2147
2	4	221	congruent - med	-9.2327
2	4	222	congruent - med	-20.0446
2	4	223	congruent - med	-29.6042
2	4	224	congruent - med	-39.4538
2	4	225	congruent - med	-13.5829
2	4	226	congruent - med	-8.7638
2	4	227	congruent - med	-12.4103
2	4	228	congruent - med	-26.9458
2	4	229	congruent - med	-19.9639
2	4	230	congruent - med	-18.9497
2	4	232	congruent - med	-14.1549
2	4	233	congruent - med	-22.7774
2	4	234	congruent - med	-28.2248
2	4	235	congruent - med	-44.7598
2	4	236	congruent - med	-22.1840
2	4	237	congruent - med	-22.3427
2	4	238	congruent - med	-26.9897
2	4	239	congruent - med	-36.8511
2	4	241	congruent - med	-21.5672
2	4	242	congruent - high	-19.0327
2	4	243	congruent - high	-5.9195
2	4	244	congruent - high	-23.1545
2	4	245	congruent - high	1.4506
2	4	246	congruent - high	-12.3471
2	4	247	congruent - high	-16.2461
2	4	248	congruent - high	-31.6909
2	4	249	congruent - high	-26.1332
2	4	250	congruent - high	-27.7404
2	4	251	congruent - high	-17.0186
2	4	252	congruent - high	-27.8572
2	4	253	congruent - high	-15.8074
2	4	254	congruent - high	-20.1633
2	4	255	congruent - high	-14.4693
2	4	257	congruent - high	8.8690
2	4	258	congruent - high	-6.5524
2	4	259	congruent - high	-17.5073
2	4	260	congruent - high	-18.3678
2	4	261	congruent - high	-13.6315
2	4	262	congruent - high	3.4805
2	4	263	congruent - high	5.6639
2	4	264	congruent - high	-10.6907
2	4	265	congruent - high	-15.5675
2	4	266	congruent - high	-29.7215
2	4	267	congruent - high	-23.1644
2	4	268	congruent - high	-10.2207
2	4	270	congruent - high	-0.7815
2	4	271	congruent - high	-15.1042
2	4	272	congruent - high	-18.8104
2	4	273	congruent - high	-19.2345
2	4	274	congruent - high	-38.1739
2	4	276	congruent - high	3.2782
2	4	277	congruent - high	8.2327
2	4	278	congruent - high	17.0852
2	4	279	congruent - high	-15.6759
2	4	280	congruent - high	3.6200
2	4	281	congruent - high	-23.0548
2	4	283	congruent - high	-23.6990
2	4	284	congruent - high	-24.3268
2	4	285	congruent - high	-33.5894
2	4	286	congruent - high	-26.0986
2	4	287	congruent - high	-14.4304
2	4	288	congruent - high	-19.2783
2	4	289	congruent - high	-6.0423
2	4	290	congruent - high	-24.4542
2	4	291	congruent - high	-28.7289
2	4	292	congruent - high	-36.7884
2	4	293	congruent - high	-29.7783
2	4	294	congruent - high	-32.9531
2	4	296	congruent - high	-30.0255
2	4	297	congruent - high	-23.7696
2	4	298	congruent - high	-10.1032
2	4	299	congruent - high	-6.0183
2	4	300	congruent - high	-19.3267
2	4	301	congruent - high	-21.2731
2	4	302	congruent - high	-27.8700
2	4	303	congruent - high	-19.2282
2	4	304	congruent - high	-20.3575
2	4	305	congruent - high	-30.9770
2	4	306	congruent - high	-32.0884
2	4	307	congruent - high	-40.6875
2	4	308	congruent - high	-45.0614
2	4	309	congruent - high	-38.2200
2	4	310	congruent - high	-18.8295
2	4	311	congruent - high	-8.0859
2	4	313	congruent - high	-25.1468
2	4	314	congruent - high	-36.6845
2	4	315	congruent - high	-21.1223
2	4	316	congruent - high	-5.5388
2	4	317	congruent - high	-26.2388
2	4	318	congruent - high	-21.5290
2	4	319	congruent - high	-22.6351
2	4	320	congruent - high	-26.2601
2	4	321	congruent - high	-0.3921
2	4	322	congruent - high	-27.9642
2	4	323	congruent - high	-26.9455
2	4	324	congruent - high	-27.5137
2	4	325	congruent - high	-0.0904
2	4	327	congruent - high	-28.2910
2	4	328	congruent - high	-28.2388
2	4	330	congruent - high	-14.1783
2	4	331	congruent - high	-37.8878
2	4	332	congruent - high	-19.2938
2	4	333	congruent - high	-43.0278
2	4	334	congruent - high	-24.0525
2	4	335	congruent - high	-15.9173
2	4	336	congruent - high	-36.2858
2	4	337	congruent - high	-34.7262
2	4	338	congruent - high	-44.6512
2	4	339	congruent - high	-18.9988
2	4	341	congruent - high	-25.1756
2	4	342	congruent - high	-30.5547
2	4	344	congruent - high	-16.4706
2	4	345	congruent - high	-5.7067
2	4	346	congruent - high	-6.7585
2	4	347	congruent - high	-27.8181
2	4	348	congruent - high	-37.1836
2	4	349	congruent - high	-25.1391
2	4	350	congruent - high	-25.3469
2	4	351	congruent - high	-24.4723
2	4	352	congruent - high	-6.1251
2	4	353	congruent - high	-6.1922
2	4	354	congruent - high	-19.9367
2	4	355	congruent - high	-28.1954
2	4	356	congruent - high	-31.7386
2	4	357	congruent - high	-32.8403
2	4	358	congruent - high	-2.1935
2	4	359	congruent - high	-45.1681
2	4	360	congruent - high	-7.7579
2	4	361	congruent - high	-7.6787
2	4	362	congruent - high	-9.3786
2	4	363	incongruent - low	-15.0417
2	4	364	incongruent - low	-17.1248
2	4	365	incongruent - low	-14.9251
2	4	366	incongruent - low	-27.2573
2	4	367	incongruent - low	-25.2673
2	4	368	incongruent - low	-1.3184
2	4	369	incongruent - low	-20.5843
2	4	370	incongruent - low	-21.5042
2	4	371	incongruent - low	-15.7307
2	4	372	incongruent - low	-3.8527
2	4	373	incongruent - low	-17.8058
2	4	374	incongruent - low	-25.2274
2	4	375	incongruent - low	-2.7333
2	4	376	incongruent - low	-25.5587
2	4	377	incongruent - low	-30.1086
2	4	378	incongruent - low	7.2133
2	4	379	incongruent - low	-34.4056
2	4	381	incongruent - low	1.9560
2	4	382	incongruent - low	18.3243
2	4	383	incongruent - low	-25.6620
2	4	384	incongruent - low	-30.7694
2	4	385	incongruent - low	-31.3370
2	4	386	incongruent - low	-31.6552
2	4	387	incongruent - low	-34.5753
2	4	389	incongruent - low	-20.0096
2	4	390	incongruent - low	-26.4810
2	4	391	incongruent - low	-12.5556
2	4	392	incongruent - low	-38.4915
2	4	393	incongruent - low	-28.4202
2	4	394	incongruent - low	-40.0427
2	4	395	incongruent - low	4.0338
2	4	396	incongruent - low	-2.4100
2	4	397	incongruent - low	-20.8363
2	4	398	incongruent - low	-23.9389
2	4	399	incongruent - low	-17.5324
2	4	400	incongruent - low	-20.7390
2	4	401	incongruent - low	-28.8408
2	4	402	incongruent - low	-27.4081
2	4	403	incongruent - low	2.2689
2	4	404	incongruent - low	-34.1153
2	4	405	incongruent - low	12.8480
2	4	406	incongruent - low	-3.2150
2	4	407	incongruent - low	-1.8259
2	4	408	incongruent - low	5.3687
2	4	409	incongruent - low	-37.7947
2	4	410	incongruent - low	-22.1856
2	4	411	incongruent - low	-25.0692
2	4	413	incongruent - low	-47.0146
2	4	414	incongruent - med	-14.1751
2	4	415	incongruent - med	-11.7656
2	4	417	incongruent - med	-9.8956
2	4	418	incongruent - med	-1.1115
2	4	419	incongruent - med	-9.9156
2	4	420	incongruent - med	24.8302
2	4	421	incongruent - med	-11.9731
2	4	422	incongruent - med	-20.2319
2	4	423	incongruent - med	-13.0570
2	4	424	incongruent - med	-13.0901
2	4	425	incongruent - med	8.5280
2	4	426	incongruent - med	-17.5999
2	4	427	incongruent - med	17.9068
2	4	428	incongruent - med	-34.5143
2	4	429	incongruent - med	-23.1526
2	4	430	incongruent - med	-16.0855
2	4	431	incongruent - med	-15.8545
2	4	432	incongruent - med	-34.1852
2	4	433	incongruent - med	-18.2918
2	4	434	incongruent - med	-26.7011
2	4	435	incongruent - med	-14.4684
2	4	437	incongruent - med	-24.8078
2	4	438	incongruent - med	-13.9969
2	4	439	incongruent - med	-15.6167
2	4	440	incongruent - med	1.2948
2	4	441	incongruent - med	-38.5867
2	4	442	incongruent - med	-31.7510
2	4	443	incongruent - med	-17.3980
2	4	445	incongruent - med	-36.7789
2	4	446	incongruent - med	-25.9865
2	4	447	incongruent - med	-15.2802
2	4	449	incongruent - med	-39.9738
2	4	450	incongruent - med	-18.7505
2	4	451	incongruent - med	-34.1898
2	4	452	incongruent - med	-25.2969
2	4	453	incongruent - med	-39.1143
2	4	454	incongruent - med	-39.6804
2	4	456	incongruent - med	-40.9811
2	4	457	incongruent - med	15.0028
2	4	458	incongruent - med	-19.3095
2	4	459	incongruent - med	-37.6948
2	4	460	incongruent - med	-27.2535
2	4	461	incongruent - med	-33.2680
2	4	462	incongruent - med	-12.4027
2	4	463	incongruent - med	-8.5774
2	4	464	incongruent - med	-4.3431
2	4	465	incongruent - high	-13.4279
2	4	466	incongruent - high	-25.8670
2	4	467	incongruent - high	-16.7335
2	4	468	incongruent - high	-6.2862
2	4	469	incongruent - high	-12.7116
2	4	470	incongruent - high	-31.4742
2	4	471	incongruent - high	-32.0240
2	4	472	incongruent - high	-5.2741
2	4	473	incongruent - high	-23.8446
2	4	474	incongruent - high	-10.8523
2	4	475	incongruent - high	-21.3088
2	4	476	incongruent - high	-18.0531
2	4	477	incongruent - high	-27.7960
2	4	478	incongruent - high	-3.9364
2	4	479	incongruent - high	-6.4716
2	4	480	incongruent - high	-28.8233
2	4	481	incongruent - high	6.4596
2	4	482	incongruent - high	-10.4805
2	4	483	incongruent - high	-6.9535
2	4	484	incongruent - high	-12.9897
2	4	485	incongruent - high	-24.8948
2	4	487	incongruent - high	-33.1175
2	4	488	incongruent - high	-10.7296
2	4	490	incongruent - high	-28.7194
2	4	491	incongruent - high	-17.5595
2	4	492	incongruent - high	-27.5982
2	4	493	incongruent - high	-36.9399
2	4	494	incongruent - high	-40.7946
2	4	495	incongruent - high	-27.0565
2	4	496	incongruent - high	-26.9413
2	4	497	incongruent - high	-34.7628
2	4	498	incongruent - high	-42.0014
2	4	499	incongruent - high	-26.0514
2	4	501	incongruent - high	-26.0809
2	4	502	incongruent - high	-23.6516
2	4	504	incongruent - high	-33.6284
2	4	505	incongruent - high	-29.3220
2	4	506	incongruent - high	-19.5594
2	4	507	incongruent - high	-33.4842
2	4	508	incongruent - high	13.7502
2	4	509	incongruent - high	-43.9888
2	4	510	incongruent - high	-13.1669
2	4	511	incongruent - high	-16.7284
2	4	512	incongruent - high	-45.5954
2	4	514	incongruent - high	-17.6798
2	4	515	incongruent - high	19.7402
2	4	516	incongruent - high	-30.1493
2	4	517	incongruent - high	-23.2543
2	5	1	congruent - low	-22.7142
2	5	2	congruent - low	-30.2889
2	5	3	congruent - low	-27.5786
2	5	5	congruent - low	-29.8251
2	5	6	congruent - low	-36.6494
2	5	7	congruent - low	-34.0068
2	5	8	congruent - low	-13.9016
2	5	9	congruent - low	-13.8039
2	5	10	congruent - low	-22.4281
2	5	11	congruent - low	-28.8512
2	5	12	congruent - low	-24.8377
2	5	13	congruent - low	-23.4449
2	5	15	congruent - low	-9.8410
2	5	16	congruent - low	-23.3658
2	5	17	congruent - low	-32.6050
2	5	18	congruent - low	0.8474
2	5	19	congruent - low	-29.9082
2	5	20	congruent - low	-25.5703
2	5	21	congruent - low	-26.5025
2	5	22	congruent - low	-25.2779
2	5	23	congruent - low	-13.2000
2	5	24	congruent - low	-35.2347
2	5	25	congruent - low	-20.7512
2	5	26	congruent - low	-21.0750
2	5	27	congruent - low	-35.1163
2	5	28	congruent - low	-1.6010
2	5	29	congruent - low	-14.0829
2	5	30	congruent - low	-25.6717
2	5	31	congruent - low	-8.0555
2	5	32	congruent - low	-5.4305
2	5	33	congruent - low	-37.2314
2	5	34	congruent - low	-22.3260
2	5	35	congruent - low	-24.8422
2	5	37	congruent - low	-26.7291
2	5	39	congruent - low	-31.3813
2	5	40	congruent - low	-35.6014
2	5	41	congruent - low	-25.3132
2	5	42	congruent - low	-24.7988
2	5	43	congruent - low	-44.4225
2	5	45	congruent - low	-31.4176
2	5	46	congruent - low	-39.7170
2	5	47	congruent - low	-38.5946
2	5	48	congruent - low	-19.3008
2	5	49	congruent - low	-25.9780
2	5	50	congruent - low	-33.5403
2	5	51	congruent - low	-10.2222
2	5	52	congruent - low	-13.9977
2	5	53	congruent - low	-14.2002
2	5	54	congruent - low	-27.1297
2	5	55	congruent - low	5.9177
2	5	56	congruent - low	-27.8293
2	5	57	congruent - low	-29.9276
2	5	58	congruent - low	-20.5580
2	5	59	congruent - low	-14.0177
2	5	60	congruent - low	-22.6954
2	5	62	congruent - low	-42.5576
2	5	63	congruent - low	-16.2358
2	5	64	congruent - low	-23.6885
2	5	65	congruent - low	-11.4853
2	5	66	congruent - low	-11.8986
2	5	67	congruent - low	-18.5035
2	5	69	congruent - low	-11.1069
2	5	71	congruent - low	-30.1706
2	5	72	congruent - low	-29.2937
2	5	73	congruent - low	-13.2882
2	5	74	congruent - low	-2.0409
2	5	75	congruent - low	6.8504
2	5	76	congruent - low	-29.3031
2	5	77	congruent - low	-22.0393
2	5	78	congruent - low	-7.4073
2	5	79	congruent - low	-15.5626
2	5	80	congruent - low	4.1303
2	5	81	congruent - low	-10.5924
2	5	82	congruent - low	-14.6180
2	5	83	congruent - low	-19.7483
2	5	84	congruent - low	-10.2396
2	5	85	congruent - low	-25.6565
2	5	86	congruent - low	-18.4221
2	5	87	congruent - low	-19.2143
2	5	88	congruent - low	-30.2414
2	5	89	congruent - low	-24.0313
2	5	90	congruent - low	0.3515
2	5	91	congruent - low	-23.0355
2	5	92	congruent - low	-37.3253
2	5	93	congruent - low	-4.6895
2	5	94	congruent - low	-32.1021
2	5	95	congruent - low	-1.8224
2	5	96	congruent - low	-13.8443
2	5	97	congruent - low	-7.1857
2	5	98	congruent - low	-12.0396
2	5	99	congruent - low	-18.9177
2	5	100	congruent - low	-15.8121
2	5	101	congruent - low	-19.1408
2	5	102	congruent - low	4.0873
2	5	104	congruent - low	-24.0455
2	5	105	congruent - low	-12.5915
2	5	106	congruent - low	-18.0202
2	5	107	congruent - low	-29.3498
2	5	108	congruent - low	-4.6611
2	5	109	congruent - low	-34.1995
2	5	110	congruent - low	-28.7031
2	5	111	congruent - low	-7.3921
2	5	112	congruent - low	-28.1881
2	5	113	congruent - low	-8.7909
2	5	114	congruent - low	-24.2102
2	5	115	congruent - low	-13.1860
2	5	116	congruent - low	-19.2512
2	5	117	congruent - low	-19.0685
2	5	118	congruent - low	-47.6969
2	5	119	congruent - low	-15.4468
2	5	120	congruent - low	-24.7236
2	5	121	congruent - low	18.8227
2	5	122	congruent - low	8.9405
2	5	123	congruent - low	-15.2910
2	5	124	congruent - low	3.5397
2	5	125	congruent - low	-8.6499
2	5	126	congruent - med	-45.2418
2	5	127	congruent - med	-35.5511
2	5	128	congruent - med	-24.0463
[truncated: 8,790 more rows]

## Sheet: Beta Rebound
Subject	Session	Trial	Condition	Power
1	1	1	congruent - low	119.2449
1	1	2	congruent - low	47.8472
1	1	3	congruent - low	53.3317
1	1	4	congruent - low	-10.6257
1	1	5	congruent - low	133.7763
1	1	8	congruent - low	183.4119
1	1	9	congruent - low	214.1056
1	1	11	congruent - low	46.3394
1	1	13	congruent - low	46.5398
1	1	14	congruent - low	137.8976
1	1	15	congruent - low	76.9422
1	1	16	congruent - low	51.7330
1	1	17	congruent - low	54.7864
1	1	18	congruent - low	38.0865
1	1	19	congruent - low	41.5658
1	1	21	congruent - low	133.9792
1	1	22	congruent - low	11.6249
1	1	23	congruent - low	98.9649
1	1	24	congruent - low	218.0362
1	1	25	congruent - low	49.7274
1	1	26	congruent - low	46.6242
1	1	27	congruent - low	172.1058
1	1	28	congruent - low	32.0140
1	1	29	congruent - low	119.0768
1	1	31	congruent - low	88.5432
1	1	32	congruent - low	86.6243
1	1	33	congruent - low	62.1890
1	1	34	congruent - low	-15.6641
1	1	36	congruent - low	11.3847
1	1	37	congruent - low	-5.5004
1	1	38	congruent - low	190.7042
1	1	39	congruent - low	180.1548
1	1	41	congruent - low	30.2206
1	1	44	congruent - low	166.5430
1	1	45	congruent - low	43.2529
1	1	46	congruent - low	-1.0054
1	1	47	congruent - low	53.9347
1	1	48	congruent - low	12.5439
1	1	49	congruent - low	43.9768
1	1	50	congruent - low	187.7214
1	1	51	congruent - low	200.5079
1	1	52	congruent - low	152.1701
1	1	53	congruent - low	132.4947
1	1	54	congruent - low	65.4931
1	1	55	congruent - low	98.0243
1	1	56	congruent - low	281.9389
1	1	57	congruent - low	112.0961
1	1	58	congruent - low	37.9851
1	1	59	congruent - low	183.5634
1	1	60	congruent - low	168.7537
1	1	61	congruent - low	94.5845
1	1	62	congruent - low	129.7152
1	1	64	congruent - low	68.6319
1	1	65	congruent - low	29.1126
1	1	66	congruent - low	125.5389
1	1	67	congruent - low	47.9436
1	1	68	congruent - low	144.5094
1	1	69	congruent - low	195.8294
1	1	70	congruent - low	202.4823
1	1	71	congruent - low	-7.2629
1	1	72	congruent - low	196.9738
1	1	73	congruent - low	18.3991
1	1	74	congruent - low	116.4903
1	1	75	congruent - low	36.3268
1	1	76	congruent - low	62.2117
1	1	77	congruent - low	92.6944
1	1	78	congruent - low	46.7196
1	1	79	congruent - low	63.9114
1	1	80	congruent - low	129.7327
1	1	81	congruent - low	15.3585
1	1	82	congruent - low	93.5217
1	1	83	congruent - low	171.4991
1	1	84	congruent - low	107.0323
1	1	85	congruent - low	27.5801
1	1	86	congruent - low	238.4349
1	1	87	congruent - low	23.7180
1	1	88	congruent - low	163.8691
1	1	89	congruent - low	159.8659
1	1	90	congruent - low	84.8572
1	1	91	congruent - low	64.7387
1	1	92	congruent - low	42.7764
1	1	93	congruent - low	88.5683
1	1	94	congruent - low	18.7306
1	1	95	congruent - low	100.0982
1	1	96	congruent - low	25.6699
1	1	97	congruent - low	94.3592
1	1	98	congruent - low	37.4845
1	1	99	congruent - low	75.5397
1	1	100	congruent - low	38.7786
1	1	101	congruent - low	113.5615
1	1	102	congruent - low	51.6742
1	1	103	congruent - low	84.3943
1	1	105	congruent - low	118.2323
1	1	106	congruent - low	146.5428
1	1	107	congruent - low	113.2943
1	1	108	congruent - low	23.3799
1	1	109	congruent - low	58.6226
1	1	110	congruent - low	178.6804
1	1	111	congruent - low	57.9926
1	1	112	congruent - low	114.2290
1	1	113	congruent - low	85.9897
1	1	114	congruent - low	117.7526
1	1	115	congruent - low	112.4626
1	1	116	congruent - low	40.2451
1	1	117	congruent - low	-10.0730
1	1	118	congruent - low	101.3732
1	1	119	congruent - low	17.5470
1	1	120	congruent - low	171.0236
1	1	122	congruent - med	32.3932
1	1	123	congruent - med	35.9167
1	1	124	congruent - med	1.1511
1	1	125	congruent - med	32.9767
1	1	126	congruent - med	17.4338
1	1	127	congruent - med	78.3144
1	1	128	congruent - med	39.1245
1	1	129	congruent - med	115.8062
1	1	130	congruent - med	35.4149
1	1	131	congruent - med	143.2895
1	1	132	congruent - med	25.6940
1	1	133	congruent - med	65.4591
1	1	134	congruent - med	63.2643
1	1	135	congruent - med	96.6276
1	1	136	congruent - med	61.0989
1	1	137	congruent - med	32.3731
1	1	138	congruent - med	167.9084
1	1	139	congruent - med	47.7464
1	1	141	congruent - med	125.4469
1	1	142	congruent - med	39.4090
1	1	143	congruent - med	106.5196
1	1	144	congruent - med	65.2788
1	1	145	congruent - med	-7.0307
1	1	146	congruent - med	64.8891
1	1	147	congruent - med	95.2652
1	1	148	congruent - med	167.3993
1	1	149	congruent - med	121.7711
1	1	150	congruent - med	56.5127
1	1	151	congruent - med	68.8365
1	1	152	congruent - med	38.2903
1	1	153	congruent - med	123.7013
1	1	155	congruent - med	138.1403
1	1	156	congruent - med	157.9250
1	1	157	congruent - med	30.2262
1	1	158	congruent - med	78.5869
1	1	159	congruent - med	42.4937
1	1	160	congruent - med	8.7443
1	1	161	congruent - med	121.6736
1	1	162	congruent - med	26.7779
1	1	163	congruent - med	143.3478
1	1	164	congruent - med	252.2119
1	1	165	congruent - med	113.2489
1	1	166	congruent - med	79.3425
1	1	167	congruent - med	158.3829
1	1	168	congruent - med	364.0028
1	1	169	congruent - med	199.9935
1	1	170	congruent - med	46.0296
1	1	171	congruent - med	63.6723
1	1	172	congruent - med	58.0708
1	1	173	congruent - med	30.7849
1	1	174	congruent - med	118.3881
1	1	175	congruent - med	64.6100
1	1	176	congruent - med	65.6799
1	1	177	congruent - med	92.9513
1	1	178	congruent - med	246.3659
1	1	179	congruent - med	88.9805
1	1	180	congruent - med	259.9948
1	1	181	congruent - med	42.7680
1	1	182	congruent - med	38.5720
1	1	183	congruent - med	120.6416
1	1	184	congruent - med	97.2378
1	1	185	congruent - med	47.7328
1	1	186	congruent - med	155.4387
1	1	187	congruent - med	58.2075
1	1	188	congruent - med	41.4024
1	1	189	congruent - med	36.8145
1	1	190	congruent - med	104.7352
1	1	191	congruent - med	251.9303
1	1	192	congruent - med	45.2433
1	1	193	congruent - med	273.5867
1	1	194	congruent - med	246.4345
1	1	195	congruent - med	106.3855
1	1	196	congruent - med	147.5187
1	1	197	congruent - med	187.4465
1	1	198	congruent - med	255.4988
1	1	199	congruent - med	100.4018
1	1	200	congruent - med	88.6111
1	1	201	congruent - med	9.3631
1	1	202	congruent - med	21.8485
1	1	203	congruent - med	133.0834
1	1	204	congruent - med	39.6301
1	1	206	congruent - med	103.7179
1	1	207	congruent - med	108.8213
1	1	208	congruent - med	46.3784
1	1	209	congruent - med	159.9716
1	1	210	congruent - med	21.8852
1	1	211	congruent - med	293.3136
1	1	212	congruent - med	110.5595
1	1	213	congruent - med	153.5915
1	1	214	congruent - med	93.2882
1	1	215	congruent - med	83.3015
1	1	216	congruent - med	49.6487
1	1	217	congruent - med	149.7716
1	1	218	congruent - med	44.0654
1	1	219	congruent - med	86.2226
1	1	220	congruent - med	83.7871
1	1	221	congruent - med	50.1585
1	1	222	congruent - med	51.5442
1	1	223	congruent - med	69.8267
1	1	224	congruent - med	56.3624
1	1	225	congruent - med	47.8120
1	1	226	congruent - med	195.4054
1	1	227	congruent - med	61.4412
1	1	228	congruent - med	92.6267
1	1	230	congruent - med	41.8774
1	1	231	congruent - med	83.6041
1	1	232	congruent - med	63.9619
1	1	233	congruent - med	109.5226
1	1	234	congruent - med	82.0674
1	1	235	congruent - med	132.4159
1	1	236	congruent - med	50.7344
1	1	237	congruent - med	154.6957
1	1	238	congruent - med	89.8442
1	1	239	congruent - med	82.3147
1	1	240	congruent - high	39.9304
1	1	241	congruent - high	30.3289
1	1	242	congruent - high	15.3817
1	1	243	congruent - high	88.9624
1	1	244	congruent - high	26.6334
1	1	245	congruent - high	32.9697
1	1	246	congruent - high	76.5099
1	1	247	congruent - high	3.4483
1	1	248	congruent - high	21.5996
1	1	249	congruent - high	48.4612
1	1	250	congruent - high	140.1279
1	1	251	congruent - high	81.0734
1	1	252	congruent - high	139.7424
1	1	253	congruent - high	28.5515
1	1	254	congruent - high	66.8505
1	1	255	congruent - high	68.0174
1	1	256	congruent - high	30.6571
1	1	257	congruent - high	37.0942
1	1	258	congruent - high	167.0480
1	1	259	congruent - high	107.9571
1	1	260	congruent - high	117.8164
1	1	262	congruent - high	55.5208
1	1	263	congruent - high	78.9972
1	1	264	congruent - high	85.1134
1	1	265	congruent - high	122.8899
1	1	266	congruent - high	77.4450
1	1	267	congruent - high	30.6052
1	1	269	congruent - high	41.8720
1	1	270	congruent - high	59.1795
1	1	271	congruent - high	99.7696
1	1	272	congruent - high	43.9586
1	1	273	congruent - high	56.5767
1	1	274	congruent - high	25.9766
1	1	275	congruent - high	-19.9101
1	1	276	congruent - high	103.5850
1	1	277	congruent - high	104.3014
1	1	278	congruent - high	46.1103
1	1	279	congruent - high	26.8505
1	1	280	congruent - high	127.1986
1	1	281	congruent - high	118.9897
1	1	282	congruent - high	-2.8301
1	1	283	congruent - high	-0.5622
1	1	284	congruent - high	66.2215
1	1	285	congruent - high	136.9752
1	1	286	congruent - high	140.4248
1	1	287	congruent - high	161.5804
1	1	288	congruent - high	187.1330
1	1	289	congruent - high	176.5768
1	1	290	congruent - high	120.5963
1	1	291	congruent - high	130.5034
1	1	292	congruent - high	198.4996
1	1	293	congruent - high	217.8510
1	1	294	congruent - high	113.3534
1	1	295	congruent - high	14.2739
1	1	296	congruent - high	202.3914
1	1	297	congruent - high	31.3977
1	1	298	congruent - high	122.4460
1	1	299	congruent - high	174.2288
1	1	300	congruent - high	160.8968
1	1	301	congruent - high	92.6655
1	1	302	congruent - high	144.7052
1	1	303	congruent - high	225.6909
1	1	304	congruent - high	117.5900
1	1	305	congruent - high	65.3696
1	1	306	congruent - high	83.1091
1	1	307	congruent - high	45.0760
1	1	308	congruent - high	82.2478
1	1	310	congruent - high	153.6040
1	1	311	congruent - high	101.5803
1	1	312	congruent - high	34.1175
1	1	313	congruent - high	76.0619
1	1	314	congruent - high	80.3011
1	1	315	congruent - high	147.0969
1	1	316	congruent - high	238.3629
1	1	317	congruent - high	42.8939
1	1	318	congruent - high	97.4441
1	1	319	congruent - high	156.2988
1	1	320	congruent - high	82.5515
1	1	321	congruent - high	55.9458
1	1	322	congruent - high	51.7657
1	1	323	congruent - high	63.9267
1	1	324	congruent - high	61.6717
1	1	325	congruent - high	0.7975
1	1	326	congruent - high	175.2116
1	1	327	congruent - high	110.6969
1	1	328	congruent - high	83.9969
1	1	329	congruent - high	60.2846
1	1	330	congruent - high	278.6036
1	1	331	congruent - high	50.6466
1	1	332	congruent - high	143.1634
1	1	333	congruent - high	1.1921
1	1	334	congruent - high	15.7316
1	1	335	congruent - high	-2.8553
1	1	336	congruent - high	19.7499
1	1	337	congruent - high	22.4289
1	1	338	congruent - high	118.9758
1	1	339	congruent - high	139.1857
1	1	340	congruent - high	172.4651
1	1	341	congruent - high	64.2191
1	1	342	congruent - high	200.3408
1	1	344	congruent - high	50.6573
1	1	345	congruent - high	73.4488
1	1	346	congruent - high	130.8488
1	1	347	congruent - high	4.1603
1	1	348	congruent - high	46.5688
1	1	349	congruent - high	50.4734
1	1	350	congruent - high	76.2333
1	1	351	congruent - high	102.7114
1	1	352	congruent - high	74.6746
1	1	353	congruent - high	36.4469
1	1	354	congruent - high	206.3043
1	1	355	congruent - high	109.3142
1	1	356	congruent - high	235.0985
1	1	357	congruent - high	150.6962
1	1	358	congruent - high	204.2540
1	1	359	congruent - high	173.0961
1	1	362	incongruent - low	43.8802
1	1	363	incongruent - low	150.5948
1	1	364	incongruent - low	92.1606
1	1	365	incongruent - low	7.7952
1	1	366	incongruent - low	67.9016
1	1	367	incongruent - low	159.4035
1	1	368	incongruent - low	142.7889
1	1	369	incongruent - low	146.2827
1	1	370	incongruent - low	118.3519
1	1	371	incongruent - low	85.6680
1	1	372	incongruent - low	6.6154
1	1	373	incongruent - low	85.0585
1	1	374	incongruent - low	98.0397
1	1	375	incongruent - low	37.2061
1	1	376	incongruent - low	45.8910
1	1	377	incongruent - low	67.5541
1	1	378	incongruent - low	94.8452
1	1	379	incongruent - low	37.6617
1	1	380	incongruent - low	62.3197
1	1	381	incongruent - low	104.6518
1	1	382	incongruent - low	33.1487
1	1	383	incongruent - low	24.6306
1	1	384	incongruent - low	129.2961
1	1	385	incongruent - low	48.4038
1	1	386	incongruent - low	234.8499
1	1	387	incongruent - low	12.3582
1	1	388	incongruent - low	129.4596
1	1	389	incongruent - low	260.7907
1	1	390	incongruent - low	192.2694
1	1	391	incongruent - low	88.3252
1	1	392	incongruent - low	127.8653
1	1	393	incongruent - low	164.1969
1	1	394	incongruent - low	186.5636
1	1	395	incongruent - low	18.4621
1	1	396	incongruent - low	88.0402
1	1	398	incongruent - low	146.2166
1	1	399	incongruent - low	53.9026
1	1	400	incongruent - low	139.7399
1	1	401	incongruent - low	109.0019
1	1	402	incongruent - low	49.6352
1	1	403	incongruent - low	76.5534
1	1	405	incongruent - low	34.1501
1	1	406	incongruent - low	92.1371
1	1	407	incongruent - low	-1.4609
1	1	408	incongruent - low	60.7573
1	1	409	incongruent - low	95.5839
1	1	410	incongruent - low	52.1917
1	1	411	incongruent - low	108.5204
1	1	412	incongruent - low	138.3910
1	1	413	incongruent - low	97.7128
1	1	414	incongruent - med	8.9043
1	1	415	incongruent - med	107.8028
1	1	416	incongruent - med	48.4657
1	1	417	incongruent - med	27.8913
1	1	418	incongruent - med	7.9188
1	1	419	incongruent - med	26.4182
1	1	420	incongruent - med	122.2708
1	1	421	incongruent - med	93.9529
1	1	422	incongruent - med	49.7901
1	1	423	incongruent - med	41.6422
1	1	424	incongruent - med	178.9300
1	1	425	incongruent - med	64.0464
1	1	426	incongruent - med	20.4000
1	1	427	incongruent - med	115.3790
1	1	428	incongruent - med	105.5182
1	1	429	incongruent - med	59.8456
1	1	430	incongruent - med	76.8550
1	1	431	incongruent - med	53.4590
1	1	432	incongruent - med	161.8128
1	1	433	incongruent - med	34.6580
1	1	434	incongruent - med	40.9681
1	1	435	incongruent - med	41.4916
1	1	436	incongruent - med	177.7849
1	1	438	incongruent - med	217.5470
1	1	439	incongruent - med	38.0115
1	1	440	incongruent - med	1.0806
1	1	441	incongruent - med	80.9587
1	1	442	incongruent - med	123.7039
1	1	444	incongruent - med	-5.3899
1	1	445	incongruent - med	108.4950
1	1	446	incongruent - med	75.5876
1	1	447	incongruent - med	180.0969
1	1	448	incongruent - med	120.1578
1	1	449	incongruent - med	16.0223
1	1	450	incongruent - med	60.3205
1	1	451	incongruent - med	132.8111
1	1	452	incongruent - med	126.3193
1	1	453	incongruent - med	160.5250
1	1	454	incongruent - med	48.5611
1	1	455	incongruent - med	66.0214
1	1	456	incongruent - med	128.7970
1	1	457	incongruent - med	35.8557
1	1	458	incongruent - med	216.6296
1	1	459	incongruent - med	45.5739
1	1	460	incongruent - med	184.5580
1	1	461	incongruent - med	41.3852
1	1	462	incongruent - med	124.8749
1	1	463	incongruent - med	113.4984
1	1	464	incongruent - med	68.8144
1	1	465	incongruent - med	51.3702
1	1	466	incongruent - high	7.5078
1	1	467	incongruent - high	14.5310
1	1	468	incongruent - high	152.4421
1	1	469	incongruent - high	19.4582
1	1	470	incongruent - high	14.6370
1	1	471	incongruent - high	30.1565
1	1	472	incongruent - high	42.1272
1	1	473	incongruent - high	46.1221
1	1	474	incongruent - high	26.7265
1	1	475	incongruent - high	185.0794
1	1	476	incongruent - high	43.1123
1	1	477	incongruent - high	86.0918
1	1	478	incongruent - high	135.4011
1	1	479	incongruent - high	113.7476
1	1	480	incongruent - high	227.8817
1	1	481	incongruent - high	104.7524
1	1	482	incongruent - high	25.1115
1	1	483	incongruent - high	80.8560
1	1	484	incongruent - high	-3.2914
1	1	486	incongruent - high	66.5225
1	1	487	incongruent - high	164.0655
1	1	488	incongruent - high	188.5383
1	1	489	incongruent - high	0.0541
1	1	490	incongruent - high	24.4658
1	1	491	incongruent - high	79.3485
1	1	492	incongruent - high	62.7193
1	1	493	incongruent - high	27.2291
1	1	494	incongruent - high	76.4522
1	1	495	incongruent - high	62.3171
1	1	496	incongruent - high	61.0899
1	1	497	incongruent - high	90.3787
1	1	498	incongruent - high	66.7886
1	1	500	incongruent - high	152.0750
1	1	501	incongruent - high	188.7619
1	1	502	incongruent - high	172.5788
1	1	503	incongruent - high	175.6754
1	1	504	incongruent - high	99.1272
1	1	505	incongruent - high	32.5332
1	1	506	incongruent - high	201.7537
1	1	507	incongruent - high	62.9012
1	1	508	incongruent - high	192.8174
1	1	509	incongruent - high	29.9321
1	1	510	incongruent - high	61.7504
1	1	511	incongruent - high	79.7072
1	1	512	incongruent - high	49.0843
1	1	513	incongruent - high	73.8041
1	1	514	incongruent - high	10.6021
1	1	515	incongruent - high	52.9648
2	1	1	congruent - low	51.3741
2	1	2	congruent - low	17.8220
2	1	3	congruent - low	23.0536
2	1	4	congruent - low	17.0941
2	1	5	congruent - low	61.6812
2	1	6	congruent - low	2.6573
2	1	7	congruent - low	37.0022
2	1	8	congruent - low	9.6856
2	1	9	congruent - low	41.7889
2	1	11	congruent - low	40.7527
2	1	12	congruent - low	43.1013
2	1	13	congruent - low	18.8242
2	1	15	congruent - low	-13.3227
2	1	17	congruent - low	18.8202
2	1	19	congruent - low	88.7676
2	1	20	congruent - low	61.4441
2	1	21	congruent - low	80.7449
2	1	22	congruent - low	67.2862
2	1	23	congruent - low	-1.6515
2	1	25	congruent - low	-7.4883
2	1	26	congruent - low	87.0223
2	1	27	congruent - low	32.9931
2	1	28	congruent - low	32.2724
2	1	30	congruent - low	27.5412
2	1	31	congruent - low	23.3738
2	1	32	congruent - low	58.6978
2	1	33	congruent - low	21.1577
2	1	34	congruent - low	49.3652
2	1	35	congruent - low	19.4514
2	1	37	congruent - low	16.2198
2	1	38	congruent - low	87.6167
2	1	39	congruent - low	2.5999
2	1	40	congruent - low	10.0169
2	1	41	congruent - low	53.3718
2	1	42	congruent - low	64.3165
2	1	43	congruent - low	240.3545
2	1	44	congruent - low	149.8769
2	1	45	congruent - low	85.3780
2	1	46	congruent - low	132.8503
2	1	47	congruent - low	77.9336
2	1	48	congruent - low	293.4519
2	1	49	congruent - low	86.9739
2	1	50	congruent - low	254.0190
2	1	51	congruent - low	103.7053
2	1	52	congruent - low	88.9383
2	1	53	congruent - low	289.4495
2	1	56	congruent - low	210.5583
2	1	57	congruent - low	226.6095
2	1	58	congruent - low	85.6672
2	1	59	congruent - low	195.9774
2	1	60	congruent - low	166.9090
2	1	61	congruent - low	181.5841
2	1	62	congruent - low	134.0083
2	1	64	congruent - low	348.3952
2	1	65	congruent - low	11.9209
2	1	66	congruent - low	496.0241
2	1	67	congruent - low	278.3724
2	1	68	congruent - low	92.9552
2	1	69	congruent - low	221.1956
2	1	71	congruent - low	242.4608
2	1	72	congruent - low	49.9231
2	1	73	congruent - low	145.4336
2	1	74	congruent - low	45.0556
2	1	75	congruent - low	102.1493
2	1	76	congruent - low	31.4851
2	1	77	congruent - low	164.6201
2	1	78	congruent - low	201.3737
2	1	79	congruent - low	19.4796
2	1	80	congruent - low	88.4253
2	1	81	congruent - low	76.5924
2	1	82	congruent - low	172.6977
2	1	83	congruent - low	127.2408
2	1	84	congruent - med	-18.4983
2	1	85	congruent - med	20.8016
2	1	86	congruent - med	-8.3708
2	1	87	congruent - med	17.3578
2	1	88	congruent - med	23.5669
2	1	90	congruent - med	16.4764
2	1	91	congruent - med	-3.2580
2	1	94	congruent - med	37.4118
2	1	96	congruent - med	45.7844
2	1	97	congruent - med	77.5760
2	1	98	congruent - med	62.6201
2	1	99	congruent - med	47.2249
2	1	100	congruent - med	113.1202
2	1	101	congruent - med	35.5790
2	1	102	congruent - med	70.0696
2	1	103	congruent - med	14.0468
2	1	106	congruent - med	41.0782
2	1	107	congruent - med	39.0284
2	1	108	congruent - med	34.9366
2	1	109	congruent - med	74.4912
2	1	110	congruent - med	41.4088
2	1	112	congruent - med	36.6260
2	1	113	congruent - med	11.8306
2	1	114	congruent - med	103.5601
2	1	115	congruent - med	23.0341
2	1	116	congruent - med	58.3427
2	1	117	congruent - med	44.1097
2	1	118	congruent - med	72.0015
2	1	119	congruent - med	64.5504
2	1	121	congruent - med	-1.5626
2	1	122	congruent - med	41.5180
2	1	123	congruent - med	23.0459
2	1	124	congruent - med	11.4649
2	1	126	congruent - med	166.4371
2	1	127	congruent - med	117.7585
2	1	128	congruent - med	118.9314
2	1	129	congruent - med	178.6345
2	1	130	congruent - med	96.6872
2	1	131	congruent - med	124.6222
2	1	132	congruent - med	173.2516
2	1	133	congruent - med	48.6325
2	1	134	congruent - med	227.0510
2	1	135	congruent - med	251.5679
2	1	136	congruent - med	212.2550
2	1	137	congruent - med	469.9517
2	1	138	congruent - med	66.8941
2	1	139	congruent - med	66.3018
2	1	140	congruent - med	269.1306
2	1	141	congruent - med	178.9868
2	1	142	congruent - med	302.2434
2	1	144	congruent - med	298.2363
2	1	145	congruent - med	55.2906
2	1	146	congruent - med	291.6848
2	1	147	congruent - med	117.3399
2	1	149	congruent - med	182.1171
2	1	150	congruent - med	131.5869
2	1	151	congruent - med	236.8062
2	1	152	congruent - med	138.7938
2	1	153	congruent - med	228.4194
2	1	154	congruent - med	122.2070
2	1	155	congruent - med	134.5583
2	1	156	congruent - med	210.0962
2	1	157	congruent - med	30.6439
2	1	158	congruent - med	137.0482
2	1	160	congruent - med	224.0796
2	1	161	congruent - med	70.8793
2	1	162	congruent - med	323.9650
2	1	163	congruent - med	9.1957
2	1	164	congruent - med	20.7657
2	1	165	congruent - med	137.5652
2	1	166	congruent - high	2.8361
2	1	167	congruent - high	19.4415
2	1	169	congruent - high	0.4910
2	1	170	congruent - high	44.0422
2	1	171	congruent - high	14.1877
2	1	172	congruent - high	23.6729
2	1	173	congruent - high	37.0669
2	1	174	congruent - high	70.9499
2	1	175	congruent - high	57.1079
2	1	176	congruent - high	11.4253
2	1	177	congruent - high	19.6918
2	1	178	congruent - high	62.0469
2	1	179	congruent - high	19.7878
2	1	181	congruent - high	117.3766
2	1	182	congruent - high	96.4405
2	1	184	congruent - high	1.4147
2	1	185	congruent - high	25.9281
2	1	186	congruent - high	97.5511
2	1	188	congruent - high	5.7797
2	1	189	congruent - high	-6.2184
2	1	190	congruent - high	103.5632
2	1	192	congruent - high	114.0018
2	1	193	congruent - high	32.9788
2	1	194	congruent - high	6.6243
2	1	195	congruent - high	9.3891
2	1	196	congruent - high	2.1733
2	1	197	congruent - high	50.5853
2	1	198	congruent - high	47.1708
2	1	200	congruent - high	46.4725
2	1	201	congruent - high	61.6889
2	1	202	congruent - high	111.2908
2	1	203	congruent - high	38.0542
2	1	204	congruent - high	3.9164
2	1	205	congruent - high	57.5038
2	1	206	congruent - high	30.5866
2	1	207	congruent - high	32.6472
2	1	208	congruent - high	391.3665
2	1	210	congruent - high	108.2801
2	1	211	congruent - high	246.5874
2	1	212	congruent - high	334.4185
2	1	213	congruent - high	444.8690
2	1	214	congruent - high	179.5689
2	1	215	congruent - high	212.9033
2	1	216	congruent - high	387.5858
2	1	217	congruent - high	405.4014
2	1	218	congruent - high	279.3356
2	1	219	congruent - high	267.7470
2	1	221	congruent - high	420.1446
2	1	222	congruent - high	354.9444
2	1	223	congruent - high	198.6948
2	1	224	congruent - high	71.7845
2	1	225	congruent - high	138.8730
2	1	226	congruent - high	220.9684
2	1	227	congruent - high	175.7664
2	1	228	congruent - high	366.7481
2	1	230	congruent - high	322.0448
2	1	231	congruent - high	335.1490
2	1	232	congruent - high	71.3013
2	1	233	congruent - high	168.0128
2	1	234	congruent - high	157.9233
2	1	236	congruent - high	236.2266
2	1	237	congruent - high	48.6778
2	1	238	congruent - high	232.4871
2	1	239	congruent - high	335.6870
2	1	240	congruent - high	404.2222
2	1	241	congruent - high	217.9408
2	1	242	congruent - high	112.8713
2	1	243	congruent - high	112.3584
2	1	244	congruent - high	119.9858
2	1	246	congruent - high	190.4050
2	1	247	incongruent - low	19.8107
2	1	248	incongruent - low	13.2313
2	1	249	incongruent - low	-21.8829
2	1	251	incongruent - low	72.1778
2	1	252	incongruent - low	0.8495
2	1	253	incongruent - low	47.3064
2	1	254	incongruent - low	21.6985
2	1	256	incongruent - low	62.3928
2	1	257	incongruent - low	10.3920
2	1	258	incongruent - low	101.1233
2	1	259	incongruent - low	112.4539
2	1	260	incongruent - low	42.6889
2	1	261	incongruent - low	14.1244
2	1	262	incongruent - low	149.7126
2	1	263	incongruent - low	81.1630
2	1	265	incongruent - low	243.0737
2	1	267	incongruent - low	61.0551
2	1	268	incongruent - low	118.7933
2	1	269	incongruent - low	148.1622
2	1	271	incongruent - low	255.3939
2	1	273	incongruent - low	390.0169
2	1	274	incongruent - low	228.2951
2	1	275	incongruent - low	114.5315
2	1	276	incongruent - low	191.9175
2	1	277	incongruent - low	130.3709
2	1	278	incongruent - low	151.5620
2	1	279	incongruent - low	328.5298
2	1	280	incongruent - low	279.4265
2	1	282	incongruent - low	25.0360
2	1	283	incongruent - med	12.1826
2	1	284	incongruent - med	5.9611
2	1	285	incongruent - med	28.2754
2	1	287	incongruent - med	9.3671
2	1	288	incongruent - med	32.3625
2	1	289	incongruent - med	4.8510
2	1	290	incongruent - med	19.0490
2	1	291	incongruent - med	30.5306
2	1	292	incongruent - med	43.0302
2	1	293	incongruent - med	46.7459
2	1	294	incongruent - med	11.8708
2	1	296	incongruent - med	52.5930
2	1	297	incongruent - med	37.7965
2	1	298	incongruent - med	24.4906
2	1	299	incongruent - med	48.3356
2	1	300	incongruent - med	32.0843
2	1	301	incongruent - med	248.5386
2	1	302	incongruent - med	203.4421
2	1	303	incongruent - med	194.8465
2	1	304	incongruent - med	276.8899
2	1	307	incongruent - med	318.8259
2	1	308	incongruent - med	125.6638
2	1	309	incongruent - med	203.5901
2	1	311	incongruent - med	416.7006
2	1	313	incongruent - med	88.7889
2	1	314	incongruent - med	125.7469
2	1	315	incongruent - med	281.5892
2	1	316	incongruent - med	28.7017
2	1	318	incongruent - high	-14.9991
2	1	319	incongruent - high	36.6596
2	1	320	incongruent - high	52.4382
2	1	322	incongruent - high	38.5055
2	1	323	incongruent - high	16.4440
2	1	324	incongruent - high	67.1521
2	1	325	incongruent - high	36.1073
2	1	326	incongruent - high	70.5321
2	1	327	incongruent - high	-1.2341
2	1	328	incongruent - high	25.0576
2	1	329	incongruent - high	101.2172
2	1	330	incongruent - high	51.3122
2	1	331	incongruent - high	56.8126
2	1	333	incongruent - high	33.7579
2	1	334	incongruent - high	123.9535
2	1	335	incongruent - high	144.3168
2	1	336	incongruent - high	106.5874
2	1	337	incongruent - high	264.9885
2	1	339	incongruent - high	415.9384
2	1	340	incongruent - high	59.4929
2	1	341	incongruent - high	203.6217
2	1	342	incongruent - high	172.0783
2	1	343	incongruent - high	137.6043
2	1	344	incongruent - high	482.4701
2	1	345	incongruent - high	236.3606
2	1	346	incongruent - high	398.8095
2	1	347	incongruent - high	116.6513
2	1	348	incongruent - high	73.7291
2	1	349	incongruent - high	171.2434
2	1	350	incongruent - high	134.9539
2	1	351	incongruent - high	148.6033
2	2	1	congruent - low	117.0846
2	2	2	congruent - low	128.8549
2	2	3	congruent - low	113.1095
2	2	4	congruent - low	85.8936
2	2	5	congruent - low	140.7936
2	2	6	congruent - low	97.7092
2	2	7	congruent - low	147.3616
2	2	11	congruent - low	201.1498
2	2	12	congruent - low	119.3113
2	2	13	congruent - low	66.1168
2	2	15	congruent - low	36.5229
2	2	16	congruent - low	192.1204
2	2	18	congruent - low	21.8661
2	2	20	congruent - low	73.3896
2	2	21	congruent - low	201.3232
2	2	23	congruent - low	56.4882
2	2	25	congruent - low	90.8808
2	2	26	congruent - low	83.2083
2	2	27	congruent - low	56.2391
2	2	30	congruent - low	214.0133
2	2	31	congruent - low	79.9065
2	2	32	congruent - low	82.2271
2	2	33	congruent - low	192.0878
2	2	34	congruent - low	7.7266
2	2	35	congruent - low	110.5478
2	2	36	congruent - low	77.0113
2	2	37	congruent - low	35.1562
2	2	38	congruent - low	34.5913
2	2	39	congruent - low	69.0377
2	2	41	congruent - med	22.7148
2	2	43	congruent - med	82.9009
2	2	44	congruent - med	154.5496
2	2	46	congruent - med	147.3528
2	2	48	congruent - med	106.1005
2	2	49	congruent - med	103.1133
2	2	51	congruent - med	135.1359
2	2	53	congruent - med	60.2914
2	2	54	congruent - med	144.1528
2	2	55	congruent - med	55.9219
2	2	58	congruent - med	55.4959
2	2	59	congruent - med	121.1002
2	2	60	congruent - med	111.7886
2	2	61	congruent - med	93.5223
2	2	62	congruent - med	49.0893
2	2	63	congruent - med	39.2563
2	2	64	congruent - med	239.3781
2	2	65	congruent - med	98.1464
2	2	67	congruent - med	104.0717
2	2	68	congruent - med	114.3844
2	2	69	congruent - med	134.5357
2	2	70	congruent - med	41.4334
2	2	71	congruent - med	58.0620
2	2	72	congruent - med	78.5192
2	2	73	congruent - med	63.8897
2	2	74	congruent - med	130.0008
2	2	75	congruent - med	174.2254
2	2	76	congruent - med	7.7643
2	2	77	congruent - med	79.6057
2	2	78	congruent - med	150.5262
2	2	79	congruent - med	171.7815
2	2	80	congruent - med	144.3244
2	2	81	congruent - med	135.6742
2	2	82	congruent - med	17.0225
2	2	83	congruent - high	168.4590
2	2	84	congruent - high	144.3103
2	2	85	congruent - high	129.6540
2	2	86	congruent - high	69.6166
2	2	87	congruent - high	26.5456
2	2	88	congruent - high	269.7887
2	2	89	congruent - high	82.5465
2	2	90	congruent - high	161.5254
2	2	91	congruent - high	175.1743
2	2	93	congruent - high	74.1432
2	2	94	congruent - high	48.8109
2	2	95	congruent - high	98.3613
2	2	96	congruent - high	334.8088
2	2	99	congruent - high	148.1512
2	2	100	congruent - high	71.0319
2	2	103	congruent - high	44.7281
2	2	104	congruent - high	59.5731
2	2	105	congruent - high	98.8775
2	2	106	congruent - high	85.1917
2	2	107	congruent - high	18.3963
2	2	108	congruent - high	73.3551
2	2	110	congruent - high	218.7830
2	2	111	congruent - high	139.0878
2	2	112	congruent - high	97.6512
2	2	114	congruent - high	151.8297
2	2	115	congruent - high	10.9404
2	2	116	congruent - high	67.8480
2	2	117	congruent - high	50.0980
2	2	119	congruent - high	65.5678
2	2	120	congruent - high	84.8833
2	2	121	congruent - high	56.4949
2	2	122	congruent - high	42.3947
2	2	123	congruent - high	20.5982
2	2	125	incongruent - low	158.7870
2	2	127	incongruent - low	123.4966
2	2	128	incongruent - low	129.9746
2	2	130	incongruent - low	74.7933
2	2	131	incongruent - low	40.2650
2	2	132	incongruent - low	139.9594
2	2	133	incongruent - low	160.3431
2	2	134	incongruent - low	80.8727
2	2	135	incongruent - low	16.1009
2	2	136	incongruent - low	100.3448
2	2	137	incongruent - low	55.9227
2	2	138	incongruent - low	263.2059
2	2	140	incongruent - med	118.3942
2	2	141	incongruent - med	98.0246
2	2	142	incongruent - med	130.3186
2	2	143	incongruent - med	89.2481
2	2	144	incongruent - med	173.7085
2	2	145	incongruent - med	75.7710
2	2	146	incongruent - med	150.6463
2	2	147	incongruent - med	122.0418
2	2	148	incongruent - med	108.7814
2	2	149	incongruent - med	58.3798
2	2	150	incongruent - med	80.2936
2	2	151	incongruent - med	139.9762
2	2	152	incongruent - med	36.6399
2	2	153	incongruent - med	89.2830
2	2	154	incongruent - med	147.0310
2	2	155	incongruent - med	106.1269
2	2	156	incongruent - med	68.6937
2	2	157	incongruent - high	117.7586
2	2	158	incongruent - high	68.2648
2	2	159	incongruent - high	56.4909
2	2	160	incongruent - high	88.6828
2	2	161	incongruent - high	89.0974
2	2	162	incongruent - high	57.2263
2	2	163	incongruent - high	71.0406
2	2	164	incongruent - high	56.1807
2	2	165	incongruent - high	127.0163
2	2	166	incongruent - high	131.9771
2	2	167	incongruent - high	100.4298
2	2	168	incongruent - high	89.7625
2	2	169	incongruent - high	94.8241
2	2	172	incongruent - high	51.6971
2	3	1	congruent - low	99.2941
2	3	3	congruent - low	18.3312
2	3	4	congruent - low	70.5833
2	3	5	congruent - low	18.4724
2	3	6	congruent - low	0.1755
2	3	7	congruent - low	50.3691
2	3	8	congruent - low	139.8339
2	3	9	congruent - low	99.3298
2	3	10	congruent - low	67.2881
2	3	14	congruent - low	135.2596
2	3	15	congruent - low	342.5278
2	3	16	congruent - low	319.2760
2	3	18	congruent - low	324.3584
2	3	19	congruent - low	35.4422
2	3	20	congruent - low	166.9539
2	3	21	congruent - low	327.0146
2	3	22	congruent - low	230.9871
2	3	23	congruent - low	140.6409
2	3	24	congruent - low	442.0791
2	3	25	congruent - low	193.8469
2	3	26	congruent - low	318.1207
2	3	27	congruent - low	190.6906
2	3	28	congruent - low	255.6021
2	3	29	congruent - low	169.6626
2	3	30	congruent - low	206.1531
2	3	31	congruent - low	150.7540
2	3	32	congruent - low	191.2362
2	3	33	congruent - low	309.9753
2	3	34	congruent - low	210.9466
2	3	35	congruent - low	288.8206
2	3	36	congruent - low	212.6612
2	3	37	congruent - low	221.5014
2	3	38	congruent - low	277.2877
2	3	39	congruent - low	237.9089
2	3	40	congruent - low	110.8777
2	3	41	congruent - low	269.3296
2	3	42	congruent - low	-22.2203
2	3	43	congruent - low	107.6929
2	3	45	congruent - low	136.9734
2	3	46	congruent - low	115.7708
2	3	47	congruent - low	237.0006
2	3	48	congruent - low	127.3878
2	3	49	congruent - low	62.9957
2	3	50	congruent - low	192.8200
2	3	51	congruent - low	128.9014
2	3	52	congruent - low	48.1504
2	3	53	congruent - low	83.2112
2	3	54	congruent - low	150.8066
2	3	55	congruent - low	111.8030
2	3	56	congruent - low	276.7107
2	3	57	congruent - low	139.5752
2	3	58	congruent - low	105.4614
2	3	59	congruent - low	151.5203
2	3	60	congruent - low	69.3855
2	3	61	congruent - low	165.2015
2	3	62	congruent - low	168.1482
2	3	63	congruent - low	181.8417
2	3	65	congruent - low	235.2280
2	3	67	congruent - low	153.0145
2	3	68	congruent - low	152.3341
2	3	69	congruent - low	157.4370
2	3	70	congruent - low	271.9667
2	3	71	congruent - low	75.9062
2	3	72	congruent - low	255.6426
2	3	73	congruent - low	92.3931
2	3	74	congruent - low	69.4454
2	3	75	congruent - low	109.9419
2	3	76	congruent - low	67.3258
2	3	77	congruent - low	62.2325
2	3	78	congruent - low	192.6229
2	3	79	congruent - low	38.3087
2	3	80	congruent - low	153.6099
2	3	81	congruent - low	97.0063
2	3	82	congruent - low	151.3475
2	3	83	congruent - low	127.3167
2	3	84	congruent - low	65.8289
2	3	86	congruent - low	171.7464
2	3	87	congruent - low	140.1079
2	3	88	congruent - low	140.2786
2	3	89	congruent - low	120.0300
2	3	90	congruent - low	62.5868
2	3	91	congruent - low	152.2186
2	3	92	congruent - low	128.4033
2	3	93	congruent - low	112.0142
2	3	94	congruent - low	28.6268
2	3	95	congruent - low	54.6697
2	3	96	congruent - low	157.8038
2	3	97	congruent - low	53.3658
2	3	98	congruent - low	140.6439
2	3	99	congruent - low	142.3856
2	3	100	congruent - low	58.7346
2	3	101	congruent - low	90.1253
2	3	102	congruent - low	188.7399
2	3	104	congruent - low	47.2349
2	3	105	congruent - low	135.7421
2	3	106	congruent - low	53.5606
2	3	107	congruent - low	173.3077
2	3	108	congruent - low	188.6442
2	3	109	congruent - low	157.6068
2	3	110	congruent - low	81.0528
2	3	112	congruent - low	12.6911
2	3	113	congruent - low	58.2007
2	3	114	congruent - low	47.6433
2	3	115	congruent - low	120.9104
2	3	116	congruent - low	189.0563
2	3	117	congruent - low	129.7087
2	3	118	congruent - low	54.7221
2	3	119	congruent - low	100.4240
2	3	120	congruent - low	64.2399
2	3	121	congruent - low	104.6019
2	3	122	congruent - low	73.0760
2	3	123	congruent - med	113.4458
2	3	124	congruent - med	119.3789
2	3	125	congruent - med	98.2761
2	3	126	congruent - med	91.6951
2	3	127	congruent - med	86.2663
2	3	128	congruent - med	105.5027
2	3	129	congruent - med	72.8999
2	3	130	congruent - med	39.4750
2	3	131	congruent - med	73.2704
2	3	132	congruent - med	43.7595
2	3	133	congruent - med	88.6770
2	3	134	congruent - med	145.8996
2	3	135	congruent - med	232.8083
2	3	136	congruent - med	235.1532
2	3	137	congruent - med	142.7246
2	3	138	congruent - med	215.2719
2	3	139	congruent - med	186.2988
2	3	140	congruent - med	314.3796
2	3	141	congruent - med	250.1725
2	3	142	congruent - med	106.9437
2	3	143	congruent - med	208.9795
2	3	144	congruent - med	406.0124
2	3	145	congruent - med	170.8076
2	3	146	congruent - med	229.5708
2	3	147	congruent - med	91.9026
2	3	148	congruent - med	150.0725
2	3	149	congruent - med	154.5153
2	3	150	congruent - med	232.8759
2	3	151	congruent - med	119.4170
2	3	152	congruent - med	70.1955
2	3	153	congruent - med	211.5034
2	3	154	congruent - med	259.1506
2	3	155	congruent - med	265.7298
2	3	156	congruent - med	418.9075
2	3	157	congruent - med	228.0079
2	3	158	congruent - med	144.6227
2	3	159	congruent - med	191.9244
2	3	160	congruent - med	152.8359
2	3	161	congruent - med	122.8941
2	3	162	congruent - med	314.3995
2	3	163	congruent - med	206.3092
2	3	164	congruent - med	171.7503
2	3	165	congruent - med	98.8424
2	3	166	congruent - med	127.7540
2	3	167	congruent - med	104.3708
2	3	168	congruent - med	140.3168
2	3	169	congruent - med	301.6345
2	3	171	congruent - med	55.0385
2	3	172	congruent - med	193.9967
2	3	173	congruent - med	275.6456
2	3	174	congruent - med	291.9204
2	3	175	congruent - med	268.2545
2	3	176	congruent - med	218.8419
2	3	177	congruent - med	133.3895
2	3	178	congruent - med	58.3681
2	3	179	congruent - med	232.5423
2	3	180	congruent - med	254.2548
2	3	181	congruent - med	226.3909
2	3	182	congruent - med	126.2902
2	3	183	congruent - med	58.0293
2	3	184	congruent - med	107.1984
2	3	185	congruent - med	69.1902
2	3	186	congruent - med	165.7831
2	3	187	congruent - med	120.6106
2	3	188	congruent - med	208.2538
2	3	189	congruent - med	134.2949
2	3	190	congruent - med	159.1868
2	3	191	congruent - med	258.0323
2	3	192	congruent - med	299.8721
2	3	193	congruent - med	141.8509
2	3	195	congruent - med	171.8230
2	3	197	congruent - med	-15.0987
2	3	198	congruent - med	91.6439
2	3	199	congruent - med	-5.9889
2	3	200	congruent - med	49.7604
2	3	201	congruent - med	106.5064
2	3	202	congruent - med	127.7974
2	3	203	congruent - med	3.4807
2	3	204	congruent - med	23.9856
2	3	205	congruent - med	191.0739
2	3	206	congruent - med	115.5386
2	3	207	congruent - med	101.3931
2	3	208	congruent - med	95.0218
2	3	209	congruent - med	50.1734
2	3	210	congruent - med	113.5251
2	3	211	congruent - med	61.4405
2	3	212	congruent - med	140.9022
2	3	214	congruent - med	47.4018
2	3	215	congruent - med	169.4262
2	3	216	congruent - med	33.1794
2	3	217	congruent - med	77.6617
2	3	218	congruent - med	110.4499
2	3	219	congruent - med	12.1758
2	3	221	congruent - med	160.2522
2	3	222	congruent - med	334.5080
2	3	223	congruent - med	107.5665
2	3	224	congruent - med	75.7346
2	3	225	congruent - med	75.8861
2	3	226	congruent - med	42.8427
2	3	227	congruent - med	125.5901
2	3	228	congruent - med	214.1093
2	3	229	congruent - med	299.3453
2	3	230	congruent - med	234.7479
2	3	231	congruent - med	63.2877
2	3	232	congruent - med	287.2883
2	3	233	congruent - med	129.3067
2	3	234	congruent - med	78.4230
2	3	235	congruent - med	80.3392
2	3	236	congruent - med	213.0853
2	3	237	congruent - med	145.3854
2	3	238	congruent - high	143.0712
2	3	239	congruent - high	27.1290
2	3	240	congruent - high	157.6271
2	3	241	congruent - high	208.5632
2	3	243	congruent - high	66.9526
2	3	244	congruent - high	70.9684
2	3	245	congruent - high	116.6799
2	3	246	congruent - high	169.7009
2	3	247	congruent - high	132.1702
2	3	248	congruent - high	27.0878
2	3	249	congruent - high	192.8746
2	3	250	congruent - high	182.7578
2	3	251	congruent - high	80.8278
2	3	252	congruent - high	129.4158
2	3	253	congruent - high	273.2085
2	3	254	congruent - high	184.2627
2	3	255	congruent - high	305.7196
2	3	256	congruent - high	165.2395
2	3	257	congruent - high	180.9380
2	3	258	congruent - high	274.2952
2	3	259	congruent - high	225.1536
2	3	260	congruent - high	354.9430
2	3	261	congruent - high	234.9204
2	3	262	congruent - high	208.6599
2	3	263	congruent - high	167.2481
2	3	264	congruent - high	440.3300
2	3	265	congruent - high	197.6725
2	3	267	congruent - high	285.6699
2	3	268	congruent - high	372.6474
2	3	269	congruent - high	231.5900
2	3	271	congruent - high	306.0526
2	3	272	congruent - high	256.5959
2	3	273	congruent - high	75.4909
2	3	274	congruent - high	196.6248
2	3	275	congruent - high	198.9007
2	3	276	congruent - high	144.2471
2	3	277	congruent - high	119.1243
2	3	278	congruent - high	65.8763
2	3	279	congruent - high	160.4626
2	3	280	congruent - high	230.5241
2	3	281	congruent - high	194.0800
2	3	283	congruent - high	62.2425
2	3	284	congruent - high	52.6488
2	3	285	congruent - high	89.5705
2	3	286	congruent - high	156.5012
2	3	287	congruent - high	75.6099
2	3	288	congruent - high	73.5420
2	3	289	congruent - high	128.5640
2	3	290	congruent - high	233.5064
2	3	291	congruent - high	56.0722
2	3	292	congruent - high	208.1989
2	3	293	congruent - high	229.9242
2	3	294	congruent - high	75.3150
2	3	295	congruent - high	81.6745
2	3	296	congruent - high	196.2931
2	3	297	congruent - high	92.1089
2	3	298	congruent - high	171.0370
2	3	299	congruent - high	220.1995
2	3	300	congruent - high	133.5751
2	3	301	congruent - high	81.4887
2	3	302	congruent - high	188.5644
2	3	303	congruent - high	195.2025
2	3	304	congruent - high	194.6879
2	3	305	congruent - high	178.8971
2	3	306	congruent - high	136.9715
2	3	307	congruent - high	135.2043
2	3	308	congruent - high	150.8836
2	3	309	congruent - high	88.7561
2	3	310	congruent - high	215.5873
2	3	311	congruent - high	124.2316
2	3	312	congruent - high	220.9825
2	3	313	congruent - high	227.9692
2	3	314	congruent - high	131.4779
2	3	315	congruent - high	125.9952
2	3	316	congruent - high	134.1704
2	3	317	congruent - high	54.6602
2	3	318	congruent - high	5.6233
2	3	319	congruent - high	5.6865
2	3	320	congruent - high	110.3871
2	3	321	congruent - high	80.7382
2	3	322	congruent - high	31.3206
2	3	323	congruent - high	3.1409
2	3	324	congruent - high	148.9628
2	3	325	congruent - high	76.8805
2	3	326	congruent - high	57.2442
2	3	327	congruent - high	172.6076
2	3	328	congruent - high	-8.6118
2	3	329	congruent - high	161.0788
2	3	330	congruent - high	104.3785
2	3	331	congruent - high	85.0324
2	3	332	congruent - high	67.6746
2	3	333	congruent - high	46.0474
2	3	334	congruent - high	110.9439
2	3	335	congruent - high	166.7904
2	3	336	congruent - high	198.6995
2	3	337	congruent - high	160.1795
2	3	338	congruent - high	223.5653
2	3	339	congruent - high	7.4816
2	3	340	congruent - high	83.7540
2	3	341	congruent - high	167.0328
2	3	342	congruent - high	111.6495
2	3	343	congruent - high	210.5355
2	3	344	congruent - high	173.7816
2	3	345	congruent - high	-5.8049
2	3	346	congruent - high	162.5584
2	3	347	congruent - high	142.8997
2	3	348	congruent - high	32.3729
2	3	349	congruent - high	292.9318
2	3	350	congruent - high	105.9255
2	3	351	congruent - high	176.4607
2	3	352	congruent - high	5.8526
2	3	353	congruent - high	147.7548
2	3	354	congruent - high	70.7918
2	3	355	congruent - high	89.1808
2	3	356	congruent - high	40.9345
2	3	357	congruent - high	152.0102
2	3	358	congruent - high	144.6442
2	3	359	congruent - high	137.4886
2	3	360	congruent - high	100.8612
2	3	361	incongruent - low	71.0586
2	3	362	incongruent - low	153.4013
2	3	363	incongruent - low	171.0391
2	3	364	incongruent - low	42.8511
2	3	365	incongruent - low	156.2299
2	3	366	incongruent - low	177.0162
2	3	367	incongruent - low	245.3205
2	3	368	incongruent - low	238.8743
2	3	369	incongruent - low	237.8094
2	3	370	incongruent - low	243.6266
2	3	371	incongruent - low	201.0227
2	3	372	incongruent - low	252.6086
2	3	373	incongruent - low	187.4861
2	3	374	incongruent - low	141.4535
2	3	375	incongruent - low	202.4384
2	3	376	incongruent - low	171.1003
2	3	377	incongruent - low	281.2205
2	3	378	incongruent - low	430.9905
2	3	379	incongruent - low	143.1581
2	3	381	incongruent - low	282.7035
2	3	382	incongruent - low	149.8574
2	3	384	incongruent - low	126.1436
2	3	385	incongruent - low	216.5327
2	3	386	incongruent - low	163.7395
2	3	387	incongruent - low	89.5950
2	3	388	incongruent - low	106.9128
2	3	390	incongruent - low	182.5171
2	3	391	incongruent - low	49.3281
2	3	392	incongruent - low	109.1938
2	3	393	incongruent - low	98.4627
2	3	394	incongruent - low	210.0537
2	3	395	incongruent - low	47.3537
2	3	396	incongruent - low	138.1515
2	3	397	incongruent - low	79.6785
2	3	398	incongruent - low	94.8449
2	3	399	incongruent - low	76.8216
2	3	400	incongruent - low	42.4894
2	3	401	incongruent - low	46.0444
2	3	402	incongruent - low	164.2059
2	3	403	incongruent - low	134.8267
2	3	404	incongruent - low	122.4017
2	3	405	incongruent - low	106.7167
2	3	406	incongruent - low	244.9793
2	3	408	incongruent - low	317.8521
2	3	409	incongruent - low	-6.5676
2	3	410	incongruent - low	171.6813
2	3	411	incongruent - low	310.2093
2	3	412	incongruent - low	66.5932
2	3	413	incongruent - low	178.8191
2	3	414	incongruent - med	93.0724
2	3	415	incongruent - med	154.2869
2	3	416	incongruent - med	95.2177
2	3	417	incongruent - med	142.6191
2	3	418	incongruent - med	133.3136
2	3	419	incongruent - med	9.2760
2	3	420	incongruent - med	119.8097
2	3	421	incongruent - med	183.0334
2	3	422	incongruent - med	39.5921
2	3	423	incongruent - med	-0.2045
2	3	425	incongruent - med	375.6605
2	3	426	incongruent - med	346.9711
2	3	428	incongruent - med	345.0675
2	3	429	incongruent - med	311.8889
2	3	430	incongruent - med	410.6182
2	3	431	incongruent - med	184.9846
2	3	432	incongruent - med	128.6618
2	3	433	incongruent - med	-4.4599
2	3	434	incongruent - med	28.3049
2	3	435	incongruent - med	138.0347
2	3	437	incongruent - med	268.7249
2	3	438	incongruent - med	98.1986
2	3	439	incongruent - med	165.9017
2	3	440	incongruent - med	177.2359
2	3	441	incongruent - med	56.7822
2	3	442	incongruent - med	270.3688
2	3	443	incongruent - med	91.4612
2	3	444	incongruent - med	99.5413
2	3	445	incongruent - med	131.8735
2	3	446	incongruent - med	167.8848
2	3	447	incongruent - med	176.5633
2	3	448	incongruent - med	183.9377
2	3	449	incongruent - med	24.3411
2	3	450	incongruent - med	114.1969
2	3	451	incongruent - med	194.3186
2	3	453	incongruent - med	34.6328
2	3	454	incongruent - med	127.0392
2	3	455	incongruent - med	184.6450
2	3	456	incongruent - med	177.3409
2	3	457	incongruent - med	218.3006
2	3	458	incongruent - med	22.4469
2	3	459	incongruent - med	160.7759
2	3	460	incongruent - med	238.9623
2	3	461	incongruent - med	223.3297
2	3	462	incongruent - med	151.9843
2	3	463	incongruent - med	172.8483
2	3	464	incongruent - med	150.3615
2	3	465	incongruent - med	20.6761
2	3	466	incongruent - high	150.0987
2	3	467	incongruent - high	68.9476
2	3	469	incongruent - high	295.5708
2	3	470	incongruent - high	197.0911
2	3	471	incongruent - high	209.4127
2	3	472	incongruent - high	196.4188
2	3	473	incongruent - high	171.0810
2	3	474	incongruent - high	313.3970
2	3	475	incongruent - high	275.5342
2	3	477	incongruent - high	197.1537
2	3	478	incongruent - high	155.0556
2	3	479	incongruent - high	242.8210
2	3	480	incongruent - high	236.2500
2	3	481	incongruent - high	169.9923
2	3	483	incongruent - high	248.3416
2	3	484	incongruent - high	194.5401
2	3	485	incongruent - high	85.2596
2	3	486	incongruent - high	138.0886
2	3	487	incongruent - high	233.6592
2	3	489	incongruent - high	148.4323
2	3	490	incongruent - high	119.3147
2	3	491	incongruent - high	13.9954
2	3	492	incongruent - high	202.8584
2	3	493	incongruent - high	249.4612
2	3	494	incongruent - high	132.6649
2	3	495	incongruent - high	176.3079
2	3	496	incongruent - high	111.3678
2	3	497	incongruent - high	153.7547
2	3	499	incongruent - high	87.3395
2	3	500	incongruent - high	135.6409
2	3	501	incongruent - high	178.7812
2	3	504	incongruent - high	69.8278
2	3	505	incongruent - high	48.2672
2	3	506	incongruent - high	242.4086
2	3	507	incongruent - high	236.8484
2	3	508	incongruent - high	199.3377
2	3	510	incongruent - high	126.2369
2	3	511	incongruent - high	135.2012
2	3	512	incongruent - high	138.7488
2	3	513	incongruent - high	141.4619
2	3	514	incongruent - high	83.1316
2	3	516	incongruent - high	249.4082
2	3	517	incongruent - high	170.1263
2	3	518	incongruent - high	119.4222
2	4	1	congruent - low	63.9334
2	4	2	congruent - low	55.5981
2	4	3	congruent - low	86.5264
2	4	4	congruent - low	244.4793
2	4	6	congruent - low	159.0066
2	4	7	congruent - low	145.9703
2	4	8	congruent - low	165.0250
2	4	9	congruent - low	105.2206
2	4	10	congruent - low	22.5744
2	4	11	congruent - low	292.5185
2	4	12	congruent - low	122.0090
2	4	14	congruent - low	234.2355
2	4	15	congruent - low	94.9600
2	4	16	congruent - low	167.2575
2	4	17	congruent - low	37.9556
2	4	18	congruent - low	92.2517
2	4	19	congruent - low	463.2441
2	4	20	congruent - low	216.6013
2	4	21	congruent - low	206.6604
2	4	22	congruent - low	165.4566
2	4	23	congruent - low	156.6095
2	4	24	congruent - low	147.2616
2	4	25	congruent - low	84.6147
2	4	26	congruent - low	280.0103
2	4	27	congruent - low	158.9825
2	4	28	congruent - low	72.4600
2	4	29	congruent - low	234.5273
2	4	30	congruent - low	113.0550
2	4	31	congruent - low	131.1975
2	4	32	congruent - low	345.2723
2	4	34	congruent - low	44.8691
2	4	35	congruent - low	377.7485
2	4	37	congruent - low	207.3906
2	4	39	congruent - low	272.2429
2	4	40	congruent - low	1.9905
2	4	41	congruent - low	188.1117
2	4	42	congruent - low	150.9316
2	4	43	congruent - low	16.3945
2	4	44	congruent - low	37.3435
2	4	45	congruent - low	54.5138
2	4	46	congruent - low	107.0584
2	4	47	congruent - low	120.7313
2	4	49	congruent - low	121.6421
2	4	50	congruent - low	62.1720
2	4	51	congruent - low	145.9519
2	4	52	congruent - low	243.5979
2	4	53	congruent - low	81.6314
2	4	54	congruent - low	156.8408
2	4	55	congruent - low	100.3742
2	4	56	congruent - low	112.5437
2	4	57	congruent - low	75.3744
2	4	58	congruent - low	76.4926
2	4	59	congruent - low	26.7448
2	4	60	congruent - low	191.2153
2	4	62	congruent - low	139.7164
2	4	63	congruent - low	45.3149
2	4	64	congruent - low	40.0570
2	4	65	congruent - low	11.7825
2	4	66	congruent - low	91.0474
2	4	67	congruent - low	270.8410
2	4	68	congruent - low	134.7733
2	4	70	congruent - low	30.1693
2	4	71	congruent - low	281.0819
2	4	72	congruent - low	234.5667
2	4	73	congruent - low	277.2992
2	4	74	congruent - low	168.7066
2	4	75	congruent - low	254.6299
2	4	76	congruent - low	38.0523
2	4	77	congruent - low	139.6473
2	4	78	congruent - low	21.4932
2	4	79	congruent - low	92.6836
2	4	80	congruent - low	50.5232
2	4	81	congruent - low	44.3799
2	4	82	congruent - low	-2.7726
2	4	83	congruent - low	225.2785
2	4	84	congruent - low	-7.3712
2	4	85	congruent - low	111.5489
2	4	86	congruent - low	175.2009
2	4	87	congruent - low	-2.8978
2	4	88	congruent - low	54.9070
2	4	89	congruent - low	17.6572
2	4	90	congruent - low	17.4121
2	4	91	congruent - low	53.0039
2	4	93	congruent - low	69.4111
2	4	95	congruent - low	177.3960
2	4	96	congruent - low	65.7506
2	4	97	congruent - low	145.1109
2	4	98	congruent - low	71.3648
2	4	99	congruent - low	69.7550
2	4	101	congruent - low	246.5476
2	4	102	congruent - low	79.8581
2	4	103	congruent - low	49.7274
2	4	104	congruent - low	132.4718
2	4	105	congruent - low	166.3540
2	4	107	congruent - low	63.7232
2	4	108	congruent - low	206.6635
2	4	109	congruent - low	123.5932
2	4	110	congruent - low	165.5651
2	4	111	congruent - low	104.3561
2	4	112	congruent - low	129.0434
2	4	113	congruent - low	209.4485
2	4	115	congruent - low	113.4483
2	4	116	congruent - low	249.6616
2	4	117	congruent - low	88.2361
2	4	118	congruent - med	6.4112
2	4	119	congruent - med	164.8263
2	4	120	congruent - med	-3.4986
2	4	121	congruent - med	1.4254
2	4	122	congruent - med	136.2531
2	4	123	congruent - med	93.3757
2	4	124	congruent - med	36.1226
2	4	126	congruent - med	49.9967
2	4	127	congruent - med	176.2132
2	4	128	congruent - med	113.2843
2	4	129	congruent - med	122.7701
2	4	130	congruent - med	134.1965
2	4	131	congruent - med	157.5994
2	4	132	congruent - med	199.9561
2	4	133	congruent - med	169.4833
2	4	134	congruent - med	127.2425
2	4	135	congruent - med	188.7174
2	4	136	congruent - med	114.7642
2	4	137	congruent - med	74.6312
2	4	138	congruent - med	36.9241
2	4	139	congruent - med	183.1032
2	4	140	congruent - med	217.2360
2	4	141	congruent - med	80.3390
2	4	142	congruent - med	197.4303
2	4	144	congruent - med	107.1393
2	4	145	congruent - med	402.9860
2	4	147	congruent - med	199.8215
2	4	148	congruent - med	245.0373
2	4	149	congruent - med	187.5154
2	4	150	congruent - med	184.2223
2	4	151	congruent - med	194.6013
2	4	152	congruent - med	178.4312
2	4	153	congruent - med	296.5053
2	4	154	congruent - med	312.6776
2	4	155	congruent - med	163.5857
2	4	156	congruent - med	193.9336
2	4	157	congruent - med	215.8166
2	4	158	congruent - med	195.5962
2	4	159	congruent - med	36.5232
2	4	160	congruent - med	28.9262
2	4	161	congruent - med	159.2011
2	4	162	congruent - med	105.6279
2	4	163	congruent - med	43.0769
2	4	164	congruent - med	63.6449
2	4	165	congruent - med	-2.0615
2	4	166	congruent - med	144.7153
2	4	167	congruent - med	107.3456
2	4	168	congruent - med	68.2534
2	4	169	congruent - med	113.5048
2	4	170	congruent - med	-13.4273
2	4	171	congruent - med	91.0177
2	4	172	congruent - med	85.5188
2	4	173	congruent - med	77.9364
2	4	174	congruent - med	122.3785
2	4	175	congruent - med	101.5796
2	4	176	congruent - med	16.2184
2	4	177	congruent - med	139.6900
2	4	178	congruent - med	181.3585
2	4	179	congruent - med	75.7709
2	4	180	congruent - med	159.5892
2	4	181	congruent - med	80.8096
2	4	182	congruent - med	86.0133
2	4	183	congruent - med	96.1392
2	4	184	congruent - med	68.8366
2	4	185	congruent - med	42.1867
2	4	186	congruent - med	230.1365
2	4	187	congruent - med	39.7476
2	4	188	congruent - med	38.6202
2	4	189	congruent - med	45.5084
2	4	190	congruent - med	115.8381
2	4	191	congruent - med	129.5249
2	4	192	congruent - med	96.1274
2	4	193	congruent - med	148.0693
2	4	194	congruent - med	156.0518
2	4	195	congruent - med	110.7486
2	4	196	congruent - med	185.4253
2	4	197	congruent - med	140.5899
2	4	198	congruent - med	209.4355
2	4	199	congruent - med	7.5686
2	4	200	congruent - med	205.5301
2	4	201	congruent - med	11.1875
2	4	202	congruent - med	83.3363
2	4	203	congruent - med	18.7578
2	4	204	congruent - med	5.1888
2	4	205	congruent - med	97.3846
2	4	207	congruent - med	-8.8647
2	4	208	congruent - med	10.2096
2	4	209	congruent - med	68.7128
2	4	210	congruent - med	42.2152
2	4	211	congruent - med	130.5700
2	4	212	congruent - med	127.2062
2	4	213	congruent - med	12.3503
2	4	214	congruent - med	91.4653
2	4	215	congruent - med	91.7510
2	4	216	congruent - med	26.8686
2	4	218	congruent - med	86.3790
2	4	219	congruent - med	194.9664
2	4	220	congruent - med	57.7588
2	4	221	congruent - med	120.8188
2	4	222	congruent - med	102.1423
2	4	223	congruent - med	46.6754
2	4	224	congruent - med	89.0724
2	4	225	congruent - med	118.9828
2	4	226	congruent - med	77.6966
2	4	227	congruent - med	75.7398
2	4	228	congruent - med	26.4582
2	4	229	congruent - med	123.9222
2	4	230	congruent - med	198.3477
2	4	232	congruent - med	172.7126
2	4	233	congruent - med	230.2772
2	4	234	congruent - med	127.3060
2	4	235	congruent - med	103.2254
2	4	236	congruent - med	141.4298
2	4	237	congruent - med	90.0467
2	4	238	congruent - med	99.3068
2	4	239	congruent - med	202.6794
2	4	241	congruent - med	105.1194
2	4	242	congruent - high	137.5911
2	4	243	congruent - high	43.4020
2	4	244	congruent - high	132.3093
2	4	245	congruent - high	128.7458
2	4	246	congruent - high	11.7222
2	4	247	congruent - high	50.2906
2	4	248	congruent - high	81.1502
2	4	249	congruent - high	42.8277
2	4	250	congruent - high	171.8989
2	4	251	congruent - high	124.8174
2	4	252	congruent - high	126.3080
2	4	253	congruent - high	181.8427
2	4	254	congruent - high	341.3760
2	4	255	congruent - high	223.4311
2	4	257	congruent - high	206.1271
2	4	258	congruent - high	302.0463
2	4	259	congruent - high	334.9586
2	4	260	congruent - high	370.9632
2	4	261	congruent - high	38.9834
2	4	262	congruent - high	310.8983
2	4	263	congruent - high	270.8169
2	4	264	congruent - high	341.5360
2	4	265	congruent - high	103.2733
2	4	266	congruent - high	152.5059
2	4	267	congruent - high	118.2265
2	4	268	congruent - high	53.8870
2	4	270	congruent - high	448.9308
2	4	271	congruent - high	234.2945
2	4	272	congruent - high	336.0971
2	4	273	congruent - high	312.0439
2	4	274	congruent - high	78.0117
2	4	276	congruent - high	445.9941
2	4	277	congruent - high	324.3033
2	4	278	congruent - high	219.5920
2	4	279	congruent - high	478.6832
2	4	280	congruent - high	182.1344
2	4	281	congruent - high	209.7121
2	4	283	congruent - high	-7.0508
2	4	284	congruent - high	183.0235
2	4	285	congruent - high	77.9920
2	4	286	congruent - high	93.4556
2	4	287	congruent - high	49.3761
2	4	288	congruent - high	13.3730
2	4	289	congruent - high	127.2816
2	4	290	congruent - high	64.5284
2	4	291	congruent - high	103.4656
2	4	292	congruent - high	59.8944
2	4	293	congruent - high	6.0131
2	4	294	congruent - high	204.8177
2	4	296	congruent - high	107.7161
2	4	297	congruent - high	57.9142
2	4	298	congruent - high	255.1448
2	4	299	congruent - high	84.2881
2	4	300	congruent - high	113.6192
2	4	301	congruent - high	75.2718
2	4	302	congruent - high	200.1712
2	4	303	congruent - high	169.7159
2	4	304	congruent - high	230.9404
2	4	305	congruent - high	88.7121
2	4	306	congruent - high	155.4462
2	4	307	congruent - high	44.4108
2	4	308	congruent - high	30.4331
2	4	309	congruent - high	79.7833
2	4	310	congruent - high	23.9227
2	4	311	congruent - high	137.9917
2	4	313	congruent - high	169.7841
2	4	314	congruent - high	104.4273
2	4	315	congruent - high	75.4697
2	4	316	congruent - high	153.7440
2	4	317	congruent - high	146.0128
2	4	318	congruent - high	25.7531
2	4	319	congruent - high	206.0352
2	4	320	congruent - high	329.5552
2	4	321	congruent - high	46.4880
2	4	322	congruent - high	162.9859
2	4	323	congruent - high	108.2036
2	4	324	congruent - high	63.4831
2	4	325	congruent - high	127.0006
2	4	327	congruent - high	104.2072
2	4	328	congruent - high	-0.4954
2	4	330	congruent - high	67.4779
2	4	331	congruent - high	34.8995
2	4	332	congruent - high	68.4228
2	4	333	congruent - high	55.7773
2	4	334	congruent - high	32.7648
2	4	335	congruent - high	37.9735
2	4	336	congruent - high	37.7220
2	4	337	congruent - high	65.4040
2	4	338	congruent - high	179.4826
2	4	339	congruent - high	167.0507
2	4	341	congruent - high	166.0950
2	4	342	congruent - high	23.3993
2	4	344	congruent - high	106.0790
2	4	345	congruent - high	136.8602
2	4	346	congruent - high	28.8252
2	4	347	congruent - high	110.6726
2	4	348	congruent - high	24.3021
2	4	349	congruent - high	110.9013
2	4	350	congruent - high	92.5052
2	4	351	congruent - high	187.6152
2	4	352	congruent - high	320.7528
2	4	353	congruent - high	24.3223
2	4	354	congruent - high	162.9522
2	4	355	congruent - high	83.9258
2	4	356	congruent - high	149.5313
2	4	357	congruent - high	269.6477
2	4	358	congruent - high	118.1070
2	4	359	congruent - high	43.6284
2	4	360	congruent - high	187.1920
2	4	361	congruent - high	190.4226
2	4	362	congruent - high	177.2049
2	4	363	incongruent - low	106.8041
2	4	364	incongruent - low	91.8541
2	4	365	incongruent - low	116.8417
2	4	366	incongruent - low	129.1247
2	4	367	incongruent - low	108.2483
2	4	368	incongruent - low	71.1142
2	4	369	incongruent - low	165.9987
2	4	370	incongruent - low	110.0358
2	4	371	incongruent - low	196.7106
2	4	372	incongruent - low	307.3835
2	4	373	incongruent - low	276.7938
2	4	374	incongruent - low	360.6984
2	4	375	incongruent - low	219.4710
2	4	376	incongruent - low	329.9479
2	4	377	incongruent - low	461.5024
2	4	378	incongruent - low	255.8122
2	4	379	incongruent - low	31.8530
2	4	381	incongruent - low	61.8160
2	4	382	incongruent - low	184.6375
2	4	383	incongruent - low	88.5630
2	4	384	incongruent - low	10.8272
2	4	385	incongruent - low	202.8788
2	4	386	incongruent - low	413.1382
2	4	387	incongruent - low	82.3672
2	4	389	incongruent - low	15.7891
2	4	390	incongruent - low	287.0141
2	4	391	incongruent - low	68.7021
2	4	392	incongruent - low	87.8221
2	4	393	incongruent - low	86.0503
2	4	394	incongruent - low	84.5940
2	4	395	incongruent - low	285.4127
2	4	396	incongruent - low	3.4771
2	4	397	incongruent - low	89.1548
2	4	398	incongruent - low	99.9329
2	4	399	incongruent - low	32.2717
2	4	400	incongruent - low	69.0785
2	4	401	incongruent - low	18.5429
2	4	402	incongruent - low	12.3424
2	4	403	incongruent - low	104.2459
2	4	404	incongruent - low	80.8437
2	4	405	incongruent - low	180.6846
2	4	406	incongruent - low	142.2984
2	4	407	incongruent - low	126.3641
2	4	408	incongruent - low	142.3818
2	4	409	incongruent - low	96.5053
2	4	410	incongruent - low	165.3802
2	4	411	incongruent - low	48.5733
2	4	413	incongruent - low	127.5345
2	4	414	incongruent - med	96.6410
2	4	415	incongruent - med	134.2793
2	4	417	incongruent - med	61.8095
2	4	418	incongruent - med	33.0714
2	4	419	incongruent - med	-0.8540
2	4	420	incongruent - med	164.3980
2	4	421	incongruent - med	125.2639
2	4	422	incongruent - med	143.5814
2	4	423	incongruent - med	123.1569
2	4	424	incongruent - med	67.2107
2	4	425	incongruent - med	71.2957
2	4	426	incongruent - med	96.6160
2	4	427	incongruent - med	27.5985
2	4	428	incongruent - med	407.1111
2	4	429	incongruent - med	275.3543
2	4	430	incongruent - med	241.0656
2	4	431	incongruent - med	221.4803
2	4	432	incongruent - med	-21.7715
2	4	433	incongruent - med	-10.4062
2	4	434	incongruent - med	15.4836
2	4	435	incongruent - med	63.1048
2	4	437	incongruent - med	115.1042
2	4	438	incongruent - med	40.2180
2	4	439	incongruent - med	183.8569
2	4	440	incongruent - med	202.8783
2	4	441	incongruent - med	101.2430
2	4	442	incongruent - med	45.2869
2	4	443	incongruent - med	60.9843
2	4	445	incongruent - med	98.5318
2	4	446	incongruent - med	120.6891
2	4	447	incongruent - med	256.5516
2	4	449	incongruent - med	28.0446
2	4	450	incongruent - med	14.6834
2	4	451	incongruent - med	-3.9195
2	4	452	incongruent - med	254.5658
2	4	453	incongruent - med	-12.2458
2	4	454	incongruent - med	86.4743
2	4	456	incongruent - med	-24.7465
2	4	457	incongruent - med	6.4895
2	4	458	incongruent - med	149.4977
2	4	459	incongruent - med	17.3621
2	4	460	incongruent - med	59.3481
2	4	461	incongruent - med	212.9266
2	4	462	incongruent - med	70.7937
2	4	463	incongruent - med	214.0807
2	4	464	incongruent - med	111.1079
2	4	465	incongruent - high	21.9856
2	4	466	incongruent - high	164.0753
2	4	467	incongruent - high	60.7964
2	4	468	incongruent - high	8.1601
2	4	469	incongruent - high	104.6658
2	4	470	incongruent - high	127.5236
2	4	471	incongruent - high	98.8080
2	4	472	incongruent - high	9.9708
2	4	473	incongruent - high	259.4481
2	4	474	incongruent - high	49.6857
2	4	475	incongruent - high	133.1244
2	4	476	incongruent - high	199.9228
2	4	477	incongruent - high	354.1951
2	4	478	incongruent - high	211.1149
2	4	479	incongruent - high	127.6324
2	4	480	incongruent - high	116.3822
2	4	481	incongruent - high	222.0020
2	4	482	incongruent - high	-11.4047
2	4	483	incongruent - high	30.5683
2	4	484	incongruent - high	4.3064
2	4	485	incongruent - high	-3.8509
2	4	487	incongruent - high	138.2813
2	4	488	incongruent - high	105.5312
2	4	490	incongruent - high	156.0520
2	4	491	incongruent - high	33.3586
2	4	492	incongruent - high	108.7396
2	4	493	incongruent - high	80.3286
2	4	494	incongruent - high	99.5381
2	4	495	incongruent - high	135.4914
2	4	496	incongruent - high	145.6594
2	4	497	incongruent - high	19.6732
2	4	498	incongruent - high	132.7409
2	4	499	incongruent - high	208.3623
2	4	501	incongruent - high	26.5025
2	4	502	incongruent - high	123.3085
2	4	504	incongruent - high	49.3459
2	4	505	incongruent - high	36.3091
2	4	506	incongruent - high	88.8867
2	4	507	incongruent - high	113.5286
2	4	508	incongruent - high	75.5888
2	4	509	incongruent - high	57.4373
2	4	510	incongruent - high	31.6285
2	4	511	incongruent - high	84.1047
2	4	512	incongruent - high	47.6798
2	4	514	incongruent - high	2.9209
2	4	515	incongruent - high	26.3745
2	4	516	incongruent - high	45.5409
2	4	517	incongruent - high	171.9525
2	5	1	congruent - low	45.5900
2	5	2	congruent - low	99.9589
2	5	3	congruent - low	67.1757
2	5	5	congruent - low	33.2347
2	5	6	congruent - low	131.0692
2	5	7	congruent - low	11.9822
2	5	8	congruent - low	56.8353
2	5	9	congruent - low	19.1544
2	5	10	congruent - low	59.6858
2	5	11	congruent - low	119.9815
2	5	12	congruent - low	191.1334
2	5	13	congruent - low	72.1003
2	5	15	congruent - low	96.3521
2	5	16	congruent - low	148.9050
2	5	17	congruent - low	218.0913
2	5	18	congruent - low	124.2800
2	5	19	congruent - low	134.3700
2	5	20	congruent - low	19.7533
2	5	21	congruent - low	103.8833
2	5	22	congruent - low	191.5444
2	5	23	congruent - low	116.6569
2	5	24	congruent - low	216.6465
2	5	25	congruent - low	143.8304
2	5	26	congruent - low	193.3412
2	5	27	congruent - low	97.2538
2	5	28	congruent - low	150.1200
2	5	29	congruent - low	111.5686
2	5	30	congruent - low	101.8149
2	5	31	congruent - low	148.6313
2	5	32	congruent - low	190.2368
2	5	33	congruent - low	151.6942
2	5	34	congruent - low	192.8850
2	5	35	congruent - low	280.9239
2	5	37	congruent - low	48.9101
2	5	39	congruent - low	233.7340
2	5	40	congruent - low	156.5081
2	5	41	congruent - low	125.6284
2	5	42	congruent - low	133.3732
2	5	43	congruent - low	-3.2526
2	5	45	congruent - low	166.9035
2	5	46	congruent - low	101.5469
2	5	47	congruent - low	200.6136
2	5	48	congruent - low	101.0945
2	5	49	congruent - low	175.6898
2	5	50	congruent - low	76.1130
2	5	51	congruent - low	23.6091
2	5	52	congruent - low	130.5286
2	5	53	congruent - low	185.6354
2	5	54	congruent - low	117.8698
2	5	55	congruent - low	109.3778
2	5	56	congruent - low	28.0612
2	5	57	congruent - low	49.5085
2	5	58	congruent - low	247.5106
2	5	59	congruent - low	153.2391
2	5	60	congruent - low	166.9122
2	5	62	congruent - low	91.3653
2	5	63	congruent - low	39.7013
2	5	64	congruent - low	115.8855
2	5	65	congruent - low	101.0925
2	5	66	congruent - low	185.4144
2	5	67	congruent - low	25.7362
2	5	69	congruent - low	234.9657
2	5	71	congruent - low	107.2932
2	5	72	congruent - low	76.1433
2	5	73	congruent - low	136.9511
2	5	74	congruent - low	161.8740
2	5	75	congruent - low	121.0710
2	5	76	congruent - low	192.9410
2	5	77	congruent - low	346.2852
2	5	78	congruent - low	145.9703
2	5	79	congruent - low	271.4607
2	5	80	congruent - low	192.4994
2	5	81	congruent - low	119.0898
2	5	82	congruent - low	64.2893
2	5	83	congruent - low	64.4875
2	5	84	congruent - low	143.9928
2	5	85	congruent - low	152.1693
2	5	86	congruent - low	146.5133
2	5	87	congruent - low	119.0178
2	5	88	congruent - low	133.4153
2	5	89	congruent - low	35.3525
2	5	90	congruent - low	239.0677
2	5	91	congruent - low	128.4036
2	5	92	congruent - low	136.2740
2	5	93	congruent - low	155.9473
2	5	94	congruent - low	210.2231
2	5	95	congruent - low	188.0260
2	5	96	congruent - low	212.9091
2	5	97	congruent - low	108.2059
2	5	98	congruent - low	88.5523
2	5	99	congruent - low	114.2616
2	5	100	congruent - low	123.5177
2	5	101	congruent - low	63.3874
2	5	102	congruent - low	104.9416
2	5	104	congruent - low	111.0346
2	5	105	congruent - low	38.1504
2	5	106	congruent - low	161.0866
2	5	107	congruent - low	190.4037
2	5	108	congruent - low	56.1427
2	5	109	congruent - low	145.0292
2	5	110	congruent - low	126.0037
2	5	111	congruent - low	177.6458
2	5	112	congruent - low	202.6429
2	5	113	congruent - low	162.7666
2	5	114	congruent - low	128.3436
2	5	115	congruent - low	133.8599
2	5	116	congruent - low	61.5731
2	5	117	congruent - low	182.1543
2	5	118	congruent - low	165.9898
2	5	119	congruent - low	54.6430
2	5	120	congruent - low	214.9405
2	5	121	congruent - low	215.9684
2	5	122	congruent - low	234.5725
2	5	123	congruent - low	113.2014
2	5	124	congruent - low	188.4536
2	5	125	congruent - low	169.1222
2	5	126	congruent - med	86.8781
2	5	127	congruent - med	27.3428
2	5	128	congruent - med	79.7247
[truncated: 10,134 more rows]
